# Supplementary material for: Elucidation of Sigma Factor-Associated Networks in Pseudomonas aeruginosa Reveals a Modular Architecture with Limited and Function-Specific Crosstalk
Source: PLoS Pathog. 2015 Mar 17;11(3):e1004744. doi: 10.1371/journal.ppat.1004744 (PMC4362757; doi:10.1371/journal.ppat.1004744)
Supplement: S2 Table — (XLSX) [file ppat.1004744.s006.xlsx]

## Sheet: Table S2
Table S2. Sigma factor-dependent gene expression according to mRNA profiling (OVR vs. WT + empty vector)
		algU OVR vs. WT+ (extrem heat-shock)			fecI OVR vs. WT+ (iron-depletion)			fecI2 OVR vs. WT+ (iron-depletion)			fliA OVR vs. WT+ (exponential phase)			fpvI OVR vs. WT+ (iron-depletion)			pvdS OVR vs. WT+ (iron-depletion)			rpoH OVR vs. WT+ (mild heat-shock)			rpoN OVR vs. WT+ (early stationary phase)			rpoS OVR vs. WT+ (early stationary phase)			sigX OVR vs. WT+ (low salt, equal mock induction period)
PA14 ID*	Gene name†	log2 fold change of gene expression‡	P value	P value (corrected)	log2 fold change of gene expression‡	P value	P value (corrected)	log2 fold change of gene expression‡	P value	P value (corrected)	log2 fold change of gene expression‡	P value	P value (corrected)	log2 fold change of gene expression‡	P value	P value (corrected)	log2 fold change of gene expression‡	P value	P value (corrected)	log2 fold change of gene expression‡	P value	P value (corrected)	log2 fold change of gene expression‡	P value	P value (corrected)	log2 fold change of gene expression‡	P value	P value (corrected)	log2 fold change of gene expression‡	P value	P value (corrected)	Product name	PseudoCAP category§
PA0296-PA0297	P1	-2.643	0.062	0.179	-0.042	0.939	1	-0.66	0.158	0.357	0	1	1	0	1	1	-0.715	0.165	0.638	-0.763	0.179	0.359	-1.604	0.139	0.298	1.766	0.05	0.44	0	1	1		Non-coding RNA gene (sRNA)
PA0826.2	ssrA	0.836	0.296	0.42	-0.545	0.861	1	-1.15	0.39	0.57	0.351	0.311	0.503	-1.112	0.218	0.404	0	1	1	0.149	0.822	0.933	-0.2	0.654	0.778	0.615	0.524	0.823	-0.158	0.955	1		Non-coding RNA gene (sRNA)
PA0836.1	P5	-0.285	1	1	999	0.767	1	0	1	1	0	1	1	-999	0.639	0.76	999	0.92	1	2.351	0.61	0.794	0	1	1	0	1	1	0	1	1		Non-coding RNA gene (sRNA)
PA0887.1	P7	-999	0.306	0.43	-0.318	0.922	1	-0.349	0.808	0.907	-0.881	0.441	0.616	0	1	1	0.465	0.658	0.912	-0.747	0.192	0.378	-0.419	1	1	-1.24	0.388	0.755	-0.868	0.198	0.369		Non-coding RNA gene (sRNA)
PA1030.1	P8	0	1	1	-0.811	0.329	1	0.543	0.453	0.629	1.362	0.276	0.472	0	1	1	0	1	1	0.785	0.677	0.841	0	1	1	0.604	0.805	0.968	0	1	1		Non-coding RNA gene (sRNA)
PA1052-PA1053	sRNA622	3.142	0.053	0.163	0.377	0.7	1	-0.105	0.783	0.891	0.374	0.307	0.5	-1.16	0.295	0.476	-0.605	0.161	0.636	-0.149	0.335	0.556	1.101	0.18	0.345	0.255	0.97	1	2.575	0.016	0.08		Non-coding RNA gene (sRNA)
PA1324.1	P9	1.929	0.022	0.095	-0.38	0.76	1	-0.057	0.98	1	0	1	1	-0.765	0.149	0.34	0.143	0.805	0.979	1.012	0.013	0.05	-1.517	0.006	0.037	-1.469	0.495	0.811	0.137	0.567	0.722		Non-coding RNA gene (sRNA)
PA14_00010	dnaA	0	1	1	0	1	1	0	1	1	0.968	0.102	0.292	0	1	1	0.693	0.101	0.539	-0.414	0.134	0.295	0	1	1	0	1	1	-0.551	0.088	0.237	chromosomal replication initiator protein DnaA	DNA replication, recombination, modification and repair
PA14_00020	dnaN	0	1	1	0	1	1	-0.502	0.138	0.33	0	1	1	0	1	1	0	1	1	-0.292	0.252	0.457	0	1	1	0	1	1	-0.897	0.003	0.022	DNA polymerase III, beta chain	DNA replication, recombination, modification and repair
PA14_00030	recF	1.397	0.036	0.129	0	1	1	0	1	1	0.581	0.254	0.451	0.007	0.748	0.846	0	1	1	-0.998	0.002	0.009	0	1	1	0	1	1	-0.537	0.162	0.334	DNA replication and repair protein RecF	DNA replication, recombination, modification and repair
PA14_00050	gyrB	1.808	0.01	0.06	0	1	1	0	1	1	0	1	1	0	1	1	0	1	1	-0.832	0.001	0.007	0.539	0.11	0.26	0	1	1	-0.564	0.039	0.144	DNA gyrase subunit B	DNA replication, recombination, modification and repair
PA14_00060		-1.078	0.202	0.335	0	1	1	0.469	0.303	0.494	-0.838	0.055	0.213	0	1	1	0	1	1	-0.292	0.511	0.716	0	1	1	0	1	1	3.137	0	0	putative acyltransferase	Fatty acid and phospholipid metabolism
PA14_00070		-1.334	0.122	0.259	-0.778	0.235	1	0	1	1	0	1	1	0	1	1	0	1	1	-0.619	0.514	0.718	0	1	1	0	1	1	1.772	0	0.003	putative histidinol-phosphatase	Transport of small molecules
PA14_00080		-1.302	0.077	0.2	0	1	1	-1.144	0.004	0.03	-0.074	0.871	0.933	-0.552	0.113	0.297	0	1	1	1.497	0.008	0.033	-2.949	0	0	0.375	0.271	0.683	0.858	0.531	0.691	conserved hypothetical protein	Membrane proteins
PA14_00090	glyS	-1.077	0.193	0.327	0	1	1	0	1	1	-1.046	0.137	0.337	0	1	1	-0.696	0.105	0.552	-0.563	0.172	0.348	0	1	1	0	1	1	-1.152	0	0.003	glycyl-tRNA synthetase beta chain	Amino acid biosynthesis and metabolism; Translation, post-translational modification and degradation
PA14_00100	glyQ	-2.053	0.01	0.06	0	1	1	0	1	1	-0.852	0.137	0.337	0	1	1	0	1	1	-0.05	0.868	0.96	0.739	0.076	0.212	0	1	1	-0.934	0.007	0.041	glycyl-tRNA synthetase alpha chain	Amino acid biosynthesis and metabolism; Translation, post-translational modification and degradation
PA14_00110	tag	0	1	1	1.126	0.415	1	1.152	0.098	0.28	-1.401	0.227	0.425	0	1	1	0.368	0.901	1	-0.998	0.159	0.331	0	1	1	-1.469	0.246	0.673	0.943	0.069	0.205	DNA-3-methyladenine glycosidase I	DNA replication, recombination, modification and repair
PA14_00120		0	1	1	0.548	0.251	1	0	1	1	0	1	1	0	1	1	0	1	1	-1.1	0.001	0.005	0	1	1	0	1	1	-0.515	0.132	0.298	putative 2-OH-lauroyltransferase	Cell wall / LPS / capsule; Antibiotic resistance and susceptibility; Adaptation / Protection
PA14_00130		-2.571	0.052	0.161	-0.077	0.771	1	0.238	0.924	0.983	0	1	1	-0.286	0.865	0.93	-0.289	0.624	0.894	-1.562	0.03	0.094	1.147	0.31	0.477	-0.232	0.935	1	-1.87	0.046	0.158	hypothetical protein	Hypothetical, unclassified or unknown
PA14_00140		0	1	1	0	1	1	0	1	1	0.632	0.836	0.911	0	1	1	0	1	1	0.613	0.074	0.189	0.61	0.514	0.665	0	1	1	-1.02	0.237	0.414	putative membrane protein	Membrane proteins
PA14_00150		1.958	0.028	0.109	0.993	0.421	1	0	1	1	0	1	1	0	1	1	0	1	1	-0.89	0.652	0.823	0	1	1	0	1	1	0	1	1	hypothetical protein	Hypothetical, unclassified or unknown
PA14_00160		0	1	1	-0.342	0.481	1	0	1	1	0	1	1	0	1	1	0	1	1	-1.308	0.046	0.131	-0.064	0.956	1	0	1	1	0	1	1	putative tetratricopeptide repeat domain	Hypothetical, unclassified or unknown
PA14_00170	trkA	-2.54	0.001	0.016	0	1	1	0	1	1	-0.897	0.112	0.305	0	1	1	-0.458	0.296	0.709	-1.309	0	0	0.633	0.095	0.242	0	1	1	-1.082	0.003	0.025	potassium uptake protein TrkA	Transport of small molecules
PA14_00180	sun*	0	1	1	-0.611	0.261	1	0	1	1	0	1	1	0	1	1	-0.751	0.104	0.549	-1.511	0	0	0	1	1	0	1	1	-0.956	0.012	0.065	putative tRNA and rRNA cytosine-C5-methylases	Transcription, RNA processing and degradation
PA14_00190	fmt	2.178	0.255	0.385	-0.455	0.551	1	0	1	1	-0.533	0.6	0.739	0	1	1	0	1	1	-0.941	0.056	0.15	0.605	0.189	0.354	-0.635	0.28	0.689	0	1	1	methionyl-tRNA formyltransferase	Amino acid biosynthesis and metabolism; Translation, post-translational modification and degradation
PA14_00200	def	1.033	0.177	0.315	0.718	0.214	1	0.862	0.02	0.1	0	1	1	0.639	0.06	0.205	0	1	1	0.137	0.686	0.847	0.563	0.2	0.368	-0.697	0.428	0.775	-0.506	0.14	0.306	polypeptide deformylase	Translation, post-translational modification and degradation
PA14_00210		0	1	1	0	1	1	0	1	1	0	1	1	-0.527	0.171	0.361	-0.436	0.319	0.727	0.012	0.882	0.97	0	1	1	-1.118	0.089	0.535	-0.853	0.029	0.116	putative lysin domain	Putative enzymes
PA14_00230	smf*	0	1	1	0.261	1	1	-0.287	0.98	1	0	1	1	-999	0.108	0.291	-999	0.524	0.847	0.981	0.731	0.878	0.06	0.963	1	-3.452	0.169	0.628	0	1	1	putative Rossmann fold nucleotide-binding protein	DNA replication, recombination, modification and repair
PA14_00240		-0.54	1	1	0	1	1	0.112	0.896	0.965	0	1	1	0	1	1	0.537	0.643	0.902	0.255	0.501	0.709	-0.257	1	1	0	1	1	0	1	1	putative translation factor	Translation, post-translational modification and degradation
PA14_00250	qor	0	1	1	0	1	1	-0.548	0.153	0.35	0	1	1	0	1	1	0	1	1	0.65	0.118	0.267	0	1	1	0	1	1	0	1	1	quinone oxidoreductase	Energy metabolism
PA14_00280	hemF	-0.131	0.819	0.884	0	1	1	0	1	1	-1.311	0.054	0.21	0.706	0.683	0.793	0	1	1	-1.04	0.001	0.006	0.703	0.098	0.245	-0.843	0.158	0.62	-0.917	0.029	0.116	coproporphyrinogen III oxidase, aerobic	Biosynthesis of cofactors, prosthetic groups and carriers
PA14_00290	aroE	0.547	0.966	1	0	1	1	0	1	1	-1.291	0.136	0.337	-0.327	0.445	0.605	0	1	1	-0.77	0.107	0.249	0	1	1	0	1	1	0	1	1	shikimate dehydrogenase	Amino acid biosynthesis and metabolism
PA14_00300	plcB	-0.918	0.401	0.524	0	1	1	-0.854	0.028	0.124	0.375	0.981	1	-0.621	0.092	0.264	-0.03	0.977	1	-1.503	0	0	-0.407	0.185	0.35	0.341	0.325	0.714	-1.026	0.266	0.442	phospholipase C, PlcB	Hypothetical, unclassified or unknown
PA14_00310		0	1	1	0	1	1	-1.878	0	0	-0.893	0.24	0.439	-1.608	0	0.002	-0.788	0.128	0.588	-1.267	0.002	0.012	-1.315	0.001	0.012	0.887	0.174	0.635	0	1	1	putative peptidyl-prolyl isomerase	Translation, post-translational modification and degradation
PA14_00320		2.239	0.008	0.052	0	1	1	-1.817	0	0.002	-1.57	0.287	0.483	-2.209	0	0	-0.634	0.269	0.699	-1.464	0.02	0.067	-1.069	0.017	0.076	1.329	0.121	0.581	0	1	1	conserved hypothetical protein	Hypothetical, unclassified or unknown
PA14_00340		1.246	0.327	0.45	-0.633	0.788	1	0	1	1	0	1	1	0	1	1	0	1	1	1.44	0.325	0.547	1.389	0.803	0.893	-1.764	0.45	0.786	0.473	0.688	0.815	putative sulfate permease	Membrane proteins; Transport of small molecules
PA14_00360		0	1	1	-0.198	1	1	0	1	1	1.577	0.162	0.36	0	1	1	0	1	1	0.086	0.917	0.989	0	1	1	-3.894	0.229	0.658	2.499	0.431	0.603	putative glycine betaine/L-proline ABC transporter, periplasmic substrate-binding protein	Transport of small molecules
PA14_00380	betC	0	1	1	0	1	1	0	1	1	0	1	1	1.233	0.193	0.382	0.297	0.986	1	1.219	0.122	0.275	0	1	1	0	1	1	0	1	1	choline sulfatase	Adaptation / Protection
PA14_00400		1.799	0.055	0.166	0	1	1	0.533	0.457	0.632	0	1	1	0	1	1	0	1	1	0.032	0.783	0.912	0	1	1	0	1	1	0	1	1	putative transcriptional regulator, LysR family	Transcriptional regulators
PA14_00410		0	1	1	0.713	0.307	1	0.927	0.086	0.262	-0.707	0.754	0.856	0.588	0.4	0.569	0.473	0.471	0.818	0.372	0.273	0.486	0	1	1	0	1	1	0	1	1	putative dioxygenase	Biosynthesis of cofactors, prosthetic groups and carriers
PA14_00420		0.708	0.973	1	0.141	1	1	0.128	1	1	0	1	1	0	1	1	0	1	1	1.096	0.828	0.937	1.711	0.399	0.565	0.02	0.771	0.954	0	1	1	putative histidine phosphotransfer domain	Two-component regulatory systems
PA14_00430	bvga*	2.914	0.035	0.127	0	1	1	0	1	1	0	1	1	0	1	1	0.818	0.759	0.959	0.338	0.857	0.955	-0.001	0.884	0.951	0	1	1	0	1	1	putative two-component response regulator	Transcriptional regulators; Two-component regulatory systems
PA14_00440	trpA	1.736	0.075	0.197	0	1	1	0	1	1	-1.418	0.182	0.385	0	1	1	0	1	1	0.713	0.07	0.181	0	1	1	0	1	1	0	1	1	tryptophan synthase alpha chain	Amino acid biosynthesis and metabolism
PA14_00450	trpB	1.938	0.125	0.261	0	1	1	0	1	1	-0.876	0.196	0.398	0.363	0.558	0.698	0	1	1	1.067	0.001	0.004	0	1	1	0	1	1	-0.825	0.09	0.24	tryptophan synthase beta chain	Amino acid biosynthesis and metabolism
PA14_00460	trpI	0	1	1	-0.702	0.399	1	0.679	0.187	0.387	0.734	0.15	0.349	0	1	1	0	1	1	1.039	0.017	0.06	0	1	1	0.66	0.591	0.865	0.195	0.949	0.997	trpBA operon transcriptional activator	Amino acid biosynthesis and metabolism; Transcriptional regulators
PA14_00470		2.405	0.035	0.127	0	1	1	-0.576	0.203	0.401	-0.511	0.292	0.487	-1.189	0.042	0.167	0	1	1	1.066	0.001	0.005	0.095	0.925	0.979	0.162	0.756	0.945	0.552	0.135	0.3	conserved hypothetical protein	Hypothetical, unclassified or unknown
PA14_00480		1.343	0.262	0.39	0.305	0.966	1	-1.257	0.072	0.237	-1.262	0.039	0.174	-1.565	0.235	0.421	-1.084	0.184	0.645	0.73	0.015	0.055	0.151	0.805	0.894	-0.266	0.729	0.932	3.91	0	0	conserved hypothetical protein	Hypothetical, unclassified or unknown
PA14_00490		1.763	0.431	0.552	0	1	1	1.272	0.047	0.181	-1.156	0.166	0.366	1.168	0.076	0.236	0.616	0.557	0.86	-0.252	0.426	0.644	0	1	1	-3.03	0.127	0.591	0	1	1	putative hemolysin activation/secretion protein	Protein secretion / Export apparatus
PA14_00510		0	1	1	0	1	1	0.797	0.031	0.135	0	1	1	0.657	0.062	0.211	0.616	0.186	0.647	0.261	0.666	0.834	-0.803	0.089	0.233	-0.928	0.183	0.637	0.515	0.095	0.247	putative hemagglutinin	Membrane proteins
PA14_00520		0	1	1	-0.685	0.855	1	0.091	0.827	0.918	1.64	0.065	0.235	-0.37	1	1	-1.489	0.634	0.899	-1.646	0.292	0.508	-0.46	0.849	0.927	0	1	1	0	1	1	conserved hypothetical protein	Hypothetical, unclassified or unknown
PA14_00530		0	1	1	0	1	1	0	1	1	0	1	1	-0.082	0.913	0.963	0	1	1	0.915	0.03	0.094	0	1	1	0	1	1	0.863	0.535	0.694	hypothetical protein	Hypothetical, unclassified or unknown
PA14_00550		0	1	1	0	1	1	0	1	1	-0.227	0.335	0.528	0	1	1	0	1	1	-0.432	0.548	0.747	0	1	1	-1.261	0.212	0.647	0.857	0.668	0.802	putative membrane protein	Membrane proteins
PA14_00560	exoT	2.603	0.001	0.009	-0.192	0.583	1	0.014	0.934	0.99	-1.811	0.008	0.059	-0.097	0.596	0.727	1.953	0	0.01	-0.149	1	1	0.951	0.575	0.721	-1.724	0.035	0.371	1.243	0.029	0.117	exoenzyme T	Secreted factors (toxins, enzymes, alginate)
PA14_00570		0	1	1	0.718	0.647	1	1.693	0.247	0.441	0	1	1	1.131	0.237	0.424	1.357	0.197	0.663	-1.344	0	0	1.573	0.019	0.084	-2.511	0.205	0.647	-0.674	0.199	0.371	putative lipoprotein	Cell wall / LPS / capsule
PA14_00580		0	1	1	1.656	0.111	1	1.724	0.113	0.299	0	1	1	0	1	1	1.236	0.281	0.701	-1.229	0.001	0.004	0	1	1	-1.261	0.133	0.6	-0.529	0.571	0.724	putative lipoprotein	Fatty acid and phospholipid metabolism
PA14_00590		0	1	1	0	1	1	0	1	1	-0.046	0.727	0.838	0	1	1	1.574	0.435	0.788	-0.699	0.057	0.152	1.344	0.139	0.298	-0.85	0.404	0.764	0	1	1	putative lipoprotein	Fatty acid and phospholipid metabolism
PA14_00600		0	1	1	0	1	1	-1.754	0.016	0.085	1.227	0.506	0.669	-0.778	0.343	0.516	-0.745	0.398	0.774	2.897	0.066	0.173	-2.096	0.374	0.543	0	1	1	0	1	1	putative transcriptional regulator	Transcriptional regulators
PA14_00620		1.094	0.513	0.627	0	1	1	-1.291	0.002	0.015	0	1	1	-0.855	0.043	0.168	-0.865	0.094	0.528	-0.078	0.964	1	-2.729	0	0.003	-5.03	0.065	0.479	0	1	1	conserved hypothetical protein	Hypothetical, unclassified or unknown
PA14_00630		-2.294	0.004	0.032	0.463	0.455	1	-2.16	0	0.001	-1.409	0.359	0.55	-1.222	0.01	0.066	-0.7	0.21	0.676	-0.88	0.013	0.047	-1.486	0.001	0.008	-0.522	0.364	0.74	2.729	0.681	0.809	hypothetical protein	Hypothetical, unclassified or unknown
PA14_00640	phzH	0	1	1	-0.431	0.278	1	-3.906	0	0	1.065	0.306	0.498	-3.096	0	0	-1.026	0.023	0.225	-2.391	0	0	-3.398	0	0	-2.363	0.006	0.154	0.344	0.406	0.58	potential phenazine-modifying enzyme	Putative enzymes
PA14_00650		-0.618	1	1	-0.714	0.198	1	-2.019	0	0.001	0	1	1	-1.115	0.009	0.061	-0.533	0.282	0.701	-999	0.028	0.09	-2.462	0.007	0.042	1.636	0.003	0.109	999	0.626	0.767	conserved hypothetical protein	Hypothetical, unclassified or unknown
PA14_00660	kptA*	-2.003	0.461	0.58	0	1	1	0	1	1	0	1	1	-1.091	0.583	0.718	0.956	0.394	0.771	0.817	0.31	0.529	-1.784	0.222	0.387	0	1	1	0	1	1	putative RNA 2'-phosphotransferase	Putative enzymes
PA14_00670		-2.17	0.129	0.266	0	1	1	0	1	1	0	1	1	0	1	1	0	1	1	0.289	0.518	0.722	-0.05	0.998	1	0	1	1	0	1	1	conserved hypothetical protein	Hypothetical, unclassified or unknown
PA14_00680		0	1	1	0	1	1	0.474	0.879	0.954	0	1	1	-0.188	1	1	0	1	1	1.626	0.004	0.018	1.879	0.599	0.74	0	1	1	0	1	1	putative transcriptional regulator, LysR family	Transcriptional regulators
PA14_00690		1.304	0.182	0.319	0	1	1	0	1	1	1.408	0.15	0.349	0	1	1	0	1	1	1.092	0.086	0.211	0	1	1	0	1	1	0	1	1	putative metallo-beta-lactamase	Putative enzymes
PA14_00700		2.377	0.139	0.277	-1.336	0.301	1	-2.094	0.087	0.263	1.487	0.114	0.307	-0.693	0.937	0.979	-1.914	0.201	0.669	0.037	0.667	0.834	0	1	1	0	1	1	3.041	0.454	0.617	putative protein-disulfide isomerase	Biosynthesis of cofactors, prosthetic groups and carriers
PA14_00710	osmC	3.792	0	0.002	-0.781	0.657	1	-1.348	0.437	0.614	-0.936	0.704	0.82	-0.991	0.011	0.071	-0.173	1	1	2.158	0	0	-0.233	0.388	0.556	-1.717	0.015	0.244	2.352	0.031	0.123	osmotically inducible protein OsmC	Adaptation / Protection
PA14_00720		3.741	0.004	0.036	-1.473	0.393	1	-1.31	0.419	0.599	-0.501	0.94	0.977	-0.579	0.245	0.43	-0.984	0.503	0.839	1.147	0.001	0.004	-0.839	0.119	0.271	-1.772	0.02	0.283	1.088	0.067	0.202	conserved hypothetical protein	Hypothetical, unclassified or unknown
PA14_00730		0	1	1	0.338	0.483	1	-0.166	0.908	0.972	0	1	1	0	1	1	-0.094	0.955	1	0.726	0.159	0.331	0	1	1	1.41	0.151	0.618	0	1	1	conserved hypothetical protein	Hypothetical, unclassified or unknown
PA14_00740		1.747	0.014	0.071	-0.169	1	1	-0.147	0.962	1	0.85	0.139	0.339	0	1	1	0.306	0.673	0.918	3.175	0	0	0.558	0.586	0.728	0	1	1	-0.082	0.875	0.951	putative lipoprotein	Fatty acid and phospholipid metabolism
PA14_00750		0	1	1	0	1	1	0	1	1	0	1	1	0	1	1	0	1	1	-0.947	0.031	0.097	0	1	1	0	1	1	0	1	1	putative aminopeptidase	Putative enzymes
PA14_00760		-2.209	0.035	0.127	0	1	1	0	1	1	-0.949	0.176	0.378	-0.455	0.512	0.657	0	1	1	0.582	0.055	0.148	-1.807	0.019	0.082	-1.561	0.065	0.48	1.321	0.058	0.184	hypothetical protein	Hypothetical, unclassified or unknown
PA14_00770		0	1	1	0	1	1	0	1	1	0	1	1	0	1	1	-0.802	0.268	0.699	0.694	0.022	0.073	0.207	0.654	0.778	0	1	1	0	1	1	putative phosphatase	Putative enzymes
PA14_00780		0	1	1	-0.195	0.97	1	0.449	0.371	0.554	0	1	1	0	1	1	0.343	0.582	0.873	1.352	0.001	0.005	0.258	1	1	0	1	1	-0.896	0.248	0.425	putative carbonic anhydrases	Transport of small molecules
PA14_00790	prlC	0	1	1	0	1	1	0	1	1	0	1	1	0	1	1	0	1	1	-0.047	0.955	1	0	1	1	0	1	1	-0.452	0.145	0.314	oligopeptidase A	Translation, post-translational modification and degradation
PA14_00800		-3.579	0.029	0.112	0.479	0.555	1	0.082	0.786	0.893	-0.818	0.581	0.725	-0.041	0.761	0.856	0	1	1	-0.367	0.521	0.724	-1.31	0.003	0.02	-0.096	0.783	0.961	0	1	1	putative nucleic-acid-binding protein	Nucleotide biosynthesis and metabolism
PA14_00810		0	1	1	-1.49	0.11	1	0	1	1	0	1	1	0	1	1	0	1	1	-0.657	0.45	0.667	0	1	1	0	1	1	0	1	1	putative DNA repair photolyase	DNA replication, recombination, modification and repair
PA14_00820		0	1	1	-0.415	0.394	1	0	1	1	-1.118	0.021	0.118	1.41	0.001	0.01	0	1	1	0.584	0.024	0.078	-0.264	0.425	0.586	-3.349	0.018	0.277	0	1	1	conserved hypothetical protein	Hypothetical, unclassified or unknown
PA14_00830		2.252	0.003	0.028	0	1	1	0	1	1	0	1	1	0	1	1	0.644	0.159	0.636	0.2	0.616	0.797	-0.595	0.261	0.426	-1.73	0.003	0.115	0	1	1	conserved hypothetical protein	Hypothetical, unclassified or unknown
PA14_00850		0	1	1	0	1	1	0	1	1	0	1	1	0.3	0.889	0.946	0	1	1	-1.405	0.133	0.293	-1.945	0.317	0.487	-2.713	0.03	0.346	0	1	1	putative permease	Transport of small molecules
PA14_00860		0	1	1	-0.606	0.862	1	0	1	1	0	1	1	0	1	1	0	1	1	-2.212	0.216	0.409	-0.821	0.91	0.968	-2.92	0.08	0.51	0	1	1	putative ATP-binding component of ABC transporter	Transport of small molecules; Protein secretion / Export apparatus
PA14_00875	ppkA	0	1	1	-0.375	0.664	1	0	1	1	0	1	1	0	1	1	0	1	1	-0.324	0.347	0.567	-0.949	0.174	0.339	-2.448	0.157	0.62	0	1	1	serine/threonine protein kinase PpkA	Adaptation / Protection; Translation, post-translational modification and degradation; Protein secretion / Export apparatus
PA14_00890		0	1	1	0	1	1	0	1	1	0	1	1	0	1	1	0.83	0.816	0.982	0.051	1	1	-1.932	0.062	0.185	-4.21	0.01	0.193	0	1	1	putative serine/threonine phosphoprotein phosphatase	Putative enzymes; Protein secretion / Export apparatus
PA14_00900		0	1	1	-0.906	0.629	1	-0.06	0.976	1	0	1	1	0	1	1	-0.284	0.957	1	-0.023	0.975	1	-1.306	0.278	0.444	-2.194	0.16	0.62	0	1	1	conserved hypothetical protein	Protein secretion / Export apparatus
PA14_00910		1.3	0.214	0.347	-0.486	0.367	1	-0.256	0.536	0.701	-0.735	0.285	0.48	0	1	1	-0.05	0.803	0.977	0.326	0.308	0.526	-0.811	0.115	0.266	-2.532	0.036	0.378	0	1	1	conserved hypothetical protein	Protein secretion / Export apparatus
PA14_00925		0	1	1	-1.272	0.278	1	-0.444	0.583	0.736	-1	0.254	0.451	-1.014	0.55	0.689	-0.306	0.686	0.919	0.111	0.915	0.989	-1.074	0.096	0.244	-1.488	0.119	0.581	0	1	1	hypothetical protein	Protein secretion / Export apparatus
PA14_00940		0	1	1	-0.101	1	1	0	1	1	-0.585	0.328	0.521	0	1	1	-0.165	0.85	0.993	0.293	0.444	0.66	-2.481	0.005	0.034	-2.847	0.002	0.093	0	1	1	conserved hypothetical protein	Protein secretion / Export apparatus
PA14_00960		-0.939	0.878	0.936	0	1	1	0	1	1	0.177	0.578	0.724	0	1	1	0	1	1	0.173	0.841	0.945	-1.758	0.042	0.143	-3.05	0.019	0.28	0	1	1	putative lipoprotein	Fatty acid and phospholipid metabolism
PA14_00970		-2.621	0.065	0.183	0	1	1	0	1	1	-0.969	0.196	0.398	-0.628	0.355	0.527	0	1	1	-0.114	0.979	1	-1.132	0.096	0.243	-1.739	0.058	0.466	0	1	1	conserved hypothetical protein	Hypothetical, unclassified or unknown
PA14_00980		-2.734	0.015	0.076	-0.426	0.611	1	0	1	1	0	1	1	0	1	1	0	1	1	-0.117	1	1	-0.925	0.431	0.591	-0.575	0.394	0.759	0	1	1	conserved hypothetical protein	Protein secretion / Export apparatus
PA14_00990		-1.556	0.107	0.241	-0.374	0.682	1	0	1	1	-0.753	0.297	0.492	0	1	1	0.772	0.55	0.86	1.001	0.094	0.225	-1.782	0.138	0.297	-2.646	0.085	0.528	0	1	1	conserved hypothetical protein	Protein secretion / Export apparatus
PA14_01010		0	1	1	0.25	0.908	1	0.459	0.47	0.642	-1.03	0.046	0.194	-0.024	1	1	0	1	1	0.49	0.148	0.315	-1.782	0	0.004	-4.788	0.091	0.536	0	1	1	conserved hypothetical protein	Protein secretion / Export apparatus
PA14_01020		0	1	1	-0.503	0.364	1	0	1	1	0.198	0.547	0.702	0	1	1	0.25	0.728	0.94	0.337	0.58	0.771	-1.581	0	0.003	-3.4	0.086	0.528	-0.352	0.295	0.472	conserved hypothetical protein	Protein secretion / Export apparatus
PA14_01030		1.446	0.079	0.202	-0.792	0.12	1	0.551	0.272	0.463	0	1	1	0.844	0.066	0.22	0.49	0.593	0.878	0.648	0.066	0.173	-0.642	0.162	0.326	-5.013	0.078	0.509	0	1	1	conserved hypothetical protein	Secreted factors (toxins, enzymes, alginate)
PA14_01040		0	1	1	0.145	1	1	0	1	1	0	1	1	0	1	1	0.961	0.561	0.863	0.725	0.125	0.28	-1.657	0.046	0.152	-4.867	0.195	0.639	1.146	0.313	0.491	putative secretion protein	Protein secretion / Export apparatus
PA14_01060		2.556	0.267	0.394	-0.439	0.984	1	1.234	0.274	0.465	0	1	1	0	1	1	0	1	1	0.672	0.197	0.384	0	1	1	-3.691	0.172	0.633	0	1	1	conserved hypothetical protein	Protein secretion / Export apparatus
PA14_01070		0	1	1	-0.968	0.332	1	0	1	1	0	1	1	1.047	0.299	0.479	0	1	1	0.481	0.134	0.295	-0.967	0.177	0.342	-3.341	0.154	0.62	0	1	1	conserved hypothetical protein	Protein secretion / Export apparatus
PA14_01080		0.777	0.819	0.884	-1.66	0.416	1	0.641	0.728	0.852	0.815	0.256	0.453	0	1	1	1.561	0.689	0.921	0.321	0.657	0.826	-0.854	0.413	0.576	-4.717	0.067	0.48	0	1	1	conserved hypothetical protein	Protein secretion / Export apparatus
PA14_01100	clpB*	-0.686	0.656	0.752	0	1	1	0.959	0.058	0.208	0.717	0.204	0.406	1.206	0.033	0.143	1.066	0.077	0.475	0.002	0.76	0.9	-0.929	0.488	0.643	-3.073	0.134	0.6	0	1	1	putative ClpA/B-type chaperone	Translation, post-translational modification and degradation; Chaperones / Heat shock proteins; Protein secretion / Export apparatus
PA14_01110		0	1	1	0	1	1	0.74	0.232	0.429	0.874	0.184	0.386	1.129	0.077	0.238	0.87	0.182	0.645	-0.527	0.086	0.212	-1.166	0.053	0.166	-3.532	0.12	0.581	1.159	0.049	0.167	Hypothetical protein	Protein secretion / Export apparatus
PA14_01120		0	1	1	-0.06	0.959	1	1.097	0.094	0.272	-0.861	0.417	0.599	0	1	1	0	1	1	-0.05	1	1	-0.681	0.47	0.628	-1.908	0.091	0.536	0	1	1	Hypothetical protein	Hypothetical, unclassified or unknown
PA14_01130		0	1	1	0.053	0.941	1	0.64	0.296	0.488	-1.29	0.14	0.339	0.968	0.15	0.34	0	1	1	0.065	0.613	0.796	0	1	1	-1.218	0.209	0.647	0	1	1	hypothetical protein	Hypothetical, unclassified or unknown
PA14_01140		0	1	1	0	1	1	0	1	1	-0.784	0.445	0.62	0.582	0.358	0.53	0.288	0.896	1	0.744	0.191	0.376	-1.379	0.007	0.043	-2.401	0.117	0.578	0	1	1	conserved hypothetical protein	Hypothetical, unclassified or unknown
PA14_01150		-999	0.168	0.306	0	1	1	1.692	0.223	0.423	0	1	1	0.496	1	1	1.958	0.161	0.636	1.243	0.023	0.076	-1.365	0.232	0.398	-999	0.237	0.665	0	1	1	hypothetical protein	Hypothetical, unclassified or unknown
PA14_01160		0	1	1	0	1	1	-0.138	0.61	0.757	0	1	1	-0.215	0.729	0.832	-0.235	0.511	0.842	-0.486	0.074	0.188	-1.265	0.003	0.019	-1.137	0.066	0.48	0	1	1	conserved hypothetical protein	Hypothetical, unclassified or unknown
PA14_01170		0	1	1	0	1	1	0	1	1	2.264	0.068	0.241	-2.723	0.419	0.584	0.618	1	1	-0.441	0.542	0.741	0	1	1	-2.487	0.108	0.559	1.949	0.673	0.806	conserved hypothetical protein	Hypothetical, unclassified or unknown
PA14_01180		0	1	1	0	1	1	0	1	1	0.915	0.361	0.552	0	1	1	-0.881	0.4	0.774	-0.693	0.343	0.563	-2.199	0.006	0.037	-1.338	0.195	0.639	1.3	0.396	0.571	conserved hypothetical protein	Hypothetical, unclassified or unknown
PA14_01190		0	1	1	-1.114	0.381	1	0	1	1	1.198	0.747	0.85	0	1	1	0	1	1	-0.167	0.805	0.925	-1.321	0.179	0.345	-1.252	0.398	0.761	0	1	1	Putative 3-oxoacyl-(acyl-carrier-protein) synthase	Fatty acid and phospholipid metabolism
PA14_01200		-1.161	0.245	0.376	-0.889	0.148	1	0	1	1	1.098	0.055	0.212	0	1	1	0	1	1	-0.601	0.109	0.253	-0.729	0.12	0.272	-2.44	0.001	0.072	2.577	0	0	Hypothetical protein	Hypothetical, unclassified or unknown
PA14_01220		0	1	1	0	1	1	0	1	1	1.189	0.131	0.331	0	1	1	0.666	0.229	0.686	0.414	0.452	0.669	0	1	1	-1.685	0.03	0.346	1.974	0	0.004	Hypothetical protein	Hypothetical, unclassified or unknown
PA14_01230		0	1	1	-0.237	0.976	1	0	1	1	1.219	0.064	0.231	0	1	1	0	1	1	0.616	0.319	0.539	-1.175	0.246	0.412	-2.138	0.108	0.559	2.001	0.062	0.193	Hypothetical protein	Hypothetical, unclassified or unknown
PA14_01240		-1.51	0.05	0.158	-0.537	0.285	1	0	1	1	-0.99	0.322	0.515	-0.499	0.212	0.399	0	1	1	-0.707	0.114	0.261	0	1	1	0	1	1	5.057	0	0	probable carbonic anhydrase	Adaptation / Protection; Central intermediary metabolism
PA14_01250	ychM*	0	1	1	0	1	1	0	1	1	1.751	0.027	0.138	0	1	1	-0.37	0.572	0.869	1.011	0.153	0.323	0	1	1	1.059	0.192	0.638	6.327	0	0	putative sulfate transporter	Membrane proteins; Transport of small molecules
PA14_01270		0	1	1	0	1	1	0	1	1	1.871	0.12	0.316	0	1	1	0	1	1	-0.416	0.798	0.921	-2.433	0.074	0.208	2.582	0.298	0.702	8.407	0	0	conserved hypothetical protein	Hypothetical, unclassified or unknown
PA14_01290	coxB	-1.832	0.01	0.058	0.04	0.983	1	-0.817	0.051	0.19	0	1	1	-1.056	0.104	0.286	0.5	0.443	0.794	0.933	0.095	0.227	0	1	1	3.296	0	0.001	1.996	0	0.003	cytochrome c oxidase, subunit II	Energy metabolism
PA14_01300	coxA	-1.673	0.015	0.074	-0.314	0.43	1	-1.696	0	0.001	0	1	1	-1.512	0.001	0.007	0.15	0.777	0.965	1.866	0.022	0.073	0	1	1	1.848	0.042	0.406	1.377	0.109	0.267	cytochrome c oxidase, subunit I	Energy metabolism
PA14_01310	coxG*	-1.842	0.17	0.308	-0.561	0.347	1	-1.564	0.009	0.055	0	1	1	-1.451	0.008	0.053	0.492	0.598	0.881	0.238	0.835	0.941	-1.027	0.5	0.653	1.174	0.041	0.405	1.734	0.679	0.809	putative cytochrome c oxidase assembly protein	Central intermediary metabolism
PA14_01320	coIII	-1.926	0.007	0.046	-0.307	0.48	1	-2.1	0	0	0	1	1	-1.455	0.001	0.013	0.084	0.817	0.983	1.559	0.068	0.176	-1.226	0.15	0.313	1.972	0.017	0.261	1.591	0.125	0.287	cytochrome c oxidase, subunit III	Energy metabolism
PA14_01330		-2.129	0.16	0.298	1.152	0.308	1	-0.27	0.689	0.823	-0.515	0.444	0.618	0.207	0.948	0.985	0.562	0.461	0.813	-0.539	0.941	1	-0.647	0.395	0.561	1.935	0.015	0.246	3.257	0.361	0.533	conserved hypothetical protein	Membrane proteins
PA14_01340		-0.602	0.49	0.608	-0.278	0.922	1	-1.548	0.081	0.255	0.981	0.683	0.805	0	1	1	0.405	0.469	0.818	2.812	0.016	0.058	-999	0.12	0.272	1.43	0.2	0.644	4.078	0.106	0.263	conserved hypothetical protein	Hypothetical, unclassified or unknown
PA14_01350		-1.273	0.172	0.309	-0.531	0.747	1	-1.4	0.23	0.428	0	1	1	0	1	1	0.702	0.279	0.7	2.695	0.076	0.192	-0.002	1	1	0.893	0.423	0.772	0	1	1	conserved hypothetical protein	Hypothetical, unclassified or unknown
PA14_01360	ctaA*	-2.697	0.008	0.051	0	1	1	-1.248	0.11	0.296	-0.984	0.823	0.903	0	1	1	0.311	0.677	0.918	2.991	0.003	0.016	0.126	1	1	1.44	0.512	0.818	999	0.022	0.098	putative cytochrome oxidase assembly protein	Energy metabolism; Membrane proteins
PA14_01380	ctaB*	-1.777	0.031	0.116	0	1	1	-1.037	0.064	0.221	0.449	0.93	0.972	0.11	0.937	0.979	0.151	0.826	0.986	-0.145	0.936	0.999	-0.426	0.477	0.635	-0.308	0.864	0.993	0	1	1	putative cytochrome c oxidase assembly factor	Energy metabolism
PA14_01390		-1.841	0.198	0.331	-0.404	0.442	1	-0.637	0.352	0.538	0	1	1	0.659	0.239	0.425	0	1	1	-2.174	0	0	0	1	1	-1.262	0.414	0.769	-0.38	0.554	0.711	putative Sco1/SenC family protein	Energy metabolism
PA14_01400	elaA*	0	1	1	0	1	1	0	1	1	0	1	1	0.374	0.586	0.72	-0.528	0.565	0.866	-0.143	0.831	0.939	0	1	1	0	1	1	0	1	1	putative acyltransferase	Transport of small molecules
PA14_01410		0.895	0.393	0.516	0	1	1	0.198	0.658	0.798	0	1	1	0	1	1	0	1	1	0.795	0.047	0.131	0.603	0.554	0.705	0	1	1	0	1	1	putative transcriptional regulator	Transcriptional regulators
PA14_01430		0	1	1	0	1	1	0	1	1	0	1	1	0	1	1	-0.522	0.559	0.861	1.134	0.009	0.037	-0.232	0.951	1	0	1	1	0.667	0.86	0.94	putative short chain dehydrogenase	Biosynthesis of cofactors, prosthetic groups and carriers; Putative enzymes
PA14_01440		0	1	1	0	1	1	0	1	1	0	1	1	0	1	1	-1.143	0.322	0.728	1.097	0.11	0.253	0	1	1	0	1	1	0	1	1	putative 2-hydroxychromene-2-carboxylate isomerase	Biosynthesis of cofactors, prosthetic groups and carriers; Putative enzymes
PA14_01460	dctA*	-1.276	0.286	0.41	0.208	0.598	1	1.31	0.02	0.102	0	1	1	0.801	0.102	0.281	0.979	0.049	0.373	0.906	0.035	0.106	0.922	0.104	0.255	0	1	1	0	1	1	putative dicarboxylate transporter	Transport of small molecules
PA14_01470		0	1	1	-0.883	0.236	1	0	1	1	0	1	1	0.564	0.622	0.749	0.77	0.341	0.734	1.474	0.003	0.013	-0.497	0.685	0.801	0	1	1	0	1	1	putative transcriptional regulator	Transcriptional regulators
PA14_01480		-0.97	0.407	0.53	-0.304	0.859	1	0	1	1	0	1	1	0	1	1	1.093	0.182	0.645	1.863	0.002	0.009	0	1	1	0	1	1	1.141	0.224	0.4	putative transcriptional regulator	Transcriptional regulators
PA14_01490		-1.614	0.024	0.1	-0.427	0.26	1	-1.463	0	0	-3.45	0.011	0.073	-0.87	0.166	0.355	-0.614	0.132	0.59	-2.188	0	0	-2.484	0	0	-0.28	0.852	0.987	0.499	0.576	0.727	putative hemolysin	Putative enzymes; Adaptation / Protection
PA14_01500		-1.85	0.043	0.146	0	1	1	0.633	0.184	0.383	0	1	1	1.228	0.047	0.176	0.234	0.664	0.916	2.547	0	0	0.904	0.41	0.574	0.876	0.681	0.911	0.632	0.344	0.519	putative transcriptional regulator	Transcriptional regulators
PA14_01510		-3.191	0.001	0.017	0	1	1	0.711	0.189	0.387	0	1	1	0.83	0.073	0.229	0	1	1	2.137	0	0	2.091	0.113	0.264	1.372	0.388	0.755	0	1	1	putative plasmid stabilisation system protein	Hypothetical, unclassified or unknown
PA14_01520		-2.887	0.033	0.123	0.764	0.248	1	1.266	0.06	0.21	1.013	0.176	0.378	1.097	0.249	0.433	0.772	0.243	0.69	2.175	0	0	2.029	0.109	0.259	-0.834	0.888	0.996	1.435	0.088	0.237	putative transcriptional regulator	Transcriptional regulators
PA14_01540		-1.806	0.246	0.377	0.636	0.725	1	0	1	1	0	1	1	-0.965	0.296	0.476	0	1	1	0.85	0.114	0.261	-1.274	0.097	0.244	0	1	1	-1.316	0.116	0.274	hypothetical protein	Hypothetical, unclassified or unknown
PA14_01550		0	1	1	0	1	1	0	1	1	1.055	0.448	0.621	0	1	1	0	1	1	0.118	1	1	1.131	0.371	0.54	-2.087	0.206	0.647	0	1	1	putative lipoprotein	Fatty acid and phospholipid metabolism
PA14_01560	phnA*	-3.061	0.17	0.308	0	1	1	0	1	1	0	1	1	0.276	0.402	0.571	0	1	1	-0.764	0.019	0.066	0.808	0.233	0.399	0.806	0.295	0.699	-0.651	0.668	0.802	putative alkylphosphonate uptake protein	Transport of small molecules
PA14_01580	gabP	2.128	0.023	0.099	-1.022	0.092	1	-1.027	0.048	0.183	0	1	1	-0.114	0.98	1	-1.12	0.065	0.429	-1.125	0.006	0.025	-3.794	0	0	-2.15	0.443	0.784	0	1	1	gamma-aminobutyrate permease	Transport of small molecules; Carbon compound catabolism
PA14_01600	mmsA*	1.23	0.105	0.238	-0.924	0.065	1	-0.714	0.07	0.234	0	1	1	0	1	1	-0.698	0.097	0.535	-0.293	0.424	0.642	-3.442	0	0	-1.931	0.437	0.78	0	1	1	putative aldehyde dehydrogenase	Energy metabolism; Putative enzymes; Carbon compound catabolism
PA14_01610		1.357	0.089	0.217	-0.954	0.2	1	-0.937	0.135	0.326	0	1	1	0	1	1	-0.392	0.579	0.872	-0.871	0.055	0.15	-4.075	0	0.002	-2.625	0.432	0.778	0	1	1	conserved hypothetical protein	Carbon compound catabolism
PA14_01620	aptA	2.274	0.002	0.025	-1.222	0.026	0.832	-0.704	0.089	0.267	0	1	1	0	1	1	-0.526	0.385	0.764	-0.066	0.841	0.945	-3.619	0	0	-2.798	0.31	0.709	0	1	1	beta-alanine--pyruvate transaminase	Amino acid biosynthesis and metabolism; Carbon compound catabolism
PA14_01640		-1.947	0.046	0.151	-1.348	0.399	1	0.562	0.305	0.497	0	1	1	0.499	0.589	0.723	0.579	0.399	0.774	0.917	0.103	0.242	0	1	1	0	1	1	0.685	0.708	0.831	putative transcriptional regulator, LysR family	Transcriptional regulators; Carbon compound catabolism
PA14_01660	guaD*	4.195	0	0.009	-0.4	0.617	1	0	1	1	0	1	1	0	1	1	0	1	1	2.228	0	0	0	1	1	-1.412	0.071	0.49	0.145	0.885	0.957	putative guanine deaminase	Nucleotide biosynthesis and metabolism
PA14_01670		3.415	0.001	0.012	-0.3	1	1	0.445	0.575	0.73	0	1	1	-1.224	0.627	0.752	-0.052	0.979	1	2.764	0.111	0.256	0.887	0.557	0.707	0	1	1	0	1	1	putative ATP-binding component of ABC transporter	Transport of small molecules
PA14_01680		2.537	0.049	0.154	-0.395	0.839	1	0.221	1	1	-1.181	0.991	1	0	1	1	-0.23	0.931	1	0.703	0.427	0.644	0	1	1	-0.164	0.982	1	3.817	0.173	0.347	putative permease of ABC transporter	Membrane proteins; Transport of small molecules
PA14_01690		0	1	1	-1.111	0.597	1	0	1	1	-0.81	1	1	-0.874	0.916	0.965	0	1	1	1.996	0.36	0.58	0	1	1	0.471	0.942	1	0.992	1	1	putative permease of ABC transporter	Membrane proteins; Transport of small molecules
PA14_01710	ahpC	-0.367	0.485	0.604	-0.103	0.973	1	-0.689	0.404	0.585	0.14	0.606	0.743	-0.789	0.018	0.097	0.309	0.495	0.834	0.23	0.334	0.555	-1.219	0.002	0.016	-0.303	0.808	0.969	0	1	1	alkyl hydroperoxide reductase subunit C	Adaptation / Protection
PA14_01720	ahpF	-1.502	0.036	0.128	-0.429	0.406	1	-0.983	0.012	0.068	0.829	0.175	0.378	-0.993	0.003	0.027	0.62	0.14	0.603	1.57	0	0	-0.644	0.514	0.666	0	1	1	0.566	0.146	0.316	alkyl hydroperoxide reductase subunit F	Adaptation / Protection
PA14_01730		0	1	1	-0.228	0.581	1	-1.437	0	0.001	-0.943	0.239	0.439	-0.566	0.189	0.379	-0.704	0.089	0.512	-2.064	0	0.001	0.656	0.142	0.303	0.285	0.656	0.901	-0.79	0.021	0.095	conserved hypothetical protein	Hypothetical, unclassified or unknown
PA14_01750		1.08	0.628	0.73	0	1	1	0.279	0.565	0.722	0	1	1	0	1	1	0	1	1	-0.507	0.635	0.813	0	1	1	0	1	1	0	1	1	putative hydrolase	Putative enzymes
PA14_01760	nuh	0	1	1	0	1	1	0	1	1	-1.258	0.131	0.331	0	1	1	0	1	1	-1.714	0	0.001	0	1	1	0	1	1	0	1	1	nonspecific ribonucleoside hydrolase	Nucleotide biosynthesis and metabolism
PA14_01770		-1.398	0.102	0.235	0.377	0.619	1	0.039	0.964	1	-1.645	0.119	0.316	0	1	1	0.811	0.229	0.686	-1.157	0.016	0.058	-1.272	0.106	0.257	0.919	0.352	0.735	-0.67	0.642	0.779	putative nucleoside-binding outer membrane protein	Membrane proteins
PA14_01780		1.122	0.434	0.554	0	1	1	-1.08	0.035	0.148	-1.384	0.121	0.318	-1.763	0.004	0.036	-0.673	0.26	0.698	-2.466	0	0	-2.309	0.001	0.009	0	1	1	0.647	1	1	putative nucleoside 2-deoxyribosyltransferase	Nucleotide biosynthesis and metabolism
PA14_01790		1.625	0.144	0.282	0	1	1	0	1	1	0	1	1	-0.593	0.744	0.843	0	1	1	-0.819	0.986	1	0	1	1	0	1	1	0	1	1	putative nucleoside 2-deoxyribosyltransferase	Nucleotide biosynthesis and metabolism
PA14_01800		0.134	0.73	0.814	0	1	1	0	1	1	2.982	0	0.006	1.108	0.284	0.465	1.204	0.282	0.701	1.57	0.347	0.567	0.767	0.82	0.904	0	1	1	-0.172	0.9	0.968	putative basic membrane protein (bmp)	Membrane proteins
PA14_01810		-0.642	0.61	0.715	0	1	1	0	1	1	2.647	0	0.004	0	1	1	0	1	1	0.877	0.195	0.381	-0.792	0.292	0.46	0	1	1	1.919	0.158	0.329	putative dioxygenase	Central intermediary metabolism; Putative enzymes
PA14_01830	add*	0	1	1	0	1	1	0	1	1	0.898	0.269	0.466	0	1	1	0	1	1	-0.835	0.088	0.216	0	1	1	0.654	0.196	0.64	0	1	1	putative adenosine deaminase	Nucleotide biosynthesis and metabolism
PA14_01840		0	1	1	0.052	0.884	1	1.018	0.122	0.312	-1.92	0.657	0.785	-1.347	0.181	0.372	-1.171	0.302	0.715	-2.209	0.655	0.825	0	1	1	0	1	1	0.364	0.626	0.767	putative sigma-7 factor, ECF subfamily	Transcriptional regulators
PA14_01860		0	1	1	-0.129	1	1	1.237	0.033	0.14	-1.032	0.909	0.958	0	1	1	-1.912	0.108	0.554	-0.235	1	1	0.861	0.767	0.867	1.036	0.807	0.968	-1.184	0.158	0.329	putative transmembrane sensor	Transport of small molecules; Membrane proteins; Transcriptional regulators
PA14_01870		1.669	0.155	0.292	-0.177	0.736	1	1.441	0.023	0.111	0.174	0.76	0.858	1.016	0.269	0.451	-1.068	0.259	0.697	-0.823	0.101	0.238	0.95	0.501	0.653	0	1	1	0	1	1	putative TonB-dependent receptor	Transport of small molecules
PA14_01890	pcaQ	1.879	0.318	0.442	0	1	1	-1.625	0.176	0.376	0	1	1	0	1	1	-1.547	0.275	0.7	-0.61	0.485	0.696	0	1	1	-2.1	0.297	0.701	-1.689	0.299	0.476	transcriptional regulator PcaQ	Carbon compound catabolism; Transcriptional regulators
PA14_01900	pcaH	-0.439	1	1	0	1	1	-1.592	0.309	0.498	4.199	0.002	0.02	0	1	1	-0.749	0.623	0.894	0.259	0.691	0.85	0	1	1	0	1	1	-1.676	0.6	0.75	protocatechuate 3,4-dioxygenase, beta subunit	Carbon compound catabolism
PA14_01910	pcaG	1.071	0.484	0.603	-0.885	0.489	1	0	1	1	3.48	0	0	0	1	1	-2.3	0.126	0.588	0.282	0.55	0.749	0	1	1	-1.91	0.31	0.709	999	0.455	0.617	protocatechuate 3,4-dioxygenase, alpha subunit	Carbon compound catabolism
PA14_01930	pcaR	0	1	1	0	1	1	0.677	0.597	0.747	1.467	0.057	0.217	0	1	1	0	1	1	0.623	0.248	0.451	0	1	1	0	1	1	-0.965	0.278	0.458	transcriptional regulator PcaR	Carbon compound catabolism; Transcriptional regulators
PA14_01940		2.688	0	0.006	-0.57	0.45	1	-0.472	0.408	0.589	0	1	1	-0.568	0.268	0.45	-0.564	0.396	0.771	0.965	0.026	0.084	-1.072	0.058	0.176	0.556	0.546	0.838	0	1	1	putative RND efflux membrane fusion protein precursor	Protein secretion / Export apparatus; Membrane proteins; Antibiotic resistance and susceptibility
PA14_01960		2.669	0.001	0.011	-0.595	0.346	1	-0.814	0.118	0.307	-1.834	0.097	0.287	-1.09	0.07	0.226	0	1	1	0.424	0.51	0.716	0	1	1	1.169	0.265	0.683	0	1	1	putative RND efflux membrane fusion protein precursor	Transport of small molecules; Antibiotic resistance and susceptibility; Membrane proteins
PA14_01970		1.989	0.006	0.044	-0.235	0.689	1	-0.846	0.083	0.258	-0.775	0.119	0.315	-0.611	0.068	0.222	-0.593	0.26	0.697	0.069	0.999	1	0	1	1	1.336	0.08	0.51	0	1	1	putative RND efflux transporter	Antibiotic resistance and susceptibility; Transport of small molecules
PA14_01980		1.863	0.022	0.097	0.626	0.225	1	0	1	1	-1.072	0.188	0.389	-0.889	0.064	0.214	-0.393	0.527	0.85	0.194	0.579	0.771	0	1	1	1.273	0.1	0.551	-0.054	0.697	0.823	putative transcriptional regulator, LysR family	Transcriptional regulators
PA14_01990		1.293	0.27	0.396	0	1	1	0	1	1	0.897	0.902	0.954	-1.044	0.906	0.959	0	1	1	-0.439	0.566	0.762	0	1	1	1.975	0.206	0.647	0	1	1	hypothetical protein	Hypothetical, unclassified or unknown
PA14_02010		0	1	1	-0.689	0.347	1	-0.067	0.996	1	1.054	0.114	0.307	-0.178	1	1	-0.018	0.937	1	0.543	0.61	0.794	-1.358	0.296	0.464	-0.001	0.931	1	-0.271	1	1	hypothetical protein	Hypothetical, unclassified or unknown
PA14_02020		2.441	0.014	0.071	0	1	1	0	1	1	0	1	1	1.551	0.001	0.012	-0.299	0.556	0.86	-0.144	0.577	0.77	2.64	0	0	-0.952	0.25	0.677	0	1	1	putative outer membrane porin	Membrane proteins; Transport of small molecules
PA14_02030		-4.02	0.008	0.051	-0.532	0.58	1	0	1	1	0	1	1	-0.709	0.567	0.705	-0.093	0.837	0.99	-0.13	0.909	0.986	-0.856	0.591	0.732	0	1	1	0	1	1	putative transcriptional regulator, AraC family	Transcriptional regulators
PA14_02050		0.546	0.553	0.668	0	1	1	1.508	0.024	0.113	1.046	0.301	0.495	0	1	1	0.317	0.723	0.938	-0.86	0.112	0.258	1.16	0.109	0.26	-1.021	0.728	0.932	-1.398	0.089	0.238	putative gamma-glutamyltranspeptidase	Amino acid biosynthesis and metabolism
PA14_02060		0	1	1	0	1	1	1.339	0.276	0.467	-0.333	0.363	0.553	0	1	1	1.412	0.276	0.7	-1.003	0.037	0.11	0.73	0.411	0.574	0	1	1	-1.057	0.103	0.261	putative outer membrane protein	Membrane proteins
PA14_02070		0.701	0.71	0.8	0	1	1	0	1	1	0	1	1	1.011	0.825	0.905	0	1	1	-1.864	0.206	0.395	0	1	1	3.075	0.63	0.886	0.828	0.679	0.809	putative xanthine/uracil permease	Nucleotide biosynthesis and metabolism; Membrane proteins; Transport of small molecules
PA14_02090		0	1	1	-0.304	0.712	1	0.302	0.555	0.714	-2.24	0.012	0.079	-0.898	0.115	0.3	0	1	1	-0.52	0.273	0.486	-0.969	0.08	0.217	-1.04	0.207	0.647	-0.602	0.373	0.545	putative transcriptional regulator, TetR family	Transcriptional regulators
PA14_02100		2.502	0.398	0.521	-0.731	0.451	1	-0.67	0.38	0.563	0	1	1	-1.541	0.145	0.336	-0.636	0.423	0.781	-1.904	0.03	0.094	-1.772	0.043	0.146	-0.887	0.477	0.797	-0.025	0.876	0.951	conserved hypothetical protein	Hypothetical, unclassified or unknown
PA14_02110		0	1	1	0.108	0.981	1	1.312	0.23	0.428	0	1	1	1.292	0.269	0.451	0.399	1	1	0.1	0.809	0.926	1.034	0.356	0.525	0.553	0.96	1	0	1	1	putative GGDEF domain	Two-component regulatory systems; Motility / Attachment
PA14_02130		0	1	1	0.388	0.883	1	1.379	0.085	0.259	0	1	1	0.99	0.357	0.53	0	1	1	0.417	0.286	0.501	0	1	1	0.487	0.886	0.996	0.737	0.259	0.435	hypothetical protein	Hypothetical, unclassified or unknown
PA14_02140		0	1	1	-1.364	0.266	1	0	1	1	0	1	1	1.776	0.025	0.118	-0.149	0.841	0.99	0.13	0.917	0.989	0	1	1	0	1	1	0	1	1	conserved hypothetical protein	Motility / Attachment
PA14_02150		0	1	1	0	1	1	0.841	0.198	0.396	0	1	1	0	1	1	0.843	0.315	0.726	0.329	0.358	0.578	0.734	0.308	0.475	0.615	0.888	0.996	0.738	0.515	0.676	putative serine phosphatase	Transcriptional regulators; Motility / Attachment
PA14_02180	cheB	0	1	1	0	1	1	-2	0.002	0.019	4.15	0	0	0	1	1	-0.74	0.302	0.715	0.766	0.611	0.794	-4.133	0	0	0	1	1	0	1	1	glutamate methylesterase	Adaptation / Protection; Chemotaxis
PA14_02190	cheD*	0	1	1	-0.079	0.737	1	-1.897	0.037	0.153	4.406	0	0	0	1	1	-0.597	0.363	0.748	-1.028	0.382	0.601	-0.995	0.051	0.162	-0.024	0.644	0.894	0	1	1	putative chemotaxis protein	Chemotaxis
PA14_02200	cheR*	-2.558	0.085	0.212	-0.008	0.859	1	-2.129	0	0	4.435	0	0	0.411	0.36	0.532	-0.449	0.462	0.813	0.297	0.824	0.935	-1.909	0	0.002	0.152	0.477	0.797	0.922	0.296	0.473	putative chemotaxis protein methyltransferase	Transcriptional regulators; Adaptation / Protection; Chemotaxis
PA14_02220		-2.385	0.002	0.023	-0.452	0.315	1	-2.17	0	0	4.216	0	0	0	1	1	-0.565	0.406	0.776	0.087	1	1	-1.575	0	0	0.155	0.44	0.782	0	1	1	putative chemotaxis transducer	Adaptation / Protection; Chemotaxis
PA14_02230	cheW	-3.352	0	0.006	-0.679	0.12	1	-2.338	0	0	4.024	0	0	0.061	1	1	-0.602	0.208	0.673	-0.579	0.148	0.314	-1.67	0.01	0.053	-0.175	0.73	0.932	0.452	1	1	putative purine-binding chemotaxis protein	Adaptation / Protection; Chemotaxis
PA14_02250	cheA	-2.87	0	0.004	0	1	1	-1.892	0	0	3.736	0	0	-0.35	0.22	0.405	-0.751	0.075	0.467	-0.05	0.61	0.794	-1.632	0	0.001	0.166	0.4	0.763	0	1	1	putative two-component sensor	Chemotaxis; Adaptation / Protection; Two-component regulatory systems
PA14_02260	cheY*	-3.856	0	0	-0.108	0.761	1	-1.566	0	0.001	3.455	0	0	0	1	1	-0.765	0.108	0.554	-0.946	0.006	0.025	-2.003	0	0	0.451	0.169	0.628	0	1	1	putative two-component response regulator	Chemotaxis; Adaptation / Protection; Two-component regulatory systems
PA14_02270		-2.848	0.002	0.018	0.095	0.92	1	-1.454	0	0.002	5.297	0	0	-1.078	0.006	0.042	-0.467	0.358	0.745	0.139	0.795	0.919	-1.555	0	0.002	0.731	0.074	0.499	0	1	1	putative chemotaxis transducer	Adaptation / Protection; Chemotaxis
PA14_02290		-2.503	0.005	0.039	0.675	0.3	1	0.914	0.072	0.237	1.39	0.077	0.26	0	1	1	0	1	1	0.675	0.119	0.269	0	1	1	1.072	0.525	0.823	0	1	1	putative transcriptional regulator, LysR family	Transcriptional regulators
PA14_02300	fabG	0	1	1	0.57	1	1	2.503	0.068	0.229	1.387	0.378	0.567	0	1	1	1.959	0.335	0.734	1.785	0.041	0.119	-0.537	1	1	0	1	1	0	1	1	putative short-chain dehydrogenase	Biosynthesis of cofactors, prosthetic groups and carriers; Putative enzymes
PA14_02310	atsA	-2.864	0.064	0.181	2.021	0.399	1	0	1	1	1.53	0.08	0.264	2.239	0.004	0.034	0	1	1	2.09	0	0	0	1	1	0	1	1	1.023	0.404	0.578	arylsulfatase	Central intermediary metabolism; Carbon compound catabolism
PA14_02330	atsC*	-1.18	0.634	0.736	0.746	0.817	1	-1.68	0.545	0.707	1.566	0.326	0.519	2.02	0.182	0.373	-0.9	0.681	0.918	3.38	0.002	0.009	0	1	1	-3.392	0.607	0.874	0	1	1	putative BC-type transporter, ATP-binding component	Transport of small molecules
PA14_02340	atsB*	0	1	1	1.279	0.506	1	0.604	0.691	0.824	1.218	0.393	0.578	0	1	1	0.432	0.963	1	5.208	0	0	0	1	1	-1.987	0.337	0.724	-0.078	0.8	0.902	putative permease of ABC transporter	Membrane proteins; Transport of small molecules
PA14_02360	atsR*	0	1	1	0.839	0.406	1	0.521	0.737	0.86	0.957	0.224	0.422	0	1	1	-0.477	0.946	1	1.578	0.011	0.041	0	1	1	1.723	0.61	0.876	-0.536	1	1	putative binding protein component of ABC transporter	Transport of small molecules
PA14_02370		0	1	1	-0.845	0.651	1	0	1	1	1.892	0.783	0.877	-0.638	0.977	1	0	1	1	1.253	0.467	0.681	0	1	1	0	1	1	-999	0.633	0.773	putative outer membrane porin	Membrane proteins; Transport of small molecules
PA14_02380		0	1	1	0.926	0.458	1	1.084	0.339	0.529	1.54	0.473	0.642	1.826	0.36	0.532	0.478	0.718	0.935	1.562	0.476	0.691	-1.722	0.964	1	2.175	0.499	0.812	1.407	1	1	putative membrane-associated phospholipid phosphatase	Fatty acid and phospholipid metabolism; Putative enzymes
PA14_02390		0	1	1	0.872	0.34	1	0.853	0.212	0.41	0.766	0.657	0.785	-1.253	0.121	0.308	0	1	1	5.186	0	0	0	1	1	0	1	1	-3.244	0.447	0.616	putative transcriptional regulator	Transcriptional regulators
PA14_02410		0	1	1	-0.656	0.694	1	0.809	0.752	0.871	2.535	0.04	0.176	0	1	1	-0.205	0.916	1	4.571	0.008	0.034	999	0.314	0.483	0	1	1	0	1	1	putative TonB-dependent receptor	Membrane proteins; Transport of small molecules
PA14_02420	atsK*	0	1	1	0.495	1	1	-0.136	0.981	1	2.259	0.043	0.184	999	0.006	0.042	-0.908	0.826	0.986	2.598	0.066	0.172	0	1	1	0	1	1	1.106	0.539	0.698	putative alkylsulfatase	Biosynthesis of cofactors, prosthetic groups and carriers; Putative enzymes
PA14_02435		0	1	1	0	1	1	0	1	1	2.393	0.054	0.211	0	1	1	0	1	1	2.789	0.247	0.45	1.245	0.816	0.902	0.286	1	1	0.22	0.824	0.915	hypothetical protein	Putative enzymes
PA14_02450	pntAA*	0.402	0.685	0.777	-0.714	0.423	1	-1.453	0.004	0.031	-1.069	0.398	0.582	-1.122	0.046	0.176	-2.125	0.001	0.011	1.938	0	0	-0.688	0.224	0.389	1.152	0.161	0.62	0	1	1	putative NAD(P) transhydrogenase, subunit alpha part 1	Energy metabolism; Transport of small molecules
PA14_02460	pntAB*	0	1	1	0	1	1	-2.069	0.005	0.035	-1.41	0.168	0.368	0	1	1	-1.186	0.097	0.535	1.843	0	0.001	0	1	1	0.835	0.18	0.637	3.075	0.004	0.029	putative NAD(P) transhydrogenase, subunit alpha part 2	Energy metabolism
PA14_02470	pntB	0	1	1	0	1	1	-1.102	0.009	0.055	-0.706	0.326	0.519	-0.996	0.014	0.081	-1.558	0.003	0.05	1.353	0	0	-1.589	0.003	0.021	1.042	0.08	0.51	2.708	0	0	pyridine nucleotide transhydrogenase, beta subunit	Transport of small molecules; Energy metabolism
PA14_02490	tonB2	0	1	1	3.782	0.324	1	0	1	1	2.307	0.298	0.493	-999	0.201	0.39	-999	0.847	0.992	4.884	0	0	0	1	1	-999	0.626	0.885	-2.102	0.773	0.881	putative TonB protein	Membrane proteins; Transport of small molecules
PA14_02500	exbB1	0	1	1	2.507	0.337	1	0	1	1	1.542	0.557	0.709	-0.989	0.665	0.777	-999	0.16	0.636	6.305	0	0	-2.577	0.567	0.716	0	1	1	-2.342	0.549	0.707	transport protein ExbB	Transport of small molecules
PA14_02510	exbD1	-3.429	0.148	0.286	3.842	0.143	1	0	1	1	0	1	1	-1.866	0.598	0.727	0	1	1	5.601	0	0	0	1	1	1.253	0.971	1	0	1	1	transport protein ExbD	Transport of small molecules
PA14_02520		0	1	1	-0.554	0.352	1	-1.021	0.038	0.156	-1.02	0.346	0.536	0	1	1	0	1	1	-1.975	0.002	0.011	0	1	1	0.918	0.405	0.764	0.893	0.813	0.912	conserved hypothetical protein	Hypothetical, unclassified or unknown
PA14_02530		2.046	0.084	0.21	1.464	0.032	0.943	-0.663	0.212	0.411	0.135	0.582	0.726	-1.387	0.008	0.055	-1.097	0.042	0.344	2.481	0	0	1.485	0.186	0.351	1.741	0.637	0.889	-2.178	0.529	0.69	putative esterase	Putative enzymes
PA14_02550	mdcA	0	1	1	0	1	1	0.421	0.635	0.779	0	1	1	0.273	0.51	0.656	0.626	0.337	0.734	2.934	0	0	1.038	0.2	0.368	-0.729	1	1	-0.334	0.865	0.943	malonate decarboxylase alpha subunit	Carbon compound catabolism
PA14_02560	mdcB*	0	1	1	-0.34	0.978	1	-1.089	0.416	0.597	0	1	1	0	1	1	0.378	0.62	0.893	1.781	0.193	0.379	0.373	0.785	0.882	0	1	1	999	0.451	0.617	putative Triphosphoribosyl-dephospho-CoA synthetase	Biosynthesis of cofactors, prosthetic groups and carriers
PA14_02570	mdcC	-999	0.929	0.975	0.669	0.628	1	0	1	1	0	1	1	-0.406	1	1	-2.332	0.532	0.85	4.279	0.034	0.103	-0.137	1	1	2.412	0.748	0.941	0.828	0.679	0.809	malonate decarboxylase delta subunit	Carbon compound catabolism
PA14_02580	mdcD	0	1	1	0.526	0.613	1	0	1	1	1.726	0.394	0.579	1.112	0.393	0.561	0	1	1	1.848	0.039	0.115	0	1	1	-1.436	0.878	0.994	0	1	1	malonate decarboxylase beta subunit	Carbon compound catabolism
PA14_02590	mdcE	2.144	0.29	0.413	1.059	0.632	1	0.023	0.975	1	0	1	1	0	1	1	0.975	0.508	0.842	0.962	0.415	0.634	0	1	1	-1.145	0.871	0.993	0	1	1	malonate decarboxylase gamma subunit	Carbon compound catabolism
PA14_02610	mdcG*	2.211	0.255	0.385	1.545	0.543	1	0	1	1	0	1	1	0	1	1	-1.646	0.807	0.98	0.873	0.508	0.714	-0.759	1	1	0.582	1	1	1.729	0.822	0.915	putative malonate decarboxylase	Carbon compound catabolism
PA14_02620	mdcH*	1.58	0.175	0.313	0.845	0.507	1	0	1	1	1.257	0.268	0.465	-0.094	0.884	0.944	0.082	0.852	0.994	0.939	0.319	0.539	0	1	1	0	1	1	0.809	0.459	0.621	putative epsilon subunit of malonate decarboxylase	Carbon compound catabolism
PA14_02630	mdcL*	0.637	0.774	0.853	-0.13	1	1	0	1	1	0.714	0.346	0.536	0	1	1	0	1	1	0.978	0.675	0.839	-0.082	0.883	0.95	0	1	1	0	1	1	putative malonate carrier protein	Membrane proteins; Transport of small molecules
PA14_02640	mcdM*	1.556	0.03	0.114	0	1	1	0	1	1	1.287	0.341	0.532	0	1	1	0.306	0.732	0.943	1.944	0.032	0.099	0	1	1	0	1	1	0	1	1	putative malonate transporter, MadM subunit	Membrane proteins; Transport of small molecules
PA14_02650		0	1	1	0.646	0.366	1	1.122	0.118	0.307	-1.209	0.209	0.41	0	1	1	0	1	1	0.153	0.512	0.717	0.711	0.23	0.396	-1.162	0.348	0.731	0.93	0.279	0.459	putative malonate utilization transcriptional regulator	Transcriptional regulators
PA14_02660		1.234	0.185	0.32	0	1	1	0	1	1	-1.234	0.314	0.507	0	1	1	0	1	1	0.51	0.378	0.599	0	1	1	0	1	1	0	1	1	putative transcriptional regulator, LysR family	Transcriptional regulators
PA14_02680	aldH*	0.936	0.602	0.709	0	1	1	1.146	0.238	0.434	0	1	1	0.301	1	1	0	1	1	1.272	0.159	0.331	0	1	1	0	1	1	0.473	1	1	putative aldehyde dehydrogenase	Energy metabolism; Putative enzymes
PA14_02690		0	1	1	-0.075	1	1	0	1	1	3.112	0	0	0	1	1	0	1	1	0.689	0.296	0.513	0	1	1	0	1	1	0	1	1	putative amino acid permease	Transport of small molecules
PA14_02700		0	1	1	0	1	1	0	1	1	2.777	0	0	0	1	1	0	1	1	1.239	0.135	0.295	0	1	1	-2.184	0.238	0.665	0.245	0.555	0.711	putative aminotransferase, class III	Transport of small molecules; Putative enzymes
PA14_02720		0	1	1	0	1	1	0.128	1	1	1.66	0.098	0.288	999	0.15	0.34	-999	0.524	0.847	2.039	0.606	0.791	0	1	1	0	1	1	0	1	1	putative binding protein component of ABC transporter	Transport of small molecules
PA14_02730		0.861	0.729	0.814	2.024	0.017	0.625	1.257	0.223	0.423	2.519	0	0.003	2.43	0.208	0.395	2.924	0	0.002	0.572	0.435	0.653	0	1	1	2.525	0.252	0.677	0.865	0.114	0.272	putative dihydrodipicolinate synthetase	Cell wall / LPS / capsule; Amino acid biosynthesis and metabolism
PA14_02740		-1.281	0.697	0.789	0	1	1	0	1	1	1.234	0.66	0.787	0.859	0.512	0.657	0.608	0.606	0.886	0.455	1	1	0	1	1	3.899	0.141	0.603	-0.361	0.901	0.969	putative aldolase	Central intermediary metabolism; Putative enzymes
PA14_02750		2.525	0.003	0.03	0	1	1	0	1	1	0	1	1	0	1	1	0	1	1	0.173	0.791	0.918	0	1	1	-0.813	0.253	0.677	-1.132	0.138	0.303	putative transcriptional regulator	Transcriptional regulators
PA14_02760	catI*	1.863	0.128	0.265	0	1	1	2.302	0.045	0.177	0	1	1	0	1	1	1.086	0.68	0.918	1.272	0.037	0.11	0	1	1	-0.385	0.701	0.922	0	1	1	putative CoA transferase, subunit A	Carbon compound catabolism
PA14_02770	pcaJ*	0	1	1	-0.153	1	1	0	1	1	0.565	0.958	0.987	0	1	1	1.442	0.343	0.735	0.65	0.794	0.919	0	1	1	-2.971	0.3	0.702	0	1	1	putative CoA transferase, subunit B	Carbon compound catabolism
PA14_02790	pcaF	0	1	1	-1.486	0.258	1	-0.734	0.514	0.682	0	1	1	0	1	1	0	1	1	0.944	0.427	0.645	-2.333	0.038	0.135	-1.289	0.384	0.755	0	1	1	beta-ketoadipyl CoA thiolase PcaF	Fatty acid and phospholipid metabolism; Carbon compound catabolism
PA14_02810	pcaT	3.2	0	0.002	-0.288	0.792	1	-0.261	0.85	0.934	0	1	1	0	1	1	0.13	0.701	0.925	1.443	0	0.001	0	1	1	-1.476	0.106	0.557	0	1	1	dicarboxylic acid transporter PcaT	Membrane proteins; Transport of small molecules
PA14_02830	pcaB	3.377	0.001	0.013	-0.642	0.593	1	-0.382	0.698	0.829	0	1	1	0	1	1	0.993	0.176	0.645	0.847	0.03	0.095	-0.636	0.492	0.646	0	1	1	0	1	1	3-carboxy-cis,cis-muconate cycloisomerase	Carbon compound catabolism
PA14_02840	pcaD	3.025	0.001	0.01	-0.109	0.961	1	-0.068	0.937	0.992	0	1	1	0	1	1	1.472	0.006	0.078	1.354	0.009	0.034	0	1	1	-1.594	0.068	0.483	0	1	1	beta-ketoadipate enol-lactone hydrolase	Carbon compound catabolism
PA14_02850	pcaC	3.588	0	0.001	-0.086	0.955	1	0.191	0.56	0.719	0	1	1	0.493	0.477	0.631	1.546	0.001	0.027	0.502	0.355	0.574	0	1	1	-1.818	0.042	0.406	0	1	1	gamma-carboxymuconolactone decarboxylase	Carbon compound catabolism
PA14_02870		3.529	0.013	0.068	-0.292	0.793	1	0	1	1	0	1	1	0.296	0.534	0.676	0.853	0.322	0.728	-0.363	0.533	0.732	0	1	1	-1.191	0.284	0.693	0	1	1	putative transcriptional regulator	Transcriptional regulators
PA14_02890		0	1	1	-0.549	0.729	1	0.529	0.906	0.971	2.499	0.02	0.111	0	1	1	1.042	0.63	0.897	-0.663	0.628	0.807	0	1	1	0	1	1	0	1	1	conserved hypothetical protein	Hypothetical, unclassified or unknown
PA14_02900	pcaK	0	1	1	0	1	1	-3.085	0.178	0.379	1.614	0.68	0.801	0	1	1	0	1	1	-0.081	1	1	0.27	1	1	0	1	1	0	1	1	4-hydroxybenzoate transporter PcaK	Membrane proteins; Carbon compound catabolism; Transport of small molecules
PA14_02910		0	1	1	0.979	0.362	1	0.667	0.595	0.745	0	1	1	-0.704	0.442	0.603	0.568	0.754	0.957	1.1	0.094	0.226	-1.095	0.216	0.381	0	1	1	0	1	1	putative transcriptional regulator, IclR family	Transcriptional regulators
PA14_02930		1.874	0.169	0.307	0	1	1	-0.151	1	1	0	1	1	0.602	0.846	0.916	-0.676	0.733	0.943	1.232	0.283	0.498	0	1	1	0	1	1	1.516	0.906	0.969	putative oxidoreductase	Putative enzymes
PA14_02960		2.893	0.253	0.383	1.126	0.62	1	0	1	1	0	1	1	2.464	0.216	0.402	0	1	1	0.28	0.834	0.941	0	1	1	0.286	1	1	0	1	1	conserved hypothetical protein	Hypothetical, unclassified or unknown
PA14_02970		-2.19	0.126	0.263	-0.517	0.78	1	0.14	1	1	1.047	0.391	0.577	0	1	1	0	1	1	-0.809	0.27	0.481	-0.04	0.89	0.957	0	1	1	-1.471	0.22	0.396	putative permease	Membrane proteins
PA14_02980		-0.945	0.963	1	0	1	1	0	1	1	0	1	1	-0.442	0.771	0.863	0	1	1	-0.469	0.988	1	0	1	1	-999	0.4	0.763	0	1	1	putative outer membrane porin	Membrane proteins; Transport of small molecules
PA14_02990		0	1	1	-999	0.081	1	0	1	1	0	1	1	0	1	1	-1.246	0.485	0.826	1.259	0.403	0.621	0	1	1	0	1	1	0	1	1	putative MFS transporter	Membrane proteins; Transport of small molecules
PA14_03000		1.107	0.187	0.323	0	1	1	1.532	0.015	0.081	1.63	0.023	0.123	0.893	0.418	0.583	0	1	1	3.19	0	0	0	1	1	0	1	1	0	1	1	putative 4-hydroxyphenylpyruvate dioxygenase	Amino acid biosynthesis and metabolism; Putative enzymes
PA14_03010		-1.623	0.075	0.197	0	1	1	-1.223	0.012	0.071	0	1	1	-1.902	0	0.003	0	1	1	0.333	0.636	0.813	-1.409	0.026	0.103	-1.211	0.292	0.699	0	1	1	putative transcriptional regulator, TetR family	Transcriptional regulators
PA14_03020	aroE*	-1.455	0.73	0.815	-1.871	0.553	1	-0.063	0.98	1	0	1	1	-0.518	1	1	0.792	0.822	0.985	-0.87	0.651	0.822	0	1	1	1.556	0.978	1	-0.209	0.9	0.968	putative shikimate 5-dehydrogenase	Amino acid biosynthesis and metabolism; Putative enzymes
PA14_03030	aroQ2	0	1	1	-0.814	0.626	1	0.967	0.546	0.708	0	1	1	0	1	1	0.767	0.72	0.936	-0.886	1	1	-0.344	1	1	0.984	1	1	2.463	0.433	0.604	3-dehydroquinate dehydratase	Amino acid biosynthesis and metabolism
PA14_03040		2.868	0.009	0.054	0	1	1	0.578	0.401	0.581	-0.491	0.265	0.462	0	1	1	0	1	1	0.622	0.29	0.506	0	1	1	0	1	1	0	1	1	putative MFS transporter	Membrane proteins; Transport of small molecules
PA14_03050	pobA	0	1	1	-1.861	0.28	1	-1.716	0.31	0.499	0.775	0.506	0.669	0	1	1	-0.652	0.703	0.926	1.309	0.149	0.317	0	1	1	0	1	1	0	1	1	p-hydroxybenzoate hydroxylase	Carbon compound catabolism
PA14_03070	pobR*	0	1	1	0	1	1	0	1	1	0	1	1	0	1	1	0	1	1	0.165	0.617	0.799	0	1	1	0	1	1	1.837	0.001	0.009	putative transcriptional regulator	Transcriptional regulators
PA14_03080		-3.115	0.084	0.21	-0.404	0.584	1	-0.954	0.108	0.293	-1.111	0.825	0.905	0	1	1	0	1	1	-0.27	0.791	0.918	0	1	1	1.041	0.21	0.647	0	1	1	putative acetyltransferase	Transport of small molecules; Putative enzymes
PA14_03090		-2.228	0.011	0.062	0	1	1	-0.861	0.059	0.21	0	1	1	-0.962	0.053	0.192	0	1	1	0.335	0.613	0.796	0	1	1	0	1	1	0.559	0.276	0.456	putative CBS domain	Hypothetical, unclassified or unknown
PA14_03100		0	1	1	0.01	0.978	1	0	1	1	1.597	0.095	0.285	0	1	1	-1.037	0.517	0.844	-0.423	0.633	0.812	0	1	1	0	1	1	2.505	0.283	0.461	hypothetical protein	Hypothetical, unclassified or unknown
PA14_03110		0	1	1	0	1	1	0	1	1	0	1	1	0	1	1	0	1	1	-0.856	0.418	0.636	0	1	1	2.075	0.764	0.948	1.765	0.374	0.546	hypothetical protein	Hypothetical, unclassified or unknown
PA14_03120		0	1	1	0.639	0.566	1	0.83	0.364	0.548	0	1	1	-0.538	0.797	0.883	0	0.962	1	0.691	0.366	0.585	0	1	1	0.527	0.929	1	1.07	0.757	0.869	putative transcriptional regulator	Transcriptional regulators
PA14_03130		0	1	1	0.398	0.503	1	0.89	0.035	0.146	0	1	1	0	1	1	0	1	1	1.645	0	0	0.471	0.582	0.727	0.339	1	1	0	1	1	putative 3-polyprenyl-4-hydroxybenzoate decarboxylase	Biosynthesis of cofactors, prosthetic groups and carriers
PA14_03150		0	1	1	0.535	0.455	1	0.453	0.497	0.669	-0.674	0.249	0.447	0	1	1	0.696	0.275	0.7	0.903	0.034	0.102	0	1	1	-0.235	0.535	0.831	1.119	0.07	0.207	putative membrane protein	Membrane proteins
PA14_03160		-1.895	0.006	0.044	0	1	1	-0.711	0.059	0.209	0	1	1	-0.433	0.181	0.373	0	1	1	-0.921	0.011	0.042	-1.44	0.061	0.183	0.461	0.224	0.656	1.761	0	0.003	hypothetical protein	Hypothetical, unclassified or unknown
PA14_03163		-0.744	0.273	0.397	0	1	1	0	1	1	0	1	1	-0.493	0.19	0.38	0	1	1	0.427	0.381	0.601	-0.908	0.028	0.11	0	1	1	-0.48	0.185	0.356	hypothetical protein	Hypothetical, unclassified or unknown
PA14_03166		-0.705	0.324	0.448	-0.19	0.888	1	-0.322	0.571	0.728	-0.932	0.18	0.383	-0.521	0.353	0.526	-0.312	0.537	0.853	-0.061	0.578	0.77	-0.904	0.213	0.377	0	1	1	-0.762	0.059	0.186	hypothetical protein	Hypothetical, unclassified or unknown
PA14_03170		0	1	1	0	1	1	0.918	0.056	0.203	1.743	0.015	0.092	0.844	0.032	0.141	0.427	0.536	0.853	0.376	0.655	0.825	0.542	0.293	0.461	0	1	1	1.902	0	0.002	conserved hypothetical protein	Related to phage, transposon or plasmid
PA14_03180		-1.264	0.09	0.219	0.89	0.364	1	0.893	0.045	0.176	2.237	0	0.003	1.835	0.002	0.018	1.405	0.005	0.069	0.698	0.084	0.208	0	1	1	0	1	1	2.01	0.014	0.069	conserved hypothetical protein	Related to phage, transposon or plasmid
PA14_03190		0	1	1	0	1	1	0	1	1	3.047	0	0	1.631	0	0	1.083	0.013	0.149	1.2	0	0	0	1	1	0	1	1	1.093	0.036	0.136	conserved hypothetical protein	Hypothetical, unclassified or unknown
PA14_03200		0	1	1	0	1	1	0	1	1	0.873	0.14	0.339	2.309	0	0	0	1	1	1.02	0.168	0.343	-0.777	0.095	0.243	0.187	0.78	0.96	0.615	0.173	0.347	Hypothetical protein	Membrane proteins
PA14_03210		0	1	1	0.274	1	1	0	1	1	0.88	0.447	0.62	3.281	0	0	0.126	1	1	1.39	0.002	0.012	-0.895	0.264	0.429	-1.322	0.252	0.677	1.668	0.559	0.714	hypothetical protein	Hypothetical, unclassified or unknown
PA14_03220		-1.034	0.321	0.444	0	1	1	0.701	0.191	0.39	0	1	1	0.622	0.256	0.439	0	1	1	0.033	0.791	0.918	-1.819	0.001	0.007	-0.474	0.452	0.786	0.623	0.424	0.597	Hypothetical protein	Hypothetical, unclassified or unknown
PA14_03240	hcpC	0	1	1	-1.431	0.291	1	0	1	1	0.225	0.883	0.94	-0.869	0.799	0.884	0	1	1	-2.414	0.024	0.079	-3.172	0	0	-3.834	0.056	0.46	0.444	1	1	Secreted protein Hcp	Secreted factors (toxins, enzymes, alginate)
PA14_03250		0	1	1	0.46	0.374	1	0	1	1	-1.429	0.013	0.081	0.45	0.168	0.358	0	1	1	0.036	0.925	0.992	-0.455	0.37	0.54	-1.012	0.119	0.58	0.501	0.234	0.411	Hypothetical protein	Hypothetical, unclassified or unknown
PA14_03265		-1.256	0.159	0.297	0	1	1	0	1	1	-1.496	0.027	0.139	1.12	0.003	0.025	0	1	1	0.207	0.599	0.786	-0.698	0.229	0.395	-1.65	0.018	0.272	2.696	0	0	hypothetical protein	Hypothetical, unclassified or unknown
PA14_03270		0	1	1	0	1	1	0	1	1	-1.041	0.053	0.209	1.785	0	0	0	1	1	0.381	0.188	0.372	-0.515	0.23	0.395	-1.223	0.042	0.406	2.151	0	0	conserved hypothetical protein	Hypothetical, unclassified or unknown
PA14_03285		0	1	1	0	1	1	-0.485	0.223	0.423	-0.752	0.32	0.514	1.523	0	0	0.673	0.109	0.555	0.19	0.819	0.932	-0.649	0.358	0.528	-1.141	0.075	0.499	2.077	0	0	conserved hypothetical protein	Hypothetical, unclassified or unknown
PA14_03290		2.019	0.033	0.122	0.395	0.511	1	0	1	1	0	1	1	0.515	0.238	0.424	0	1	1	-0.706	0.076	0.192	0	1	1	0	1	1	0	1	1	conserved hypothetical protein	Related to phage, transposon or plasmid
PA14_03300		2.15	0.004	0.036	0.285	0.719	1	0	1	1	0	1	1	0.806	0.092	0.265	0	1	1	-0.419	0.512	0.717	0	1	1	0	1	1	0	1	1	conserved hypothetical protein	Related to phage, transposon or plasmid
PA14_03310		0	1	1	0	1	1	0.6	0.453	0.629	0	1	1	0.499	0.384	0.553	0	1	1	-0.716	0.221	0.415	0.687	0.353	0.523	-1.203	0.39	0.757	1.709	0	0.003	hypothetical protein	Hypothetical, unclassified or unknown
PA14_03320		1.185	0.1	0.234	0	1	1	0	1	1	2.157	0	0.005	0	1	1	0.734	0.106	0.553	-0.547	0.155	0.325	0	1	1	-1.022	0.14	0.602	0.986	0.007	0.045	Hypothetical protein	Hypothetical, unclassified or unknown
PA14_03330		0	1	1	0.145	0.843	1	0.135	0.939	0.993	1.529	0.021	0.116	0	1	1	0.586	0.378	0.758	-0.734	0.017	0.061	0.307	0.332	0.503	-1.36	0.063	0.476	1.387	0.039	0.143	hypothetical protein	Hypothetical, unclassified or unknown
PA14_03340		0	1	1	0.361	0.662	1	0.612	0.268	0.458	1.424	0.028	0.141	0	1	1	0.491	0.488	0.83	-0.781	0.142	0.306	0	1	1	-1.089	0.094	0.542	1.059	0.011	0.059	hypothetical protein	Hypothetical, unclassified or unknown
PA14_03350		0	1	1	0	1	1	-0.427	0.198	0.396	1.377	0.008	0.057	-0.508	0.158	0.347	0	1	1	0.363	0.187	0.371	-0.534	0.274	0.44	-1.078	0.087	0.528	0.853	0.007	0.041	Hypothetical protein	Hypothetical, unclassified or unknown
PA14_03360		0	1	1	0	1	1	0	1	1	1.465	0.009	0.062	0	1	1	0	1	1	0.536	0.088	0.215	0	1	1	-0.74	0.12	0.581	0.85	0.023	0.099	conserved hypothetical protein	Hypothetical, unclassified or unknown
PA14_03370		0	1	1	0	1	1	-0.396	0.289	0.48	0	1	1	-0.461	0.313	0.49	0	1	1	0.08	0.948	1	-0.462	0.454	0.613	-0.976	0.064	0.479	0.827	0.062	0.192	conserved hypothetical protein	Hypothetical, unclassified or unknown
PA14_03380		0	1	1	0.225	0.81	1	-0.045	0.77	0.882	-1.761	0.004	0.035	-0.685	0.067	0.221	0.193	0.792	0.974	-0.124	0.612	0.796	0	1	1	-0.906	0.102	0.552	-0.756	0.043	0.151	hypothetical protein	Hypothetical, unclassified or unknown
PA14_03390		0	1	1	0	1	1	0	1	1	0	1	1	0.752	0.294	0.475	1.909	0.07	0.45	2.836	0	0	0	1	1	0	1	1	0	1	1	hypothetical protein	Related to phage, transposon or plasmid
PA14_03400		0	1	1	0	1	1	1.64	0.047	0.181	0	1	1	0.916	0.2	0.389	2.473	0.002	0.031	3.65	0	0	1.45	0.21	0.375	0.251	0.505	0.813	0	1	1	Hypothetical protein	Hypothetical, unclassified or unknown
PA14_03420		1.405	0.087	0.214	1.129	0.753	1	-1.332	0.981	1	3.264	0.617	0.751	0	1	1	0.276	1	1	3.152	0.044	0.125	0.012	1	1	-0.299	0.928	1	999	0.331	0.507	Hypothetical protein	Hypothetical, unclassified or unknown
PA14_03430	gabD	2.654	0.003	0.03	0	1	1	0	1	1	-0.768	0.267	0.464	0.609	0.071	0.227	0	1	1	-0.047	0.782	0.912	-0.268	0.313	0.481	-1.022	0.111	0.568	0	1	1	succinate-semialdehyde dehydrogenase, NADP-dependent activity	Central intermediary metabolism; Amino acid biosynthesis and metabolism; Carbon compound catabolism
PA14_03450	gabT	2.497	0.002	0.018	-0.502	0.215	1	0	1	1	-0.81	0.247	0.444	0.495	0.108	0.291	0	1	1	-0.303	0.307	0.525	-0.695	0.083	0.223	-0.539	0.22	0.652	-0.537	0.072	0.211	4-aminobutyrate aminotransferase	Central intermediary metabolism; Amino acid biosynthesis and metabolism; Carbon compound catabolism
PA14_03470		0	1	1	0.277	0.597	1	0	1	1	0	1	1	1.48	0.001	0.007	3.332	0	0	-2.139	0	0	0	1	1	0	1	1	0.873	0.356	0.531	putative response regulator	Two-component regulatory systems
PA14_03480		-1.338	0.14	0.277	0	1	1	0	1	1	0	1	1	-1.161	0.097	0.271	0	1	1	1.82	0.001	0.006	0	1	1	1.248	0.537	0.832	0	1	1	putative transcriptional regulator, GntR family	Transcriptional regulators
PA14_03490		0	1	1	0	1	1	-1.636	0	0.002	0	1	1	-0.967	0.024	0.116	0.005	0.862	1	0.278	0.416	0.634	-1.286	0.045	0.15	-1.622	0.062	0.471	0	1	1	putative decarboxylase	Carbon compound catabolism
PA14_03510		0	1	1	0.105	0.889	1	-1.599	0.004	0.033	-1.521	0.103	0.293	-0.593	0.271	0.453	0.18	0.605	0.886	0.016	0.873	0.963	-1.197	0.066	0.192	-2.04	0.024	0.312	0.556	1	1	conserved hypothetical protein	Hypothetical, unclassified or unknown
PA14_03520		0	1	1	-0.499	0.474	1	-2.066	0.012	0.07	-1.301	0.542	0.699	-1.473	0.003	0.026	0.085	0.702	0.926	0.912	0.194	0.38	-1.663	0.006	0.037	-1.746	0.326	0.714	0	1	1	conserved hypothetical protein	Hypothetical, unclassified or unknown
PA14_03530		0	1	1	0.271	1	1	-0.517	0.664	0.804	0.237	0.741	0.847	0	1	1	-0.79	0.746	0.951	-0.258	0.398	0.619	-1.607	0.493	0.647	0	1	1	0	1	1	Probable transcriptional regulator	Transcriptional regulators
PA14_03550	cynX*	-0.033	1	1	0	1	1	0	1	1	0	1	1	0	1	1	0	1	1	-0.481	0.899	0.979	0	1	1	0	1	1	3.09	0.45	0.617	putative MFS transporter	Membrane proteins; Transport of small molecules
PA14_03560		0	1	1	0.689	0.891	1	1.457	0.326	0.516	0	1	1	-1.866	0.598	0.727	-1.382	0.676	0.918	-0.626	0.763	0.901	0	1	1	0	1	1	999	0.334	0.509	hypothetical protein	Hypothetical, unclassified or unknown
PA14_03580		0	1	1	0	1	1	0	1	1	0	1	1	0	1	1	-0.8	0.412	0.776	0.428	0.437	0.655	-1.309	0.136	0.295	0.325	0.981	1	0	1	1	putative putative transcriptional regulator	Transcriptional regulators
PA14_03590		1.071	0.49	0.608	-0.615	0.66	1	0	1	1	1.621	0.217	0.416	0	1	1	-0.719	0.483	0.826	0.903	0.468	0.682	-2.827	0.073	0.207	-4.425	0.02	0.284	3.659	0.221	0.398	putative membrane protein	Membrane proteins
PA14_03610	ycaL*	0	1	1	0	1	1	1.118	0.161	0.36	0	1	1	0.884	0.439	0.601	0.793	0.477	0.822	1.647	0.008	0.033	-0.924	0.533	0.684	-3.622	0.12	0.581	-0.894	0.104	0.261	putative putative Zn-dependent protease with chaperone function	Chaperones / Heat shock proteins
PA14_03620		0	1	1	0	1	1	0	1	1	0	1	1	0	1	1	-2.48	0.39	0.769	0.741	0.751	0.893	-1.992	0.573	0.72	-3.115	0.447	0.786	-0.045	0.868	0.945	putative membrane protein	Membrane proteins
PA14_03630		-3.257	0.191	0.326	-0.066	1	1	0	1	1	0	1	1	0	1	1	0	1	1	0.322	0.683	0.845	-1.493	0.337	0.507	1.871	0.345	0.728	2.017	0.636	0.773	putative transcriptional regulator, ArsR family	Transcriptional regulators
PA14_03650	cysA	0	1	1	1.983	0.238	1	-1.492	0.003	0.021	0.465	0.964	0.991	-1.308	0.179	0.371	-1.29	0.036	0.311	3.71	0	0	0.519	0.263	0.428	0.902	0.572	0.854	-2.899	0.416	0.589	sulfate transport protein CysA	Transport of small molecules
PA14_03670	cysW	0	1	1	2.217	0.11	1	-1.415	0.079	0.25	0	1	1	-1.637	0.164	0.352	-1.372	0.107	0.553	3.261	0	0	0.839	0.114	0.264	0	1	1	-2.936	0.417	0.59	sulfate transport protein CysW	Membrane proteins; Transport of small molecules
PA14_03680	cysT	0	1	1	2.111	0.179	1	-0.543	0.335	0.526	0	1	1	-1.757	0.156	0.345	-1.601	0.068	0.442	3.085	0	0	-0.446	1	1	0	1	1	-3.488	0.381	0.554	sulfate transport protein CysT	Membrane proteins; Transport of small molecules
PA14_03700	sbp	-0.823	0.455	0.574	1.183	0.02	0.742	-0.93	0.124	0.314	0	1	1	-2.126	0.027	0.124	-1.501	0.03	0.273	3.444	0	0	0.26	0.494	0.647	0	1	1	-2.182	0.493	0.653	sulfate-binding protein precursor	Transport of small molecules
PA14_03710		-4.53	0.145	0.283	1.809	0.005	0.298	-0.848	0.259	0.451	0	1	1	-1.649	0.018	0.096	-0.898	0.29	0.706	3.397	0	0	1.357	0.415	0.577	0	1	1	-2.784	0.474	0.636	conserved hypothetical protein	Hypothetical, unclassified or unknown
PA14_03720		0	1	1	0.544	0.388	1	0	1	1	0	1	1	0	1	1	0.656	0.267	0.699	-0.573	0.055	0.15	0.507	0.503	0.655	0	1	1	0	1	1	putative sensory box/GGDEF domain/EAL domain protein	Two-component regulatory systems; Membrane proteins
PA14_03730		2.941	0.001	0.01	0.167	0.901	1	0.001	0.838	0.926	-0.615	0.091	0.281	-0.682	0.05	0.186	0.927	0.139	0.602	-0.538	0.046	0.129	0	1	1	-1.304	0.072	0.491	-0.632	0.248	0.425	putative fatty acid desaturase	Fatty acid and phospholipid metabolism
PA14_03760		0	1	1	0.179	0.831	1	0.722	0.423	0.601	1.144	0.46	0.632	0	1	1	1.325	0.29	0.706	-0.407	0.798	0.921	0.039	0.876	0.944	-0.004	0.624	0.885	0	1	1	putative sodium:solute symporter	Transport of small molecules
PA14_03770	speB1	1.284	0.447	0.566	0	1	1	0	1	1	0.892	0.844	0.914	0	1	1	0	1	1	-0.772	0.458	0.674	0.625	0.502	0.654	0	1	1	1.656	0.21	0.383	agmatinase	Amino acid biosynthesis and metabolism
PA14_03780		-1.709	0.142	0.28	0.167	0.926	1	0.478	0.533	0.699	0	1	1	0	1	1	0.216	0.936	1	0	0.963	1	0	1	1	0	1	1	0	1	1	putative transcriptional regulator	Transcriptional regulators
PA14_03790		0.389	0.87	0.931	0	1	1	-0.744	0.137	0.328	0	1	1	-1.133	0.22	0.405	-0.304	0.884	1	0.479	0.48	0.693	0	1	1	-1.158	0.256	0.679	0	1	1	putative sensory box/GGDEF domain protein	Two-component regulatory systems
PA14_03800	oprE	-2.488	0.002	0.024	0.422	0.556	1	-0.976	0.011	0.066	0	1	1	-0.519	0.208	0.395	-0.507	0.256	0.697	0.524	0.057	0.152	0.366	0.351	0.522	-1.442	0.018	0.271	-2.443	0.105	0.262	anaerobically-induced outer membrane porin OprE precursor	Membrane proteins; Transport of small molecules
PA14_03810	aguA	-1.001	0.168	0.306	0	1	1	0	1	1	-0.006	0.576	0.722	0	1	1	0	1	1	2.02	0	0	0.592	0.163	0.326	0	1	1	-0.571	0.153	0.323	agmatine deiminase	Amino acid biosynthesis and metabolism
PA14_03830	aguB	-1.433	0.138	0.275	0.58	0.307	1	0.884	0.148	0.344	1.386	0.03	0.149	0	1	1	1.048	0.042	0.344	3.625	0	0	0	1	1	0	1	1	0	1	1	N-carbamoylputrescine amidohydrolase	Amino acid biosynthesis and metabolism; Putative enzymes
PA14_03840	aguR	2.92	0.42	0.542	0	1	1	0	1	1	-0.745	0.181	0.384	0	1	1	-1.4	0.087	0.507	-0.891	0.295	0.512	-1.229	0.095	0.242	0	1	1	1.293	0.139	0.305	transcriptional regulator AguR	Transcriptional regulators
PA14_03855		0	1	1	0	1	1	0.748	0.458	0.632	-0.811	0.283	0.479	1.872	0.013	0.076	0	1	1	-2.435	0	0	0	1	1	0	1	1	-0.698	0.221	0.398	probable periplasmic polyamine binding protein	Transport of small molecules
PA14_03860	glnA*	-1.981	0.006	0.044	0.53	0.405	1	0.43	0.226	0.426	0	1	1	0	1	1	0	1	1	-1.13	0	0.001	-1.38	0.004	0.026	0.613	0.189	0.638	-0.492	0.123	0.285	putative glutamine synthetase	Amino acid biosynthesis and metabolism; Putative enzymes; Carbon compound catabolism
PA14_03870	spuA	0	1	1	0	1	1	0.474	0.242	0.436	0.022	0.884	0.94	0.594	0.1	0.277	0	1	1	-1.7	0	0	-1.303	0.009	0.05	-0.898	0.394	0.759	0	1	1	glutamine amidotransferase	Amino acid biosynthesis and metabolism; Carbon compound catabolism
PA14_03880	spuB	-1.076	0.178	0.315	0	1	1	0	1	1	0	1	1	0.768	0.016	0.09	-0.447	0.262	0.698	-1.192	0	0	-0.709	0.07	0.199	-1.196	0.129	0.594	-0.537	0.137	0.302	glutamine synthetase	Amino acid biosynthesis and metabolism; Putative enzymes; Carbon compound catabolism
PA14_03900	spuC	0	1	1	-0.646	0.187	1	-0.184	0.743	0.864	0	1	1	0.618	0.042	0.167	-0.789	0.073	0.46	-0.618	0.015	0.053	-0.849	0.03	0.114	0	1	1	-0.48	0.106	0.263	putrescine aminotransferase	Biosynthesis of cofactors, prosthetic groups and carriers; Putative enzymes; Carbon compound catabolism
PA14_03920	spuD	-0.838	0.211	0.343	-0.464	0.412	1	-0.756	0.147	0.343	-1.018	0.148	0.347	-0.942	0.007	0.048	-0.747	0.133	0.592	-0.907	0.002	0.011	-1.49	0	0.003	0	1	1	-0.979	0.002	0.014	polyamine transport protein	Transport of small molecules
PA14_03930	spuE	-0.97	0.197	0.331	0	1	1	-0.392	0.236	0.433	0	1	1	-0.448	0.325	0.502	-0.633	0.14	0.604	-0.52	0.053	0.145	-0.639	0.134	0.293	0	1	1	-0.899	0.009	0.052	polyamine transport protein	Transport of small molecules
PA14_03940	spuF	-0.477	0.455	0.574	-0.362	0.43	1	-0.441	0.267	0.457	1.27	0.012	0.077	0	1	1	-0.599	0.177	0.645	-0.616	0.038	0.111	0	1	1	-0.757	0.336	0.723	-0.888	0.012	0.062	polyamine transport protein PotG	Transport of small molecules
PA14_03950	spuG	-0.635	0.341	0.465	-0.339	0.363	1	-0.231	0.403	0.583	0.893	0.242	0.44	0	1	1	-0.968	0.016	0.176	-1.066	0	0.002	0	1	1	0	1	1	-1.443	0	0.001	polyamine transport protein PotH	Membrane proteins; Transport of small molecules
PA14_03960	spuH	-1.094	0.173	0.311	0.172	0.812	1	0	1	1	0.94	0.133	0.334	0.468	0.207	0.394	-0.665	0.143	0.61	-0.409	0.265	0.475	-0.872	0.037	0.134	0.061	0.709	0.925	-0.597	0.125	0.287	polyamine transport protein PotI	Membrane proteins; Transport of small molecules
PA14_03980		0	1	1	0	1	1	0	1	1	0	1	1	0.247	0.84	0.914	0	1	1	-0.3	0.83	0.939	0	1	1	1.251	0.108	0.559	0	1	1	putative penicillin amidase	Central intermediary metabolism; Carbon compound catabolism
PA14_04000		0	1	1	0	1	1	1.225	0.027	0.122	0	1	1	1.322	0.035	0.149	0	1	1	0.2	0.583	0.774	0.617	0.869	0.939	0	1	1	1.216	0.18	0.352	putative transcriptional regulator	Transcriptional regulators
PA14_04010		-3.12	0.002	0.025	0.197	0.769	1	-1.204	0.003	0.023	-1.268	0.116	0.31	-0.346	0.344	0.516	-0.517	0.307	0.721	-1.903	0	0	-0.704	0.074	0.208	1.662	0.006	0.151	0	1	1	hypothetical protein	Hypothetical, unclassified or unknown
PA14_04020		1.238	0.526	0.64	0.913	0.381	1	0	1	1	1.492	0.078	0.26	0	1	1	0.121	1	1	0.307	0.543	0.742	0	1	1	-1.397	0.293	0.699	-1.126	0.654	0.789	conserved hypothetical protein	Hypothetical, unclassified or unknown
PA14_04030		0	1	1	-0.042	1	1	0	1	1	-0.901	0.375	0.564	0	1	1	-0.421	0.491	0.832	0.307	0.435	0.652	-1.087	0.118	0.271	0	1	1	0	1	1	putative lysophospholipase	Fatty acid and phospholipid metabolism
PA14_04040		4.189	0.003	0.029	-0.368	0.74	1	0	1	1	0	1	1	-0.956	0.114	0.299	-0.152	0.822	0.985	1.237	0.002	0.012	-0.467	0.599	0.74	0.176	0.806	0.968	0.181	0.907	0.969	conserved hypothetical protein	Hypothetical, unclassified or unknown
PA14_04050		0	1	1	0	1	1	0.05	0.861	0.941	0	1	1	0.402	0.421	0.585	0	1	1	-0.843	0.203	0.392	0	1	1	-1.005	0.889	0.996	0.886	0.319	0.497	putative proline hydroxylase	Biosynthesis of cofactors, prosthetic groups and carriers
PA14_04060		3.967	0.328	0.451	0.451	1	1	-1.68	0.623	0.768	0.695	0.991	1	0	1	1	0.092	1	1	-0.235	1	1	0	1	1	-0.13	0.941	1	0	1	1	hypothetical protein	Hypothetical, unclassified or unknown
PA14_04070		0	1	1	-0.172	0.739	1	-0.448	0.455	0.63	-0.79	0.14	0.339	-0.228	0.874	0.936	-1.005	0.103	0.548	0.84	0.127	0.283	-1.029	0.318	0.487	0.9	0.57	0.852	0	1	1	conserved hypothetical protein	Hypothetical, unclassified or unknown
PA14_04080	yecS*	1.004	0.143	0.281	-0.013	0.834	1	-0.447	0.341	0.53	0	1	1	-0.458	0.264	0.447	-0.376	0.42	0.777	-0.706	0.236	0.437	0	1	1	2.09	0.008	0.181	0	1	1	putative permease of ABC transporter	Membrane proteins; Transport of small molecules
PA14_04090	fliY*	0	1	1	-0.215	0.645	1	0	1	1	0	1	1	0	1	1	0.079	0.816	0.982	-0.72	0.11	0.255	0	1	1	1.604	0.052	0.445	0	1	1	putative binding protein component of ABC transporter	Transport of small molecules
PA14_04100		2.153	0.019	0.087	0.522	0.34	1	0	1	1	0	1	1	-0.976	0.15	0.34	-0.428	0.443	0.794	0.706	0.008	0.032	-0.635	0.095	0.242	1.607	0.003	0.113	1.054	0.087	0.236	conserved hypothetical protein	Hypothetical, unclassified or unknown
PA14_04110	serA	0	1	1	0	1	1	0	1	1	-0.74	0.16	0.359	0	1	1	0	1	1	-0.147	0.383	0.602	0.889	0.027	0.107	-0.796	0.134	0.6	-0.98	0.004	0.026	D-3-phosphoglycerate dehydrogenase	Amino acid biosynthesis and metabolism
PA14_04140		0.938	0.326	0.45	0.472	0.387	1	0.381	0.387	0.568	0	1	1	0	1	1	0	1	1	-0.66	0.012	0.046	0.797	0.039	0.138	0	1	1	-0.655	0.071	0.208	putative oxidoreductase, FAD-binding	Energy metabolism
PA14_04150	ycgM*	1.32	0.107	0.24	0	1	1	0	1	1	0	1	1	0	1	1	0	1	1	0.258	0.42	0.637	0	1	1	-0.697	0.286	0.694	0.225	1	1	putative fumarylacetoacetate hydrolase family protein	Central intermediary metabolism; Putative enzymes
PA14_04160		0	1	1	0	1	1	0.352	0.369	0.553	0	1	1	0	1	1	0	1	1	0.246	0.561	0.758	0	1	1	0	1	1	0	1	1	putatitve transcriptional regulator	Transcriptional regulators
PA14_04180		-1.719	0.81	0.876	-1.593	0.524	1	0	1	1	0	1	1	0	1	1	0.92	0.537	0.853	-0.184	0.876	0.964	-2.015	0.302	0.47	-1.814	0.533	0.83	4.587	0	0	conserved hypothetical protein	Hypothetical, unclassified or unknown
PA14_04190	aphA*	-1.393	0.38	0.502	0	1	1	-1.321	0.13	0.321	0	1	1	0.542	0.507	0.654	0	1	1	-1.563	0.021	0.07	0.764	0.793	0.887	-1.186	0.879	0.994	0.896	0.966	1	acetylpolyamine aminohydrolase	Carbon compound catabolism; Putative enzymes
PA14_04210		0	1	1	0	1	1	0	1	1	0	1	1	-0.545	0.608	0.734	0	1	1	-1.63	0.08	0.2	0	1	1	0	1	1	0	1	1	putative amino acid transporter	Membrane proteins; Transport of small molecules
PA14_04220		0	1	1	0	1	1	0	1	1	1.72	0.098	0.288	1.225	0.311	0.488	0	1	1	-0.634	0.548	0.747	0	1	1	-0.886	0.986	1	-0.483	0.783	0.888	putative binding protein component of ABC transporter	Transport of small molecules
PA14_04230		0	1	1	-1.439	0.587	1	0	1	1	-1.308	1	1	999	0.247	0.431	-0.823	0.873	1	-0.273	0.929	0.995	0	1	1	-999	0.439	0.781	0	1	1	putative permease of ABC transporter	Membrane proteins; Transport of small molecules
PA14_04240		1.676	0.15	0.287	-1.104	0.391	1	0	1	1	1.721	0.579	0.724	0	1	1	0	1	1	0.063	0.89	0.974	0	1	1	-0.158	0.998	1	0	1	1	putative permease of ABC transporter	Membrane proteins; Transport of small molecules
PA14_04250		0	1	1	0.428	1	1	0.658	0.897	0.966	-1.554	0.763	0.862	-1.371	0.336	0.511	-1.878	0.677	0.918	-2.197	0.052	0.143	0	1	1	-3.085	0.415	0.77	0	1	1	putative ATP-binding component of ABC transporter	Transport of small molecules
PA14_04270		0	1	1	0.776	0.236	1	0	1	1	0	1	1	-0.613	0.286	0.466	0.923	0.309	0.722	0.922	0.212	0.402	-0.673	0.223	0.388	1.566	0.043	0.407	2.53	0	0.003	putative transcriptional regulator	Transcriptional regulators
PA14_04290		1.175	0.154	0.292	-0.873	0.209	1	0.163	0.583	0.736	1.031	0.238	0.437	0	1	1	0.258	0.506	0.84	-1.315	0.009	0.037	1.358	0.007	0.04	0	1	1	0	1	1	putative integral membrane protein	Membrane proteins; Amino acid biosynthesis and metabolism
PA14_04300		3.241	0	0.001	-0.832	0.082	1	-1.111	0.005	0.036	0	1	1	-0.788	0.073	0.229	0	1	1	0.147	0.714	0.866	-0.854	0.065	0.191	0	1	1	0	1	1	conserved hypothetical protein	Hypothetical, unclassified or unknown
PA14_04310	rpiA	1.299	0.247	0.378	0	1	1	0.521	0.249	0.444	-0.59	0.505	0.668	0	1	1	0	1	1	-0.814	0.015	0.053	0.589	0.185	0.349	0	1	1	-0.709	0.215	0.389	ribose 5-phosphate isomerase	Energy metabolism
PA14_04320	ilvA1	1.728	0.162	0.301	0	1	1	0	1	1	-0.941	0.144	0.344	0	1	1	0.075	0.971	1	-0.678	0.035	0.106	0	1	1	-0.447	0.525	0.823	0	1	1	threonine dehydratase, biosynthetic	Amino acid biosynthesis and metabolism
PA14_04330		3.157	0	0.002	0	1	1	-0.893	0.02	0.1	-0.94	0.291	0.487	-1.284	0.003	0.029	0	1	1	0.884	0.004	0.016	-1.349	0.007	0.041	1.051	0.1	0.552	0	1	1	putative integral membrane protein	Membrane proteins
PA14_04340		2.801	0	0.004	-0.385	0.608	1	-0.582	0.281	0.472	-0.912	0.302	0.495	-0.941	0.124	0.311	-0.512	0.372	0.755	0.942	0.005	0.022	0	1	1	0	1	1	0.18	0.443	0.613	putative epimerase	Transport of small molecules; Putative enzymes
PA14_04350		2.021	0.087	0.214	0	1	1	0	1	1	0	1	1	-0.554	0.514	0.659	0	1	1	1.102	0.021	0.07	0	1	1	0	1	1	0	1	1	putative integral membrane protein	Membrane proteins
PA14_04370		1.468	0.344	0.468	0.484	0.596	1	0	1	1	1.717	0.566	0.716	0	1	1	0.984	0.341	0.734	-0.821	0.4	0.62	0	1	1	-0.124	0.746	0.94	1.802	0.306	0.484	putative MFS transporter	Membrane proteins; Transport of small molecules
PA14_04380		0	1	1	0	1	1	0.701	0.211	0.41	0	1	1	0.991	0.124	0.312	0	1	1	-1.153	0.014	0.052	0	1	1	0	1	1	-0.559	0.472	0.634	putative hydrolase	Putative enzymes
PA14_04390	ygdP	0	1	1	0.725	0.234	1	0.524	0.139	0.332	-0.77	0.353	0.544	0	1	1	0	1	1	0.24	0.506	0.713	-0.66	0.125	0.279	0	1	1	-0.562	0.173	0.347	di)nucleoside polyphosphate hydrolase	Nucleotide biosynthesis and metabolism
PA14_04410	ptsP	0	1	1	0.182	0.775	1	0	1	1	-1.345	0.043	0.186	-0.372	0.222	0.408	0	1	1	0.234	0.261	0.471	-0.493	0.161	0.324	-0.8	0.195	0.639	-0.535	0.081	0.227	phosphoenolpyruvate-protein phosphotransferase	Transport of small molecules
PA14_04420		0	1	1	0.554	0.324	1	-0.022	0.804	0.904	-0.835	0.291	0.487	-1.038	0.009	0.06	-0.167	0.765	0.962	0.216	0.461	0.677	-0.487	0.425	0.587	0	1	1	0.164	0.887	0.959	putative sensory box protein	Two-component regulatory systems; Motility / Attachment
PA14_04430		0	1	1	0.099	0.917	1	0	1	1	-0.477	0.784	0.877	-1.337	0.348	0.521	1.393	0.228	0.684	0.707	0.351	0.571	0	1	1	0	1	1	0	1	1	conserved hypothetical protein	Hypothetical, unclassified or unknown
PA14_04440		1.763	0.431	0.552	0	1	1	0	1	1	-0.767	0.231	0.429	0	1	1	-0.205	0.748	0.952	-0.426	0.224	0.42	1.251	0.007	0.039	-1.554	0.064	0.478	0	1	1	putative permease	Membrane proteins
PA14_04460	lgt	1.095	0.404	0.527	0	1	1	0	1	1	-1.018	0.093	0.283	0.371	0.48	0.634	0	1	1	-0.485	0.142	0.307	0.944	0.059	0.18	-0.62	0.258	0.679	0	1	1	prolipoprotein diacylglyceryl transferase	Translation, post-translational modification and degradation; Fatty acid and phospholipid metabolism
PA14_04480	thyA	-2.339	0.123	0.26	0	1	1	0	1	1	-1.041	0.08	0.265	0.638	0.491	0.641	0.274	0.624	0.894	-0.165	0.476	0.691	0.981	0.12	0.272	-0.007	0.59	0.865	0	1	1	thymidylate synthase	Biosynthesis of cofactors, prosthetic groups and carriers; Nucleotide biosynthesis and metabolism
PA14_04490		1.315	0.169	0.307	0	1	1	0	1	1	-1.075	0.226	0.424	0	1	1	0	1	1	-0.438	0.788	0.916	0	1	1	0	1	1	-0.164	0.752	0.864	conserved hypothetical protein	Hypothetical, unclassified or unknown
PA14_04510		1.098	0.18	0.316	-0.309	0.658	1	0	1	1	-1.18	0.106	0.297	-1.014	0.021	0.106	0	1	1	0.389	0.224	0.42	-0.899	0.076	0.212	0.56	0.696	0.918	0	1	1	conserved hypothetical protein	Hypothetical, unclassified or unknown
PA14_04520		1.523	0.05	0.159	-0.37	0.706	1	-0.92	0.085	0.261	-1.327	0.23	0.428	-1.562	0.009	0.062	-0.907	0.148	0.621	1.286	0.014	0.051	0	1	1	0	1	1	0	1	1	conserved hypothetical protein	Hypothetical, unclassified or unknown
PA14_04530		1.352	0.233	0.365	-0.058	0.951	1	-0.308	0.967	1	0	1	1	-0.574	0.412	0.578	2.506	0.007	0.094	-0.863	0.521	0.724	-1.088	0.704	0.815	0	1	1	4.095	0	0	hypothetical protein	Hypothetical, unclassified or unknown
PA14_04550	glpQ	0	1	1	0.926	0.685	1	1.798	0.25	0.444	-1.411	1	1	0	1	1	2.752	0.055	0.4	2.052	0.189	0.373	-1.672	0.435	0.595	2.758	0.402	0.764	0	1	1	glycerophosphoryl diester phosphodiesterase, periplasmic	Fatty acid and phospholipid metabolism
PA14_04560		0	1	1	0	1	1	0.419	0.505	0.675	0	1	1	0	1	1	0.243	0.815	0.982	0.921	0.246	0.449	-1.894	0.308	0.475	-3.141	0.534	0.83	2.424	0.004	0.031	conserved hypothetical protein	Hypothetical, unclassified or unknown
PA14_04570		0	1	1	-1.392	0.378	1	0.53	0.643	0.785	0	1	1	1.048	0.523	0.666	0	1	1	-0.597	1	1	-0.06	1	1	0	1	1	4.09	0.105	0.262	conserved hypothetical protein	Membrane proteins
PA14_04580	folA	1.847	0.326	0.45	0	1	1	0	1	1	-1.501	0.131	0.331	0	1	1	0	1	1	0.6	0.19	0.375	0	1	1	0	1	1	-0.69	0.704	0.829	dihydrofolate reductase	Central intermediary metabolism; Biosynthesis of cofactors, prosthetic groups and carriers
PA14_04590		0	1	1	0	1	1	0.995	0.088	0.265	0	1	1	0	1	1	0	1	1	-0.908	0.151	0.319	0	1	1	0	1	1	0	1	1	putative phosphoesterase	Putative enzymes
PA14_04610	yicE*	1.981	0.127	0.264	0.355	0.866	1	0.251	0.978	1	0	1	1	0	1	1	-0.448	0.639	0.901	0.58	0.1	0.236	2.396	0.002	0.015	0	1	1	0	1	1	putative xanthine/uracil permease family protein	Membrane proteins; Transport of small molecules
PA14_04630	ilvD	-0.784	0.333	0.457	-0.637	0.218	1	0	1	1	0	1	1	0	1	1	0	1	1	-0.485	0.164	0.337	0	1	1	-0.915	0.212	0.647	-0.426	0.171	0.345	dihydroxy-acid dehydratase	Biosynthesis of cofactors, prosthetic groups and carriers; Amino acid biosynthesis and metabolism
PA14_04640		3.939	0.01	0.058	-0.915	0.588	1	-0.095	0.926	0.984	0	1	1	-0.095	0.976	1	0.476	0.433	0.787	0.037	0.966	1	0.459	0.472	0.63	-0.912	0.233	0.662	0	1	1	putative SAM-dependent methyltransferase	Transport of small molecules
PA14_04650	pfpI	3.74	0	0	-0.581	0.797	1	-0.485	0.859	0.94	-0.47	0.833	0.909	-0.369	0.591	0.724	0.131	0.764	0.962	2.419	0	0	0	1	1	-2.26	0.013	0.229	3.554	0.021	0.094	protease PfpI	Translation, post-translational modification and degradation
PA14_04660		1.215	0.217	0.35	-0.084	0.767	1	0.761	0.25	0.444	-0.565	0.166	0.366	0	1	1	0.332	0.732	0.943	-0.818	0.091	0.22	0	1	1	-1.697	0.249	0.677	-0.409	0.889	0.96	putative signal transduction histidine kinase	Two-component regulatory systems
PA14_04670	mutM	0	1	1	-0.657	0.488	1	-0.188	0.916	0.978	-1.589	0.089	0.278	0	1	1	0	1	1	-0.231	0.507	0.713	0	1	1	-0.551	0.444	0.786	-0.594	0.487	0.649	formamidopyrimidine-DNA glycosylase	DNA replication, recombination, modification and repair
PA14_04680		0	1	1	0.472	0.703	1	0.444	0.675	0.812	-1.235	0.259	0.456	0	1	1	0.83	0.396	0.772	-1.706	0	0.001	0	1	1	-0.585	0.942	1	3.013	0	0	putative phosphate acyltransferase	Fatty acid and phospholipid metabolism
PA14_04690		0	1	1	0	1	1	0	1	1	0	1	1	0	1	1	-0.286	0.623	0.894	-1.678	0.001	0.005	-0.918	0.243	0.409	0	1	1	1.662	0.001	0.011	conserved hypothetical protein	Hypothetical, unclassified or unknown
PA14_04700		-1.265	0.146	0.284	0	1	1	0.549	0.26	0.451	0	1	1	0.678	0.174	0.366	0.869	0.091	0.515	-0.063	0.763	0.901	-0.644	0.299	0.467	0	1	1	0.747	0.084	0.231	hypothetical protein	Hypothetical, unclassified or unknown
PA14_04710		2.633	0.038	0.133	0	1	1	1.706	0.054	0.198	0	1	1	0	1	1	0	1	1	-0.843	0.067	0.175	1.021	0.135	0.293	0.919	0.674	0.909	-2.334	0.001	0.009	hypothetical protein	Hypothetical, unclassified or unknown
PA14_04730		-1.695	0.046	0.15	0.584	0.267	1	0	1	1	0	1	1	0	1	1	0	1	1	-0.557	0.118	0.269	0	1	1	1.915	0.013	0.23	0	1	1	probable gamma-glutamyltranspeptidase precursor	Amino acid biosynthesis and metabolism
PA14_04750	fdx1	0	1	1	0.928	0.305	1	0.655	0.186	0.385	0	1	1	0	1	1	0	1	1	-0.448	0.263	0.472	0	1	1	0	1	1	-0.855	0.148	0.317	ferredoxin [4Fe-4S]	Energy metabolism
PA14_04760	coaD	0	1	1	0.147	0.847	1	0.178	0.893	0.964	-0.859	0.23	0.429	-0.587	0.574	0.71	0	1	1	0.33	0.267	0.477	0	1	1	0	1	1	-0.954	0.454	0.617	phosphopantetheine adenylyltransferase	Central intermediary metabolism
PA14_04780		-1.508	0.066	0.186	0	1	1	-1.054	0.022	0.108	-1.092	0.091	0.28	-0.38	0.303	0.482	-0.024	0.912	1	-0.35	0.511	0.716	-0.847	0.155	0.318	0	1	1	-0.423	0.382	0.556	putative oxidoreductase, GMC family	Energy metabolism; Putative enzymes
PA14_04790		-1.945	0.025	0.103	0	1	1	-0.984	0.045	0.177	-1.719	0.429	0.607	0	1	1	-0.741	0.193	0.657	-0.012	0.855	0.953	-1.471	0.095	0.243	0	1	1	0	1	1	conserved hypothetical protein	Membrane proteins
PA14_04810		-3.005	0	0.003	-0.1	0.882	1	-0.911	0.033	0.142	0	1	1	-0.548	0.11	0.295	-0.234	0.742	0.948	0.671	0.06	0.159	-0.917	0.069	0.199	0	1	1	0	1	1	putative NAD-dependent aldehyde dehydrogenase	Energy metabolism; Putative enzymes
PA14_04820		-2.371	0.025	0.103	-0.163	0.669	1	0.256	0.773	0.884	0	1	1	-0.945	0.093	0.266	0	1	1	0.152	0.89	0.974	0	1	1	0	1	1	0	1	1	putative transcriptional regulator, TetR family	Transcriptional regulators
PA14_04830		-0.548	1	1	0.33	0.838	1	0.901	0.316	0.505	0	1	1	-0.351	0.473	0.628	0.574	0.688	0.921	-0.674	0.509	0.714	0	1	1	0	1	1	0	1	1	putative acetyltransferase	Transport of small molecules
PA14_04840		1.009	0.489	0.608	0	1	1	0	1	1	-1.376	0.301	0.495	0	1	1	-0.818	0.371	0.754	-1.507	0.006	0.026	0	1	1	0	1	1	0	1	1	putative hydrolase	Putative enzymes
PA14_04850		3.046	0.02	0.089	0	1	1	0	1	1	-1.252	0.498	0.662	0	1	1	0	1	1	-1.056	0.349	0.569	0	1	1	0	1	1	0.481	1	1	hypothetical protein	Hypothetical, unclassified or unknown
PA14_04860	yhhF*	2.616	0.003	0.027	-0.15	0.964	1	-0.226	0.85	0.934	-1.331	0.087	0.276	-0.338	0.705	0.814	-0.674	0.379	0.759	-0.898	0.139	0.303	0	1	1	0.236	0.81	0.969	0.292	1	1	putative methyltransferase	DNA replication, recombination, modification and repair
PA14_04870		2.534	0.001	0.017	-0.15	0.749	1	0	1	1	-1.115	0.096	0.286	0	1	1	-0.522	0.323	0.728	-0.597	0.036	0.108	0	1	1	0	1	1	0	1	1	putative peptidase	Protein secretion / Export apparatus
PA14_04890		2.574	0.001	0.013	-0.087	0.922	1	0	1	1	0	1	1	0	1	1	-0.538	0.402	0.774	-0.676	0.144	0.309	0	1	1	0	1	1	0	1	1	putative zinc protease	Putative enzymes
PA14_04900	ftsY	0.186	0.627	0.73	0	1	1	0.153	0.85	0.935	0	1	1	0	1	1	0	1	1	0.052	0.71	0.864	0	1	1	0	1	1	-0.411	0.187	0.357	signal recognition particle receptor FtsY	Protein secretion / Export apparatus
PA14_04910	ftsE	0	1	1	0	1	1	0	1	1	0	1	1	-0.268	0.663	0.777	-0.409	0.384	0.764	-0.286	0.329	0.55	0	1	1	0	1	1	-0.877	0.027	0.113	cell division ATP-binding protein FtsE	Transport of small molecules; Cell division
PA14_04920	ftsX	1.793	0.052	0.161	0	1	1	-0.46	0.214	0.412	0	1	1	-0.97	0.018	0.096	-0.636	0.154	0.636	-0.368	0.167	0.342	0	1	1	0.419	0.889	0.996	0	1	1	cell division ABC transporter, permease protein FtsX	Cell division
PA14_04930	rpoH	1.931	0.009	0.055	-0.046	0.943	1	0.326	0.275	0.466	0	1	1	0	1	1	0	1	1	6.71	0	0	0	1	1	0	1	1	0	1	1	RNA polymerase sigma-32 factor	Transcriptional regulators
PA14_04940		2.222	0.005	0.039	-0.588	0.471	1	0	1	1	0	1	1	0	1	1	0	1	1	-0.175	0.422	0.639	-0.175	0.922	0.977	0	1	1	0	1	1	hypothetical protein	Hypothetical, unclassified or unknown
PA14_04950	mtgA*	1.433	0.231	0.364	0	1	1	1.104	0.197	0.396	0	1	1	0.837	0.329	0.505	0	1	1	0.362	0.364	0.584	0	1	1	0	1	1	-1.299	0.555	0.711	putative transglycosylase	Cell wall / LPS / capsule
PA14_04960		0.721	0.473	0.592	0	1	1	0	1	1	0	1	1	-0.067	1	1	0	1	1	1.016	0.051	0.14	1.124	0.577	0.723	-0.219	0.646	0.896	0.418	0.989	1	putative membrane protein	Membrane proteins
PA14_04970	thiS*	0	1	1	-1.413	0.259	1	0	1	1	0	1	1	0.389	0.654	0.769	0	1	1	0.091	1	1	1.807	0.041	0.143	0	1	1	0	1	1	thiamine biosynthesis protein ThiS	Biosynthesis of cofactors, prosthetic groups and carriers
PA14_04980	thiG	0	1	1	0	1	1	0.497	0.427	0.605	0	1	1	0.721	0.228	0.414	0	1	1	0.311	0.281	0.496	2.142	0	0.001	-0.392	0.491	0.809	0	1	1	thiamine biosynthesis protein, thiazole moiety	Biosynthesis of cofactors, prosthetic groups and carriers
PA14_05000	trmB	0	1	1	0.552	0.494	1	0.434	0.546	0.708	0	1	1	0.702	0.189	0.379	0	1	1	-0.496	0.176	0.355	2.141	0	0	0	1	1	0	1	1	DNA mismatch repair protein MicA	DNA replication, recombination, modification and repair
PA14_05010		1.359	0.152	0.291	-1.535	0.263	1	-0.264	0.664	0.804	0	1	1	0.949	0.238	0.424	-2.078	0.138	0.601	-0.291	1	1	1.085	0.298	0.467	0	1	1	0	1	1	conserved hypothetical protein	Hypothetical, unclassified or unknown
PA14_05020		-0.665	0.751	0.833	-0.714	0.64	1	0	1	1	0	1	1	-1.403	0.273	0.453	0	1	1	-1.032	0.912	0.988	-2.889	0.18	0.345	0	1	1	2.516	0.706	0.829	hypothetical protein	Hypothetical, unclassified or unknown
PA14_05030		-999	0.303	0.427	0	1	1	0	1	1	1.143	0.399	0.583	-1.817	0.142	0.332	1.086	0.68	0.918	-2.043	0.027	0.087	0	1	1	0	1	1	-2.898	0.019	0.089	hypothetical protein	Hypothetical, unclassified or unknown
PA14_05040		-999	0.417	0.539	0	1	1	0	1	1	0	1	1	0	1	1	1.347	0.387	0.766	-2.259	0.006	0.025	1.445	0.174	0.34	0	1	1	0	1	1	putative oxygen-independent coproporphyrinogen III oxidase	Energy metabolism; Putative enzymes
PA14_05050		0	1	1	0	1	1	0	1	1	0	1	1	0	1	1	-0.95	0.081	0.488	-0.372	0.344	0.564	0	1	1	0	1	1	-0.784	0.219	0.394	putative Ham1 protein	Nucleotide biosynthesis and metabolism
PA14_05060		-1.165	0.121	0.259	-0.05	0.816	1	-0.791	0.062	0.217	-0.856	0.082	0.267	-0.444	0.253	0.437	-0.56	0.309	0.722	-1.267	0	0.001	0.828	0.065	0.191	1.156	0.15	0.618	-1.28	0.007	0.043	conserved hypothetical protein	Hypothetical, unclassified or unknown
PA14_05070	metW*	0	1	1	-0.026	0.998	1	0	1	1	-0.874	0.095	0.284	0	1	1	0	1	1	-0.885	0.005	0.022	0	1	1	0.715	0.691	0.914	-0.773	0.133	0.298	putative methionine biosynthesis protein	Amino acid biosynthesis and metabolism
PA14_05080	metX	0	1	1	0.111	0.95	1	0.592	0.431	0.608	-0.76	0.214	0.414	0	1	1	-0.577	0.471	0.818	-0.317	0.302	0.52	1.824	0.001	0.008	-1.011	0.236	0.664	-1.144	0.007	0.042	homoserine O-acetyltransferase	Amino acid biosynthesis and metabolism
PA14_05110		0	1	1	0	1	1	-0.216	0.572	0.728	-0.479	0.319	0.513	0	1	1	-0.49	0.371	0.754	-0.504	0.136	0.298	-0.608	0.224	0.389	-1.905	0.007	0.17	-1.085	0.055	0.178	conserved hypothetical protein	Hypothetical, unclassified or unknown
PA14_05120		1.886	0.492	0.609	0.314	0.948	1	1.405	0.161	0.36	-0.285	1	1	1.585	0.119	0.306	0.847	0.774	0.965	0.314	0.438	0.656	0.898	0.336	0.506	-2.515	0.132	0.599	0	1	1	conserved hypothetical protein	Hypothetical, unclassified or unknown
PA14_05130		1.867	0.015	0.075	0.264	0.89	1	0.551	0.349	0.537	0	1	1	0	1	1	-0.02	0.904	1	1.89	0	0	0.45	0.257	0.423	0	1	1	-0.601	0.426	0.598	putative YGGT family protein	Membrane proteins
PA14_05150	proC	2.577	0.001	0.013	-0.227	0.774	1	0	1	1	-0.324	0.941	0.977	0	1	1	0.17	0.873	1	1.928	0	0	0.322	0.355	0.525	0	1	1	0	1	1	pyrroline-5-carboxylate reductase	Amino acid biosynthesis and metabolism
PA14_05160		1.235	0.105	0.239	-0.433	0.449	1	0.611	0.135	0.326	0	1	1	0	1	1	0	1	1	2.601	0	0	0.062	0.627	0.761	0	1	1	0	1	1	putative PLP dependent enzyme	Putative enzymes
PA14_05180	pilT	-2.831	0	0.005	0.353	0.535	1	0	1	1	-0.653	0.298	0.493	0	1	1	0	1	1	-0.34	0.201	0.39	0	1	1	0	1	1	0	1	1	twitching motility protein PilT	Cell wall / LPS / capsule; Motility / Attachment
PA14_05190	pilU	-2.299	0.003	0.027	0	1	1	-0.24	0.513	0.682	0	1	1	0	1	1	0	1	1	-1.506	0	0	0	1	1	1.124	0.108	0.559	-0.954	0.023	0.1	twitching motility protein PilU	Motility / Attachment
PA14_05200	czcD*	-1.723	0.055	0.167	0.392	0.466	1	-0.746	0.189	0.387	0	1	1	-1.12	0.023	0.111	0	1	1	-0.174	0.41	0.628	-1.626	0.048	0.155	0.943	0.105	0.555	0	1	1	putative cation efflux system protein	Transport of small molecules
PA14_05210		-2.341	0.003	0.026	0.337	0.571	1	-0.013	0.899	0.967	-1.177	0.048	0.197	-0.722	0.104	0.285	0	1	1	0.179	0.493	0.704	0	1	1	0	1	1	-0.542	0.587	0.737	putative membrane protein	Membrane proteins
PA14_05220		0	1	1	0.411	0.33	1	0	1	1	0.343	0.455	0.628	-1.153	0.004	0.035	4.354	0	0	0.509	0.034	0.103	-1.151	0.012	0.059	0	1	1	-1.211	0.057	0.183	cystathionine beta-synthase	Amino acid biosynthesis and metabolism
PA14_05230	metB*	0	1	1	0.31	0.459	1	-0.315	0.397	0.577	0	1	1	-1.075	0.003	0.024	4.186	0	0	0.705	0.045	0.128	-1.318	0.003	0.024	0	1	1	-1.219	0.012	0.063	probable cystathionine gamma-lyase	Amino acid biosynthesis and metabolism
PA14_05250	pyrC*	0	1	1	0	1	1	0	1	1	-1.19	0.052	0.207	-0.367	0.731	0.833	-0.501	0.288	0.706	-0.784	0.015	0.055	0	1	1	0	1	1	0	1	1	noncatalytic dihydroorotase-like protein noncataly	Nucleotide biosynthesis and metabolism
PA14_05260	pyrB	0	1	1	0	1	1	0	1	1	-0.475	0.246	0.444	0	1	1	0	1	1	-1.662	0	0	0.648	0.186	0.351	0	1	1	-0.905	0.02	0.091	aspartate carbamoyltransferase	Amino acid biosynthesis and metabolism; Nucleotide biosynthesis and metabolism
PA14_05270	pyrR	0	1	1	0	1	1	0	1	1	0	1	1	0	1	1	0	1	1	-2.398	0	0	0	1	1	0.159	0.701	0.921	-0.893	0.081	0.225	transcriptional regulator PyrR	Nucleotide biosynthesis and metabolism; Transcriptional regulators
PA14_05280	yqgF	3.115	0.183	0.319	-0.357	0.758	1	0.395	0.44	0.617	0	1	1	0.297	0.967	1	-0.712	0.483	0.826	-1.408	0.009	0.036	0	1	1	0	1	1	0	1	1	putative ribonuclease	Transcription, RNA processing and degradation
PA14_05290	algH*	1.747	0.292	0.415	0	1	1	1.01	0.096	0.278	-1.357	0.158	0.357	0	1	1	0	1	1	-0.237	0.584	0.774	-0.814	0.392	0.559	-1.418	0.264	0.683	0	1	1	putative transcriptional activator of alginate synthesis	Transcriptional regulators
PA14_05300		0	1	1	0	1	1	0	1	1	-0.335	1	1	0	1	1	0	1	1	-1.758	0.007	0.028	-0.88	0.293	0.46	-0.294	0.453	0.786	0	1	1	putative tonB domain protein	Membrane proteins; Motility / Attachment
PA14_05310	gshB	0	1	1	0.235	0.668	1	0	1	1	0	1	1	0	1	1	0.818	0.068	0.442	-0.14	0.965	1	-0.445	0.228	0.393	0	1	1	0	1	1	glutathione synthetase"	Amino acid biosynthesis and metabolism; Biosynthesis of cofactors, prosthetic groups and carriers
PA14_05320	pilG	-2.159	0.005	0.039	0	1	1	-0.224	0.443	0.619	0	1	1	-0.477	0.222	0.408	-0.436	0.23	0.686	-1.031	0.014	0.052	0.665	0.055	0.171	0.334	0.72	0.93	-1.674	0	0	type IV pili response regulator PilG	Two-component regulatory systems; Chemotaxis; Motility / Attachment
PA14_05330	pilH	-2.695	0.003	0.028	0.391	0.679	1	0	1	1	0	1	1	0	1	1	-0.451	0.32	0.727	-0.774	0.003	0.013	0	1	1	0	1	1	-1.572	0	0.002	type IV pilus response regulator PilH	Two-component regulatory systems; Chemotaxis; Motility / Attachment
PA14_05340	pilI	-4.101	0	0.008	0.327	0.614	1	-0.063	0.74	0.861	0	1	1	0	1	1	-0.838	0.081	0.488	-0.731	0.009	0.036	0.652	0.109	0.26	0	1	1	-1.574	0.001	0.011	type IV pili signal transduction protein PilI	Chemotaxis; Motility / Attachment
PA14_05360	pilJ	-0.871	0.344	0.468	0	1	1	0	1	1	0	1	1	0	1	1	-0.7	0.101	0.54	-1.245	0	0	0.688	0.044	0.146	0	1	1	-1.431	0	0	type IV pili methyl-accepting chemotaxis transducer PilJ	Chemotaxis; Motility / Attachment
PA14_05380	pilK	1.876	0.017	0.082	0.849	0.248	1	0	1	1	0	1	1	0.474	0.352	0.526	0	1	1	-0.417	0.08	0.2	1.028	0.02	0.085	-0.59	0.248	0.676	-1.307	0.007	0.043	methyltransferase PilK	Chemotaxis; Motility / Attachment
PA14_05390	chpA	1.145	0.111	0.245	0	1	1	0	1	1	0	1	1	0.549	0.092	0.264	0	1	1	-0.263	0.276	0.49	0.501	0.181	0.346	-0.459	0.334	0.721	-0.889	0.006	0.037	ChpA	Two-component regulatory systems; Motility / Attachment; Chemotaxis
PA14_05400		0	1	1	0.236	0.719	1	0	1	1	0	1	1	0.709	0.088	0.258	-0.727	0.155	0.636	-0.739	0.085	0.21	0.844	0.101	0.251	0	1	1	-0.79	0.321	0.499	probable methylesterase	Putative enzymes; Chemotaxis
PA14_05410	chpC*	1.989	0.061	0.177	-0.024	0.955	1	0	1	1	0	1	1	0	1	1	-0.781	0.331	0.732	0.013	0.977	1	0	1	1	-0.594	0.325	0.714	0	1	1	putative chemotaxis protein methyltransferase CheR	Chemotaxis
PA14_05420	chpD*	1.331	0.246	0.377	0	1	1	0	1	1	0	1	1	1.137	0.087	0.257	0	1	1	-0.28	0.743	0.888	0	1	1	-1.377	0.208	0.647	0	1	1	putative transcriptional regulator	Chemotaxis; Transcriptional regulators
PA14_05430	chpE*	0	1	1	0	1	1	0	1	1	0	1	1	0	1	1	0	1	1	-2.712	0.179	0.358	0	1	1	1.701	0.737	0.933	0	1	1	putative chemotaxis protein	Chemotaxis
PA14_05440		0	1	1	0.007	0.972	1	0.317	0.74	0.861	-0.91	0.372	0.561	0	1	1	0.843	0.271	0.7	0.488	0.226	0.423	-0.86	0.108	0.259	-1.634	0.122	0.582	1.565	0.001	0.011	hypothetical protein	Hypothetical, unclassified or unknown
PA14_05450		0.037	1	1	0	1	1	0	1	1	-1.476	0.163	0.362	0	1	1	0	1	1	0.276	0.413	0.631	0	1	1	-1.272	0.393	0.759	4.233	0	0	conserved hypothetical protein	Hypothetical, unclassified or unknown
PA14_05460	bioA	-1.837	0.026	0.105	-0.208	0.768	1	0	1	1	-1.016	0.155	0.353	0	1	1	0	1	1	0.24	0.465	0.68	0.626	0.156	0.319	0	1	1	5.428	0	0	adenosylmethionine-8-amino-7-oxononanoate aminotransferase	Biosynthesis of cofactors, prosthetic groups and carriers
PA14_05480		3.16	0.001	0.014	0	1	1	0	1	1	0	1	1	-0.76	0.055	0.198	0	1	1	0.434	0.073	0.187	0	1	1	-0.371	0.412	0.769	-0.441	0.246	0.423	putative monoamine oxidase	Amino acid biosynthesis and metabolism; Putative enzymes
PA14_05500		-1.742	0.024	0.1	0.309	0.605	1	-0.653	0.395	0.575	-0.374	0.969	0.994	-1.15	0.037	0.154	4.195	0	0.006	-1.673	0.031	0.096	-1.295	0.001	0.007	0.762	0.315	0.709	-0.181	0.483	0.644	putative cytochrome b561	Energy metabolism
PA14_05510	yceI*	-1.699	0.03	0.116	0.833	0.044	1	0	1	1	0	1	1	-0.78	0.025	0.119	4.922	0	0	-1.405	0	0	-0.454	0.205	0.37	0.509	0.352	0.735	0	1	1	putative periplasmic protein	Membrane proteins; Secreted factors (toxins, enzymes, alginate)
PA14_05520	mexR	-1.935	0.039	0.135	0.949	0.073	1	1.374	0.001	0.012	1.135	0.079	0.264	0.881	0.042	0.167	1.008	0.049	0.373	1.02	0.264	0.473	1.465	0.076	0.212	0.292	0.41	0.768	0.219	0.443	0.613	multidrug resistance operon repressor MexR	Transcriptional regulators
PA14_05530	mexA	-2.451	0.001	0.012	0	1	1	0.719	0.039	0.157	0.107	0.473	0.642	0.537	0.106	0.288	0.544	0.173	0.645	0.38	0.133	0.292	0.597	0.204	0.37	0	1	1	2.021	0	0	RND multidrug efflux membrane fusion protein MexA precursor	Transport of small molecules; Antibiotic resistance and susceptibility
PA14_05540	mexB	-2.34	0.001	0.014	0	1	1	0.472	0.195	0.394	0	1	1	0.578	0.067	0.221	0	1	1	0.213	0.366	0.586	0.685	0.071	0.202	0.911	0.262	0.682	1.714	0	0	RND multidrug efflux transporter MexB	Transport of small molecules; Membrane proteins; Antibiotic resistance and susceptibility
PA14_05550	oprM	-0.913	0.177	0.315	0	1	1	0	1	1	0	1	1	0.434	0.179	0.371	0	1	1	0.189	0.371	0.591	0	1	1	1.039	0.212	0.647	1.757	0	0	major intrinsic multiple antibiotic resistance efflux outer membrane protein OprM precursor	Antibiotic resistance and susceptibility; Membrane proteins; Transport of small molecules
PA14_05560	rhlE*	1.053	0.106	0.239	0	1	1	-0.469	0.181	0.381	0	1	1	0	1	1	0	1	1	-0.441	0.157	0.329	0	1	1	0.676	0.354	0.736	-0.746	0.028	0.115	putative ATP-dependent RNA helicase, DEAD box family	Transcription, RNA processing and degradation
PA14_05580		-1.97	0.039	0.136	0.412	0.415	1	-0.848	0.012	0.071	0	1	1	-0.978	0.039	0.159	0	1	1	-0.895	0.002	0.009	-0.53	0.205	0.37	0.324	0.428	0.775	-0.697	0.069	0.205	conserved hypothetical protein	Hypothetical, unclassified or unknown
PA14_05590	metF	-1.328	0.143	0.28	0	1	1	-2.508	0	0	-0.366	0.956	0.986	-1.837	0	0	-0.542	0.161	0.636	-0.549	0.041	0.118	-1.361	0.001	0.008	0.292	0.853	0.988	-1.353	0.001	0.013	5,1-methylenetetrahydrofolate reductase	Amino acid biosynthesis and metabolism; Central intermediary metabolism
PA14_05600		-2.647	0.006	0.044	0	1	1	-2.839	0	0	0	1	1	-2.085	0	0	-0.846	0.038	0.318	-0.598	0.049	0.137	-1.701	0	0.001	-1.952	0.017	0.262	-1.6	0.003	0.022	conserved hypothetical protein	Hypothetical, unclassified or unknown
PA14_05620	sahH	-3.535	0	0.001	-0.595	0.129	1	-2.317	0	0	0	1	1	-1.64	0	0	-0.649	0.099	0.537	0.095	0.914	0.988	-1.318	0.001	0.008	-1.702	0.07	0.49	-1.292	0	0.001	S-adenosyl-L-homocysteine hydrolase	Central intermediary metabolism; Amino acid biosynthesis and metabolism
PA14_05630		0	1	1	-0.951	0.255	1	-0.588	0.419	0.599	-1.937	0.56	0.711	-1.994	0.092	0.265	-1.607	0.128	0.588	1.827	0.031	0.095	-0.992	0.907	0.967	0	1	1	0.407	1	1	conserved hypothetical protein	Hypothetical, unclassified or unknown
PA14_05640	bfrG*	0	1	1	-0.516	0.43	1	-0.244	0.625	0.769	1.879	0.204	0.405	-0.75	0.107	0.289	-1.883	0.003	0.054	-0.856	0.517	0.721	-1.343	0.154	0.317	-0.989	0.898	0.997	0	1	1	putative outer membrane ferric siderophore receptor	Membrane proteins
PA14_05650		0	1	1	-0.212	0.884	1	-0.167	0.848	0.933	1.948	0.069	0.244	0	1	1	-2.022	0.03	0.272	0.41	0.923	0.992	-1.862	0.11	0.26	-1.51	0.69	0.914	0	1	1	putative exported protein	Membrane proteins
PA14_05660		-0.362	0.855	0.918	0	1	1	-0.566	0.125	0.316	-1.251	0.144	0.344	-0.655	0.199	0.389	0	1	1	-0.807	0.008	0.032	-1.207	0.009	0.049	-1.428	0.536	0.832	-0.519	0.162	0.334	putative transciptional regulator	Transcriptional regulators
PA14_05690	codA	-3.525	0.07	0.191	0	1	1	0	1	1	-1.244	0.086	0.274	0.377	0.888	0.946	-0.668	0.291	0.706	0.082	0.634	0.812	0.901	0.15	0.313	0.79	0.43	0.776	0	1	1	cytosine deaminase	Nucleotide biosynthesis and metabolism
PA14_05700	codB	-2.578	0.024	0.102	0	1	1	0	1	1	-0.975	0.469	0.638	0	1	1	0	1	1	0.31	0.314	0.534	0	1	1	0	1	1	0	1	1	cytosine permease	Nucleotide biosynthesis and metabolism; Transport of small molecules
PA14_05740	pydA*	-0.884	0.863	0.924	0	1	1	-999	0.235	0.432	0.723	0.892	0.947	-2.989	0.329	0.505	1.845	0.207	0.673	1.639	0.052	0.143	-0.175	0.624	0.759	0.925	0.654	0.899	0	1	1	putative dihydroorotate dehydrogenase	Nucleotide biosynthesis and metabolism; Putative enzymes
PA14_05750	gltX*	0.97	0.575	0.688	1.192	0.657	1	-0.805	0.815	0.91	0	1	1	0	1	1	2.671	0.243	0.69	1.94	0.036	0.109	-0.409	0.484	0.641	1.594	0.41	0.768	1.321	0.215	0.389	putative glutamate synthase beta subunit	Amino acid biosynthesis and metabolism; Putative enzymes
PA14_05770	dhT	0	1	1	1.37	0.082	1	0	1	1	0	1	1	-0.52	0.591	0.724	1.533	0.044	0.353	0.204	0.412	0.63	-1.578	0.006	0.037	2.162	0.392	0.758	0.959	0.181	0.353	dihydropyrimidinase	Nucleotide biosynthesis and metabolism
PA14_05775		0	1	1	999	0.767	1	0	1	1	0.31	0.839	0.912	0.564	0.641	0.761	999	0.92	1	0.964	0.693	0.851	0	1	1	-1.478	1	1	0	1	1	hypothetical protein	Hypothetical, unclassified or unknown
PA14_05790		0.78	0.328	0.452	0.836	0.521	1	-1.047	0.418	0.599	0	1	1	0.447	0.83	0.908	0.828	0.328	0.73	0.486	0.335	0.555	-0.714	0.298	0.467	0.041	1	1	2.229	0.066	0.201	putative permease for cytosine/purines, uracil, thiamine, allantoin	Nucleotide biosynthesis and metabolism; Membrane proteins; Transport of small molecules
PA14_05810	amaB	0	1	1	0	1	1	-1.081	0.196	0.395	5.663	0	0	0.818	0.435	0.597	0.672	0.356	0.743	0.773	0.283	0.498	-0.674	0.271	0.437	-1.281	0.594	0.867	3.979	0	0	N-carbamoyl-beta-alanine amidohydrolase	Nucleotide biosynthesis and metabolism
PA14_05820		-1.505	0.245	0.376	0.174	0.642	1	0.623	0.088	0.265	1.114	0.151	0.349	0.812	0.007	0.052	-0.462	0.255	0.697	-1.645	0	0	0.977	0.017	0.077	-0.522	0.897	0.997	-0.895	0.02	0.091	putative acyl-CoA transferase	Energy metabolism
PA14_05840	gcdH	-1.955	0.023	0.098	0	1	1	0.873	0.013	0.072	1.323	0.14	0.339	0.933	0.004	0.033	0	1	1	-1.447	0	0	0.853	0.019	0.083	-0.933	0.596	0.868	-0.457	0.146	0.315	glutaryl-CoA dehydrogenase	Fatty acid and phospholipid metabolism; Amino acid biosynthesis and metabolism; Carbon compound catabolism
PA14_05850		-2.103	0.008	0.053	-0.601	0.558	1	0.187	0.551	0.711	0	1	1	0	1	1	0.067	0.831	0.988	0.789	0.03	0.095	1.969	0.006	0.036	1.04	0.246	0.673	0	1	1	putative transcriptional regulator, LysR family	Transcriptional regulators
PA14_05860		-1.879	0.012	0.067	-1.081	0.209	1	-1.177	0.137	0.328	0.005	0.526	0.685	0.401	0.209	0.395	-1.121	0.13	0.589	-0.798	0.012	0.046	0.737	0.081	0.22	0	1	1	-0.253	0.384	0.558	putative long-chain acyl-CoA thioester hydrolase family protein	Fatty acid and phospholipid metabolism
PA14_05870		0	1	1	1.391	0.377	1	0	1	1	0	1	1	0	1	1	0	1	1	-0.908	0.346	0.566	0	1	1	0	1	1	0	1	1	putative phosphate transporter	Membrane proteins; Transport of small molecules
PA14_05880	nfeD*	-1.789	0.061	0.176	0	1	1	0	1	1	3.363	0	0	0	1	1	0.781	0.183	0.645	-0.546	1	1	-2.447	0.07	0.199	2.26	0.003	0.115	2.444	0.288	0.465	putative membrane-bound protease	Membrane proteins
PA14_05890		-2.109	0.009	0.055	0	1	1	0.292	0.641	0.784	3.496	0	0	0.42	0.582	0.718	0.43	0.523	0.847	0.246	0.853	0.952	0	1	1	0.787	0.183	0.637	2.803	0.095	0.248	putative stomatin-like transmembrane protein	Membrane proteins
PA14_05910		0	1	1	-0.809	0.524	1	-0.405	0.719	0.846	0	1	1	0.497	0.763	0.858	-0.721	0.43	0.787	-1.251	0.239	0.44	0.283	1	1	0	1	1	0	1	1	putative bacterial periplasmic transport system	Transport of small molecules
PA14_05920		1.683	0.036	0.129	0	1	1	0	1	1	0	1	1	0	1	1	2.081	0	0.001	0.021	0.96	1	0	1	1	0	1	1	3.343	0	0	putative membrane protein	Membrane proteins
PA14_05950	dbpA	1.611	0.042	0.143	-0.502	0.48	1	0	1	1	0	1	1	0	1	1	-0.057	0.886	1	-1.675	0	0.001	0	1	1	1.847	0.007	0.167	0	1	1	RNA helicase DbpA	Transcription, RNA processing and degradation
PA14_05960	cspB*	-1.429	0.092	0.222	-0.452	0.371	1	0	1	1	0	1	1	0	1	1	0.166	0.81	0.981	-1.694	0	0	-1.61	0.014	0.068	1.012	0.259	0.68	-0.58	0.763	0.873	putative major cold shock protein	Transcriptional regulators; Adaptation / Protection
PA14_05970		-2.056	0.079	0.203	0	1	1	0	1	1	-1.024	0.587	0.729	0	1	1	0	1	1	-2.275	0	0	1.25	0.379	0.548	0	1	1	0	1	1	conserved hypothetical protein	Hypothetical, unclassified or unknown
PA14_05990	emrA*	-1.513	0.072	0.195	-0.762	0.181	1	-0.56	0.227	0.426	-0.042	0.459	0.632	0	1	1	-0.775	0.159	0.636	0.271	0.448	0.664	0	1	1	0.897	0.271	0.683	0	1	1	putative drug resistance transporter, EmrB/QacA family	Membrane proteins; Transport of small molecules
PA14_06000	clpA*	-2.671	0.002	0.025	0.134	0.937	1	-1.313	0	0.002	-2.374	0.086	0.274	-0.287	0.286	0.466	-0.534	0.231	0.686	-1.439	0	0	-0.681	0.075	0.21	2.057	0.002	0.093	-0.46	0.4	0.574	putative ClpA/B protease ATP binding subunit	Translation, post-translational modification and degradation
PA14_06010		0	1	1	-0.336	0.523	1	-0.944	0.036	0.149	-0.29	0.936	0.976	-0.596	0.149	0.34	0	1	1	0.704	0.033	0.101	0.478	0.339	0.509	1.34	0.206	0.647	0.99	0.104	0.261	conserved hypothetical protein	Hypothetical, unclassified or unknown
PA14_06030		2.059	0.013	0.07	0.563	0.374	1	0.471	0.349	0.537	-0.719	0.162	0.36	-0.817	0.049	0.182	0	1	1	0.379	0.284	0.498	-0.751	0.08	0.218	-0.872	0.129	0.594	-1.064	0.102	0.258	putative 1-acyl-sn-glycerol-3-phosphate acyltransferase	Fatty acid and phospholipid metabolism
PA14_06040		1.963	0.006	0.043	0	1	1	-0.412	0.466	0.641	0	1	1	-0.997	0.03	0.135	0.157	0.628	0.897	1.044	0.002	0.012	0	1	1	0	1	1	1.325	0.009	0.05	conserved hypothetical protein	Hypothetical, unclassified or unknown
PA14_06060	creB	2.063	0.022	0.095	0	1	1	1.026	0.064	0.222	0	1	1	0	1	1	0	1	1	0.355	0.367	0.586	0	1	1	0	1	1	0	1	1	two-component response regulator CreB	Transcriptional regulators; Two-component regulatory systems
PA14_06070	creC	2.629	0.06	0.176	0.413	0.519	1	0.452	0.492	0.665	-1.099	0.276	0.473	-0.49	0.394	0.563	0.697	0.278	0.7	0.047	0.772	0.907	0	1	1	-0.057	0.707	0.925	0	1	1	two-component sensor CreC; catabolite repression sensor kinase for PhoB	Two-component regulatory systems
PA14_06080	creD	0	1	1	0	1	1	0.803	0.327	0.516	0	1	1	0	1	1	0	1	1	0.216	0.727	0.876	0	1	1	0.491	0.962	1	0	1	1	inner membrane protein CreD	Membrane proteins
PA14_06090		-999	0.666	0.762	0.094	1	1	3.243	0.202	0.4	2.937	0.097	0.287	0	1	1	1.707	0.832	0.988	-0.009	0.863	0.957	-999	0.693	0.806	0	1	1	999	0.242	0.42	hypothetical protein	Hypothetical, unclassified or unknown
PA14_06120		-2.352	0.193	0.328	-1.105	0.227	1	-1.372	0.033	0.142	-1.348	0.467	0.637	0	1	1	-0.4	0.589	0.876	0.646	0.358	0.577	-1.176	0.212	0.377	0	1	1	0	1	1	putative glutathione S-transferase	Amino acid biosynthesis and metabolism
PA14_06130		-1.907	0.075	0.197	-0.936	0.215	1	-1.363	0.018	0.092	-1.293	0.215	0.414	0	1	1	-0.645	0.256	0.697	-0.29	1	1	-1.321	0.101	0.251	1.303	0.117	0.578	0.46	1	1	putative streptogramin lyase	Adaptation / Protection
PA14_06150		2.281	0.002	0.025	0	1	1	0	1	1	-0.724	0.689	0.81	0	1	1	0	1	1	1.155	0.001	0.005	0	1	1	0	1	1	0.983	0.183	0.354	hypothetical protein	Hypothetical, unclassified or unknown
PA14_06160	fiuA*	0	1	1	0.915	0.228	1	1.212	0.048	0.183	3.203	0.001	0.01	-0.976	0.033	0.143	-1.083	0.33	0.731	-0.341	0.462	0.677	0	1	1	-0.516	0.761	0.947	1.741	0.175	0.347	putative hydroxamate-type ferrisiderophore receptor	Transport of small molecules; Membrane proteins
PA14_06170	fiuR*	0.019	0.944	0.986	0.149	0.658	1	0.676	0.101	0.283	2.551	0.321	0.514	-0.559	0.444	0.604	-1.222	0.053	0.389	-1.495	0.128	0.285	-1.949	0.164	0.327	0	1	1	1.878	0.578	0.729	putative transmembrane sensor	Two-component regulatory systems; Membrane proteins; Transcriptional regulators
PA14_06180	fiuI*	3.571	0.17	0.308	-0.45	0.357	1	0.715	0.097	0.279	2.571	0.232	0.43	0.199	0.574	0.71	-0.893	0.077	0.475	-1.025	0.181	0.362	0	1	1	-0.582	0.91	1	3.066	0.452	0.617	putative RNA polymerase sigma-7 factor, ECF subfamily	Transcriptional regulators
PA14_06190	psfA*	0	1	1	0	1	1	0	1	1	-1.038	0.147	0.346	0	1	1	-0.629	0.261	0.698	-0.039	0.992	1	-0.287	0.95	0.999	-1.622	0.106	0.557	0	1	1	putative glutathione S-transferase	Amino acid biosynthesis and metabolism; Putative enzymes
PA14_06200		0	1	1	0	1	1	0	1	1	0	1	1	2.131	0.646	0.765	999	0.567	0.866	1.959	0.465	0.68	-1.722	0.964	1	0	1	1	0	1	1	putative thioesterase	Biosynthesis of cofactors, prosthetic groups and carriers
PA14_06210		0	1	1	0	1	1	0	1	1	-0.523	0.754	0.856	0	1	1	0	1	1	0.854	0.302	0.519	0	1	1	0	1	1	-1.528	0.319	0.497	putative transcriptional regulator	Transcriptional regulators
PA14_06230		0	1	1	-0.105	0.982	1	0	1	1	-1.214	1	1	0	1	1	0	1	1	1.264	0.286	0.501	2.041	0.281	0.448	-0.328	0.736	0.933	0	1	1	putative cytosine/uracil/thiamine/allantoin permeases	Transport of small molecules
PA14_06240		-2.09	0.256	0.385	0	1	1	0	1	1	0	1	1	0	1	1	0	1	1	-1.738	0.131	0.29	-0.12	0.983	1	1.298	0.36	0.737	0	1	1	putative transcriptional regulator, LysR family	Transcriptional regulators
PA14_06250		-1.52	0.387	0.51	0	1	1	0.937	0.237	0.433	3.246	0	0	1.269	0.223	0.408	-0.32	1	1	-0.182	0.848	0.949	-0.113	0.788	0.883	1.234	0.358	0.737	0.733	0.787	0.891	putative acetyltransferase, GNAT family	Putative enzymes
PA14_06260		-1.455	0.132	0.269	0.696	0.363	1	0	1	1	0	1	1	-0.432	0.763	0.858	0.486	0.462	0.813	1.084	0.057	0.152	0	1	1	3.601	0	0.037	0	1	1	putative transcriptional regulator, LysR family	Transcriptional regulators
PA14_06270	catD*	0	1	1	-0.597	0.338	1	-1.467	0.024	0.113	0	1	1	-2.37	0.001	0.011	-0.714	0.301	0.715	1.546	0.14	0.304	0	1	1	-1.344	0.231	0.66	0	1	1	putative hydrolase	Putative enzymes
PA14_06280		0	1	1	0.36	0.686	1	0	1	1	0.502	0.85	0.919	-1.74	0.015	0.087	0	1	1	0.445	0.519	0.723	-1.657	0.093	0.24	0	1	1	0	1	1	hypothetical protein	Hypothetical, unclassified or unknown
PA14_06290	glcB	-0.119	0.679	0.773	-0.269	0.551	1	-0.865	0.018	0.092	-0.787	0.423	0.604	0	1	1	-0.391	0.45	0.802	1.2	0	0	0	1	1	-0.63	0.471	0.795	-0.634	0.047	0.163	malate synthase G	Central intermediary metabolism; Carbon compound catabolism
PA14_06300		-2.974	0.06	0.176	0	1	1	-1.483	0.003	0.022	0	1	1	-1.215	0.024	0.115	0	1	1	-0.009	1	1	-0.837	0.136	0.294	0.743	0.066	0.48	0	1	1	putative acetyltransferase, GNAT family	Putative enzymes
PA14_06310		-2.887	0	0.006	1.677	0.403	1	-0.367	0.554	0.713	-0.977	0.441	0.616	-0.276	0.342	0.516	0.405	0.691	0.921	-1.116	0.089	0.217	-1.016	0.031	0.116	1.589	0.013	0.229	0	1	1	putative ACT domain protein	Two-component regulatory systems
PA14_06320	rarD*	-1.963	0.139	0.277	0.679	0.335	1	0	1	1	0	1	1	0	1	1	0	1	1	-1.183	0.012	0.047	0	1	1	2.136	0.03	0.346	0	1	1	putative permease	Membrane proteins
PA14_06330		2.131	0.019	0.088	0	1	1	0	1	1	-0.724	0.511	0.672	0	1	1	0	1	1	-0.236	0.688	0.848	0	1	1	0	1	1	0	1	1	putative putative homoserine kinase type II	Two-component regulatory systems
PA14_06340	modR*	0	1	1	0	1	1	0.353	0.493	0.666	0.057	0.488	0.654	0	1	1	0.378	0.56	0.862	-1.209	0.054	0.146	-1.223	0.17	0.334	0	1	1	0	1	1	putative molybdenum transport regulator	Transport of small molecules
PA14_06350	yfiM*	1.62	0.061	0.176	0	1	1	0	1	1	2.333	0.21	0.41	-1.79	0.223	0.408	0	1	1	1.169	0.283	0.498	-1.459	0.416	0.578	2.085	0.228	0.658	2.066	0.634	0.773	putative outer membrane lipoprotein	Fatty acid and phospholipid metabolism
PA14_06360	comF*	4.472	0	0	0	1	1	0	1	1	0	1	1	0	1	1	0	1	1	1.861	0.141	0.305	0	1	1	0	1	1	1.629	0.814	0.912	putative phosphoribosyltransferase	Nucleotide biosynthesis and metabolism; Putative enzymes
PA14_06390		3.384	0	0.002	0	1	1	0	1	1	0	1	1	-0.137	0.867	0.932	0	1	1	1.409	0.002	0.008	0	1	1	0	1	1	0.763	0.096	0.249	conserved hypothetical protein	Hypothetical, unclassified or unknown
PA14_06400		-2.307	0.128	0.265	0.136	0.942	1	0.755	0.27	0.46	0.468	0.438	0.614	1.206	0.053	0.193	0	1	1	0.055	0.685	0.846	0	1	1	-1.071	0.845	0.985	0	1	1	putative transcriptional regulator, LysR family	Transcriptional regulators
PA14_06420		1.561	0.27	0.396	-1.144	0.379	1	0	1	1	-1.505	0.319	0.513	1.294	0.194	0.383	0	1	1	-1.256	0.21	0.4	0	1	1	0	1	1	0.695	0.821	0.915	putative lactam utilization protein	Antibiotic resistance and susceptibility
PA14_06430		-0.664	0.94	0.983	1.406	0.289	1	2.492	0.005	0.035	-1.392	0.024	0.13	1.005	0.417	0.582	3.142	0.038	0.318	-3.636	0.003	0.016	0	1	1	1.471	0.968	1	0.516	0.984	1	putative biotin-requiring enzyme	Putative enzymes
PA14_06450	accC*	0	1	1	0	1	1	0	1	1	-1.712	0.006	0.049	1.542	0.033	0.143	1.034	0.137	0.601	-1.159	0.006	0.026	0	1	1	0	1	1	0.621	0.73	0.846	putative acyl-CoA carboxylase subunit	Fatty acid and phospholipid metabolism; Putative enzymes
PA14_06460		-1.712	0.097	0.228	0	1	1	0	1	1	-2.045	0.003	0.025	1.821	0.006	0.047	0	1	1	-1.149	0.089	0.217	0	1	1	0	1	1	0.266	0.921	0.978	putative hydrolase	Putative enzymes
PA14_06480		-1.188	0.101	0.234	0.419	0.699	1	0.751	0.252	0.445	-1.306	0.013	0.083	0.93	0.071	0.227	0.625	0.402	0.774	-0.666	0.08	0.199	-1.071	0.151	0.313	1.047	0.503	0.812	0.699	0.966	1	putative hydrolase	Putative enzymes
PA14_06500	bioB	-3.321	0	0.005	-0.641	0.111	1	0	1	1	-1.859	0.027	0.138	0.814	0.044	0.171	-0.657	0.109	0.555	-1.562	0	0	-0.529	0.148	0.311	-0.535	0.778	0.958	2.482	0	0	biotin synthase	Biosynthesis of cofactors, prosthetic groups and carriers
PA14_06510	bioF	-1.645	0.109	0.243	-0.745	0.22	1	-0.671	0.166	0.365	-0.875	0.139	0.339	0.591	0.143	0.333	-1.058	0.057	0.403	-1.309	0.008	0.033	0	1	1	0	1	1	2.693	0	0	8-amino-7-oxononanoate synthase	Biosynthesis of cofactors, prosthetic groups and carriers
PA14_06530	bioH*	-1.797	0.064	0.182	-0.379	0.569	1	0	1	1	-1.914	0.006	0.045	0	1	1	-0.657	0.213	0.677	-0.979	0.009	0.036	-1.217	0.031	0.117	0.856	0.25	0.677	2.56	0	0	putative biotin biosynthesis protein bioH	Biosynthesis of cofactors, prosthetic groups and carriers
PA14_06540	bioC*	0.113	0.988	1	-1.204	0.331	1	-0.981	0.347	0.535	-1.482	0.025	0.133	0.675	0.117	0.303	-0.998	0.356	0.743	-3.316	0	0	-1.602	0.038	0.135	0.982	0.13	0.597	3.056	0	0	putative biotin synthesis protein BioC	Biosynthesis of cofactors, prosthetic groups and carriers
PA14_06570	bioD	1.753	0.431	0.552	-0.097	0.974	1	-0.855	0.455	0.63	-1.048	0.283	0.479	1.126	0.232	0.419	-0.742	0.469	0.818	-1.105	0.526	0.728	-2.353	0.022	0.092	0	1	1	2.472	0	0	dethiobiotin synthase	Biosynthesis of cofactors, prosthetic groups and carriers
PA14_06580		-999	0.098	0.231	0	1	1	0	1	1	0	1	1	0	1	1	0	1	1	-0.45	0.288	0.503	-1.014	0.522	0.673	1.653	0.417	0.77	1.034	0.37	0.542	conserved hypothetical protein	Hypothetical, unclassified or unknown
PA14_06600		-3.264	0	0.001	0	1	1	0.402	0.222	0.422	1.576	0.027	0.139	0.43	0.24	0.426	-0.545	0.243	0.69	1.234	0.053	0.145	0	1	1	1.075	0.019	0.278	0.512	0.246	0.423	putative acyl-CoA dehydrogenase	Fatty acid and phospholipid metabolism; Putative enzymes
PA14_06620		0	1	1	0	1	1	0	1	1	0	1	1	0	1	1	0	1	1	1.065	0.012	0.045	0	1	1	0	1	1	0.212	0.918	0.977	putative acyl-CoA dehydrogenase	Fatty acid and phospholipid metabolism; Putative enzymes
PA14_06640		-1.048	0.222	0.355	0	1	1	0	1	1	0	1	1	0	1	1	0	1	1	1.418	0	0	0	1	1	0	1	1	0	1	1	putative acyl-CoA dehydrogenase	Fatty acid and phospholipid metabolism; Putative enzymes
PA14_06650	nirN	-1.408	0.119	0.255	-0.778	0.225	1	-2.343	0.002	0.015	0	1	1	-1.006	0.362	0.534	-1.197	0.104	0.548	1.104	0.077	0.196	-1.615	0.002	0.017	-0.699	0.454	0.786	0	1	1	putative c-type cytochrome	Biosynthesis of cofactors, prosthetic groups and carriers; Energy metabolism
PA14_06660	nirE	-1.824	0.472	0.592	0	1	1	-2.688	0.101	0.283	0	1	1	0	1	1	0	1	1	0.877	0.423	0.641	-2.658	0	0	-0.644	0.502	0.812	0	1	1	putative uroporphyrin-III c-methyltransferase	Biosynthesis of cofactors, prosthetic groups and carriers; Energy metabolism
PA14_06670	nirJ	-1.394	0.199	0.332	-0.563	0.419	1	-1.952	0.013	0.073	-1.511	0.108	0.299	0	1	1	-0.004	0.926	1	-0.004	0.749	0.892	-2.511	0	0	-0.693	0.259	0.679	0	1	1	heme d1 biosynthesis protein NirJ	Biosynthesis of cofactors, prosthetic groups and carriers; Energy metabolism
PA14_06680	nirH	-0.915	0.498	0.614	0	1	1	-1.311	0.204	0.402	-1.471	0.157	0.356	-1.658	0.51	0.656	-1.219	0.353	0.741	0.065	0.784	0.913	-2.417	0	0	-0.874	0.29	0.697	0.526	0.47	0.632	heme d1 biosynthesis protein NirH	Biosynthesis of cofactors, prosthetic groups and carriers
PA14_06690	nirG	-0.154	0.788	0.865	0	1	1	0	1	1	-1.241	0.412	0.594	0.48	1	1	-1.224	0.481	0.826	0.234	1	1	-1.955	0.001	0.012	-1.264	0.067	0.48	1.788	0.531	0.691	heme d1 biosynthesis protein NirG	Biosynthesis of cofactors, prosthetic groups and carriers; Energy metabolism; Transcriptional regulators
PA14_06700	nirL	-2.261	0.196	0.33	-1.21	0.386	1	-2.552	0.087	0.263	0	1	1	-1.358	0.331	0.506	0	1	1	-0.108	0.837	0.942	-1.959	0	0.003	-1.063	0.136	0.6	0	1	1	heme d1 biosynthesis protein NirL	Energy metabolism; Biosynthesis of cofactors, prosthetic groups and carriers
PA14_06710	nirD*	0	1	1	-0.664	0.525	1	-1.684	0.216	0.415	-1.091	0.377	0.565	1.48	0.874	0.936	-1.198	0.37	0.754	-0.625	0.899	0.979	-1.874	0.012	0.059	-1.254	0.079	0.509	0	1	1	heme d1 biosynthesis protein NirD	Biosynthesis of cofactors, prosthetic groups and carriers; Energy metabolism; Transcriptional regulators
PA14_06720	nirF	0	1	1	-0.927	0.133	1	-2.545	0	0.004	-1.677	0.061	0.227	0	1	1	-1.897	0.015	0.17	0.065	1	1	-1.365	0.005	0.034	-1.601	0.017	0.267	-0.986	0.167	0.34	heme d1 biosynthesis protein NirF	Energy metabolism; Biosynthesis of cofactors, prosthetic groups and carriers
PA14_06730	nirC	-0.925	0.496	0.613	-1.301	0.182	1	-2.773	0.008	0.053	-1.237	0.343	0.535	-1.464	0.565	0.703	-1.225	0.202	0.671	-0.149	0.742	0.887	-2.377	0.001	0.012	-2.093	0.012	0.216	-0.306	0.575	0.726	putative c-type cytochrome precursor	Biosynthesis of cofactors, prosthetic groups and carriers; Energy metabolism
PA14_06740	nirM	-2.459	0.251	0.382	-1.052	0.323	1	-1.84	0.109	0.295	-1.273	0.392	0.577	-2.334	0.087	0.256	-1.105	0.353	0.741	-0.746	0.402	0.621	-2.551	0	0	-2.043	0.008	0.184	0	1	1	cytochrome c-551 precursor	Biosynthesis of cofactors, prosthetic groups and carriers; Energy metabolism
PA14_06750	nirS	-0.93	0.208	0.34	-0.262	0.61	1	-1.183	0.007	0.045	-1.452	0.115	0.309	-0.663	0.215	0.401	-0.406	0.434	0.788	-1.896	0	0	-1.547	0.001	0.005	-2.265	0.002	0.084	-1.924	0.006	0.036	nitrite reductase precursor	Energy metabolism
PA14_06770	nirQ	1.161	0.174	0.311	-1.162	0.077	1	-0.945	0.085	0.26	1.786	0.018	0.106	0	1	1	0	1	1	0.571	0.425	0.642	-1.583	0.001	0.01	-2.278	0.268	0.683	1.087	0.163	0.335	regulatory protein NirQ	Energy metabolism; Central intermediary metabolism
PA14_06790	nirO*	0	1	1	-2.562	0.174	1	0	1	1	0	1	1	0	1	1	-0.726	0.796	0.975	-0.48	0.669	0.835	-1.028	0.089	0.232	-2.976	0.336	0.723	1.622	0.397	0.572	cytochrome c oxidase subunit	Energy metabolism
PA14_06800		0.073	1	1	0	1	1	0	1	1	0	1	1	0.192	1	1	1.092	1	1	-0.101	0.959	1	-1.551	0.175	0.341	-2.854	0.423	0.772	0	1	1	hypothetical protein	Hypothetical, unclassified or unknown
PA14_06810	norC	-1.061	0.202	0.335	0	1	1	0	1	1	-0.309	1	1	1.381	0.251	0.435	0	1	1	-0.012	0.983	1	-0.708	0.29	0.458	-1.988	0.538	0.832	-1.636	0.1	0.255	nitric-oxide reductase subunit C	Energy metabolism
PA14_06830	norB	-1.492	0.032	0.121	0.917	0.354	1	0	1	1	-0.17	0.883	0.94	1.144	0.21	0.396	0.683	0.555	0.86	0.133	0.947	1	-0.659	0.304	0.473	-2.208	0.489	0.807	-0.907	0.152	0.323	nitric-oxide reductase subunit B	Energy metabolism
PA14_06840	norD*	0	1	1	-1.337	0.199	1	-1.687	0.08	0.251	0.711	0.357	0.548	0	1	1	-1.895	0.12	0.579	1.019	0.726	0.876	-2.285	0	0	-1.85	0.465	0.792	0	1	1	putative dinitrification protein NorD	Energy metabolism
PA14_06860		0	1	1	0	1	1	-999	0.097	0.279	0	1	1	0.853	0.876	0.938	-1.113	0.639	0.901	-2.173	0.116	0.264	0	1	1	0	1	1	-3.084	0.013	0.065	hypothetical protein	Hypothetical, unclassified or unknown
PA14_06870	dnr	0	1	1	0.002	1	1	-0.724	0.347	0.535	0	1	1	0.696	0.616	0.743	0	1	1	-3.503	0	0	2.128	0.033	0.123	0.932	0.555	0.845	-0.442	0.399	0.573	transcriptional regulator Dnr	Transcriptional regulators
PA14_06875	rsmY	2.443	0	0.009	-1.029	0.033	0.96	-0.707	0.101	0.283	-0.496	0.366	0.555	0.162	0.718	0.823	1.229	0.301	0.715	3.164	0	0	-0.837	0.529	0.68	-2.153	0.257	0.679	0.827	0.003	0.024	rsmY regulatory RNA	Non-coding RNA gene
PA14_06880		0	1	1	0	1	1	0	1	1	0	1	1	0	1	1	-0.366	0.812	0.982	0.432	0.841	0.945	0	1	1	1.934	0.215	0.647	0	1	1	putative transcriptional regulator, LysR family	Transcriptional regulators
PA14_06890		0	1	1	0.712	0.259	1	2.262	0.067	0.228	0	1	1	2.472	0	0.001	1.536	0.017	0.188	-1.646	0.002	0.01	1.57	0.063	0.186	0	1	1	0.894	0.685	0.812	putative sulfurase	Biosynthesis of cofactors, prosthetic groups and carriers
PA14_06900		0	1	1	0	1	1	1.679	0.332	0.522	0	1	1	1.608	0.155	0.344	0.852	0.419	0.777	-1.163	0.174	0.351	0.958	0.562	0.712	0	1	1	1.444	0.907	0.969	hypothetical protein	Hypothetical, unclassified or unknown
PA14_06920	argD*	0	1	1	0.199	0.929	1	1.547	0.091	0.268	0.288	0.67	0.793	1.976	0.134	0.324	0.82	0.51	0.842	0.955	0.254	0.459	2.815	0.013	0.062	0.579	0.633	0.886	2.278	0.525	0.686	class III pyridoxal phosphate-dependent aminotransferase	Transport of small molecules; Putative enzymes
PA14_06930		0	1	1	2.337	0.199	1	3.686	0.002	0.016	0.903	0.242	0.44	2.362	0.039	0.159	4.091	0.001	0.017	1.174	0.676	0.841	1.191	0.39	0.558	0	1	1	0	1	1	putative glutamine amidotransferase	Transport of small molecules; Putative enzymes
PA14_06940		0	1	1	0	1	1	0	1	1	2.526	0.089	0.278	0	1	1	0.668	0.766	0.962	3.204	0.304	0.523	999	0.586	0.728	-1.698	0.717	0.929	1.407	0.915	0.975	hypothetical protein	Hypothetical, unclassified or unknown
PA14_06950		0	1	1	0	1	1	0.402	0.42	0.6	0	1	1	-0.294	0.413	0.579	-0.644	0.331	0.732	0.772	0.062	0.164	0	1	1	0	1	1	0	1	1	putative transcriptional regulator, LuxR family	Transcriptional regulators
PA14_06960		-1.788	0.431	0.552	0.917	0.054	1	1.273	0.072	0.237	1.108	0.082	0.268	0	1	1	1.105	0.014	0.159	-0.742	0.189	0.374	0.917	0.066	0.192	-0.36	0.851	0.987	1.376	0.108	0.265	putative oxidoreductase	Energy metabolism; Putative enzymes; Carbon compound catabolism
PA14_06970		-3.796	0.016	0.079	0.507	0.328	1	0.582	0.163	0.362	0	1	1	0	1	1	0.289	0.494	0.834	-0.265	0.839	0.943	0.992	0.219	0.384	0	1	1	0	1	1	putative transcriptional regulator, Cro/CI family	Transcriptional regulators
PA14_06980		2.653	0	0.008	0	1	1	0	1	1	0	1	1	0	1	1	0	1	1	0.631	0.023	0.076	0	1	1	0	1	1	0.757	0.05	0.168	putative dehydrogenase	Putative enzymes
PA14_06990		2.462	0.008	0.051	0	1	1	0	1	1	0	1	1	0	1	1	0	1	1	1.174	0	0	0.172	0.972	1	0	1	1	0.643	0.163	0.335	putative exported protein	Protein secretion / Export apparatus
PA14_07000	dsbB	1.574	0.075	0.197	0.678	0.386	1	0.487	0.564	0.721	-0.892	0.401	0.584	-0.627	0.632	0.754	0.225	0.957	1	-0.252	0.627	0.807	-0.281	0.496	0.65	-0.593	0.347	0.731	0	1	1	disulfide bond formation protein	Translation, post-translational modification and degradation; Chaperones / Heat shock proteins
PA14_07010		1.757	0.333	0.457	0	1	1	0	1	1	2.133	0.007	0.051	0	1	1	0.954	0.461	0.813	-1.067	0.332	0.553	0.525	1	1	0	1	1	0.243	0.651	0.786	putative membrane protein	Membrane proteins
PA14_07020		0	1	1	0.493	0.501	1	0	1	1	2.127	0.113	0.306	-0.34	0.649	0.767	0.354	0.639	0.901	0.169	0.721	0.871	-0.947	0.104	0.255	2.353	0.003	0.118	0.845	1	1	putative membrane protein	Membrane proteins
PA14_07030		0	1	1	0	1	1	-0.938	0.074	0.24	-0.214	0.52	0.679	-0.587	0.225	0.411	-0.758	0.237	0.69	0.395	0.284	0.498	0.408	0.723	0.831	0	1	1	-1.234	0.185	0.356	putative cytochrome c'	Energy metabolism
PA14_07040	yqjC*	2.062	0.156	0.294	0	1	1	0	1	1	-0.425	0.592	0.733	0	1	1	0	1	1	-1.494	0	0	0.114	0.58	0.726	0.372	0.876	0.994	0.238	1	1	putative exported protein	Protein secretion / Export apparatus
PA14_07050		4.045	0	0.001	0	1	1	-0.656	0.281	0.472	0	1	1	-0.829	0.123	0.311	0	1	1	2.026	0.001	0.006	-0.518	0.299	0.467	1.019	0.326	0.714	2.657	0.029	0.118	putative depolymerase	Biosynthesis of cofactors, prosthetic groups and carriers
PA14_07060		-0.29	1	1	-0.358	0.799	1	0	1	1	0.56	0.932	0.972	0	1	1	0	1	1	-0.532	0.184	0.366	0	1	1	0	1	1	0	1	1	hypothetical protein	Hypothetical, unclassified or unknown
PA14_07070		2.755	0.032	0.12	0	1	1	1.055	0.031	0.136	0	1	1	0	1	1	0	1	1	-0.127	0.544	0.743	2.372	0.007	0.04	0.68	0.597	0.868	0.817	0.773	0.881	putative reductase	Energy metabolism; Putative enzymes
PA14_07090	metK	-2.355	0.002	0.023	-0.828	0.052	1	-2.103	0	0	0.604	0.58	0.725	-1.158	0.001	0.011	-0.505	0.171	0.642	-1.195	0	0	-2.133	0	0	-0.905	0.226	0.657	-1.662	0	0	methionine adenosyltransferase	Antibiotic resistance and susceptibility; Amino acid biosynthesis and metabolism; Central intermediary metabolism
PA14_07110		-1.441	0.06	0.176	0	1	1	-1.765	0	0	0.489	0.802	0.888	-1.462	0	0.001	-0.433	0.302	0.715	-1.506	0	0.002	-2.216	0	0	-0.774	0.383	0.755	-1.526	0	0.001	putative transcriptional regulator, ArsR family	Transcriptional regulators
PA14_07130	tktA	-2.046	0.007	0.045	0	1	1	-0.556	0.093	0.272	-0.719	0.217	0.416	0	1	1	-0.555	0.164	0.638	-0.349	0.234	0.435	0	1	1	0.72	0.292	0.699	-0.74	0.014	0.072	transketolase	Carbon compound catabolism; Energy metabolism
PA14_07140		0	1	1	-0.273	0.601	1	-1.079	0.02	0.1	0	1	1	-0.435	0.568	0.706	-1.311	0.02	0.21	-0.62	0.103	0.242	0	1	1	1.623	0.102	0.552	-0.716	0.25	0.426	hypothetical protein	Hypothetical, unclassified or unknown
PA14_07150	hyi*	0.081	0.875	0.934	-0.021	1	1	0.046	1	1	0	1	1	0	1	1	0	1	1	0.263	0.542	0.741	0	1	1	-1.182	0.669	0.906	2.041	0.635	0.773	putative hydroxypyruvate isomerase	Carbon compound catabolism
PA14_07170	epd	2.833	0	0.004	0	1	1	0.287	0.497	0.669	-0.662	0.462	0.633	0	1	1	0	1	1	0.574	0.052	0.143	0.848	0.028	0.108	0	1	1	-0.664	0.095	0.247	D-erythrose 4-phosphate dehydrogenase	Biosynthesis of cofactors, prosthetic groups and carriers
PA14_07190	pgk	1.992	0.004	0.033	0	1	1	0	1	1	-0.795	0.252	0.448	0	1	1	0	1	1	1.099	0	0.001	0.943	0.034	0.126	0.044	0.691	0.914	-0.595	0.199	0.371	phosphoglycerate kinase	Carbon compound catabolism; Energy metabolism
PA14_07200		1.575	0.028	0.11	0	1	1	-0.829	0.111	0.296	0	1	1	0	1	1	0	1	1	1.169	0.015	0.054	-0.786	0.202	0.369	0	1	1	0	1	1	hypothetical protein	Hypothetical, unclassified or unknown
PA14_07210		1.841	0.015	0.075	0.33	0.444	1	-0.364	0.787	0.893	-0.258	0.519	0.679	-1.087	0.017	0.093	-0.257	0.823	0.985	1.066	0.001	0.005	0.296	0.635	0.765	0	1	1	0	1	1	conserved hypothetical protein	Hypothetical, unclassified or unknown
PA14_07230	fda	3.049	0.008	0.051	0	1	1	-0.508	0.149	0.344	-1.088	0.046	0.194	-0.28	0.433	0.596	0	1	1	0.533	0.019	0.067	0	1	1	0	1	1	-0.43	0.103	0.26	fructose-1,6-bisphosphate aldolase	Central intermediary metabolism; Carbon compound catabolism
PA14_07240		2.725	0.013	0.07	0.242	0.784	1	0	1	1	-0.953	0.26	0.457	-0.878	0.123	0.31	-0.895	0.262	0.699	0.061	0.648	0.819	1.037	0.436	0.596	0	1	1	0	1	1	hypothetical protein	Hypothetical, unclassified or unknown
PA14_07250		0	1	1	-0.305	0.59	1	-1.574	0.066	0.227	0	1	1	0	1	1	-1.831	0.066	0.433	1.062	0.268	0.479	0	1	1	0	1	1	0	1	1	putative isomerase	Putative enzymes
PA14_07260		1.1	0.149	0.287	-0.217	0.647	1	-0.614	0.226	0.425	0	1	1	0.629	0.319	0.496	-0.494	0.619	0.893	0.119	0.582	0.773	0	1	1	0	1	1	0	1	1	conserved hypothetical protein	Hypothetical, unclassified or unknown
PA14_07280	yhiN*	1.672	0.292	0.415	0.701	0.448	1	0.665	0.396	0.577	1.098	0.221	0.42	0.354	0.857	0.924	0.018	0.997	1	0.604	0.14	0.303	1.542	0.024	0.097	0	1	1	0	1	1	putative periplasmic protein	Membrane proteins
PA14_07290	ygjP*	-2.549	0.216	0.349	0	1	1	0	1	1	0	1	1	0	1	1	0	1	1	-1.814	0.001	0.004	0.88	0.176	0.342	0.058	0.815	0.97	0	1	1	putative metal-dependent hydrolase	Putative enzymes
PA14_07300		0	1	1	0	1	1	0	1	1	0	1	1	-0.382	0.599	0.728	0	1	1	-1.229	0.001	0.006	0	1	1	-0.213	0.425	0.774	0	1	1	hypothetical protein	Hypothetical, unclassified or unknown
PA14_07310		0	1	1	0	1	1	0	1	1	0.399	0.925	0.968	1.142	0.523	0.666	0	1	1	0.433	0.831	0.939	0	1	1	0	1	1	0	1	1	putative hydrolase	Putative enzymes
PA14_07330		-999	0.001	0.015	0	1	1	0.411	0.425	0.602	0	1	1	0.518	0.367	0.538	0.461	0.468	0.818	-0.295	0.297	0.514	-1.336	0.085	0.228	-1.793	0.051	0.442	0	1	1	conserved hypothetical protein	Hypothetical, unclassified or unknown
PA14_07340		-1.572	0.886	0.942	0	1	1	0	1	1	-1.381	0.35	0.54	0	1	1	0	1	1	-0.375	0.655	0.825	0	1	1	0.794	1	1	1.066	0.804	0.903	putative transcriptional regulator	Transcriptional regulators
PA14_07355		0.312	1	1	0	1	1	-0.63	0.464	0.638	-1.21	0.996	1	0	1	1	-0.021	0.93	1	-0.287	1	1	0	1	1	1.619	0.045	0.419	0	1	1	hypothetical protein	Hypothetical, unclassified or unknown
PA14_07360		2.107	0.061	0.177	0	1	1	0	1	1	0	1	1	0	1	1	0	1	1	0.43	0.691	0.85	0	1	1	0	1	1	0	1	1	hypothetical protein	Hypothetical, unclassified or unknown
PA14_07370		2.149	0.31	0.434	0.115	0.774	1	-0.934	0.549	0.71	0	1	1	-2.198	0.061	0.208	-0.635	0.651	0.907	2.087	0	0	-0.927	0.105	0.256	-0.05	0.79	0.961	1.835	0.343	0.518	conserved hypothetical protein	Membrane proteins
PA14_07380		0	1	1	0	1	1	0	1	1	0	1	1	0	1	1	0	1	1	-0.467	0.318	0.539	-1.071	0.276	0.442	0	1	1	0	1	1	hypothetical protein	Hypothetical, unclassified or unknown
PA14_07400		0	1	1	0	1	1	0	1	1	-1.044	0.434	0.611	0.461	0.564	0.703	-0.909	0.302	0.715	-0.397	0.388	0.609	0	1	1	-1.311	0.126	0.59	0	1	1	hypothetical protein	Hypothetical, unclassified or unknown
PA14_07410		0	1	1	0	1	1	0	1	1	-0.966	0.97	0.995	0	1	1	0	1	1	0.156	0.938	0.999	-1.66	0.133	0.291	0	1	1	0.481	1	1	hypothetical protein	Hypothetical, unclassified or unknown
PA14_07420		0	1	1	0	1	1	0	1	1	-0.68	0.842	0.914	0	1	1	0	1	1	-0.088	1	1	0	1	1	-1.427	0.151	0.618	0	1	1	hypothetical protein	Hypothetical, unclassified or unknown
PA14_07430		-2.25	0.008	0.053	0.511	0.231	1	-0.916	0.008	0.05	-0.558	0.664	0.789	-0.465	0.219	0.405	0	1	1	0.111	0.857	0.954	-0.296	0.242	0.408	-0.938	0.226	0.657	0.637	0.19	0.361	conserved hypothetical protein	Hypothetical, unclassified or unknown
PA14_07440		0	1	1	-0.306	0.916	1	0.179	1	1	0	1	1	0	1	1	0.097	1	1	-1.697	0.011	0.042	2.474	0.157	0.32	-1.922	0.514	0.82	0	1	1	hypothetical protein	Hypothetical, unclassified or unknown
PA14_07450		0	1	1	0.597	0.331	1	0.838	0.066	0.226	-0.866	0.184	0.387	0	1	1	0.26	0.768	0.963	0.387	0.192	0.377	0.992	0.106	0.256	0	1	1	-0.753	0.094	0.246	Hypothetical protein	Hypothetical, unclassified or unknown
PA14_07460		0	1	1	-0.049	1	1	1.141	0.254	0.447	1.344	0.428	0.607	0	1	1	0	1	1	-1.516	0.042	0.122	1.267	0.488	0.643	1.817	0.887	0.996	0	1	1	hypothetical protein	Hypothetical, unclassified or unknown
PA14_07480		1.001	0.16	0.299	0	1	1	0.442	0.164	0.363	1.289	0.262	0.459	-0.274	0.486	0.637	0	1	1	1.716	0	0.001	0	1	1	0	1	1	0.493	0.241	0.419	putative reverse transcriptase	Putative enzymes
PA14_07500		-1.47	0.171	0.308	0	1	1	-1.132	0.005	0.037	0	1	1	-0.581	0.142	0.331	-0.404	0.452	0.803	-1.239	0.002	0.012	-1.003	0.251	0.416	0.632	0.144	0.605	1.501	0.023	0.1	conserved hypothetical protein	Membrane proteins
PA14_07520	rpoD	-1.774	0.014	0.073	0.479	0.341	1	0.744	0.029	0.129	0	1	1	0.918	0.006	0.045	0	1	1	1.372	0	0	1.611	0	0	0.842	0.235	0.662	-0.725	0.016	0.08	sigma factor RpoD	Transcription, RNA processing and degradation; Transcriptional regulators
PA14_07530	dnaG	-1.487	0.027	0.107	0	1	1	1.058	0.082	0.255	0	1	1	1.857	0.043	0.171	0.635	0.531	0.85	2.236	0.045	0.128	1.87	0	0	0.842	0.452	0.786	0	1	1	putative DNA primase	DNA replication, recombination, modification and repair
PA14_07550		-0.74	1	1	0.743	0.437	1	1.378	0.039	0.158	-0.036	0.802	0.888	0	1	1	0.431	0.735	0.945	0.058	0.638	0.813	2.52	0	0	0	1	1	0	1	1	conserved hypothetical protein	Hypothetical, unclassified or unknown
PA14_07560	rpsU	-1.282	0.086	0.213	0.793	0.092	1	1.088	0.003	0.026	0.602	0.563	0.714	0.968	0.421	0.585	0.607	0.169	0.639	0.386	0.21	0.401	1.637	0.01	0.054	0	1	1	-0.143	0.966	1	3S ribosomal protein S21	Translation, post-translational modification and degradation
PA14_07570	gcp	0	1	1	0	1	1	0	1	1	0	1	1	0	1	1	0	1	1	-0.062	1	1	0.625	0.142	0.303	1.062	0.312	0.709	0	1	1	O-sialoglycoprotein endopeptidase	Translation, post-translational modification and degradation
PA14_07580		0	1	1	0.168	0.754	1	0	1	1	0	1	1	0	1	1	0	1	1	-0.439	0.369	0.589	0	1	1	-0.122	0.501	0.812	0	1	1	putative transmembrane protein	Membrane proteins
PA14_07590	folB	0	1	1	0	1	1	0.335	0.646	0.787	0.036	0.574	0.721	0	1	1	0	1	1	-0.787	0.419	0.637	1.681	0.104	0.255	0.538	0.878	0.994	0	1	1	dihydroneopterin aldolase	Biosynthesis of cofactors, prosthetic groups and carriers
PA14_07600	folk*	-2.373	0.015	0.074	0	1	1	0	1	1	0.378	0.98	1	0.575	0.272	0.453	0	1	1	-0.816	0.104	0.244	1.535	0.018	0.077	0.879	0.473	0.796	0	1	1	putative 2-amino-4-hydroxy-6-hydroxymethyldihydropteridine pyrophosphokinase	Biosynthesis of cofactors, prosthetic groups and carriers
PA14_07620	cca	0	1	1	0	1	1	0	1	1	0.111	0.931	0.972	0	1	1	0	1	1	0.659	0.173	0.351	0	1	1	1.104	0.51	0.818	0	1	1	tRNA nucleotidyl transferase	Transcription, RNA processing and degradation
PA14_07630		0.967	0.366	0.49	0	1	1	0	1	1	2.636	0.659	0.786	-1.356	0.238	0.424	0.819	0.414	0.776	-0.404	0.748	0.891	0	1	1	-1.437	0.727	0.932	2.236	0.528	0.689	hypothetical protein	Hypothetical, unclassified or unknown
PA14_07650	ycgB*	1.107	0.385	0.508	0	1	1	-1.693	0	0	-1.194	0.202	0.403	-1.701	0	0	-0.881	0.049	0.373	0.311	0.231	0.429	-1.328	0.001	0.006	0.117	0.561	0.847	0	1	1	putative sporulation protein	Hypothetical, unclassified or unknown
PA14_07660		1.352	0.474	0.593	-0.123	0.995	1	-1.843	0.003	0.022	-1.207	0.429	0.608	-1.571	0	0	-1.012	0.061	0.413	0.377	0.167	0.342	-1.33	0.002	0.013	0.483	0.208	0.647	0.613	0.401	0.576	conserved hypothetical protein	Hypothetical, unclassified or unknown
PA14_07680	prkA*	1.204	0.433	0.553	0	1	1	-1.672	0	0	-1.499	0.374	0.563	-1.657	0	0	-0.923	0.036	0.311	0.412	0.178	0.358	-1.267	0.009	0.049	0.807	0.165	0.625	0.118	0.948	0.997	putative protein kinase	Two-component regulatory systems
PA14_07690	glpE*	0	1	1	0	1	1	0.025	0.928	0.986	-1.28	0.57	0.719	0	1	1	-1.343	0.348	0.736	-1.418	0.001	0.006	0	1	1	0	1	1	0	1	1	putative thiosulfate/cyanide sulfurtransferase	Transport of small molecules; Energy metabolism
PA14_07700	apaH	-1.277	0.202	0.335	0.042	1	1	0	1	1	-0.821	0.486	0.652	0	1	1	0	1	1	-0.877	0.022	0.073	0	1	1	0	1	1	0.083	0.768	0.877	bis(5'-nucleosyl)-tetraphosphatase	Nucleotide biosynthesis and metabolism
PA14_07710	apaG*	0	1	1	-0.264	0.753	1	0	1	1	0	1	1	0	1	1	0	1	1	-0.533	0.339	0.559	0	1	1	0.515	0.261	0.682	0	1	1	putative apaG protein	Hypothetical, unclassified or unknown
PA14_07730	ksgA	-1.505	0.188	0.323	0.572	0.72	1	0.696	0.236	0.433	-0.468	0.526	0.685	0	1	1	0.666	0.306	0.72	-0.496	0.218	0.41	0.463	0.346	0.515	0	1	1	0	1	1	rRNA (adenine-N6,N6)-dimethyltransferase	Transcription, RNA processing and degradation
PA14_07740	pdxA	0	1	1	0	1	1	0	1	1	-1.271	0.127	0.326	0	1	1	-1.148	0.07	0.45	-1.472	0	0.002	0	1	1	0	1	1	-0.474	0.279	0.458	pyridoxal phosphate biosynthetic protein PdxA	Biosynthesis of cofactors, prosthetic groups and carriers
PA14_07760	surA	0	1	1	0.088	0.931	1	0	1	1	-1.149	0.029	0.143	0	1	1	-0.593	0.143	0.609	-0.792	0.004	0.018	0	1	1	0.029	0.678	0.91	-0.793	0.018	0.083	peptidyl-prolyl cis-trans isomerase	Translation, post-translational modification and degradation; Adaptation / Protection; Chaperones / Heat shock proteins
PA14_07770	ostA	0	1	1	0	1	1	0	1	1	-1.213	0.046	0.194	-0.634	0.077	0.236	-0.74	0.047	0.362	-0.749	0.042	0.12	0	1	1	0	1	1	-0.802	0.005	0.033	organic solvent tolerance protein OstA precursor	Adaptation / Protection
PA14_07780		1.657	0.02	0.089	0.523	0.262	1	0.496	0.155	0.354	0	1	1	0.564	0.163	0.351	0.221	0.523	0.847	0.85	0.008	0.034	0.879	0.046	0.152	0	1	1	0.488	0.183	0.354	putative phosphotransferase	Putative enzymes
PA14_07790		1.583	0.035	0.127	-0.466	0.475	1	-0.216	0.797	0.9	0	1	1	0	1	1	-0.55	0.381	0.761	0.774	0.018	0.063	0	1	1	0	1	1	0	1	1	putative nucleotidyltransferase	Cell wall / LPS / capsule; Putative enzymes
PA14_07800	djlA*	0	1	1	0	1	1	-0.601	0.146	0.342	0	1	1	0	1	1	-0.563	0.293	0.706	0.814	0.097	0.231	0	1	1	0	1	1	0	1	1	putative DnaJ-like protein DjlA	Translation, post-translational modification and degradation
PA14_07810		0	1	1	0.489	0.493	1	0	1	1	0	1	1	0	1	1	0	1	1	-0.297	0.702	0.857	-0.788	0.29	0.458	0	1	1	0	1	1	conserved hypothetical protein	Hypothetical, unclassified or unknown
PA14_07820		0	1	1	0	1	1	0	1	1	-0.773	0.367	0.556	0.329	0.523	0.666	0	1	1	0.808	0.004	0.019	0.399	0.582	0.727	-0.063	0.696	0.918	0.591	0.748	0.861	putative histidine kinase	Two-component regulatory systems
PA14_07840	uhpA*	0	1	1	0	1	1	0	1	1	-0.792	0.41	0.592	0	1	1	0	1	1	0.137	0.858	0.955	0.328	0.362	0.532	0.211	0.899	0.997	0	1	1	putative two-component response regulator	Transcriptional regulators; Two-component regulatory systems
PA14_07850		-1.946	0.027	0.107	0	1	1	0	1	1	0	1	1	0.547	0.462	0.618	-0.204	0.906	1	-0.892	0.053	0.144	-0.839	0.069	0.198	-0.923	0.289	0.697	0	1	1	putative binding protein component of ABC transporter	Transport of small molecules
PA14_07860		-2.936	0.001	0.013	-0.046	0.984	1	-0.25	0.794	0.897	-1.372	0.302	0.495	-0.311	0.331	0.506	-1.057	0.105	0.551	-0.228	0.403	0.621	-1.557	0.01	0.054	1.576	0.077	0.509	0	1	1	putative ATP-binding component of ABC transporter	Transport of small molecules
PA14_07870		-1.01	0.165	0.303	-0.353	0.56	1	-0.806	0.072	0.237	-0.2	0.598	0.736	-0.818	0.032	0.141	-1.118	0.018	0.192	-1.156	0.01	0.039	-1.028	0.064	0.19	1.896	0.01	0.205	0.395	0.93	0.982	putative binding protein component of ABC transporter	Transport of small molecules
PA14_07890		-1.737	0.021	0.094	-0.166	0.684	1	-0.222	0.645	0.787	-0.187	0.664	0.79	-0.298	0.514	0.659	-0.874	0.129	0.589	-0.675	0.156	0.326	-0.7	0.22	0.385	1.944	0.035	0.375	0	1	1	putative permease of ABC transporter	Membrane proteins; Transport of small molecules
PA14_07900		0	1	1	0	1	1	-0.242	0.682	0.816	0	1	1	0.509	0.656	0.771	-1.293	0.059	0.407	-1.178	0.315	0.536	0	1	1	1.416	0.148	0.614	0	1	1	putative permease of ABC transporter	Membrane proteins; Transport of small molecules
PA14_07910	rpe	0	1	1	0	1	1	0	1	1	0	1	1	0	1	1	0	1	1	-0.176	0.497	0.705	1.448	0.019	0.081	-1.083	0.217	0.649	-1.485	0.038	0.142	ribulose-phosphate 3-epimerase	Central intermediary metabolism; Energy metabolism
PA14_07930	gph*	0	1	1	0.464	0.372	1	0	1	1	0	1	1	0	1	1	0	1	1	-0.841	0.014	0.052	0	1	1	-1.13	0.171	0.631	0	1	1	putative phosphoglycolate phosphatase	Carbon compound catabolism
PA14_07940	trpE	0	1	1	0	1	1	0	1	1	-0.301	0.74	0.847	0.402	0.47	0.624	-0.171	0.8	0.977	-0.326	0.34	0.561	0.847	0.064	0.189	-0.511	0.452	0.786	0	1	1	anthranilate synthetase component I	Energy metabolism; Amino acid biosynthesis and metabolism
PA14_07950	prtN	-2.456	0.006	0.044	0.579	0.25	1	0.692	0.121	0.311	0	1	1	0.55	0.149	0.34	0.717	0.197	0.663	1.951	0	0	1.3	0.027	0.106	0.433	0.417	0.77	0.314	0.421	0.595	transcriptional regulator PrtN	Transcriptional regulators
PA14_07960	prtR	0	1	1	0.394	0.6	1	0.562	0.168	0.367	-0.739	0.244	0.442	0.341	0.67	0.781	0	1	1	1.101	0	0.001	0	1	1	0	1	1	0	1	1	transcriptional regulator PrtR	Transcriptional regulators
PA14_07970		-0.929	0.288	0.412	0.394	0.382	1	0.332	0.416	0.597	0	1	1	0	1	1	1.013	0.045	0.359	0.987	0.004	0.02	1.172	0.105	0.256	0	1	1	1.134	0.313	0.491	putative zinc finger protein	Transcription, RNA processing and degradation; Transcriptional regulators
PA14_07980		-0.817	0.461	0.58	0	1	1	0	1	1	0.787	0.38	0.569	-0.298	0.49	0.641	0.884	0.052	0.382	1.721	0	0	1.126	0.021	0.088	0	1	1	0.77	0.055	0.178	conserved hypothetical protein	Hypothetical, unclassified or unknown
PA14_07990	hol*	0	1	1	0.077	0.744	1	-0.959	0.048	0.184	0	1	1	0	1	1	0.736	0.116	0.569	-0.769	0.014	0.052	0	1	1	-0.879	0.316	0.709	0.856	0.2	0.372	putative holin	Related to phage, transposon or plasmid
PA14_08000		0	1	1	0.665	0.204	1	0	1	1	0	1	1	0	1	1	1.107	0.021	0.215	-0.491	0.133	0.292	0.543	0.437	0.597	0	1	1	0.273	0.413	0.587	conserved hypothetical protein	Hypothetical, unclassified or unknown
PA14_08010	gpV*	0	1	1	0	1	1	-0.489	0.422	0.601	0.057	0.559	0.711	0	1	1	0.333	0.624	0.894	-0.592	0.129	0.286	0	1	1	0	1	1	1.722	0.138	0.303	putative baseplate assembly protein V	Related to phage, transposon or plasmid
PA14_08020	gpW*	0	1	1	0	1	1	-0.702	0.128	0.319	0	1	1	0	1	1	0.501	0.233	0.688	-0.959	0.011	0.043	0	1	1	0	1	1	0.98	0.2	0.372	putative baseplate assembly protein W	Related to phage, transposon or plasmid
PA14_08030		0.992	0.159	0.297	0	1	1	-0.384	0.338	0.528	0	1	1	0	1	1	0.733	0.07	0.45	-0.269	0.162	0.336	0.751	0.179	0.344	0	1	1	0.69	0.103	0.26	putative phage baseplate assembly protein	Related to phage, transposon or plasmid
PA14_08040	gpI*	0	1	1	0.716	0.093	1	-0.041	0.958	1	0.685	0.197	0.399	0	1	1	0.97	0.02	0.207	-0.531	0.165	0.34	0	1	1	-1.122	0.226	0.657	0.627	0.176	0.348	putative phage tail protein	Related to phage, transposon or plasmid
PA14_08050		0	1	1	0.427	0.281	1	-0.503	0.153	0.35	0.883	0.183	0.386	0	1	1	0.584	0.139	0.603	-0.241	0.348	0.569	0	1	1	-0.542	0.558	0.846	0.873	0.038	0.142	putative tail fiber protein	Related to phage, transposon or plasmid
PA14_08060		0	1	1	0	1	1	-0.838	0.021	0.103	0.772	0.24	0.439	-0.665	0.066	0.22	0.466	0.336	0.734	0.298	0.714	0.866	0	1	1	-0.399	0.822	0.974	0.658	0.162	0.334	putative tail fiber assembly protein	Related to phage, transposon or plasmid
PA14_08070	gpFI*	0	1	1	0.378	0.323	1	-0.533	0.155	0.354	0	1	1	0	1	1	0.619	0.108	0.555	0.353	0.268	0.479	0.633	0.125	0.28	-1.057	0.162	0.62	0.686	0.056	0.18	putative phage tail sheath protein	Related to phage, transposon or plasmid
PA14_08090	gpFII*	0	1	1	0	1	1	-0.332	0.385	0.567	0	1	1	0	1	1	0.875	0.047	0.362	0.773	0.016	0.057	0	1	1	-1.033	0.414	0.769	0.888	0.158	0.329	putative phage tail tube protein	Related to phage, transposon or plasmid
PA14_08100		1.12	0.142	0.279	0.508	0.259	1	-0.435	0.31	0.499	0	1	1	0.165	0.959	0.994	0.787	0.058	0.405	0.984	0.012	0.047	1.348	0.229	0.394	-0.753	0.429	0.776	1.239	0.022	0.098	conserved hypothetical protein	Related to phage, transposon or plasmid
PA14_08110		1.434	0.234	0.366	0	1	1	-0.577	0.306	0.497	-0.24	0.883	0.94	0.033	1	1	0.739	0.193	0.657	1.236	0.052	0.142	0.78	0.46	0.618	0	1	1	0	1	1	hypothetical protein	Hypothetical, unclassified or unknown
PA14_08120		1.045	0.157	0.294	0	1	1	-0.501	0.204	0.402	1.314	0.008	0.058	0.279	0.592	0.725	0.85	0.033	0.295	0.886	0.049	0.136	0.829	0.06	0.181	0	1	1	0.974	0.009	0.05	putative tail length determinator protein	Related to phage, transposon or plasmid
PA14_08130	gpU*	1.329	0.064	0.183	0	1	1	-0.35	0.417	0.598	0	1	1	0	1	1	0.837	0.063	0.423	0.85	0.013	0.049	0.84	0.062	0.184	0	1	1	0.486	0.195	0.366	putative tail formation protein	Related to phage, transposon or plasmid
PA14_08140	XR2*	0	1	1	0.375	0.633	1	-0.676	0.147	0.344	0	1	1	-0.289	0.508	0.655	0.375	0.531	0.85	1.423	0.011	0.043	0.163	0.578	0.724	0	1	1	0	1	1	putative phage protein X	Related to phage, transposon or plasmid
PA14_08150	gpD*	0	1	1	0	1	1	-0.411	0.346	0.535	0.699	0.338	0.529	0.344	0.498	0.647	0.777	0.061	0.413	0.69	0.046	0.129	1.103	0.029	0.111	-0.747	0.502	0.812	1.338	0.006	0.04	putative phage late control gene D protein	Related to phage, transposon or plasmid
PA14_08160	lys*	1.154	0.214	0.347	0	1	1	-1.138	0.05	0.188	1.088	0.122	0.318	0	1	1	0.284	0.498	0.837	1.142	0.038	0.113	0	1	1	0	1	1	1.395	0.065	0.199	putative lytic enzyme	Putative enzymes; Related to phage, transposon or plasmid
PA14_08180		1.714	0.085	0.211	0	1	1	0	1	1	-0.192	0.625	0.757	0.238	0.933	0.975	1.193	0.124	0.585	1.832	0.003	0.013	0	1	1	0	1	1	1.026	0.555	0.711	hypothetical protein	Related to phage, transposon or plasmid
PA14_08190		0	1	1	0	1	1	-0.879	0.158	0.356	0	1	1	-0.657	0.248	0.431	0.551	0.442	0.794	1.1	0.017	0.06	0.696	0.352	0.522	-1.123	0.52	0.822	0	1	1	hypothetical protein	Related to phage, transposon or plasmid
PA14_08200		1.442	0.541	0.656	1.559	0	0.032	0.179	0.675	0.812	0.789	0.326	0.519	0.455	0.794	0.882	1.376	0.14	0.603	0.824	0.391	0.611	-0.771	0.035	0.128	0.043	0.72	0.93	0.636	0.23	0.405	hypothetical protein	Related to phage, transposon or plasmid
PA14_08210		1.272	0.105	0.239	-0.28	0.757	1	-0.905	0.297	0.489	1.125	0.054	0.212	-0.326	0.209	0.395	0.472	0.18	0.645	0.487	0.099	0.235	0.092	0.625	0.76	-0.957	0.509	0.817	0.885	0.017	0.083	putative major tail protein V	Related to phage, transposon or plasmid
PA14_08220		1.313	0.108	0.241	0.047	0.776	1	-0.834	0.133	0.324	0.691	0.14	0.339	-0.203	0.505	0.653	0.374	0.338	0.734	0.883	0.092	0.222	0.759	0.163	0.326	0	1	1	0.605	0.111	0.269	hypothetical protein	Related to phage, transposon or plasmid
PA14_08230		0.923	0.299	0.423	0.548	0.386	1	-0.589	0.1	0.282	0	1	1	0	1	1	0.519	0.268	0.699	0.611	0.069	0.178	0.642	0.189	0.354	0	1	1	1.114	0.034	0.131	hypothetical protein	Related to phage, transposon or plasmid
PA14_08240		0.817	0.259	0.388	0.454	0.236	1	-0.344	0.515	0.683	0.722	0.174	0.376	-0.027	0.684	0.793	0.771	0.045	0.361	0.108	0.727	0.876	0	1	1	-0.805	0.348	0.731	0.882	0.155	0.326	putative tail length determination protein	Related to phage, transposon or plasmid
PA14_08250		0	1	1	0.514	0.267	1	0	1	1	0.508	0.233	0.431	0	1	1	0.793	0.078	0.479	-0.177	0.552	0.75	0	1	1	-0.715	0.508	0.816	0	1	1	putative phage minor tail protein	Related to phage, transposon or plasmid
PA14_08260		0	1	1	0	1	1	-1.137	0.009	0.058	0	1	1	0	1	1	0	1	1	0.557	0.145	0.31	0	1	1	-0.886	0.476	0.797	1.024	0.021	0.093	putative minor tail protein L	Related to phage, transposon or plasmid
PA14_08270		0	1	1	0.001	0.826	1	-0.723	0.174	0.375	0.44	0.387	0.573	-0.499	0.111	0.295	0.68	0.106	0.553	0.315	0.347	0.568	0	1	1	-1.322	0.413	0.769	0	1	1	conserved hypothetical protein	Related to phage, transposon or plasmid
PA14_08280		0	1	1	0.515	0.307	1	-0.419	0.375	0.558	1.304	0.077	0.26	0	1	1	0.693	0.168	0.639	0.503	0.21	0.4	0	1	1	-0.514	0.674	0.909	0.858	0.135	0.3	putative phage tail assembly protein	Related to phage, transposon or plasmid
PA14_08300	JF1*	0.931	0.167	0.306	0.415	0.303	1	-0.211	0.653	0.793	1.01	0.077	0.26	0	1	1	0.728	0.058	0.405	0.541	0.084	0.208	0.544	0.251	0.416	0	1	1	1.177	0.006	0.041	putative phage-related protein, tail component	Related to phage, transposon or plasmid
PA14_08310		0	1	1	0.171	0.68	1	-0.406	0.219	0.419	0.896	0.215	0.414	-0.301	0.521	0.665	0.418	0.383	0.764	0.377	0.651	0.822	0	1	1	0.609	0.454	0.786	0.721	0.017	0.082	conserved hypothetical protein	Related to phage, transposon or plasmid
PA14_08320		0	1	1	-0.507	0.277	1	-1.02	0.01	0.059	0.477	0.242	0.44	-0.592	0.207	0.394	-0.065	0.838	0.99	-0.455	0.187	0.371	0	1	1	0.77	0.337	0.724	0.442	0.317	0.495	conserved hypothetical protein	Related to phage, transposon or plasmid
PA14_08330		0	1	1	0.212	0.744	1	-0.582	0.11	0.296	0.775	0.118	0.314	-0.326	0.308	0.485	0	1	1	-0.004	0.817	0.931	-0.633	0.29	0.458	0.791	0.423	0.772	0	1	1	hypothetical protein	Related to phage, transposon or plasmid
PA14_08340	trpG	0	1	1	0	1	1	0	1	1	-0.025	0.688	0.808	0.375	0.53	0.672	0	1	1	-0.286	0.4	0.62	0.367	0.288	0.455	-0.968	0.304	0.705	0	1	1	anthranilate synthase component II	Energy metabolism; Biosynthesis of cofactors, prosthetic groups and carriers; Amino acid biosynthesis and metabolism
PA14_08350	trpD	-1.686	0.036	0.129	0.303	0.597	1	0	1	1	-0.345	0.973	0.997	0	1	1	0	1	1	-0.431	0.258	0.466	0	1	1	0	1	1	0	1	1	anthranilate phosphoribosyltransferase	Amino acid biosynthesis and metabolism
PA14_08360	trpC	-1.121	0.155	0.292	0	1	1	0	1	1	0	1	1	0	1	1	0	1	1	-0.169	0.5	0.708	0	1	1	0	1	1	0	1	1	indole-3-glycerol-phosphate synthase	Amino acid biosynthesis and metabolism
PA14_08370	vfr	-1.261	0.261	0.389	-0.066	0.756	1	0	1	1	-0.516	0.213	0.412	0	1	1	-0.279	0.449	0.802	-1.582	0	0	-0.623	0.244	0.409	-1.383	0.086	0.528	-0.956	0.012	0.065	cyclic AMP receptor-like protein	Transcriptional regulators
PA14_08380		-0.467	0.81	0.876	0.504	0.354	1	0	1	1	-1.191	0.042	0.18	0.686	0.094	0.267	-0.326	0.418	0.777	-0.317	0.627	0.807	0.311	0.353	0.523	0.661	0.436	0.78	-0.357	0.38	0.554	putative redox protein	Translation, post-translational modification and degradation
PA14_08390	speD	-1.265	0.121	0.257	0.256	0.603	1	0	1	1	-0.503	0.521	0.68	0.075	0.71	0.817	0	1	1	-0.155	0.402	0.621	1.782	0.005	0.032	0	1	1	-1.199	0.002	0.013	S-adenosylmethionine decarboxylase proenzyme	Central intermediary metabolism
PA14_08400		0	1	1	0	1	1	0	1	1	-0.497	0.73	0.84	0.436	0.25	0.434	0	1	1	-0.178	0.306	0.525	0	1	1	-1.132	0.151	0.618	0	1	1	putative ubiquinone biosynthesis protein	Biosynthesis of cofactors, prosthetic groups and carriers
PA14_08420		-1.516	0.076	0.199	-0.361	0.545	1	-1.242	0.203	0.401	-2.15	0.105	0.296	-0.971	0.02	0.103	-0.646	0.519	0.844	0.176	0.734	0.88	0	1	1	0.915	0.195	0.639	-1.096	0.656	0.79	putative HIT family protein	Nucleotide biosynthesis and metabolism; Putative enzymes
PA14_08430		0	1	1	0	1	1	0	1	1	0	1	1	0	1	1	0	1	1	0.639	0.042	0.121	-1.301	0.01	0.053	-0.958	0.294	0.699	0	1	1	putative ATPase associated with various cellular activities	Translation, post-translational modification and degradation; Putative enzymes
PA14_08440		2.905	0	0.006	0	1	1	0	1	1	0	1	1	0	1	1	0.664	0.227	0.684	-0.158	0.825	0.935	-0.575	0.377	0.546	-1.066	0.18	0.637	0.756	0.113	0.272	putative short chain alcohol dehydrogenase	Carbon compound catabolism; Putative enzymes
PA14_08450		-1.583	0.097	0.228	0	1	1	0	1	1	0	1	1	0	1	1	1.588	0.001	0.019	-0.231	0.211	0.401	-0.65	0.249	0.414	-1.567	0.019	0.277	-0.173	0.958	1	putative membrane protein	Membrane proteins
PA14_08460		0	1	1	0.587	0.231	1	0.675	0.089	0.265	-1.181	0.238	0.437	0	1	1	2.912	0	0	-0.163	0.822	0.933	-0.894	0.066	0.194	0	1	1	0.976	0.229	0.404	putative 2-nitropropane dioxygenase	Putative enzymes
PA14_08470		0	1	1	0	1	1	0	1	1	-0.796	0.442	0.617	0	1	1	1.963	0	0.001	-0.389	0.5	0.708	-1.303	0.028	0.108	-0.722	0.45	0.786	0	1	1	putative membrane protein	Membrane proteins
PA14_08480	argC	1.34	0.068	0.19	0	1	1	0	1	1	-0.874	0.22	0.419	0	1	1	0	1	1	0.371	0.164	0.338	0.749	0.455	0.613	0	1	1	0	1	1	N-acetyl-gamma-glutamyl-phosphate reductase	Amino acid biosynthesis and metabolism
PA14_08490		0	1	1	0.375	0.479	1	0	1	1	0	1	1	0	1	1	0	1	1	-0.738	0.008	0.034	0	1	1	0	1	1	-0.413	0.189	0.359	conserved hypothetical protein	Hypothetical, unclassified or unknown
PA14_08500		-0.514	0.815	0.881	-0.088	0.891	1	0	1	1	2.839	0	0	0	1	1	0	1	1	-0.654	0.083	0.207	0	1	1	0	1	1	0	1	1	putative integral membrane protein	Membrane proteins
PA14_08510	yadR*	0	1	1	0.965	0.06	1	0.844	0.024	0.112	2.542	0	0.001	0.667	0.09	0.262	1.118	0.01	0.124	0.183	0.502	0.71	0.884	0.099	0.247	0	1	1	0.725	0.023	0.1	HesB-like domain	Energy metabolism
PA14_08520	anmK	0	1	1	0	1	1	-0.508	0.178	0.379	0	1	1	0	1	1	-0.716	0.122	0.581	-0.326	0.137	0.299	0	1	1	0	1	1	-2.442	0	0	putative chaperone	Translation, post-translational modification and degradation
PA14_08540		-0.994	0.135	0.273	0	1	1	-0.274	0.367	0.552	0	1	1	-0.54	0.134	0.324	0	1	1	0.691	0.01	0.038	0	1	1	0	1	1	-2.425	0	0	putative metallopeptidase	Cell wall / LPS / capsule
PA14_08560	tyrZ	-1.567	0.029	0.111	0	1	1	0	1	1	-0.945	0.267	0.463	0	1	1	0	1	1	-1.074	0	0	0.946	0.015	0.068	0.923	0.153	0.62	2.172	0	0	tyrosyl-tRNA synthetase 2	Amino acid biosynthesis and metabolism; Translation, post-translational modification and degradation
PA14_08620	birA	0	1	1	0.597	0.258	1	0	1	1	0.382	0.973	0.997	0.336	0.462	0.618	0	1	1	0.238	0.495	0.704	1.785	0	0	0	1	1	0	1	1	BirA bifunctional protein	Biosynthesis of cofactors, prosthetic groups and carriers
PA14_08630		0	1	1	0.614	0.299	1	0.385	0.45	0.627	1.04	0.257	0.453	0	1	1	0.122	0.834	0.989	0.073	0.891	0.974	1.753	0	0.003	0.236	0.891	0.996	0	1	1	putative transcriptional regulator	Transcriptional regulators
PA14_08640		0	1	1	0.511	0.527	1	0	1	1	0.893	0.237	0.436	1.103	0.054	0.193	0	1	1	-0.066	0.477	0.691	1.341	0.004	0.027	0.294	0.887	0.996	0	1	1	conserved hypothetical protein	Hypothetical, unclassified or unknown
PA14_08680	tufB	0	1	1	0	1	1	0.048	0.836	0.926	0	1	1	0.731	0.018	0.096	-0.318	0.437	0.79	0.023	0.856	0.954	2	0.011	0.057	0.603	0.599	0.868	-0.572	0.056	0.181	elongation factor Tu	Translation, post-translational modification and degradation
PA14_08695	secE	0	1	1	0.597	0.191	1	0.576	0.136	0.328	0.423	0.841	0.914	0.58	0.082	0.247	-0.321	0.353	0.741	-0.515	0.05	0.14	1.859	0	0	0.769	0.48	0.8	-0.771	0.099	0.253	secretion protein SecE	Protein secretion / Export apparatus
PA14_08710	nusG	-1.613	0.079	0.202	0.574	0.259	1	0	1	1	0	1	1	0.549	0.13	0.321	0	1	1	-0.441	0.066	0.173	1.716	0	0	0.628	0.563	0.848	-0.54	0.067	0.201	transcription antitermination protein NusG	Transcription, RNA processing and degradation
PA14_08720	rplK	-1.509	0.036	0.128	0	1	1	0.828	0.018	0.093	0	1	1	1.06	0.002	0.018	-0.016	0.831	0.988	-0.107	0.661	0.83	2.274	0	0	1.06	0.34	0.726	-0.967	0.001	0.008	5S ribosomal protein L11	Translation, post-translational modification and degradation
PA14_08730	rplA	-1.649	0.02	0.09	0.268	0.54	1	0.712	0.029	0.13	0	1	1	1.138	0.001	0.011	0	1	1	0.04	0.964	1	2.335	0	0	0.848	0.455	0.786	-0.928	0.001	0.01	5S ribosomal protein L1	Translation, post-translational modification and degradation
PA14_08740	rplJ	0	1	1	0	1	1	0.615	0.195	0.394	0.198	0.605	0.743	0.734	0.012	0.074	-0.351	0.415	0.777	-0.5	0.148	0.314	2.137	0	0	1.135	0.311	0.709	-1.022	0.001	0.008	5S ribosomal protein L1	Translation, post-translational modification and degradation
PA14_08750	rplL	0	1	1	0.448	0.478	1	0.982	0.005	0.038	0	1	1	1.425	0	0.001	0	1	1	-0.504	0.017	0.06	2.287	0	0	1.142	0.284	0.694	-0.895	0.004	0.029	5S ribosomal protein L7 / L12	Translation, post-translational modification and degradation
PA14_08760	rpoB	0	1	1	0	1	1	0.671	0.042	0.168	0.607	0.246	0.444	2.11	0	0	-0.036	0.839	0.99	0.183	0.53	0.731	2.902	0	0	0.95	0.313	0.709	0	1	1	DNA-directed RNA polymerase beta chain	Transcription, RNA processing and degradation
PA14_08780	rpoC	0	1	1	0.428	0.28	1	0.912	0.006	0.04	0.864	0.07	0.246	2.273	0.002	0.018	0.099	0.916	1	0.278	0.457	0.674	2.657	0	0	0.711	0.536	0.832	0	1	1	DNA-directed RNA polymerase beta* chain	Transcription, RNA processing and degradation
PA14_08790	rpsL	-1.896	0.005	0.038	0	1	1	0.857	0.151	0.347	0	1	1	1.045	0.002	0.017	0.056	1	1	-0.183	0.512	0.717	2.581	0	0	0.544	0.661	0.903	-0.513	0.099	0.253	3S ribosomal protein S12	Translation, post-translational modification and degradation
PA14_08810	rpsG	-1.229	0.056	0.168	0.832	0.109	1	1.083	0.002	0.018	0.489	0.392	0.577	1.473	0.057	0.201	0	1	1	0.031	0.757	0.897	2.335	0	0	0.879	0.388	0.755	-0.638	0.034	0.131	3S ribosomal protein S7	Translation, post-translational modification and degradation
PA14_08820	fusA1	-0.988	0.113	0.247	0	1	1	0.619	0.057	0.204	0	1	1	1.496	0	0	-0.072	0.801	0.977	-0.414	0.048	0.135	1.559	0	0	0.792	0.404	0.764	-0.497	0.057	0.183	elongation factor G	Translation, post-translational modification and degradation
PA14_08830	tufA	0	1	1	0	1	1	0.071	0.752	0.871	0	1	1	0.815	0.009	0.062	-0.322	0.459	0.812	-0.17	0.349	0.569	2.073	0.008	0.045	0.649	0.557	0.846	-0.527	0.072	0.209	elongation factor Tu	Translation, post-translational modification and degradation
PA14_08840	rpsJ	0.99	0.37	0.493	0.294	0.517	1	0.576	0.134	0.326	0	1	1	0.282	0.499	0.648	0.024	0.886	1	0.107	0.906	0.984	2.134	0	0	1.149	0.203	0.647	-1.024	0.134	0.3	3S ribosomal protein S1	Transcription, RNA processing and degradation; Translation, post-translational modification and degradation
PA14_08850	rplC	1.129	0.167	0.306	0	1	1	0.802	0.024	0.113	0	1	1	0.855	0.01	0.063	0	1	1	-0.111	0.575	0.769	2.462	0	0	1.075	0.275	0.684	-0.982	0.001	0.012	5S ribosomal protein L3	Translation, post-translational modification and degradation
PA14_08860	rplD	1.031	0.191	0.326	0	1	1	0.89	0.012	0.068	0	1	1	1.106	0.001	0.011	0	1	1	-0.401	0.116	0.264	2.505	0	0	0.99	0.34	0.726	-0.932	0.001	0.011	5S ribosomal protein L4	Transcription, RNA processing and degradation; Translation, post-translational modification and degradation
PA14_08870	rplW	1.135	0.204	0.336	0	1	1	0.772	0.037	0.151	-0.434	0.38	0.569	0.865	0.012	0.073	-0.18	0.517	0.844	-0.448	0.397	0.617	2.404	0	0	1.1	0.258	0.679	-0.886	0.004	0.028	5S ribosomal protein L23	Translation, post-translational modification and degradation
PA14_08880	rplB	1.278	0.103	0.237	0	1	1	0.642	0.192	0.391	0	1	1	0.969	0.003	0.023	-0.227	0.519	0.844	-0.16	0.714	0.866	2.573	0	0	1.223	0.188	0.638	-0.995	0.001	0.01	5S ribosomal protein L2	Translation, post-translational modification and degradation
PA14_08890	rpsS	1.388	0.232	0.364	0	1	1	0.426	0.533	0.699	-0.203	1	1	1.016	0.001	0.008	-0.454	0.267	0.699	-0.528	0.013	0.049	2.147	0	0	1.403	0.168	0.628	-0.788	0.008	0.045	3S ribosomal protein S19	Translation, post-translational modification and degradation
PA14_08900	rplV	1.226	0.15	0.288	-0.105	0.973	1	0.458	0.343	0.531	0	1	1	0.898	0.005	0.041	-0.238	0.678	0.918	-0.634	0.016	0.057	1.971	0	0	1.267	0.1	0.552	-0.697	0.017	0.081	5S ribosomal protein L22	Translation, post-translational modification and degradation
PA14_08910	rpsC	1.105	0.132	0.27	0	1	1	0.451	0.399	0.579	0	1	1	1.149	0	0.003	-0.201	0.564	0.866	-0.529	0.263	0.472	2.307	0	0	1.234	0.154	0.62	-0.864	0.005	0.031	3S ribosomal protein S3	Translation, post-translational modification and degradation
PA14_08920	rplP	1.017	0.216	0.349	0	1	1	0.306	0.445	0.621	0.181	0.391	0.577	0.925	0.004	0.032	-0.308	0.407	0.776	-0.635	0.143	0.308	2.3	0	0	1.402	0.135	0.6	-1.001	0.001	0.011	5S ribosomal protein L16	Translation, post-translational modification and degradation
PA14_08930	rpmC	0.361	0.706	0.796	0.555	0.252	1	0.852	0.152	0.348	0	1	1	0.887	0.005	0.038	0.039	0.903	1	-0.642	0.191	0.376	2.411	0	0	1.319	0.17	0.63	-1.045	0.001	0.007	5S ribosomal protein L29	Translation, post-translational modification and degradation
PA14_08940	rpsQ	1	0.175	0.313	-0.503	0.241	1	0.362	0.539	0.704	0	1	1	1.057	0.001	0.009	-0.418	0.43	0.787	-0.659	0.072	0.184	2.665	0	0	0.946	0.287	0.696	-0.946	0.002	0.014	3S ribosomal protein S17	Translation, post-translational modification and degradation
PA14_08950	rplN	0	1	1	0	1	1	0.528	0.14	0.333	0	1	1	1.378	0	0	-0.102	0.739	0.947	-0.769	0.102	0.24	2.7	0	0	1.188	0.216	0.648	-0.979	0.001	0.006	5S ribosomal protein L14	Translation, post-translational modification and degradation
PA14_08960	rplX	0.553	0.604	0.71	0.002	0.874	1	0.299	0.435	0.612	0.62	0.226	0.424	0.968	0.002	0.018	-0.388	0.298	0.712	-0.701	0.05	0.138	2.28	0.003	0.021	1.503	0.135	0.6	-0.968	0.002	0.017	5S ribosomal protein L24	Translation, post-translational modification and degradation
PA14_08970	rplE	0	1	1	0.421	0.35	1	0.647	0.052	0.193	0	1	1	1.543	0.011	0.067	0.101	0.92	1	-0.691	0.252	0.457	2.453	0	0	0.975	0.313	0.709	-0.731	0.008	0.048	5S ribosomal protein L5	Translation, post-translational modification and degradation
PA14_08980	rpsN	0.938	0.144	0.282	0	1	1	0.636	0.084	0.258	0.076	0.653	0.781	1.495	0	0	0.202	0.816	0.982	-0.198	0.298	0.515	2.565	0.001	0.011	0.923	0.299	0.702	-0.729	0.036	0.136	3S ribosomal protein S14	Translation, post-translational modification and degradation
PA14_08990	rpsH	-1.312	0.076	0.198	0	1	1	0.663	0.045	0.176	0	1	1	0.043	0.975	1	0	1	1	0.077	0.953	1	1.555	0	0.001	0.751	0.454	0.786	-0.929	0.003	0.019	3S ribosomal protein S8	Translation, post-translational modification and degradation
PA14_09000	rplF	-1.136	0.116	0.252	0.549	0.239	1	1.057	0.002	0.02	0	1	1	0.744	0.049	0.183	0	1	1	0.028	0.874	0.963	2.065	0	0	0.51	0.753	0.945	-0.732	0.008	0.045	5S ribosomal protein L6	Translation, post-translational modification and degradation
PA14_09010	rplR	0	1	1	0.19	0.703	1	0.729	0.032	0.138	0	1	1	0.881	0.012	0.071	0.103	0.929	1	-0.187	0.629	0.808	2.382	0	0	0.674	0.446	0.786	-0.607	0.02	0.091	5S ribosomal protein L18	Translation, post-translational modification and degradation
PA14_09020	rpsE	-1.377	0.06	0.176	0.405	0.473	1	0.76	0.036	0.151	0	1	1	0.697	0.048	0.181	-0.147	0.596	0.879	-0.235	0.365	0.584	2.284	0	0	1.055	0.344	0.728	-0.898	0.002	0.017	3S ribosomal protein S5	Translation, post-translational modification and degradation
PA14_09030	rpmD	0	1	1	0	1	1	0.856	0.012	0.072	0	1	1	0.998	0.02	0.101	0.257	0.757	0.959	-0.073	0.726	0.875	1.886	0	0	1.159	0.234	0.662	-0.729	0.011	0.061	5S ribosomal protein L3	Translation, post-translational modification and degradation
PA14_09040	rplO	0	1	1	0.478	0.505	1	0.763	0.034	0.144	0	1	1	0.978	0.004	0.036	0	1	1	-0.338	0.184	0.367	2.238	0	0	1.088	0.328	0.714	-0.839	0.004	0.027	5S ribosomal protein L15	Translation, post-translational modification and degradation
PA14_09050	secY	0	1	1	0.169	0.797	1	0.454	0.41	0.591	0	1	1	0.501	0.226	0.411	-0.297	0.413	0.776	-0.17	0.512	0.717	2.202	0	0	1.666	0.241	0.667	-0.715	0.206	0.378	secretion protein SecY	Membrane proteins; Protein secretion / Export apparatus
PA14_09070	rpmJ	-1.215	0.371	0.493	-0.065	0.989	1	0.059	0.985	1	0	1	1	-0.234	0.929	0.973	-0.234	0.657	0.912	-0.092	0.497	0.706	1.583	0	0.001	1.608	0.062	0.471	-0.748	0.596	0.746	5S ribosomal subunit protein L36	Translation, post-translational modification and degradation
PA14_09080	rpsM	-0.607	0.288	0.412	-0.284	0.741	1	-0.005	0.905	0.971	0.583	0.272	0.468	0.709	0.149	0.34	-0.539	0.413	0.776	-0.341	0.408	0.627	2.349	0.025	0.099	0.772	0.459	0.789	-0.936	0.001	0.012	3S ribosomal protein S13	Translation, post-translational modification and degradation
PA14_09090	rpsK	-0.975	0.118	0.254	0	1	1	0.539	0.089	0.267	0	1	1	0.731	0.019	0.1	-0.161	0.7	0.925	-0.417	0.379	0.599	2.384	0	0	0.73	0.521	0.822	-0.905	0.037	0.138	ribosomal protein S11	Translation, post-translational modification and degradation
PA14_09100	rpsD	-1.155	0.069	0.191	0	1	1	0.472	0.163	0.363	0	1	1	0.71	0.019	0.1	-0.144	0.64	0.901	-0.46	0.247	0.45	2.077	0	0	0.899	0.382	0.755	-0.907	0.002	0.017	3S ribosomal protein S4	Translation, post-translational modification and degradation
PA14_09115	rpoA	0	1	1	0	1	1	0.594	0.128	0.319	0	1	1	1.032	0.001	0.014	-0.016	0.819	0.983	-0.546	0.012	0.044	2.534	0	0	0.882	0.278	0.687	-0.613	0.061	0.192	DNA-directed RNA polymerase alpha chain	Transcription, RNA processing and degradation
PA14_09130	rplQ	0	1	1	0	1	1	0.445	0.21	0.41	0	1	1	1.387	0	0.001	-0.194	0.517	0.844	-0.316	0.133	0.293	2.558	0	0.001	0.728	0.461	0.789	-0.527	0.098	0.253	5S ribosomal protein L17	Translation, post-translational modification and degradation
PA14_09150	katA	-2.062	0.003	0.029	-1.305	0.003	0.202	-2.677	0	0	-1.041	0.14	0.339	-1.565	0	0.006	0	1	1	-0.883	0.001	0.006	-1.596	0	0.003	1.153	0.246	0.672	0.644	0.137	0.302	catalase	Adaptation / Protection
PA14_09160	bfrA	-1.323	0.41	0.532	-0.277	0.575	1	0	1	1	-0.786	0.152	0.351	0	1	1	0	1	1	-1.509	0	0	0.417	0.222	0.387	0.298	0.588	0.864	-0.519	0.203	0.376	bacterioferritin	Transport of small molecules; Adaptation / Protection
PA14_09180	uvrA	-1.379	0.072	0.195	0.519	0.317	1	0.612	0.119	0.308	-0.806	0.151	0.349	0	1	1	0	1	1	0.797	0.001	0.005	1.442	0	0.004	0	1	1	-0.81	0.011	0.059	excinuclease ABC subunit A	DNA replication, recombination, modification and repair
PA14_09195	yajR*	1.371	0.124	0.261	0	1	1	0.529	0.262	0.453	-0.798	0.391	0.576	0	1	1	0	1	1	0.541	0.112	0.258	0.719	0.156	0.319	0	1	1	-0.387	0.375	0.548	probable major facilitator superfamily (MFS) transporter	Membrane proteins; Transport of small molecules
PA14_09200	ssb	1.893	0.151	0.289	0.019	0.96	1	0	1	1	-0.418	0.827	0.906	0	1	1	0	1	1	0.212	0.319	0.54	0.442	0.294	0.462	-1.083	0.177	0.637	0	1	1	single-stranded DNA-binding protein	DNA replication, recombination, modification and repair
PA14_09210	pchA	-2.144	0.35	0.474	1.097	0.014	0.59	-4.082	0	0	-1.239	0.701	0.818	-6.08	0	0	-7.198	0	0	-1.447	0	0	-3.181	0.045	0.149	2.251	0.306	0.707	1.257	0.824	0.915	salicylate biosynthesis isochorismate synthase	Central intermediary metabolism; Secreted factors (toxins, enzymes, alginate); Transport of small molecules
PA14_09220	pchB	-0.298	1	1	0.542	0.189	1	-5.162	0	0	-1.413	0.674	0.796	-5.845	0	0	-6.676	0	0	-2.402	0	0.001	-3.254	0.045	0.149	2.768	0.066	0.48	0	1	1	salicylate biosynthesis protein PchB	Central intermediary metabolism; Secreted factors (toxins, enzymes, alginate); Transport of small molecules
PA14_09230	pchC	-0.212	1	1	0.722	0.11	1	-4.596	0	0	-1.638	0.588	0.73	-6.842	0	0	-7.83	0	0	-1.931	0	0	-3.509	0.059	0.18	2.991	0.161	0.62	-1.178	0.58	0.731	pyochelin biosynthetic protein PchC	Secreted factors (toxins, enzymes, alginate); Transport of small molecules
PA14_09240	pchD	-2.363	0.608	0.714	0.379	0.382	1	-4.596	0	0	-0.737	0.52	0.68	-5.982	0	0	-6.887	0	0	-2.299	0	0	-2.68	0.041	0.142	2.072	0.391	0.758	-1.771	0.488	0.65	pyochelin biosynthesis protein PchD	Central intermediary metabolism; Secreted factors (toxins, enzymes, alginate); Transport of small molecules
PA14_09260	pchR	0	1	1	0.922	0.069	1	2.196	0	0	-0.291	0.482	0.649	0.827	0.056	0.198	0.82	0.103	0.548	-0.354	0.395	0.615	-1.488	0.022	0.091	0.614	1	1	0	1	1	transcriptional regulator PchR	Transcriptional regulators
PA14_09270	pchE	1.048	0.26	0.388	1.068	0.063	1	-6.34	0	0	-1.072	0.53	0.688	-7.214	0	0	-7.042	0	0	-1.789	0	0	-2.983	0.017	0.077	1.043	0.918	1	3.887	0.005	0.033	pyochelin synthetase	Secreted factors (toxins, enzymes, alginate); Transport of small molecules
PA14_09280	pchF	-1.205	0.616	0.719	0.627	0.34	1	-6.534	0	0	-1.438	0.597	0.736	-7.335	0	0	-6.153	0	0	-0.02	0.8	0.922	-1.701	0.136	0.294	0.907	0.972	1	1.814	0.187	0.357	pyochelin synthetase PchF	Secreted factors (toxins, enzymes, alginate); Transport of small molecules
PA14_09290	pchG	1.931	0.073	0.196	0.05	0.782	1	-7.249	0	0	-1.921	0.574	0.721	-7.137	0	0	-8.31	0	0	-0.245	0.379	0.599	-1.159	0.045	0.15	0.627	0.797	0.962	2.481	0.432	0.604	pyochelin biosynthetic protein PchG	Central intermediary metabolism; Transport of small molecules; Membrane proteins
PA14_09300	pchH*	0.515	0.652	0.749	0.558	0.355	1	-6.136	0	0.003	-0.708	0.698	0.816	-7.227	0	0	-7.293	0	0.001	-0.861	0.002	0.01	-1.549	0.011	0.057	0.577	0.803	0.967	1.679	0.266	0.443	putative ATP-binding component of ABC transporter	Membrane proteins; Transport of small molecules
PA14_09320	pchI*	0	1	1	1.321	0.026	0.832	-5.985	0.001	0.006	-0.549	0.569	0.719	-7.29	0	0	-6.413	0	0.006	-1.81	0	0	-2.046	0.181	0.346	1.558	0.943	1	3.278	0.125	0.287	putative ATP-binding component of ABC transporter	Transport of small molecules
PA14_09340	fptA	-0.704	0.596	0.705	0.729	0.07	1	-4.75	0	0	-1.154	0.737	0.845	-6.814	0	0	-6.013	0	0	-2.41	0	0	-1.257	0.3	0.468	0.71	0.889	0.996	1.701	0.039	0.143	Fe(III)-pyochelin outer membrane receptor precursor	Transport of small molecules
PA14_09350	fptB*	0	1	1	1.648	0.124	1	-3.106	0	0.002	-1.69	0.784	0.877	-6.206	0	0	-5.524	0	0	-2.055	0.002	0.008	-1.349	0.14	0.3	-0.017	0.602	0.872	0	1	1	conserved hypothetical protein	Hypothetical, unclassified or unknown
PA14_09370		-0.747	0.512	0.627	0.94	0.15	1	-4.098	0	0	-0.21	0.798	0.885	-7.378	0	0	-6.074	0	0	-2.074	0	0.001	-1.553	0.141	0.301	0.49	0.869	0.993	999	0.248	0.424	putative membrane protein	Membrane proteins; Antibiotic resistance and susceptibility
PA14_09380		1.115	0.676	0.771	0.758	0.097	1	-4.352	0	0	0.163	0.927	0.969	-6.577	0	0	-5.552	0	0	-2.223	0	0	-1.175	0.38	0.549	1.489	0.635	0.887	3.278	0.359	0.532	putative transporter	Membrane proteins; Transport of small molecules; Antibiotic resistance and susceptibility
PA14_09400	phzS	-1.964	0.057	0.169	-0.767	0.064	1	0	1	1	-0.558	0.922	0.966	1.958	0	0	-1.116	0.004	0.058	-0.788	0.006	0.025	-1.264	0.042	0.143	-5.464	0	0.026	1.582	0.005	0.035	flavin-containing monooxygenase	Putative enzymes
PA14_09410	phzG1	-1.796	0.269	0.396	0	1	1	-0.849	0.023	0.109	-0.585	0.898	0.951	0.433	0.222	0.408	0.884	0.278	0.7	0.45	0.088	0.215	-0.738	0.086	0.228	-3.658	0	0.001	0.762	0.334	0.509	probable pyrodoxamine 5'-phosphate oxidase	Secreted factors (toxins, enzymes, alginate)
PA14_09420	phzF1	-2.664	0.002	0.025	-0.509	0.314	1	-1.568	0	0.002	-0.185	0.782	0.877	-0.215	0.698	0.807	0.545	0.478	0.823	0.738	0.005	0.023	-1.055	0.005	0.035	-3.154	0	0.002	0	1	1	probable phenazine biosynthesis protein	Secreted factors (toxins, enzymes, alginate)
PA14_09440	phzE1	-2.245	0.119	0.255	-0.452	0.323	1	-1.429	0	0.001	-1.023	0.787	0.879	0	1	1	0.826	0.323	0.728	0.682	0.004	0.018	-0.719	0.018	0.08	-3.03	0.001	0.066	1.26	0.021	0.095	phenazine biosynthesis protein PhzE	Secreted factors (toxins, enzymes, alginate)
PA14_09450	phzD1	-3.068	0.086	0.213	-0.453	0.304	1	-1.629	0	0	-2.035	0.706	0.821	-0.167	0.652	0.768	0.762	0.412	0.776	0.581	0.03	0.095	-1.116	0.01	0.052	-3.066	0.014	0.234	0.583	0.619	0.761	phenazine biosynthesis protein PhzD	Secreted factors (toxins, enzymes, alginate)
PA14_09460	phzC1	-0.831	0.459	0.577	-0.809	0.175	1	-1.552	0	0	-1.674	0.575	0.722	0	1	1	0.735	0.548	0.858	0.374	0.085	0.21	-1.087	0.005	0.031	-2.803	0.054	0.448	1.513	0.014	0.072	phenazine biosynthesis protein PhzC	Secreted factors (toxins, enzymes, alginate)
PA14_09470	phzB1	-2.728	0.008	0.052	-0.648	0.154	1	-0.398	0.213	0.411	-3.247	0.41	0.592	0.407	0.2	0.389	-0.275	0.405	0.776	-0.267	0.457	0.674	-1.388	0	0.001	-4.194	0.001	0.054	0.511	0.239	0.417	probable phenazine biosynthesis protein	Secreted factors (toxins, enzymes, alginate)
PA14_09480	phzA1	-2.296	0.005	0.037	-0.6	0.194	1	-1.584	0	0	-3.265	0.42	0.601	-0.501	0.425	0.59	0.928	0.534	0.852	0.31	0.729	0.877	-1.442	0	0.001	-3.056	0.009	0.191	0.379	0.852	0.936	probable phenazine biosynthesis protein	Secreted factors (toxins, enzymes, alginate)
PA14_09490	phzM	-0.765	0.245	0.376	-0.519	0.274	1	-0.269	0.545	0.707	-1.611	0.575	0.722	0	1	1	0	1	1	0.397	0.182	0.363	-2.013	0	0	-2.842	0.002	0.085	0	1	1	probable phenazine-specific methyltransferase	Putative enzymes
PA14_09500	opmD	-1.835	0.181	0.317	-0.316	0.746	1	-2.507	0	0	0.952	0.116	0.309	-1.626	0.006	0.042	-0.766	0.059	0.407	2.159	0	0	-2.26	0.023	0.094	-3.461	0	0.006	-1.367	0.115	0.274	outer membrane protein	Membrane proteins; Transport of small molecules
PA14_09520	mexI	-1.314	0.047	0.151	0	1	1	-1.933	0	0	0.684	0.196	0.397	-0.985	0.002	0.018	0	1	1	1.763	0	0	-2.061	0.002	0.016	-3.005	0.001	0.072	-1.984	0	0.001	probable RND efflux transporter	Membrane proteins; Transport of small molecules
PA14_09530	mexH	-1.094	0.131	0.268	0	1	1	-1.815	0	0.001	0.785	0.084	0.27	-0.947	0.004	0.034	0	1	1	1.824	0	0	-1.704	0.011	0.057	-2.555	0.041	0.405	0	1	1	RND efflux membrane fusion protein precursor	Transport of small molecules
PA14_09540	mexG	-1.348	0.259	0.388	-0.429	0.417	1	-1.14	0.013	0.073	1.195	0.014	0.087	-0.754	0.028	0.128	0	1	1	1.948	0	0	-1.286	0.031	0.116	-2.226	0.146	0.611	-0.495	0.52	0.681	putative membrane protein	Membrane proteins
PA14_09550		3.397	0	0.001	-0.641	0.716	1	-0.413	0.872	0.949	0.799	0.213	0.412	-0.774	0.399	0.569	0.108	0.757	0.959	1.864	0	0	0	1	1	-1.563	0.042	0.405	1.527	0.117	0.275	putative 3-carboxymuconate cyclase	Carbon compound catabolism
PA14_09570		1.534	0.123	0.26	-0.579	0.619	1	0	1	1	0	1	1	1.103	0.154	0.343	0	1	1	-0.024	0.889	0.974	-2.583	0.344	0.513	1.692	0.289	0.697	1.831	0.426	0.598	putative LysR-family transcriptional regulator	Transcriptional regulators
PA14_09580		1.777	0.07	0.192	-0.403	0.611	1	0	1	1	0	1	1	0	1	1	0.444	0.435	0.788	-0.127	0.793	0.918	-0.23	1	1	0	1	1	0	1	1	hypothetical	Putative enzymes
PA14_09600	ddlA	0	1	1	-0.283	0.799	1	0	1	1	-0.636	0.641	0.771	0	1	1	0	1	1	0.058	0.809	0.926	-1.372	0.007	0.042	0	1	1	0	1	1	D-alanine-D-alanine ligase A	Cell wall / LPS / capsule
PA14_09610		0	1	1	-0.632	0.327	1	-0.789	0.141	0.335	-0.967	0.506	0.669	0	1	1	0.255	0.643	0.902	0.22	0.884	0.971	-1.595	0.001	0.011	-1.122	0.317	0.709	-1.709	0.006	0.037	hypothetical	Hypothetical, unclassified or unknown
PA14_09630		-1.498	0.053	0.163	-0.79	0.078	1	-0.75	0.043	0.172	-1.054	0.476	0.645	0	1	1	-0.138	0.947	1	-0.4	0.194	0.38	-1.653	0	0	-1.062	0.115	0.575	-1.664	0	0.001	putative acyl-CoA dehydrogenase	Fatty acid and phospholipid metabolism; Putative enzymes
PA14_09660		-2.33	0.004	0.034	-0.817	0.072	1	-0.624	0.109	0.295	-0.832	0.487	0.653	-0.131	0.544	0.685	0	1	1	-0.619	0.079	0.198	-1.498	0	0.001	-0.939	0.1	0.552	-2.146	0	0	putative AMP-binding enzyme	Fatty acid and phospholipid metabolism; Putative enzymes
PA14_09680		-1.482	0.161	0.3	-1.119	0.041	1	0	1	1	0	1	1	-0.023	0.926	0.971	0	1	1	0.458	0.331	0.552	-1.129	0.034	0.126	0.769	0.626	0.885	0	1	1	putative two-component sensor	Two-component regulatory systems
PA14_09690		0	1	1	-0.857	0.148	1	-0.404	0.388	0.569	-0.044	0.838	0.912	0	1	1	-0.912	0.154	0.636	1.48	0.051	0.14	-0.339	0.352	0.522	0.797	0.58	0.861	0	1	1	putative two-component response regulator	Transcriptional regulators; Two-component regulatory systems
PA14_09700	pqsL*	-1.509	0.113	0.247	-0.117	0.874	1	0	1	1	-1.513	0.239	0.439	-0.825	0.249	0.433	0	1	1	-1.114	0.002	0.009	-1.118	0.062	0.184	-0.487	0.304	0.705	-0.82	0.204	0.376	putative FAD-dependent monooxygenase	Biosynthesis of cofactors, prosthetic groups and carriers; Putative enzymes
PA14_09710	aldH*	0	1	1	0	1	1	0	1	1	3.793	0	0	0	1	1	0	1	1	2.62	0	0.003	0	1	1	0	1	1	0	1	1	putative aldehyde dehydrogenase	Carbon compound catabolism; Putative enzymes
PA14_09730	dapA*	1.215	0.323	0.447	-2.138	0.124	1	0	1	1	2.119	0.016	0.094	0	1	1	-2.259	0.145	0.612	2.836	0	0.003	0	1	1	-1.714	0.718	0.929	1.788	0.761	0.872	putative dihydrodipicolinate synthase	Amino acid biosynthesis and metabolism
PA14_09740	yaaU*	0	1	1	0	1	1	0	1	1	2.468	0.015	0.09	0	1	1	0	1	1	1.558	0.114	0.261	-2.992	0.388	0.556	0	1	1	0	1	1	putative MFS transporter	Membrane proteins; Transport of small molecules
PA14_09750		0	1	1	0	1	1	0	1	1	0	1	1	0	1	1	0	1	1	-0.072	0.686	0.847	0.032	0.833	0.915	0	1	1	0	1	1	putative oxidoreductase	Putative enzymes
PA14_09760		0	1	1	0.01	0.831	1	0.209	0.582	0.736	0	1	1	0	1	1	0.234	0.682	0.919	-0.13	0.959	1	0	1	1	0	1	1	0.021	0.721	0.839	putative transcriptional regulator, GntR family	Transcriptional regulators
PA14_09770		0	1	1	0.105	0.935	1	0	1	1	0	1	1	-0.059	0.704	0.813	0	1	1	-0.226	0.747	0.891	-0.933	0.114	0.264	-0.989	0.203	0.647	-0.939	0.183	0.354	putative transcriptional regulator, AraC family	Transcriptional regulators
PA14_09780		-0.671	0.715	0.804	-0.794	0.327	1	0	1	1	0	1	1	0	1	1	-0.295	0.794	0.974	-0.304	0.595	0.783	0	1	1	0	1	1	0	1	1	conserved hypothetical protein	Hypothetical, unclassified or unknown
PA14_09790		0	1	1	0	1	1	0.713	0.27	0.46	2.531	0	0.004	-0.133	0.733	0.835	0	1	1	0.007	0.932	0.997	-0.609	0.248	0.413	0	1	1	0	1	1	putative transcriptional regulator	Transcriptional regulators
PA14_09810		0	1	1	0.47	0.77	1	0.848	0.454	0.629	1.793	0.101	0.291	1.569	0.274	0.454	-0.175	1	1	0.114	0.832	0.939	0	1	1	0	1	1	0	1	1	conserved hypothetical protein	Hypothetical, unclassified or unknown
PA14_09820		1.094	0.177	0.314	-0.086	0.962	1	0	1	1	0	1	1	-0.673	0.08	0.243	0	1	1	-0.56	0.187	0.371	-0.838	0.069	0.198	-1.247	0.14	0.602	0	1	1	putative acetolactate synthase large subunit	Amino acid biosynthesis and metabolism
PA14_09850	opdN*	0	1	1	0	1	1	0	1	1	0.909	1	1	0	1	1	-2.332	0.532	0.85	-0.251	0.96	1	2.758	0.322	0.492	0	1	1	0	1	1	putative porin	Membrane proteins; Transport of small molecules
PA14_09870		-1.295	0.589	0.698	0	1	1	0	1	1	0	1	1	1.044	0.56	0.7	0	1	1	0.173	0.765	0.902	0	1	1	-1.741	0.48	0.8	-1.2	0.337	0.512	conserved hypothetical protein	Hypothetical, unclassified or unknown
PA14_09880		0	1	1	0	1	1	0	1	1	5.065	0.263	0.459	1.458	0.327	0.503	3.639	0.001	0.02	-0.422	0.902	0.981	1.318	1	1	999	0.272	0.683	0	1	1	conserved hypothetical protein	Hypothetical, unclassified or unknown
PA14_09890	ppiC2	-0.869	0.618	0.722	0	1	1	1.049	0.12	0.309	0	1	1	0	1	1	0	1	1	-1.289	0.048	0.135	1.182	0.149	0.312	0	1	1	0	1	1	peptidyl-prolyl cis-trans isomerase C2	Translation, post-translational modification and degradation; Chaperones / Heat shock proteins
PA14_09900	prpL	-2.207	0.052	0.161	1.797	0.003	0.221	-1.868	0	0	0.357	0.591	0.732	-1.832	0.07	0.225	3.935	0	0	-0.427	0.173	0.351	-1.944	0	0	1.1	0.033	0.358	0	1	1	Pvds-regulated endoprotease, lysyl class	Putative enzymes; Secreted factors (toxins, enzymes, alginate)
PA14_09910	lysR*	1.823	0.162	0.301	0	1	1	0.468	0.585	0.737	0	1	1	0	1	1	0	1	1	0.597	0.436	0.653	0	1	1	0	1	1	-0.371	1	1	putative transcriptional regulator	Transcriptional regulators
PA14_09920		0	1	1	1.283	0.554	1	1.387	0.412	0.594	0	1	1	-0.956	0.799	0.884	2.991	0.028	0.259	3.681	0.06	0.16	0	1	1	0	1	1	999	0.446	0.615	putative translation initiation inhibitor	Translation, post-translational modification and degradation
PA14_09930		3.488	0.048	0.153	0	1	1	-2.406	0.026	0.12	0	1	1	-2.263	0.157	0.346	0	1	1	1.178	0.399	0.619	-0.991	0.615	0.751	-1.6	0.484	0.803	-2.459	0.674	0.807	putative exonuclease III	DNA replication, recombination, modification and repair
PA14_09940	pfpI*	4.066	0	0.004	0.172	0.748	1	-0.714	0.596	0.746	0	1	1	-1.421	0.091	0.264	0.266	0.589	0.876	1.933	0.024	0.079	0	1	1	-1.408	0.235	0.662	1.466	0.651	0.786	putative protease	Putative enzymes
PA14_09950		3.187	0.003	0.029	0.34	0.79	1	0	1	1	0	1	1	-0.383	0.911	0.962	1.005	0.285	0.702	0.806	0.473	0.688	0.039	0.788	0.883	-0.502	0.74	0.935	0	1	1	putative oxidoreductase	Putative enzymes
PA14_09960		-0.242	1	1	0.259	0.888	1	0.362	0.754	0.871	0	1	1	0	1	1	0.42	0.853	0.994	-0.002	0.799	0.921	-0.472	1	1	0	1	1	2.105	0.109	0.267	putative transcriptional regulator	Transcriptional regulators
PA14_09970	fpvB	0	1	1	1.465	0.005	0.29	3.146	0	0	2.97	0	0.003	-0.021	0.805	0.888	-0.957	0.128	0.588	0.556	0.807	0.925	0	1	1	0	1	1	999	0.132	0.297	type I ferripyoverdine receptor, FpvB	Transport of small molecules
PA14_09980	dkgB	2.478	0.183	0.319	0	1	1	1.677	0.099	0.282	2.365	0.049	0.201	2.203	0.12	0.308	0	1	1	-0.019	1	1	999	0.9	0.962	-0.364	0.785	0.961	0	1	1	putative oxidoreductase, aldo/keto reductase family	Putative enzymes
PA14_09990		1.154	0.193	0.327	0	1	1	0	1	1	0	1	1	-0.92	0.615	0.741	-0.213	0.907	1	0.389	0.533	0.732	-1.63	0.127	0.284	0.578	0.992	1	0	1	1	putative acetyltransferase	Putative enzymes
PA14_10010		0	1	1	-0.367	0.979	1	0.658	0.296	0.487	0	1	1	0	1	1	-0.074	1	1	0	0.927	0.993	0	1	1	0	1	1	0.952	0.445	0.615	putative transcriptional regulator	Transcriptional regulators
PA14_10020		-0.271	1	1	-0.558	0.579	1	-0.011	0.958	1	0	1	1	0.613	0.434	0.597	0	1	1	-0.07	0.935	0.998	-1.829	0.018	0.077	0.127	0.795	0.962	-2.152	0.062	0.193	conserved hypothetical protein	Hypothetical, unclassified or unknown
PA14_10040		0	1	1	-0.2	0.847	1	0	1	1	-1.112	0.221	0.42	0	1	1	-0.223	0.627	0.896	-0.024	0.756	0.897	0	1	1	0	1	1	0	1	1	amidase family protein	Carbon compound catabolism
PA14_10050		0	1	1	0	1	1	0	1	1	4.241	0.287	0.483	0.413	0.907	0.96	2.467	0.053	0.389	3.563	0.056	0.15	2.247	0.461	0.619	0	1	1	0	1	1	hypothetical protein	Hypothetical, unclassified or unknown
PA14_10070		-1.396	0.64	0.74	0	1	1	0	1	1	0.969	0.21	0.41	0	1	1	1.262	0.341	0.734	0.63	0.412	0.63	-0.416	1	1	-1.296	0.888	0.996	0	1	1	putative zinc-dependent oxidoreductase	Putative enzymes
PA14_10080		-1.981	0.711	0.801	0	1	1	0	1	1	0	1	1	1.575	0.65	0.767	-1.519	0.659	0.913	0.209	0.9	0.979	0	1	1	1.022	0.963	1	0.407	1	1	hypothetical protein	Hypothetical, unclassified or unknown
PA14_10090		0.29	0.609	0.714	0.278	0.883	1	0.651	0.324	0.513	0	1	1	0.783	0.209	0.396	0	1	1	2.31	0.007	0.028	0	1	1	0.824	0.16	0.62	0	1	1	possible LysR family transcription regulator	Transcriptional regulators
PA14_10110		0	1	1	0	1	1	0	1	1	1.512	0.115	0.308	-0.141	0.92	0.968	-2.077	0.269	0.699	-0.808	0.515	0.718	0.883	0.834	0.915	-1.143	0.707	0.925	0.611	0.352	0.528	putative transporter	Transport of small molecules
PA14_10120		0	1	1	0	1	1	0.744	0.522	0.688	0	1	1	0	1	1	1.113	0.328	0.73	-0.279	0.708	0.862	-1.055	0.286	0.453	0	1	1	2.153	0.003	0.024	possible LysR family transcription regulator	Transcriptional regulators
PA14_10130		0	1	1	-1.532	0.19	1	1.195	0.044	0.174	1.799	0.036	0.166	0.934	0.207	0.394	0	1	1	1.047	0.131	0.29	0.834	0.732	0.838	0	1	1	0.569	0.287	0.465	putative short-chain dehydrogenase	Putative enzymes
PA14_10140	fepG	-999	0.777	0.854	0.919	0.502	1	0	1	1	0.847	0.463	0.633	0	1	1	0	1	1	-999	0.909	0.986	-999	0.67	0.79	999	0.346	0.729	0	1	1	ferric enterobactin transport protein FepG	Membrane proteins; Transport of small molecules
PA14_10160	fepD	-1.74	0.805	0.875	0.001	0.958	1	0	1	1	-1.057	0.94	0.977	-1.529	0.335	0.51	0	1	1	-0.009	1	1	0	1	1	0	1	1	999	0.608	0.754	ferric enterobactin transport protein FepD	Membrane proteins; Transport of small molecules
PA14_10170	fepB	0	1	1	0	1	1	0	1	1	1.532	0.281	0.477	0	1	1	-0.622	0.533	0.851	-1.95	0.684	0.846	2.247	0.461	0.619	1.237	1	1	999	0.182	0.353	ferrienterobactin-binding periplasmic protein precursor FepB	Transport of small molecules
PA14_10180	fepC	0	1	1	0.014	0.858	1	-0.01	0.898	0.966	1.871	0.133	0.334	-0.568	0.506	0.654	-0.498	0.628	0.897	1.065	0.504	0.711	-2.733	0.479	0.636	0.647	0.615	0.879	3.817	0.173	0.347	ferric enterobactin transport protein FepC	Transport of small molecules
PA14_10190		3.592	0.001	0.01	-0.071	0.928	1	-0.867	0.47	0.642	0.634	0.856	0.923	-0.649	0.722	0.826	0	1	1	0.992	0.137	0.3	0	1	1	-0.507	0.502	0.812	0	1	1	putative transcriptional regulator	Transcriptional regulators
PA14_10200		1.597	0.074	0.196	0.735	0.249	1	1.926	0	0.001	0	1	1	0	1	1	0	1	1	0.255	0.499	0.707	0	1	1	1.119	0.891	0.996	3.987	0.003	0.023	putative TonB-dependent receptor protein	Membrane proteins; Transport of small molecules
PA14_10210		2.08	0.108	0.242	0.647	0.56	1	2.728	0	0.004	1.612	0.297	0.492	0	1	1	-2.498	0.44	0.793	1.215	0.402	0.621	-2.042	0.424	0.586	-0.029	0.746	0.94	0	1	1	putative oxidoreductase	Energy metabolism
PA14_10220	ygiM*	2.099	0.012	0.068	-0.299	1	1	1.453	0.142	0.336	0	1	1	0	1	1	1.596	0.133	0.592	2.799	0	0	2.697	0.006	0.039	-0.89	0.326	0.714	1.944	0.015	0.073	putative SH3 domain protein	Hypothetical, unclassified or unknown
PA14_10230	adh	0	1	1	2.007	0.005	0.29	0	1	1	3.685	0.004	0.032	1.687	0.009	0.06	0	1	1	3.473	0	0	0.952	0.531	0.682	0	1	1	3.195	0	0.004	2,3-butanediol dehydrogenase	Carbon compound catabolism
PA14_10240	acoC*	1.4	0.232	0.365	2.3	0.007	0.36	0	1	1	2.945	0.011	0.071	3.013	0.038	0.158	0	1	1	3.009	0.037	0.109	0	1	1	-0.418	0.717	0.929	3.987	0.003	0.023	putative hydrolase	Carbon compound catabolism
PA14_10250	acoB	1.26	0.271	0.396	1.914	0.052	1	0	1	1	2.098	0.042	0.182	2.279	0.023	0.113	-2.498	0.44	0.793	0.635	0.695	0.853	0	1	1	0	1	1	2.206	0.022	0.098	acetoin catabolism protein AcoB	Carbon compound catabolism
PA14_10260	acoA*	2.075	0.247	0.378	0	1	1	0	1	1	0	1	1	0.515	0.704	0.813	0.199	0.95	1	3.647	0.406	0.625	1.478	0.627	0.761	-999	0.52	0.822	3.09	0.45	0.617	putative acetoin dehydrogenase E1 component	Carbon compound catabolism
PA14_10270	acoX*	2.11	0.651	0.749	0	1	1	0	1	1	0	1	1	-1.989	0.764	0.858	0	1	1	999	0.868	0.96	0	1	1	0	1	1	0	1	1	putative acetoin catabolism protein	Carbon compound catabolism
PA14_10280		-1.761	0.801	0.874	-999	0.53	1	-0.057	1	1	1.217	1	1	-1.147	1	1	-1.123	0.981	1	-999	1	1	2.012	0.864	0.935	0	1	1	999	0.331	0.507	putative short-chain dehydrogenase	Putative enzymes
PA14_10290	acoR	0	1	1	0	1	1	0	1	1	0	1	1	-0.583	0.171	0.361	-0.75	0.183	0.645	0.189	0.691	0.85	-1.35	0.011	0.057	0	1	1	0.615	0.727	0.843	transcriptional regulator AcoR	Transcriptional regulators
PA14_10300		-0.548	1	1	-0.393	0.858	1	0.008	0.979	1	0.965	0.644	0.774	0	1	1	0.991	0.697	0.923	-0.628	0.619	0.8	-1.066	1	1	0	1	1	0	1	1	putative efflux protein	Protein secretion / Export apparatus
PA14_10320		0	1	1	0.789	0.226	1	0	1	1	-1.213	0.363	0.553	-0.631	0.339	0.513	2.803	0	0	0.376	0.426	0.644	0	1	1	-1.418	0.218	0.65	0	1	1	putative transcriptional regulator	Transcriptional regulators
PA14_10330	ompK*	0.658	0.7	0.792	1.149	0.016	0.621	-1.593	0.004	0.03	0.766	0.481	0.648	-1.49	0.003	0.03	3.426	0	0.005	-0.984	0.141	0.305	-0.995	0.189	0.354	-0.637	0.618	0.881	1.744	0.226	0.401	putative outer membrane protein precursor	Protein secretion / Export apparatus
PA14_10340	cvaB*	2.278	0.014	0.073	1.398	0.003	0.221	-0.615	0.094	0.274	0	1	1	-1.416	0	0.002	3.534	0	0	0.258	0.715	0.867	0	1	1	-1.224	0.138	0.6	0	1	1	putative toxin transporter	Protein secretion / Export apparatus; Membrane proteins; Transport of small molecules
PA14_10350		2.364	0.007	0.045	1.132	0.011	0.482	-0.962	0.023	0.111	-0.72	0.646	0.775	-1.279	0	0.006	3.131	0	0	-0.284	0.777	0.911	-0.991	0.03	0.116	-2.145	0.028	0.333	1.09	0.778	0.883	putative secretion protein	Protein secretion / Export apparatus
PA14_10360		-2.233	0.001	0.015	0.997	0.013	0.577	-2.271	0	0	-0.232	0.766	0.864	-2.251	0	0	2.912	0	0	0.41	0.181	0.363	-1.878	0	0	-3.169	0.094	0.542	0	1	1	conserved hypothetical protein	Hypothetical, unclassified or unknown
PA14_10370	choS*	0	1	1	-0.399	0.493	1	-0.906	0.043	0.172	0.332	0.366	0.555	-1.152	0.004	0.036	0.919	0.051	0.381	0.414	0.228	0.426	-1.194	0.137	0.297	-0.386	0.77	0.953	1.072	0.138	0.303	putative cholesterol oxidase	Fatty acid and phospholipid metabolism
PA14_10380		0.468	0.84	0.904	0	1	1	-1.743	0	0	0	1	1	-1.787	0	0	0.494	0.207	0.673	0.366	0.397	0.617	0	1	1	-0.586	0.789	0.961	0.938	0.083	0.231	hypothetical protein	Hypothetical, unclassified or unknown
PA14_10400		0	1	1	0	1	1	0	1	1	0	1	1	0	1	1	0	1	1	0.991	0.647	0.818	0	1	1	0	1	1	0	1	1	hypothetical protein	Hypothetical, unclassified or unknown
PA14_10410		0	1	1	0	1	1	0	1	1	999	0.396	0.581	0	1	1	0	1	1	-999	1	1	0	1	1	0	1	1	0	1	1	hypothetical protein	Hypothetical, unclassified or unknown
PA14_10420	tyrS	-1.7	0.249	0.38	-0.171	0.915	1	1.379	0.038	0.155	1.433	0.138	0.338	0	1	1	0.386	0.664	0.916	1.275	0.023	0.075	1.803	0.18	0.345	0	1	1	0	1	1	tyrosyl-tRNA synthetase	Amino acid biosynthesis and metabolism; Translation, post-translational modification and degradation
PA14_10440	opdL*	-2.338	0.176	0.313	-2.025	0.489	1	0	1	1	1.481	0.742	0.847	0	1	1	1.587	0.34	0.734	-0.326	0.926	0.993	1.017	0.613	0.75	0	1	1	-0.06	1	1	putative porin	Transport of small molecules
PA14_10470	bcr*	0	1	1	0.286	0.756	1	0	1	1	0	1	1	-0.158	1	1	0	1	1	2.224	0	0	0	1	1	-1.117	0.441	0.782	1.324	0.372	0.544	putative MFS transporter	Membrane proteins; Transport of small molecules
PA14_10480		-2.578	0.014	0.071	0	1	1	0	1	1	-0.474	1	1	0.608	0.548	0.688	-0.555	0.464	0.814	0.568	0.131	0.29	0.549	0.845	0.924	1.963	0.017	0.261	0.615	1	1	putative transcriptional regulator	Transcriptional regulators
PA14_10490		0	1	1	0.493	0.288	1	0	1	1	-3.857	0.479	0.647	-0.942	0.015	0.087	-0.526	0.184	0.645	-0.902	0.001	0.007	-1.034	0.08	0.218	0	1	1	-0.808	0.27	0.448	hypothetical protein	Hypothetical, unclassified or unknown
PA14_10500	ccoN*	0	1	1	0	1	1	0	1	1	-2.062	0.332	0.525	-0.488	0.184	0.375	-0.464	0.217	0.679	-0.706	0.003	0.014	0	1	1	-0.939	0.129	0.594	-1.121	0.002	0.017	cytochrome c oxidase subunit (cbb3-type)	Energy metabolism
PA14_10530		0	1	1	-0.385	0.312	1	-0.81	0.016	0.085	-2.899	0.419	0.601	-0.352	0.224	0.409	-0.893	0.024	0.234	-0.951	0	0.001	0	1	1	-0.716	0.176	0.637	-0.682	0.084	0.231	putative transcriptional regulator, GntR family	Transcriptional regulators
PA14_10540	fixG*	-1.379	0.113	0.247	-0.664	0.11	1	-1.319	0	0.001	-3.722	0.414	0.596	-0.756	0.069	0.225	-0.756	0.05	0.377	-1.14	0	0	0	1	1	-0.905	0.093	0.541	-0.96	0.023	0.1	putative iron-sulfur cluster-binding protein	Energy metabolism; Putative enzymes
PA14_10550	cysI*	0	1	1	-0.027	0.913	1	0	1	1	-1.362	0.694	0.813	0	1	1	-0.619	0.121	0.58	-0.687	0.014	0.051	-0.527	0.221	0.386	0	1	1	0	1	1	putative sulfite or nitrite reductas	Central intermediary metabolism
PA14_10560		0	1	1	-0.319	0.768	1	-0.638	0.087	0.263	-1.406	0.652	0.781	-0.492	0.175	0.366	-0.94	0.023	0.225	-0.829	0.04	0.116	-0.57	0.243	0.409	-0.7	0.351	0.734	1.149	0.008	0.049	conserved hypothetical protein	Hypothetical, unclassified or unknown
PA14_10570	hpcH*	0	1	1	0.099	0.917	1	0	1	1	1.467	0.183	0.386	-0.852	0.62	0.747	0	1	1	0.564	0.893	0.975	-0.407	1	1	1.634	0.751	0.943	0	1	1	putative 2,4-dihydroxyhept-2-ene-1,7-dioic acid aldolase	Carbon compound catabolism; Putative enzymes
PA14_10590	hpcG	-2.084	0.257	0.387	-1.51	0.498	1	0	1	1	1.299	0.302	0.495	0.717	0.634	0.756	0	1	1	0.243	0.793	0.918	-0.218	0.984	1	999	0.732	0.932	-0.183	0.714	0.833	2-oxo-hept-3-ene-1,7-dioate hydratase	Carbon compound catabolism
PA14_10600	hpaX*	-2.134	0.395	0.518	0	1	1	-0.291	0.819	0.913	1.121	0.496	0.66	-0.039	0.752	0.849	0	1	1	0.504	0.491	0.702	0	1	1	0	1	1	1.495	0.65	0.786	putative MFS transporter	Membrane proteins; Carbon compound catabolism; Transport of small molecules
PA14_10610	hpcD	0.001	0.988	1	0	1	1	-0.477	0.844	0.931	0	1	1	0	1	1	0.991	0.616	0.891	0.518	0.548	0.746	-0.624	0.702	0.813	-1.825	0.59	0.865	-0.232	0.79	0.894	5-carboxymethyl-2-hydroxymuconate isomerase	Carbon compound catabolism
PA14_10620	hpcB	0	1	1	0	1	1	0	1	1	1.02	0.474	0.642	0	1	1	0	1	1	1.462	0.027	0.085	-1.657	0.503	0.655	-3.112	0.094	0.542	0	1	1	homoprotocatechuate 2,3-dioxygenase	Carbon compound catabolism
PA14_10630	hpcC	0.995	0.182	0.318	0	1	1	0	1	1	0	1	1	0	1	1	0	1	1	1.377	0.018	0.063	0	1	1	0	1	1	2.069	0.094	0.247	5-carboxy-2-hydroxymuconate semialdehyde dehydrogenase	Carbon compound catabolism
PA14_10640	hpaG2*	0	1	1	0	1	1	-0.301	0.976	1	1.213	0.381	0.569	0	1	1	0	1	1	1.208	0.134	0.295	-0.044	0.8	0.891	-0.285	0.565	0.849	-0.449	0.707	0.831	putative 4-hydroxyphenylacetate degradation bifunctional isomerase	Central intermediary metabolism
PA14_10650	hpaG1*	0	1	1	-1.986	0.283	1	-1.804	0.226	0.425	-0.887	1	1	1.67	0.709	0.817	0	1	1	3.381	0.016	0.056	0	1	1	-999	0.633	0.886	0	1	1	putative 4-hydroxyphenylacetate degradation bifunctional isomerase	Central intermediary metabolism
PA14_10660	hpaA*	0	1	1	-0.839	0.62	1	0	1	1	1.209	0.687	0.808	0	1	1	0	1	1	2.78	0.003	0.013	-0.817	1	1	0	1	1	0	1	1	putative transcriptional regulator	Transcriptional regulators
PA14_10670	aph	0	1	1	0	1	1	0	1	1	0	1	1	0	1	1	2.125	0.008	0.102	0.221	0.698	0.854	0	1	1	0	1	1	0	1	1	aminoglycoside 3'-phosphotransferase type IIb	Antibiotic resistance and susceptibility
PA14_10680		0	1	1	-0.31	0.629	1	0.516	0.501	0.673	0	1	1	-0.444	0.675	0.785	-0.012	0.856	0.996	-0.266	0.565	0.762	0	1	1	0	1	1	-1.231	0.154	0.325	putative periplasmic protein	Membrane proteins
PA14_10700		-2.098	0.019	0.088	0	1	1	-0.399	0.216	0.415	-0.733	0.129	0.329	-0.507	0.138	0.328	-0.621	0.138	0.601	-2.174	0	0	-0.559	0.202	0.369	0.178	0.337	0.724	0	1	1	putative bacteriophytochrome	Two-component regulatory systems
PA14_10710		0	1	1	0.647	0.163	1	0	1	1	0	1	1	-0.251	0.619	0.745	0	1	1	-2.085	0	0	0	1	1	0	1	1	0.186	1	1	putative heme oxygenase	Transport of small molecules
PA14_10730		1.293	0.07	0.192	0	1	1	0	1	1	0	1	1	0	1	1	0	1	1	-0.854	0.024	0.079	-1.121	0.068	0.197	0	1	1	0.278	0.738	0.853	putative decarboxylase family protein	Putative enzymes
PA14_10740		2.5	0.137	0.275	0	1	1	0.424	0.421	0.601	0.783	0.46	0.632	0	1	1	0	1	1	0.427	0.461	0.676	0	1	1	-1.057	0.427	0.775	0	1	1	spermidine acetyltransferase	Putative enzymes; Antibiotic resistance and susceptibility; Amino acid biosynthesis and metabolism
PA14_10750	sotB*	-1.653	0.327	0.45	0.201	0.851	1	0	1	1	1.148	0.193	0.395	0	1	1	-1.365	0.236	0.69	0.337	0.455	0.672	1.617	0.102	0.252	0	1	1	0	1	1	putative MFS transporter	Membrane proteins; Transport of small molecules
PA14_10770		-2.276	0.002	0.022	-0.379	0.424	1	-1.565	0	0	0	1	1	-1.635	0	0	-0.797	0.077	0.475	-0.726	0.033	0.102	-2.127	0	0	2.117	0.001	0.072	1.188	0.137	0.302	putative sensor/response regulator hybrid	Two-component regulatory systems
PA14_10780		-1.605	0.196	0.33	0	1	1	0	1	1	0	1	1	0	1	1	0.998	0.283	0.702	-0.482	0.642	0.816	-1.766	0.39	0.557	1.984	0.49	0.807	-1.072	0.48	0.642	conserved hypothetical protein	Hypothetical, unclassified or unknown
PA14_10790	ampC	0	1	1	-0.284	0.821	1	0	1	1	0.903	0.564	0.714	0	1	1	-0.787	0.518	0.844	0.995	0.194	0.38	0	1	1	0	1	1	0	1	1	cephalosporinase	Adaptation / Protection
PA14_10800	ampR	-2.248	0.02	0.09	0	1	1	0	1	1	0	1	1	-0.829	0.201	0.39	0.047	0.873	1	1.609	0	0	-0.194	0.593	0.734	1.39	0.229	0.658	0	1	1	transcriptional regulator AmpR	Transcriptional regulators; Antibiotic resistance and susceptibility
PA14_10820		-1.793	0.223	0.357	0.537	0.382	1	0	1	1	0	1	1	0	1	1	0.132	0.785	0.969	-1.455	0.034	0.104	0	1	1	0.902	0.067	0.48	0	1	1	putative HDIG domain protein	Cell wall / LPS / capsule; Motility / Attachment
PA14_10830		1.24	0.141	0.279	0.191	0.925	1	0.448	0.298	0.49	0	1	1	0	1	1	0	1	1	-0.048	0.996	1	0	1	1	-1.084	0.295	0.699	0.9	0.264	0.44	putative transcriptional regulator, LysR family	Transcriptional regulators
PA14_10840		0	1	1	0.126	0.751	1	0.27	0.613	0.76	-1.349	0.246	0.444	0	1	1	1.474	0.029	0.27	0.775	0.117	0.265	0.769	0.736	0.84	0	1	1	0	1	1	putative dehydrogenase	Putative enzymes
PA14_10850		1.502	0.258	0.387	-1.713	0.596	1	1.036	0.606	0.754	0	1	1	0.811	0.465	0.621	1.501	0.507	0.842	-0.627	0.659	0.828	-2.419	0.075	0.21	2.178	0.519	0.822	0	1	1	putative dehydrogenase	Putative enzymes; Central intermediary metabolism
PA14_10870		-1.109	0.885	0.941	0	1	1	2.823	0.355	0.539	0.956	0.836	0.911	2.13	0.471	0.625	0	1	1	0.921	1	1	-1.831	0.83	0.913	-0.843	1	1	999	0.455	0.617	putative porin	Transport of small molecules
PA14_10890		0	1	1	-0.192	1	1	1.576	0.6	0.75	3.264	0.617	0.751	0	1	1	0.455	1	1	2.413	0.845	0.947	0	1	1	-0.648	1	1	0	1	1	putative short-chain dehydrogenase	Putative enzymes
PA14_10900	ydjL*	0	1	1	0	1	1	999	0.354	0.538	1.391	0.62	0.753	1.323	0.881	0.942	999	0.351	0.74	-1.009	1	1	0	1	1	-999	0.633	0.886	0	1	1	putative Zn-dependent alcohol dehydrogenase	Putative enzymes
PA14_10910	phlE*	0	1	1	0	1	1	0.873	0.35	0.537	0	1	1	1.54	0.08	0.244	0.318	0.965	1	-0.697	0.439	0.656	0	1	1	0	1	1	3.446	0.011	0.061	putative major facilitator family transporter	Membrane proteins; Transport of small molecules
PA14_10920	dad*	1.708	0.513	0.627	0	1	1	999	0.571	0.728	3.595	0.384	0.571	999	0.248	0.432	999	0.92	1	0.765	0.642	0.816	0	1	1	0	1	1	0	1	1	putative 2,4'-dihydroxyacetophenone dioxygenase	Putative enzymes
PA14_10940		0	1	1	0.876	0.268	1	0.907	0.054	0.198	0	1	1	0	1	1	0.488	0.467	0.818	0.677	0.104	0.244	-0.915	0.247	0.412	0	1	1	0	1	1	putative transcriptional regulator, AraC family	Transcriptional regulators
PA14_10950		0	1	1	-2.323	0.291	1	0	1	1	1.564	0.174	0.375	-0.88	0.746	0.845	0	1	1	-0.05	1	1	-0.753	0.962	1	-999	0.251	0.677	-2.832	0.553	0.711	conserved hypothetical protein	Hypothetical, unclassified or unknown
PA14_10960		0	1	1	0	1	1	0	1	1	0	1	1	0	1	1	0	1	1	2.427	0.053	0.144	-999	0.246	0.411	999	0.114	0.572	1.413	0.422	0.595	possible ferridoxin oxidoreductase subunit	Putative enzymes
PA14_10970		0	1	1	0	1	1	0	1	1	3.12	0.325	0.518	0	1	1	0	1	1	999	0.018	0.063	0	1	1	0	1	1	-0.593	0.777	0.883	putative flavodoxin reductase	Energy metabolism
PA14_10980		0	1	1	0	1	1	0.852	0.461	0.636	0	1	1	0	1	1	0	1	1	-0.384	0.76	0.899	0	1	1	-0.956	0.738	0.934	0.937	0.672	0.805	hypothetical protein	Hypothetical, unclassified or unknown
PA14_10990	hpaC	-0.026	1	1	-0.906	0.465	1	0	1	1	0	1	1	0.338	1	1	0	1	1	0.262	1	1	2.549	0.443	0.602	-999	0.318	0.709	-2.687	0.728	0.844	4-hydroxyphenylacetate 3-monooxygenase small chain	Carbon compound catabolism
PA14_11000	hpaA	-0.894	0.861	0.923	0.724	0.331	1	0	1	1	1.858	0.323	0.516	1.051	0.099	0.276	0	1	1	0.226	0.514	0.718	0	1	1	-0.952	0.891	0.996	0	1	1	4-hydroxyphenylacetate 3-monooxygenase large chain	Carbon compound catabolism
PA14_11010		-0.805	0.946	0.987	2.473	0.306	1	3.89	0.004	0.031	2.736	0.426	0.605	1.138	0.378	0.547	0.092	1	1	-0.403	0.962	1	-1.907	0.491	0.646	0	1	1	-0.178	1	1	conserved hypothetical protein	Hypothetical, unclassified or unknown
PA14_11020	fabG*	0	1	1	-1.549	0.987	1	0.543	0.855	0.937	0	1	1	0.697	1	1	0.795	0.786	0.97	0.897	0.618	0.799	1.318	1	1	-2.19	1	1	999	0.451	0.617	putative short-chain dehydrogenase	Putative enzymes
PA14_11030		0	1	1	-1.928	0.449	1	0	1	1	1.732	0.101	0.291	-0.865	0.457	0.616	0	1	1	2.603	0.031	0.095	0.157	1	1	-0.714	0.836	0.98	-0.915	0.905	0.969	putative aminotransferase	Transport of small molecules; Putative enzymes
PA14_11050	moaF*	0	1	1	0.129	0.986	1	0.501	1	1	3.187	0.013	0.083	0	1	1	-999	0.541	0.856	2.762	0.042	0.121	2.5	0.34	0.51	0	1	1	2.463	0.433	0.604	conserved hypothetical protein	Hypothetical, unclassified or unknown
PA14_11060	cupB1	0	1	1	-1.553	0.244	1	0	1	1	1.843	0.086	0.274	0	1	1	0	1	1	2.227	0.002	0.012	1.528	0.274	0.44	0	1	1	1.946	0.193	0.364	putative fimbrial subunit CupB1	Motility / Attachment
PA14_11070	cupB2	0	1	1	1.343	0.474	1	2.082	0.125	0.317	2.085	0.04	0.176	0	1	1	2.801	0.026	0.248	1.965	0.006	0.025	0	1	1	-0.48	0.997	1	2.628	0.003	0.02	chaperone CupB2	Motility / Attachment; Chaperones / Heat shock proteins
PA14_11080	cupB3	0	1	1	-0.187	0.906	1	0	1	1	2.067	0.266	0.463	0	1	1	-0.339	0.894	1	2.015	0.083	0.206	-2.283	0.421	0.583	0.128	0.582	0.862	2.747	0.114	0.272	usher CupB3	Motility / Attachment
PA14_11090	cupB4	0	1	1	-2.025	0.489	1	-999	0.235	0.432	5.241	0.009	0.065	999	0.074	0.231	-999	0.413	0.776	3.01	0.006	0.025	2.169	0.502	0.654	0	1	1	1.164	0.535	0.694	chaperone CupB4	Motility / Attachment; Chaperones / Heat shock proteins
PA14_11100	cupB5	1.089	0.116	0.252	0	1	1	0	1	1	2.623	0	0	2.368	0	0.002	1.578	0.007	0.098	2.733	0	0	0.622	0.495	0.649	0	1	1	3.884	0	0	adhesive protein CupB5	Motility / Attachment
PA14_11110	cupB6	0	1	1	0	1	1	0	1	1	2.704	0.026	0.136	1.453	0.065	0.217	1.01	0.241	0.69	0.866	0.501	0.709	0	1	1	-0.993	0.723	0.931	2.624	0	0.004	fimbrial protein cupB6	Motility / Attachment
PA14_11120	rcsB*	0	1	1	0	1	1	0	1	1	0	1	1	0	1	1	-0.583	0.305	0.72	-0.009	1	1	-0.73	0.479	0.636	0	1	1	0	1	1	putative regulator of capsule synthesis	Transport of small molecules; Transcriptional regulators
PA14_11130		-1.823	0.097	0.229	0	1	1	-2.203	0	0	-1.039	0.193	0.396	-1.901	0	0	-0.214	0.809	0.98	0.252	0.502	0.71	-0.589	0.185	0.349	-0.91	0.237	0.665	0	1	1	putative short chain dehydrogenase	Putative enzymes
PA14_11140		-3.322	0.03	0.115	0	1	1	-3.24	0	0	0.904	0.376	0.565	-2.207	0	0	0.154	0.76	0.96	2.068	0	0	-2.021	0	0	-0.725	0.757	0.945	0.087	0.981	1	putative nonribosomal peptide synthetase	Biosynthesis of cofactors, prosthetic groups and carriers; Adaptation / Protection
PA14_11150		-999	0.261	0.389	0	1	1	0	1	1	0	1	1	1.469	0.297	0.477	-0.445	1	1	0.611	0.617	0.798	0	1	1	0.506	0.935	1	0	1	1	putative transcriptional regulator	Transcriptional regulators
PA14_11160		0	1	1	1.828	0.214	1	1.858	0.111	0.297	0	1	1	0	1	1	2.088	0.125	0.587	1.698	0.045	0.128	0	1	1	0.827	1	1	0.937	0.382	0.556	conserved hypothetical protein	Hypothetical, unclassified or unknown
PA14_11170		0.99	0.391	0.513	0	1	1	0.068	0.98	1	-1.181	0.362	0.553	-0.563	0.433	0.596	0	1	1	-0.065	0.979	1	-0.943	0.104	0.255	-0.866	0.208	0.647	-0.058	0.708	0.831	conserved hypothetical protein	Hypothetical, unclassified or unknown
PA14_11180		-0.572	1	1	0	1	1	0	1	1	0	1	1	0	1	1	0.9	0.483	0.826	-0.625	0.899	0.979	0	1	1	0	1	1	0	1	1	putative transcriptional regulator	Transcriptional regulators
PA14_11190	styD*	1.232	0.18	0.317	0.48	0.741	1	1.435	0.051	0.189	1.282	0.052	0.207	0.719	0.535	0.677	0.502	0.7	0.925	0.759	0.338	0.558	0	1	1	0.893	0.354	0.736	2.348	0.006	0.04	putative aldehyde dehydrogenase	Putative enzymes
PA14_11210		2.069	0.023	0.099	-0.046	1	1	0	1	1	0.986	0.857	0.923	1.647	0.146	0.337	1.211	0.339	0.734	1.372	0.327	0.549	0.309	1	1	-1.843	0.891	0.996	0	1	1	putative amino acid permease	Transport of small molecules
PA14_11230		0	1	1	-1.373	0.084	1	0	1	1	-0.059	0.686	0.807	0.127	0.981	1	-0.91	0.197	0.663	-999	0.712	0.865	2.279	0.354	0.524	0	1	1	0	1	1	conserved hypothetical protein	Hypothetical, unclassified or unknown
PA14_11240		-2.771	0.365	0.489	-0.11	1	1	0	1	1	-1.855	0.665	0.79	0	1	1	0	1	1	2.34	0.058	0.156	0	1	1	-2.642	0.16	0.62	0	1	1	putative transcriptional regulator	Transcriptional regulators
PA14_11250		0	1	1	0	1	1	0.671	0.114	0.302	-1.203	0.027	0.137	0	1	1	-0.268	0.555	0.86	-0.596	0.361	0.58	-0.863	0.107	0.258	-0.792	0.307	0.707	0	1	1	putative dTDP-4-rhamnose reductase-related protein	Cell wall / LPS / capsule
PA14_11260		0	1	1	0	1	1	0	1	1	-1.356	0.061	0.226	0	1	1	-0.276	0.571	0.869	-0.854	0.019	0.064	-0.933	0.07	0.199	-0.529	0.434	0.78	0	1	1	putative NAD-dependent epimerase	Central intermediary metabolism
PA14_11270	oprG	-2.822	0	0.005	-0.832	0.036	0.995	-1.07	0.003	0.024	-1.172	0.095	0.285	0.093	0.663	0.777	-0.41	0.32	0.727	-1.27	0	0	1.471	0.031	0.118	0.258	0.952	1	-1.886	0	0	outer membrane protein OprG precursor	Membrane proteins
PA14_11280		-999	0.584	0.694	0.111	0.998	1	0	1	1	-0.945	0.557	0.709	-0.738	0.324	0.5	-0.863	0.192	0.656	-0.622	0.567	0.762	0	1	1	-1.231	0.423	0.772	0	1	1	putative lipoprotein	Fatty acid and phospholipid metabolism
PA14_11290		-0.715	1	1	0.371	0.769	1	-0.134	0.72	0.847	0	1	1	0	1	1	-0.359	0.596	0.879	-1.564	0.022	0.073	0	1	1	-1.08	0.403	0.764	0.868	0.195	0.366	putative permease	Membrane proteins
PA14_11310		0	1	1	0.401	0.687	1	0	1	1	0	1	1	0	1	1	0	1	1	-0.78	0.4	0.62	0	1	1	-2.352	0.307	0.707	0	1	1	putative ABC transporter, ATP-binding protein	Transport of small molecules
PA14_11320		-0.945	0.963	1	0	1	1	0	1	1	0.922	0.391	0.576	0	1	1	1.088	0.302	0.715	0.232	0.787	0.915	0	1	1	0	1	1	0	1	1	conserved hypothetical protein	Hypothetical, unclassified or unknown
PA14_11330		0	1	1	-1.447	0.304	1	-1.141	0.312	0.501	-0.167	0.804	0.889	-1.459	0.595	0.726	-1.786	0.196	0.662	-1.379	0.918	0.989	-2.409	0.359	0.529	-1.387	0.806	0.968	0	1	1	conserved hypothetical protein	Hypothetical, unclassified or unknown
PA14_11340	trx-1*	0	1	1	0	1	1	1.353	0	0.003	0.57	0.25	0.447	1.506	0	0.001	0.648	0.169	0.639	3.398	0	0	0.302	0.362	0.531	0	1	1	0	1	1	putative thioredoxin	Energy metabolism
PA14_11350		-3.065	0.024	0.1	-0.249	0.744	1	0.085	0.969	1	-1.067	0.414	0.596	-1.11	0.23	0.416	0.034	0.934	1	0.724	0.136	0.297	0	1	1	0	1	1	0	1	1	hypothetical phypothetical protein	Hypothetical, unclassified or unknown
PA14_11370		-4.137	0.034	0.125	0	1	1	0	1	1	-0.203	0.655	0.784	0	1	1	0	1	1	-0.339	0.345	0.566	1.322	0.499	0.651	0	1	1	0	1	1	putative lipoprotein	Fatty acid and phospholipid metabolism
PA14_11380	nrdR	-0.202	1	1	-0.007	0.853	1	0.548	0.257	0.449	0	1	1	0	1	1	-0.114	0.97	1	-0.489	0.614	0.797	0	1	1	0	1	1	0	1	1	putative ATP-cone domain protein	Nucleotide biosynthesis and metabolism; Transcriptional regulators
PA14_11400	ribD	0	1	1	-0.411	0.587	1	0	1	1	-1.289	0.062	0.228	-0.706	0.253	0.437	-0.746	0.175	0.645	-0.275	0.379	0.599	-1.168	0.052	0.164	-0.724	0.378	0.754	0.41	0.688	0.815	riboflavin-specific deaminase/reductase	Antibiotic resistance and susceptibility; Biosynthesis of cofactors, prosthetic groups and carriers
PA14_11410	ribC	0	1	1	0	1	1	0	1	1	0	1	1	0	1	1	0	1	1	-1.368	0	0	0	1	1	0.701	0.477	0.797	-0.66	0.19	0.36	riboflavin synthase alpha chain	Biosynthesis of cofactors, prosthetic groups and carriers
PA14_11420	ribB	0	1	1	0	1	1	0	1	1	-0.425	0.777	0.872	0	1	1	-0.205	0.629	0.897	-0.951	0.005	0.024	-0.599	0.143	0.304	0.739	0.303	0.705	0	1	1	GTP cyclohydrolase II / 3,4-dihydroxy-2-butanone 4-phosphate synthase	Biosynthesis of cofactors, prosthetic groups and carriers
PA14_11430	ribH	-2.745	0.088	0.215	0	1	1	0	1	1	-0.506	0.614	0.749	0	1	1	0	1	1	-0.404	0.227	0.425	0	1	1	0	1	1	-0.744	0.093	0.244	6,7-dimethyl-8-ribityllumazine synthase	Biosynthesis of cofactors, prosthetic groups and carriers
PA14_11450	nusB	-1.119	0.522	0.636	-0.137	0.959	1	0.361	0.304	0.495	-0.431	0.733	0.843	0	1	1	0	1	1	-0.888	0.012	0.045	-0.223	0.95	0.999	0	1	1	-0.523	0.174	0.347	NusB	Transcription, RNA processing and degradation
PA14_11460	thiL	0	1	1	-0.208	0.946	1	0	1	1	-0.546	0.979	1	-0.12	0.926	0.971	0	1	1	-1.052	0.018	0.063	0	1	1	0.913	0.588	0.864	0	1	1	thiamine monophosphate kinase	Biosynthesis of cofactors, prosthetic groups and carriers
PA14_11470	pgpA	0	1	1	0.669	0.452	1	0.045	0.959	1	0	1	1	-0.102	0.631	0.754	-0.01	1	1	-1.505	0	0.001	0	1	1	0	1	1	0	1	1	phosphatidylglycerophosphatase A	Fatty acid and phospholipid metabolism
PA14_11480		-1.758	0.06	0.176	0	1	1	-0.501	0.359	0.544	0.896	0.292	0.487	0	1	1	0	1	1	-1.438	0.002	0.012	0	1	1	1.84	0.065	0.48	0	1	1	hypothetical protein	Hypothetical, unclassified or unknown
PA14_11490		-3.729	0.148	0.286	0.305	0.742	1	-0.276	0.556	0.715	-0.623	0.541	0.697	-0.701	0.15	0.34	-0.062	0.919	1	-1.173	0.005	0.021	0	1	1	1.954	0.073	0.495	-0.562	0.218	0.394	conserved hypothetical protein	Hypothetical, unclassified or unknown
PA14_11510	ribA	-3.125	0.234	0.366	0	1	1	0	1	1	-0.485	0.426	0.605	0	1	1	-0.169	0.851	0.994	-0.33	0.389	0.61	0.878	0.129	0.286	0	1	1	0	1	1	GTP cyclohydrolase II	Biosynthesis of cofactors, prosthetic groups and carriers
PA14_11520		0	1	1	0.709	0.217	1	0	1	1	-0.608	0.467	0.637	0	1	1	0	1	1	-0.521	0.17	0.346	0.52	0.259	0.425	0	1	1	-0.504	0.298	0.475	conserved hypothetical protein	Membrane proteins
PA14_11530		-2.595	0.494	0.61	0.079	0.855	1	0	1	1	0	1	1	0	1	1	-0.861	0.427	0.785	-0.697	0.214	0.406	0	1	1	0	1	1	0	1	1	putative ABC transporter	Transport of small molecules
PA14_11550	dxs	0	1	1	0	1	1	0	1	1	-0.72	0.197	0.399	0	1	1	0	1	1	-0.542	0.072	0.184	0	1	1	0	1	1	-0.861	0.015	0.073	1-deoxyxylulose-5-phosphate synthase	Biosynthesis of cofactors, prosthetic groups and carriers
PA14_11560	ispA	0	1	1	0.555	0.624	1	0.339	0.825	0.917	-1.321	0.199	0.4	-0.947	0.147	0.338	0.149	1	1	-0.343	0.288	0.503	0	1	1	0	1	1	-0.816	0.293	0.471	geranyltranstransferase	Biosynthesis of cofactors, prosthetic groups and carriers
PA14_11570	xseB	-999	0.062	0.179	0	1	1	0	1	1	0	1	1	0	1	1	0	1	1	-0.129	0.85	0.95	0	1	1	-0.119	0.725	0.931	0	1	1	exodeoxyribonuclease VII small subunit	DNA replication, recombination, modification and repair
PA14_11580		-1.616	0.074	0.197	0	1	1	-0.579	0.282	0.472	-2.424	0.301	0.495	-1.085	0.047	0.179	-0.044	0.973	1	-0.298	0.461	0.677	-2.024	0.007	0.041	2.071	0.005	0.142	2.856	0.08	0.224	putative racemase	Putative enzymes
PA14_11590		0	1	1	0	1	1	0	1	1	3.917	0	0	0	1	1	1.544	0.266	0.699	1.187	0.599	0.786	1.366	0.662	0.785	0	1	1	0.505	1	1	hypothetical protein	Hypothetical, unclassified or unknown
PA14_11600		0	1	1	0.511	0.94	1	-0.216	0.835	0.925	3.379	0.036	0.166	0	1	1	0.038	0.982	1	-0.014	0.734	0.88	0	1	1	-0.262	1	1	1.482	0.395	0.571	possible ABC transporter component	Transport of small molecules
PA14_11610		-999	0.409	0.531	0.451	1	1	0	1	1	3.03	0.071	0.249	0	1	1	2.559	0.585	0.874	0.873	0.644	0.817	0	1	1	-1.19	1	1	0	1	1	possible ABC transporter permease component	Transport of small molecules; Membrane proteins
PA14_11620		0	1	1	0.869	0.738	1	0.606	0.933	0.99	3.259	0.268	0.465	0	1	1	0.363	0.984	1	1.333	0.237	0.438	0	1	1	2.4	0.362	0.739	3.298	0.357	0.531	probable ABC transporter	Transport of small molecules
PA14_11630		0	1	1	0	1	1	0	1	1	-1.22	0.075	0.257	-1.086	0.25	0.434	-0.671	0.253	0.697	-0.908	0.041	0.118	-0.839	0.066	0.194	-0.875	0.218	0.65	0	1	1	probable two-component sensor	Two-component regulatory systems
PA14_11650		0	1	1	0	1	1	0	1	1	-1.073	0.104	0.295	-0.589	0.337	0.512	0	1	1	0.494	0.149	0.316	-0.885	0.177	0.342	-0.959	0.238	0.665	0	1	1	hypothetical protein	Hypothetical, unclassified or unknown
PA14_11660	aqpZ	0	1	1	0	1	1	0	1	1	0	1	1	0	1	1	0	1	1	1.831	0.014	0.05	0	1	1	-0.144	0.788	0.961	2.893	0.295	0.472	aquaporin Z	Membrane proteins; Transport of small molecules
PA14_11670		-2.182	0.228	0.362	1.962	0.238	1	2.312	0.091	0.268	1.724	0.873	0.934	1.602	0.503	0.651	1.795	0.308	0.721	3.348	0.012	0.046	-0.472	1	1	2.698	0.653	0.899	2.136	0.875	0.951	hypothetical protein	Hypothetical, unclassified or unknown
PA14_11680		0	1	1	0.966	0.305	1	0.77	0.063	0.221	0	1	1	0	1	1	0.641	0.185	0.647	0.867	0.017	0.059	0	1	1	0	1	1	-0.918	0.261	0.436	probable two-component regulator	Transcriptional regulators; Two-component regulatory systems
PA14_11690	ppa	-1.666	0.059	0.174	0	1	1	0.57	0.137	0.328	-0.831	0.144	0.344	0.865	0.031	0.138	0	1	1	0.415	0.114	0.262	1.488	0	0.002	-0.116	0.694	0.916	-0.951	0.109	0.267	PPase	Energy metabolism; Central intermediary metabolism
PA14_11700		0	1	1	-0.333	0.571	1	-0.186	0.688	0.823	-0.656	0.185	0.387	0	1	1	-0.356	0.619	0.893	-1.801	0	0.001	0.929	0.213	0.377	0	1	1	-0.68	0.25	0.426	conserved hypothetical protein	Hypothetical, unclassified or unknown
PA14_11720		-0.299	1	1	-0.794	0.306	1	-0.254	0.614	0.76	-0.741	0.429	0.607	-1.227	0.123	0.31	-0.425	0.555	0.86	-0.983	0.014	0.052	0	1	1	-1.025	0.286	0.694	0	1	1	probable membrane protein	Membrane proteins
PA14_11730		1.633	0.08	0.204	0	1	1	3.189	0	0	3.683	0	0	0	1	1	0	1	1	0.951	0.257	0.464	0	1	1	-0.185	0.697	0.919	999	0.03	0.119	possible protein kinase	Translation, post-translational modification and degradation
PA14_11740		0	1	1	-0.708	0.232	1	-0.575	0.296	0.487	0	1	1	0	1	1	0	1	1	-0.173	0.941	1	-0.672	0.697	0.809	0.964	0.152	0.62	0	1	1	conserved hypothetical protein	Hypothetical, unclassified or unknown
PA14_11750		0	1	1	0.322	0.485	1	0.806	0.068	0.229	0	1	1	0.621	0.254	0.438	0.497	0.257	0.697	-0.272	0.453	0.669	-1.343	0.025	0.099	-0.594	0.923	1	-0.729	0.13	0.294	probable acetyltransferase	Putative enzymes
PA14_11760	eutC*	-1.485	0.153	0.291	-0.195	0.619	1	-2.048	0	0	-1.39	0.058	0.22	-1.106	0.015	0.084	-1.314	0.023	0.226	-2.655	0.001	0.004	0	1	1	0.838	0.17	0.63	-1.552	0.297	0.474	putative ethanolamine ammonia-lyase	Carbon compound catabolism
PA14_11770	eutB	-1.651	0.053	0.163	0	1	1	-1.661	0	0.003	-1.534	0.045	0.191	-0.992	0.023	0.111	-1.282	0.019	0.199	-2.933	0	0	0	1	1	0.835	0.132	0.6	-1.846	0.014	0.07	ethanolamine ammonia-lyase large subunit, EutB	Central intermediary metabolism
PA14_11790		0	1	1	-0.66	0.166	1	-2.551	0	0	-0.779	0.4	0.584	-1.13	0.039	0.16	-1.793	0.002	0.033	-4.456	0	0	-0.175	0.455	0.614	-1.477	0.24	0.667	-1.955	0.019	0.089	putative amino acid transporter	Transport of small molecules
PA14_11810		-1.295	0.201	0.334	-0.874	0.049	1	-2.666	0	0	-2.359	0	0.004	-1.577	0	0	-1.792	0.001	0.012	-3.732	0	0	-0.793	0.013	0.064	-5.819	0.008	0.182	-2.833	0	0	putative aldehyde dehydrogenase	Putative enzymes
PA14_11830		0	1	1	0	1	1	0	1	1	-1.268	0.053	0.208	0	1	1	-0.353	0.45	0.802	-0.105	0.948	1	-0.168	0.446	0.605	0	1	1	0	1	1	probable transcriptional regulator	Transcriptional regulators
PA14_11845	mpl	1.353	0.071	0.193	0	1	1	0	1	1	-0.91	0.113	0.305	0	1	1	-0.781	0.13	0.589	0.349	0.163	0.337	0	1	1	0	1	1	0	1	1	UDP-N-acetylmuramate:L-alanyl-gamma-D-glutamyl-meso-diaminopimelate ligase	Cell wall / LPS / capsule
PA14_11860		0.979	0.217	0.351	0	1	1	0	1	1	0	1	1	-1.121	0.038	0.158	-0.371	0.561	0.863	0.31	0.641	0.815	0	1	1	0	1	1	0	1	1	probable aromatic acid decarboxylase	Putative enzymes
PA14_11880		0.658	0.687	0.779	0	1	1	0	1	1	0	1	1	-1.574	0.492	0.641	-1.54	0.326	0.728	0.635	0.323	0.544	0	1	1	2.385	0.268	0.683	0	1	1	putative lipoprotein	Hypothetical, unclassified or unknown
PA14_11890		3.947	0.005	0.038	-0.574	0.439	1	-0.785	0.144	0.339	-0.839	0.569	0.719	-0.722	0.109	0.292	-0.304	0.566	0.866	0.759	0.017	0.061	0	1	1	1.311	0.065	0.479	1.486	0.016	0.077	conserved hypothetical protein	Hypothetical, unclassified or unknown
PA14_11900		2.981	0.009	0.056	-0.412	0.615	1	-0.408	0.544	0.707	0	1	1	-0.326	0.582	0.718	-0.361	0.526	0.849	0.087	0.728	0.877	-0.669	0.076	0.212	0	1	1	0.247	0.441	0.611	hypothetical protein	Membrane proteins
PA14_11910		-1.255	0.146	0.284	0.492	0.677	1	-0.734	0.127	0.318	0	1	1	0	1	1	-0.145	0.97	1	-0.271	0.557	0.754	-2.06	0	0.001	0.923	0.147	0.612	0	1	1	conserved hypothetical protein	Hypothetical, unclassified or unknown
PA14_11920		2.56	0.026	0.104	0	1	1	0	1	1	2.02	0.003	0.025	0	1	1	0	1	1	0.63	0.151	0.319	-0.462	0.947	0.998	-0.196	0.687	0.913	0.854	0.681	0.809	hypothetical protein	Membrane proteins
PA14_11930		2.514	0.041	0.139	0	1	1	0.436	0.416	0.597	0	1	1	-0.094	0.651	0.768	0	1	1	-0.318	0.493	0.704	-0.884	0.282	0.448	0	1	1	0.003	0.718	0.836	putative membrane protein	Membrane proteins
PA14_11940		0.378	0.541	0.656	0	1	1	0	1	1	-0.544	0.792	0.883	-0.714	0.187	0.377	0	1	1	0.236	0.633	0.812	-0.795	0.335	0.506	0.735	0.184	0.638	-1.101	0.115	0.274	hypothetical protein	Hypothetical, unclassified or unknown
PA14_11960		0	1	1	0	1	1	0	1	1	0	1	1	-0.598	0.242	0.427	0	1	1	-0.287	0.838	0.943	0.031	0.689	0.803	0	1	1	0	1	1	hypothetical protein	Membrane proteins
PA14_11970		0	1	1	0	1	1	0.731	0.165	0.363	0	1	1	0	1	1	0	1	1	0.149	0.744	0.888	0.119	0.894	0.96	0	1	1	0	1	1	methylpurine-DNA glycosylase family protein	Putative enzymes
PA14_11980		1.084	0.324	0.448	0	1	1	0	1	1	0.81	0.448	0.621	0	1	1	0.86	0.294	0.708	1.074	0.192	0.378	0	1	1	0	1	1	0	1	1	possible O-methyltransferase	Putative enzymes
PA14_11990		1.364	0.143	0.281	0.624	0.504	1	0	1	1	0	1	1	0	1	1	-0.32	1	1	0.25	0.807	0.925	0	1	1	0	1	1	0	1	1	possible hydrolase	Membrane proteins; Putative enzymes
PA14_12010	proA	-1.119	0.189	0.325	-0.108	0.972	1	-0.2	0.807	0.906	-0.282	0.973	0.997	-0.436	0.247	0.431	-0.695	0.268	0.699	0.465	0.146	0.312	1.044	0.014	0.068	0.075	0.647	0.896	0	1	1	probable gamma-glutamyl phosphate reductase	Amino acid biosynthesis and metabolism; Biosynthesis of cofactors, prosthetic groups and carriers
PA14_12020	nadD	-1.48	0.101	0.234	-0.132	0.841	1	-0.113	0.696	0.828	-0.531	0.328	0.521	-0.816	0.056	0.199	-0.757	0.243	0.69	-0.683	0.229	0.427	0.668	0.078	0.216	0.736	0.245	0.671	-0.54	0.436	0.607	NadD nicotinic acid mononucleotide adenylyltransferase	Biosynthesis of cofactors, prosthetic groups and carriers
PA14_12030		0	1	1	-0.729	0.198	1	0	1	1	0	1	1	0	1	1	-0.722	0.172	0.642	-0.261	0.383	0.602	1.326	0.135	0.293	0.972	0.181	0.637	0	1	1	conserved hypothetical protein	Hypothetical, unclassified or unknown
PA14_12050		0	1	1	0	1	1	0.554	0.311	0.499	0	1	1	0	1	1	0	1	1	-0.698	0.073	0.186	0.919	0.094	0.241	1.505	0.18	0.637	0	1	1	hypothetical protein	Hypothetical, unclassified or unknown
PA14_12060	pbpA	0.462	0.443	0.563	0.285	0.696	1	0	1	1	-0.584	0.388	0.574	0.29	0.34	0.514	-0.553	0.219	0.68	-0.581	0.053	0.144	0.987	0.034	0.125	0.978	0.27	0.683	0	1	1	FtsI / penicillin-binding protein 2	Cell wall / LPS / capsule
PA14_12070	rodA	0.936	0.161	0.3	0	1	1	0	1	1	-0.771	0.089	0.278	-0.254	0.7	0.81	0	1	1	-0.427	0.133	0.292	0.594	0.382	0.551	0.892	0.311	0.709	0	1	1	rod shape-determining protein	Cell wall / LPS / capsule
PA14_12080	sltB1	2.028	0.007	0.047	0	1	1	0.485	0.233	0.43	-0.674	0.431	0.609	0	1	1	0	1	1	0.9	0.001	0.005	1.023	0.019	0.081	0.401	0.942	1	0	1	1	soluble lytic transglycosylase B	Cell wall / LPS / capsule
PA14_12090		1.17	0.133	0.271	0	1	1	0	1	1	0	1	1	0	1	1	0	1	1	0.223	0.488	0.699	0.616	0.183	0.348	0	1	1	0	1	1	possible lipoprotein, rlpA family	Hypothetical, unclassified or unknown
PA14_12100	dacC	0	1	1	0	1	1	0	1	1	0	1	1	0	1	1	0	1	1	-0.243	0.289	0.504	0.789	0.067	0.194	0.737	0.527	0.825	-0.594	0.081	0.225	D-ala-D-ala-carboxypeptidase	Cell wall / LPS / capsule
PA14_12110		0	1	1	0.326	0.601	1	0	1	1	0	1	1	0	1	1	0	1	1	-0.67	0.017	0.059	0.951	0.017	0.076	0.956	0.353	0.735	-0.681	0.299	0.476	conserved hypothetical protein	Hypothetical, unclassified or unknown
PA14_12120	lipB	0	1	1	0.252	0.667	1	0	1	1	0	1	1	0	1	1	-0.593	0.165	0.638	-1.155	0	0	0.68	0.112	0.263	0.792	0.391	0.758	0.427	0.113	0.271	lipoate-protein ligase B	Amino acid biosynthesis and metabolism; Biosynthesis of cofactors, prosthetic groups and carriers
PA14_12130	lis	0	1	1	0	1	1	0	1	1	0	1	1	0	1	1	0	1	1	-0.922	0.002	0.008	0.524	0.262	0.426	0.661	0.419	0.771	2.398	0	0	Lipoate synthase	Biosynthesis of cofactors, prosthetic groups and carriers
PA14_12140		-1.396	0.127	0.264	-1.023	0.138	1	0	1	1	0	1	1	0	1	1	-0.489	0.557	0.86	-0.865	0.524	0.726	0	1	1	0	1	1	0.432	0.983	1	putative transcriptional regulator	Transcriptional regulators
PA14_12150		0	1	1	1.926	0.568	1	0.823	1	1	2.145	0.042	0.181	2.1	0.135	0.324	2.959	0.158	0.636	2.291	0.139	0.303	-2.953	0.393	0.56	-2.698	0.365	0.741	2.584	0.037	0.138	probable epoxide hydrolase	Putative enzymes
PA14_12160		3.606	0	0.001	-0.562	0.357	1	0	1	1	-0.676	0.374	0.563	0	1	1	0	1	1	-0.031	0.893	0.975	0	1	1	0	1	1	0	1	1	putative murein transglycosylase	Putative enzymes
PA14_12170		-999	0.777	0.854	999	0.54	1	999	0.562	0.72	0	1	1	0	1	1	0	1	1	NA	NA	NA	0	1	1	0	1	1	999	0.829	0.916	hypothetical protein	Hypothetical, unclassified or unknown
PA14_12180		0	1	1	0	1	1	0	1	1	0	1	1	0.635	0.775	0.866	0	1	1	1.184	0.018	0.062	-0.777	0.506	0.657	0	1	1	0.934	0.637	0.773	conserved hypothetical protein	Hypothetical, unclassified or unknown
PA14_12200	holA	0	1	1	-0.534	0.305	1	0	1	1	-1.247	0.09	0.28	0	1	1	-0.577	0.301	0.715	-0.828	0.025	0.08	0	1	1	0	1	1	0	1	1	DNA polymerase III, delta subunit	DNA replication, recombination, modification and repair
PA14_12210		1.923	0.016	0.078	0	1	1	0	1	1	-0.943	0.138	0.338	0	1	1	-0.455	0.32	0.727	-0.927	0.01	0.038	-0.401	0.573	0.72	0	1	1	0	1	1	hypothetical protein	Hypothetical, unclassified or unknown
PA14_12230	leuS	1.608	0.034	0.125	0	1	1	0	1	1	-0.722	0.279	0.475	0	1	1	0	1	1	-0.29	0.212	0.402	0	1	1	0	1	1	0	1	1	leucyl-tRNA synthetase	Amino acid biosynthesis and metabolism; Translation, post-translational modification and degradation
PA14_12260		1.389	0.231	0.364	0	1	1	-1.493	0	0.001	-1.11	0.508	0.671	-0.856	0.269	0.451	-0.631	0.153	0.635	-0.109	0.944	1	-2.375	0.001	0.008	1.695	0.002	0.078	1.186	0.171	0.346	conserved hypothetical protein	Hypothetical, unclassified or unknown
PA14_12270		0	1	1	0	1	1	0	1	1	-0.624	0.868	0.931	0.242	0.806	0.889	-0.083	1	1	-0.032	0.875	0.964	0	1	1	0	1	1	0	1	1	conserved hypothetical protein	Hypothetical, unclassified or unknown
PA14_12280	lnt	-0.802	0.556	0.67	0	1	1	0	1	1	-1.276	0.037	0.168	0	1	1	0	1	1	0.322	0.158	0.33	0.587	0.504	0.655	-0.721	0.348	0.731	0	1	1	apolipoprotein N-acyltransferase	Cell wall / LPS / capsule; Translation, post-translational modification and degradation
PA14_12300		-1.096	0.243	0.374	0	1	1	-0.36	0.313	0.502	-0.982	0.15	0.349	-0.329	0.467	0.622	0	1	1	-1.643	0	0	0	1	1	0	1	1	-0.394	0.192	0.363	Putative Mg2+ and Co2+ transporter CorC	Adaptation / Protection
PA14_12310		0.112	0.958	0.998	0.68	0.178	1	0	1	1	-0.638	0.322	0.515	0	1	1	-0.434	0.377	0.757	-1.753	0	0	0	1	1	-0.539	0.706	0.925	-0.718	0.039	0.143	conserved hypothetical protein	Hypothetical, unclassified or unknown
PA14_12330		0.652	0.5	0.616	0	1	1	0	1	1	-0.707	0.223	0.422	0	1	1	-0.494	0.251	0.697	-1.217	0	0.001	0.515	0.124	0.279	0	1	1	0	1	1	PhoH family protein	Adaptation / Protection
PA14_12350	orf2*	-1.196	0.227	0.361	0.346	0.502	1	0.578	0.13	0.321	-0.476	0.614	0.749	0	1	1	0	1	1	0.371	0.169	0.345	1.481	0.001	0.006	0	1	1	-0.49	0.198	0.369	conserved hypothetical protein	Hypothetical, unclassified or unknown
PA14_12360		0.658	0.589	0.698	1.084	0.441	1	0.827	0.635	0.779	0	1	1	0.929	0.292	0.472	0.671	0.793	0.974	0.395	0.477	0.691	2.194	0.048	0.155	0	1	1	0	1	1	conserved hypothetical protein	Hypothetical, unclassified or unknown
PA14_12370		-1.532	0.15	0.288	0.621	0.202	1	0.789	0.152	0.348	0	1	1	0.847	0.017	0.094	0	1	1	-0.633	0.151	0.319	0.581	0.132	0.289	0	1	1	-0.33	0.397	0.572	hypothetical protein	Hypothetical, unclassified or unknown
PA14_12390	hemL	-2.542	0.079	0.202	0	1	1	0	1	1	-0.893	0.27	0.466	0	1	1	-0.481	0.301	0.715	-0.586	0.14	0.303	0	1	1	-0.417	0.363	0.74	-0.509	0.214	0.388	glutamate 1-semialdehyde 2,1-aminomutase	Biosynthesis of cofactors, prosthetic groups and carriers
PA14_12400	thiE	0	1	1	-0.589	0.368	1	-0.734	0.176	0.377	-0.672	0.79	0.882	-0.514	0.601	0.729	-0.728	0.243	0.69	-0.33	0.535	0.734	0	1	1	-0.67	0.441	0.782	-0.68	0.349	0.524	thiamin-phosphate pyrophosphorylase	Biosynthesis of cofactors, prosthetic groups and carriers
PA14_12410	thiD	-2.06	0.773	0.852	0	1	1	0	1	1	-0.825	0.396	0.581	-0.791	0.27	0.452	0	1	1	0.21	0.432	0.65	0	1	1	-0.276	0.587	0.864	0	1	1	phosphomethylpyrimidine kinase	Biosynthesis of cofactors, prosthetic groups and carriers
PA14_12440		0	1	1	0.424	0.388	1	-0.026	0.963	1	0	1	1	0	1	1	0	1	1	-1.218	0.142	0.307	0.43	0.568	0.717	1.17	0.129	0.594	0.617	0.767	0.877	possible transcriptional regulator acrR family	Transcriptional regulators
PA14_12450		0	1	1	0.613	0.214	1	0.701	0.077	0.247	0	1	1	0.804	0.057	0.201	0.575	0.206	0.673	0.025	1	1	0.339	0.412	0.575	-0.744	1	1	1.792	0	0.005	possible acyl-CoA dehydrogenase	Fatty acid and phospholipid metabolism; Putative enzymes
PA14_12470		0	1	1	0	1	1	-0.075	1	1	0	1	1	1.089	0.158	0.347	0	1	1	0.172	0.749	0.892	0	1	1	-1.118	1	1	1.633	0.25	0.426	conserved hypothetical protein	Hypothetical, unclassified or unknown
PA14_12490		3.588	0	0.004	0	1	1	0.517	0.169	0.368	-1.282	0.131	0.331	-0.381	0.535	0.677	0	1	1	-0.536	0.091	0.219	-0.534	0.201	0.368	-1.325	0.149	0.617	0	1	1	AMP nucleosidase	Nucleotide biosynthesis and metabolism
PA14_12530		-2.75	0.37	0.493	0	1	1	0	1	1	0	1	1	0	1	1	0.034	0.867	1	-0.869	0.745	0.89	0	1	1	-0.928	0.758	0.945	1.151	0.096	0.249	conserved hypothetical protein	Hypothetical, unclassified or unknown
PA14_12540		0	1	1	0	1	1	0	1	1	0	1	1	0	1	1	-1.341	0.316	0.727	1.645	0.032	0.099	0.646	0.62	0.756	0	1	1	-1.771	0.103	0.259	possible pseudouridylate synthase	Transcription, RNA processing and degradation; Putative enzymes
PA14_12550		0	1	1	-0.829	0.683	1	0	1	1	0.167	0.726	0.837	0	1	1	0.066	1	1	-1.119	0.037	0.11	0	1	1	0	1	1	2.999	0	0	hypothetical protein	Hypothetical, unclassified or unknown
PA14_12560		0	1	1	0	1	1	0.999	0.1	0.282	0.447	0.837	0.912	0.406	0.453	0.612	-0.112	0.954	1	-0.205	0.465	0.68	0	1	1	0	1	1	-0.564	0.654	0.789	conserved hypothetical protein	Membrane proteins
PA14_12570		0	1	1	-0.546	0.53	1	0	1	1	1.115	0.537	0.694	0.215	0.709	0.817	0	1	1	-0.068	0.855	0.954	0	1	1	0	1	1	0	1	1	probable AsnC-family transcriptional regulator	Transcriptional regulators
PA14_12590		0	1	1	-1.156	0.371	1	-2.488	0.052	0.193	0	1	1	-2.925	0.115	0.3	-1.231	0.403	0.774	-1.294	0.421	0.639	-0.953	0.91	0.968	0	1	1	0	1	1	hypothetical protein	Hypothetical, unclassified or unknown
PA14_12610	cepA*	0	1	1	0	1	1	0	1	1	0	1	1	0	1	1	0	1	1	0.232	0.822	0.933	0	1	1	-0.768	0.424	0.772	0	1	1	probable cation efflux family protein	Membrane proteins; Transport of small molecules
PA14_12620		0	1	1	0.21	0.577	1	0.164	0.759	0.875	1.578	0.266	0.463	0	1	1	-0.134	0.964	1	2.574	0	0	0.97	0.731	0.836	0	1	1	0	1	1	hypothetical protein	Hypothetical, unclassified or unknown
PA14_12630	hrpB*	-1.595	0.122	0.259	0	1	1	0	1	1	0	1	1	0	1	1	-0.869	0.118	0.576	-0.116	0.937	0.999	0	1	1	0	1	1	-0.536	0.446	0.615	putative ATP-dependent helicase	DNA replication, recombination, modification and repair; Putative enzymes
PA14_12640		0.073	1	1	0	1	1	0	1	1	0	1	1	0	1	1	2.401	0.047	0.365	-1.088	0.555	0.752	1.478	0.627	0.761	-0.299	0.872	0.993	-999	0.386	0.559	hypothetical protein	Hypothetical, unclassified or unknown
PA14_12650		0	1	1	-2.045	0.156	1	0	1	1	-1.575	0.719	0.831	0.837	0.927	0.972	-0.855	0.594	0.879	-0.779	0.581	0.772	1.282	0.765	0.866	0	1	1	0.466	1	1	hypothetical protein	Hypothetical, unclassified or unknown
PA14_12670		0	1	1	-0.659	0.33	1	0	1	1	0	1	1	-0.67	0.637	0.759	-0.498	0.394	0.771	0.726	0.037	0.11	0	1	1	0	1	1	0	1	1	possible nuclease or phosphatase	DNA replication, recombination, modification and repair
PA14_12680		0	1	1	0	1	1	-0.583	0.27	0.46	0.836	0.723	0.834	-1.197	0.01	0.065	0	1	1	0.303	0.777	0.91	-1.624	0.017	0.076	2.069	0.012	0.228	2.017	0.636	0.773	possible short-chain dehydrogenase	Fatty acid and phospholipid metabolism; Putative enzymes
PA14_12690		-3.608	0.027	0.107	0	1	1	0	1	1	0	1	1	0	1	1	0	1	1	-1.518	0.227	0.425	0	1	1	3.249	0.168	0.628	0	1	1	possible glyoxalase	Carbon compound catabolism
PA14_12700		0	1	1	-0.76	0.563	1	0.322	1	1	-1.244	0.18	0.383	0	1	1	-0.488	0.758	0.959	0.627	0.109	0.253	0	1	1	0.436	0.911	1	0	1	1	conserved hypothetical protein	Membrane proteins
PA14_12710		0	1	1	0	1	1	0	1	1	0	1	1	0	1	1	0	1	1	-0.71	0.554	0.752	0	1	1	0	1	1	0	1	1	possible Coenzyme F42-dependent N5,N1-methylene tetrahydromethanopterin reductase	Biosynthesis of cofactors, prosthetic groups and carriers
PA14_12730		-0.033	1	1	-1.738	0.786	1	0	1	1	0	1	1	0	1	1	-0.123	1	1	-0.609	0.529	0.73	-0.992	0.962	1	1.075	0.967	1	0	1	1	possible isochorismatase family protein	Amino acid biosynthesis and metabolism
PA14_12740		-1.032	0.215	0.348	-0.044	0.9	1	1.515	0	0.002	0	1	1	1.416	0.018	0.097	1.015	0.376	0.756	5.002	0	0	2.557	0	0	0.205	0.809	0.969	1.249	0.08	0.224	conserved hypothetical protein	Hypothetical, unclassified or unknown
PA14_12750		-0.763	0.53	0.645	0	1	1	1.659	0.001	0.009	0.267	0.438	0.614	1.754	0	0.001	0.892	0.387	0.766	3.258	0	0	2.463	0	0	0.609	0.931	1	0	1	1	conserved hypothetical protein	Hypothetical, unclassified or unknown
PA14_12760		-2.283	0.021	0.093	0.117	0.664	1	0.021	0.81	0.908	0	1	1	0	1	1	-0.323	0.758	0.959	0.261	0.508	0.714	0	1	1	0	1	1	0	1	1	probable ATP-dependent RNA helicase	Transcription, RNA processing and degradation
PA14_12770		1.957	0.054	0.164	0.356	0.525	1	0	1	1	-0.843	0.699	0.817	0	1	1	-0.143	1	1	-0.356	0.403	0.621	0	1	1	-0.564	0.466	0.792	-0.916	0.164	0.336	conserved hypothetical protein	Hypothetical, unclassified or unknown
PA14_12780		-1.575	0.131	0.269	0	1	1	0	1	1	0	1	1	0.4	0.31	0.487	0	1	1	-1.433	0	0	0	1	1	0	1	1	-0.395	0.243	0.42	probable two-component response regulator	Transcriptional regulators; Two-component regulatory systems
PA14_12810		0	1	1	0.158	1	1	0	1	1	2.275	0.002	0.018	0	1	1	-0.449	0.5	0.837	0.412	0.479	0.692	0	1	1	0	1	1	0.936	0.095	0.247	probable two-component response regulator	Two-component regulatory systems; Nucleotide biosynthesis and metabolism
PA14_12820		0.894	0.221	0.354	0.532	0.55	1	0.765	0.219	0.419	2.579	0	0.001	1.08	0.039	0.159	0.639	0.362	0.748	0.14	0.598	0.785	0	1	1	-1.045	0.449	0.786	1.554	0.018	0.086	probable two-component sensor	Two-component regulatory systems
PA14_12840		-0.736	0.258	0.387	0.476	0.438	1	0	1	1	-0.4	0.819	0.9	-0.436	0.285	0.466	0	1	1	0.711	0.02	0.067	-0.641	0.169	0.332	1.432	0.013	0.232	0.808	0.329	0.506	possible acetyltransferase, GNAT family	Translation, post-translational modification and degradation
PA14_12850		-0.332	0.667	0.762	0	1	1	0	1	1	-0.555	0.86	0.926	0	1	1	0	1	1	0.091	0.781	0.912	0	1	1	0.82	0.426	0.775	0	1	1	probable acetyltransferase	Translation, post-translational modification and degradation
PA14_12860		0	1	1	-0.32	0.767	1	0.163	0.615	0.76	0	1	1	0	1	1	-0.723	0.278	0.7	-0.269	0.586	0.775	0	1	1	0	1	1	0	1	1	conserved hypothetical protein	Hypothetical, unclassified or unknown
PA14_12870	tesB	0	1	1	0	1	1	0	1	1	0	1	1	0.96	0.086	0.255	-0.623	0.399	0.774	-1.114	0.012	0.044	0.701	0.135	0.294	-0.863	0.615	0.879	-0.373	0.384	0.558	TesB, acyl-CoA thioesterase II	Fatty acid and phospholipid metabolism
PA14_12890		0	1	1	0.881	0.396	1	1.383	0.122	0.312	0	1	1	0	1	1	1.188	0.411	0.776	-0.447	0.424	0.642	0	1	1	0	1	1	0.44	1	1	possible phosphatase/hydrolase	Putative enzymes
PA14_12900		2.753	0	0.006	0	1	1	0	1	1	-0.55	0.463	0.633	0	1	1	0	1	1	-0.412	0.121	0.273	0	1	1	-1.054	0.185	0.638	0	1	1	histone-like protein HU form N	DNA replication, recombination, modification and repair
PA14_12910		0	1	1	999	0.396	1	999	0.118	0.307	0	1	1	0	1	1	999	0.919	1	-999	1	1	0	1	1	-999	0.633	0.886	0.456	1	1	hypothetical protein	Hypothetical, unclassified or unknown
PA14_12920		0	1	1	3.505	0.162	1	1.276	0.078	0.248	1.554	0.077	0.26	-1.112	0.246	0.431	1.176	0.172	0.642	2.894	0	0	0	1	1	0	1	1	-1.262	0.809	0.909	probable ABC-type taurine transporter, periplasmic component	Transport of small molecules
PA14_12940		1.43	0.245	0.377	5.4	0.165	1	1.762	0.236	0.433	3.419	0	0	-2.124	0.317	0.494	1.725	0.335	0.734	3.312	0	0.002	0	1	1	999	0.373	0.749	0.542	0.284	0.462	probable ATP-binding component of ABC taurine tran	Transport of small molecules
PA14_12960		3.032	0.078	0.201	5.133	0.197	1	0	1	1	4.144	0	0	-1.668	0.493	0.643	0.233	1	1	3.408	0.002	0.011	0.039	0.876	0.944	1.706	0.279	0.688	-0.407	0.856	0.938	probable permease of ABC taurine transporter	Membrane proteins; Transport of small molecules
PA14_12970	tauD	1.029	0.577	0.689	4.544	0.215	1	0	1	1	3.657	0	0	-1.236	0.752	0.849	-1.904	0.674	0.918	0.227	0.927	0.993	2.049	0.177	0.343	-0.19	0.793	0.962	0	1	1	TauD	Carbon compound catabolism
PA14_12980		0	1	1	-0.496	0.34	1	-0.925	0.023	0.11	-1.469	0.005	0.038	-1.289	0.005	0.039	-0.63	0.205	0.673	-0.88	0.001	0.004	-1.588	0	0.003	2.472	0.002	0.078	-1.261	0.002	0.013	possible membrane protein	Membrane proteins
PA14_12990		0	1	1	0.25	0.514	1	0	1	1	0	1	1	-0.381	0.267	0.45	-0.535	0.279	0.7	-1.768	0	0	0	1	1	-1.202	0.404	0.764	-0.684	0.891	0.962	probable choline transporter	Membrane proteins; Transport of small molecules
PA14_13000		0	1	1	2.575	0.154	1	0	1	1	2.025	0.138	0.338	-1.644	0.179	0.371	0	1	1	3.852	0	0	0	1	1	0	1	1	-2.813	0.491	0.652	probable transcriptional regulator	Transcriptional regulators
PA14_13010		-2.586	0.004	0.036	1.753	0	0.032	-0.377	0.332	0.522	0.411	0.875	0.935	-1.875	0.004	0.036	-0.937	0.081	0.488	4.477	0	0	0	1	1	0.962	0.164	0.622	-3.507	0.402	0.577	conserved hypothetical protein	Hypothetical, unclassified or unknown
PA14_13030	cioA	2.387	0.002	0.019	0.546	0.188	1	-0.203	0.548	0.709	0.926	0.321	0.514	0	1	1	0	1	1	0.451	0.099	0.234	-0.658	0.045	0.149	-0.679	0.758	0.945	1.612	0.003	0.023	CioA, cyanide insensitive terminal oxidase	Energy metabolism
PA14_13040	cioB	2.487	0.001	0.015	0.267	0.47	1	-0.39	0.301	0.492	1	0.106	0.297	-0.404	0.189	0.379	-0.26	0.643	0.902	0.346	0.17	0.345	-0.271	0.429	0.59	-0.348	1	1	0.633	0.182	0.354	CioB, cyanide insensitive terminal oxidase	Energy metabolism
PA14_13050		2.551	0.362	0.487	0.806	0.595	1	-0.795	0.045	0.177	1.85	0.096	0.285	-1.046	0.127	0.316	-1.022	0.029	0.27	0.497	0.14	0.304	-0.728	0.027	0.106	0.82	0.18	0.637	0	1	1	hypothetical protein	Hypothetical, unclassified or unknown
PA14_13060		2.396	0.011	0.062	0	1	1	1.581	0.01	0.059	0	1	1	0	1	1	0	1	1	0.263	0.744	0.888	0.351	0.897	0.961	0.82	0.847	0.985	0.991	0.607	0.754	probable AraC-type transcriptional regulator	Transcriptional regulators
PA14_13070		0	1	1	0	1	1	0.839	0.39	0.57	1.111	0.625	0.757	0	1	1	0	1	1	1.222	0.393	0.614	0	1	1	0	1	1	0.94	0.465	0.627	probable MFS transporter	Membrane proteins; Transport of small molecules
PA14_13090		0	1	1	-0.158	0.874	1	0	1	1	0	1	1	0	1	1	0.322	0.584	0.874	1.931	0	0	0	1	1	-1.45	0.085	0.528	-0.535	0.331	0.508	probable 3-ketoacyl-CoA thiolase	Fatty acid and phospholipid metabolism; Putative enzymes
PA14_13110		0.727	0.307	0.431	0	1	1	-1.087	0.005	0.038	1.199	0.336	0.528	-1.786	0	0	-0.106	0.938	1	-0.542	0.33	0.551	-4.232	0	0	-0.508	0.796	0.962	0	1	1	probable medium-chain acyl-CoA ligase	Fatty acid and phospholipid metabolism
PA14_13130		-2.043	0.006	0.044	-0.251	0.619	1	-1.408	0.002	0.016	-0.574	0.215	0.414	-2.058	0	0	-0.19	0.907	1	-1.92	0	0	-4.195	0	0	-0.407	0.706	0.925	-1.066	0.074	0.213	hypothetical protein	Hypothetical, unclassified or unknown
PA14_13140		-1.478	0.047	0.151	-0.077	0.939	1	-1.091	0.04	0.162	0	1	1	-1.774	0	0	0.171	0.685	0.919	-1.131	0.005	0.022	-4.198	0	0	-0.187	0.656	0.902	-0.572	0.304	0.482	conserved hypothetical protein	Hypothetical, unclassified or unknown
PA14_13150		-1.76	0.172	0.31	-0.392	0.452	1	-1.194	0.002	0.017	-0.876	0.24	0.439	-1.361	0	0.004	-0.597	0.159	0.636	-0.056	0.996	1	-1.907	0	0	1.444	0.017	0.267	-0.762	0.255	0.431	putative transcriptional regulator	Transcriptional regulators
PA14_13170		0	1	1	0.558	0.372	1	-0.073	0.993	1	1.03	0.174	0.376	0	1	1	0	1	1	-0.418	0.716	0.867	0	1	1	0	1	1	0	1	1	probable metal transporting P-type ATPase	Membrane proteins; Transport of small molecules
PA14_13190		2.066	0.325	0.449	-0.592	0.462	1	-1.364	0.022	0.108	-1.089	0.772	0.869	-1.505	0	0.003	-0.834	0.163	0.636	-1.01	0.003	0.013	-1.809	0.01	0.053	-1.674	0.182	0.637	0	1	1	conserved hypothetical protein	Hypothetical, unclassified or unknown
PA14_13200		-1.719	0.251	0.381	0.303	0.728	1	0	1	1	0	1	1	0.581	0.498	0.647	0	1	1	-0.835	0.155	0.325	0	1	1	0	1	1	0	1	1	conserved hypothetical protein	Hypothetical, unclassified or unknown
PA14_13210		2.417	0.048	0.152	0	1	1	-2.364	0.054	0.197	0	1	1	-2.644	0.037	0.153	0	1	1	999	0.868	0.96	-999	0.055	0.17	0.12	0.661	0.903	0	1	1	hypothetical protein	Hypothetical, unclassified or unknown
PA14_13220		-1.687	0.075	0.197	1.785	0.332	1	0	1	1	0	1	1	-0.49	0.679	0.79	0	1	1	-0.047	1	1	-1.852	0.499	0.651	-0.231	0.73	0.932	0	1	1	possible protein-tyrosine-phosphatase	Putative enzymes
PA14_13230	moaC	0	1	1	-0.486	0.416	1	0	1	1	0.477	0.257	0.454	0	1	1	0	1	1	-0.379	0.238	0.439	0.846	0.26	0.425	0	1	1	0	1	1	probable Molybdenum cofactor biosynthesis protein	Biosynthesis of cofactors, prosthetic groups and carriers
PA14_13240	moaD	0	1	1	-0.087	1	1	0.587	0.292	0.483	0	1	1	0	1	1	0	1	1	-0.276	0.514	0.718	0.435	0.33	0.501	0	1	1	0	1	1	molybdopterin converting factor, small subunit	Biosynthesis of cofactors, prosthetic groups and carriers
PA14_13250	moaE	0.365	0.793	0.868	-0.569	0.487	1	-0.911	0.146	0.341	0	1	1	0	1	1	-1.149	0.131	0.589	-0.357	0.643	0.817	0	1	1	0	1	1	0	1	1	molybdopterin converting factor, large subunit	Biosynthesis of cofactors, prosthetic groups and carriers
PA14_13260	moaB1	-999	0.426	0.547	-0.231	0.978	1	-0.924	0.601	0.751	1.152	0.047	0.196	0.916	0.647	0.766	-0.929	0.619	0.893	-2.275	0.02	0.068	1.905	0.323	0.492	0	1	1	-1.264	0.358	0.532	MoaB1	Biosynthesis of cofactors, prosthetic groups and carriers
PA14_13280	moeA1	-999	0.289	0.413	0	1	1	0	1	1	0.738	0.382	0.569	0	1	1	0	1	1	-0.234	1	1	2.209	0.348	0.519	-1.588	0.435	0.78	-0.628	0.918	0.977	MoeA1, Molybdopterin biosynthesis enzyme	Biosynthesis of cofactors, prosthetic groups and carriers
PA14_13290		2.066	0.241	0.373	0.504	0.86	1	0.851	0.553	0.713	-0.72	0.46	0.632	1.529	0.072	0.229	1.603	0.165	0.638	-3.623	0	0	0.54	0.397	0.562	0.069	0.685	0.913	-1.396	0.036	0.137	putative protease	Translation, post-translational modification and degradation; Putative enzymes
PA14_13300		1.722	0.101	0.234	-1.346	0.105	1	-0.905	0.191	0.389	0	1	1	2.403	0.004	0.032	0	1	1	-2.689	0.01	0.039	0.18	0.611	0.749	0	1	1	-0.822	0.299	0.476	putative peptidase	Translation, post-translational modification and degradation
PA14_13320		1.967	0.176	0.313	0	1	1	0	1	1	0	1	1	2.13	0.073	0.23	0	1	1	-2.7	0.001	0.007	-0.454	1	1	0.816	0.878	0.994	-2.445	0.271	0.448	Putative lipid carrier protein	Fatty acid and phospholipid metabolism
PA14_13330		0	1	1	0	1	1	0	1	1	0	1	1	-0.438	0.825	0.905	0.24	0.992	1	0.848	0.772	0.907	0	1	1	0	1	1	0.896	1	1	putative phosphatase or phosphodiesterase	Putative enzymes; Nucleotide biosynthesis and metabolism; Secreted factors (toxins, enzymes, alginate)
PA14_13340		0	1	1	0	1	1	-1.627	0.004	0.027	1.273	0.093	0.282	-1.084	0.065	0.216	0	1	1	-0.255	0.773	0.908	-2.003	0.021	0.087	-1.447	0.199	0.644	0	1	1	predicted extracellular nuclease	Transcription, RNA processing and degradation
PA14_13350		0	1	1	0	1	1	0.545	0.22	0.421	-2.307	0.001	0.008	0.8	0.044	0.172	0	1	1	-2.883	0	0	0	1	1	-1.66	0.251	0.677	0	1	1	hypothetical protein	Hypothetical, unclassified or unknown
PA14_13360		0	1	1	-0.618	0.28	1	0	1	1	-2.681	0	0.002	0.416	0.271	0.453	-0.129	0.787	0.97	-3.333	0	0	0	1	1	-2.332	0.097	0.543	0	1	1	hypothetical protein	Hypothetical, unclassified or unknown
PA14_13370		-999	0.491	0.608	-0.567	0.352	1	0	1	1	-1.803	0.014	0.087	0.669	0.152	0.341	0	1	1	-2.248	0	0	0	1	1	-1.458	0.279	0.688	0	1	1	hypothetical protein	Hypothetical, unclassified or unknown
PA14_13380		0.001	1	1	0	1	1	0.54	0.31	0.499	-1.711	0.005	0.038	0	1	1	-0.322	0.626	0.896	-2.114	0	0	0	1	1	-1.123	0.2	0.645	0	1	1	hypothetical protein	Hypothetical, unclassified or unknown
PA14_13390		0	1	1	-0.209	0.887	1	0	1	1	-2.739	0.007	0.05	0	1	1	0	1	1	-1.929	0	0.001	-1.204	0.454	0.613	-0.62	0.411	0.768	0	1	1	conserved hypothetical protein	Hypothetical, unclassified or unknown
PA14_13410	prfC	-1.873	0.042	0.143	1.136	0.023	0.812	0	1	1	0	1	1	0	1	1	0	1	1	-0.012	0.979	1	0.551	0.132	0.289	-0.002	0.87	0.993	-0.918	0.006	0.04	peptide chain release factor 3	Translation, post-translational modification and degradation
PA14_13420		3.011	0	0.003	-1.515	0.045	1	0	1	1	2.053	0.216	0.415	0	1	1	0	1	1	2.055	0	0	0.467	0.562	0.712	0	1	1	0.809	0.143	0.311	conserved hypothetical protein	Hypothetical, unclassified or unknown
PA14_13430	fecA	2.792	0.045	0.15	9.288	0	0	1.794	0.004	0.032	0	1	1	0.508	0.483	0.636	0	1	1	-1.236	0.038	0.111	0	1	1	0	1	1	0.452	0.861	0.941	Fe(III) dicitrate transport protein FecA	Membrane proteins; Transport of small molecules
PA14_13450	fecR*	3.556	0.169	0.307	0.5	0.612	1	1.231	0.022	0.108	0	1	1	-0.816	0.309	0.487	-1.925	0.057	0.403	-1.515	0.911	0.987	0.533	1	1	0	1	1	0.859	1	1	putative transmembrane sensor protein, FecR	Membrane proteins; Transcriptional regulators
PA14_13460	fecI*	0	1	1	8.106	0	0	1.031	0.031	0.135	-2.051	0.913	0.96	0	1	1	-1.045	0.193	0.657	-1.127	0.972	1	-2.944	0.65	0.774	0.87	1	1	0	1	1	putative RNA polymerase sigma-7 factor, ECF subfa	Transcriptional regulators
PA14_13470		0.037	1	1	0.605	0.433	1	0.76	0.384	0.566	0	1	1	0.143	0.955	0.991	0	1	1	-0.132	0.849	0.95	-1.155	0.392	0.559	0	1	1	1.486	0.04	0.145	putative transcriptional regulator, AraC family	Transcriptional regulators
PA14_13490		0	1	1	0	1	1	0	1	1	0	1	1	-0.793	0.372	0.543	0	1	1	-1.458	0.332	0.553	0	1	1	0	1	1	0.09	0.821	0.915	putative membrane protein	Membrane proteins
PA14_13500		2.128	0.06	0.176	0	1	1	0	1	1	0	1	1	0	1	1	0	1	1	-0.226	0.834	0.941	0	1	1	0	1	1	0	1	1	putative D-isomer specific 2-hydroxyacid dehydroge	Energy metabolism; Putative enzymes
PA14_13510		1.031	0.425	0.547	0	1	1	0	1	1	0	1	1	0	1	1	0	1	1	0.682	0.191	0.377	0	1	1	-0.434	0.937	1	0.24	0.981	1	putative transcriptional regulator, LysR family	Transcriptional regulators
PA14_13520		-1.761	0.565	0.679	0	1	1	0	1	1	0.799	0.581	0.725	0	1	1	0	1	1	-0.404	0.918	0.989	0	1	1	0	1	1	0	1	1	putative outer membrane protein	Protein secretion / Export apparatus; Membrane proteins
PA14_13530		0	1	1	-0.957	0.44	1	-0.062	1	1	0.79	0.582	0.726	0	1	1	-1.917	0.158	0.636	-1.335	0.002	0.011	1.239	0.203	0.369	0	1	1	0	1	1	putative outer membrane protein	Protein secretion / Export apparatus; Membrane proteins
PA14_13560		0	1	1	0.551	0.835	1	0.191	1	1	0.671	0.73	0.84	0.65	0.85	0.919	-0.252	0.841	0.99	-1.817	0.009	0.038	0.984	0.272	0.438	0	1	1	-1.25	0.281	0.459	putative fusaric acid resistance protein	Protein secretion / Export apparatus
PA14_13580		2.167	0.002	0.023	-0.56	0.649	1	-0.58	0.647	0.788	1.645	0.003	0.024	-0.895	0.136	0.325	-0.271	0.84	0.99	1.941	0	0	0	1	1	-1.609	0.025	0.312	4.037	0.012	0.063	putative ABC-type proline/glycine betaine transpor	Transport of small molecules
PA14_13590		2.746	0.002	0.024	-0.366	0.878	1	-0.421	0.873	0.95	1.638	0.009	0.064	-0.977	0.126	0.314	-0.013	0.948	1	1.699	0	0	0	1	1	-1.138	0.073	0.496	1.971	0.044	0.154	putative permease of ABC-type transporter	Membrane proteins; Transport of small molecules
PA14_13600		2.724	0	0.005	-0.237	0.992	1	0.128	0.748	0.868	0.981	0.195	0.397	-0.903	0.155	0.344	0.408	0.562	0.863	2.076	0	0	-0.042	0.972	1	-1.035	0.173	0.634	2.9	0.048	0.165	putative binding protein component of ABC transpor	Transport of small molecules
PA14_13610		3.563	0	0.001	-1.137	0.433	1	-0.01	0.857	0.938	0	1	1	-0.969	0.241	0.426	-0.211	0.913	1	1.986	0	0	-0.01	0.993	1	0	1	1	2.376	0.035	0.133	putative permease component of an ABC-type transpo	Membrane proteins; Transport of small molecules
PA14_13620	nhaP	0.377	0.687	0.779	0	1	1	0	1	1	0	1	1	0	1	1	0	1	1	0.533	0.216	0.409	0	1	1	-0.227	0.448	0.786	0	1	1	Na+/H+ antiporter NhaP	Membrane proteins; Transport of small molecules
PA14_13630		3.602	0.002	0.02	0.687	0.757	1	0	1	1	-0.926	0.981	1	0	1	1	0.891	0.461	0.813	0.764	0.816	0.931	0	1	1	0	1	1	0	1	1	hypothetical protein	Hypothetical, unclassified or unknown
PA14_13650		0	1	1	0	1	1	0.65	0.268	0.458	0	1	1	0	1	1	0.904	0.166	0.639	0.532	0.306	0.525	0	1	1	-0.283	0.557	0.845	0	1	1	putative sugar phosphatase	Carbon compound catabolism
PA14_13660	tpbA	0	1	1	-1.738	0.786	1	-1.642	0.755	0.871	2.151	0.531	0.689	0	1	1	-1.123	0.981	1	2.351	0.61	0.794	1.169	0.851	0.927	0	1	1	2.749	0.045	0.156	putative protein phosphatase	Two-component regulatory systems; Translation, post-translational modification and degradation; Motility / AttachmentMotility / Attachment
PA14_13670		0	1	1	0	1	1	0	1	1	-1.186	0.789	0.881	-1.03	0.843	0.915	0	1	1	0.197	0.889	0.974	0	1	1	-1.628	0.43	0.776	-2.181	0.233	0.409	hypothetical protein	Hypothetical, unclassified or unknown
PA14_13680		-1.141	0.879	0.937	-0.812	0.34	1	0	1	1	0	1	1	0	1	1	-0.995	0.286	0.704	0.067	0.924	0.992	1.195	0.194	0.359	0	1	1	-1.56	0.542	0.701	putative short-chain dehydrogenase	Biosynthesis of cofactors, prosthetic groups and carriers; Putative enzymes
PA14_13690		-2.462	0.103	0.237	0	1	1	0	1	1	0	1	1	-0.562	0.366	0.537	-0.552	0.395	0.771	-0.399	0.597	0.784	0.626	0.201	0.368	0	1	1	-0.002	0.786	0.89	putative methyltransferase	Biosynthesis of cofactors, prosthetic groups and carriers
PA14_13710		-1.759	0.168	0.307	0	1	1	0	1	1	-0.659	0.902	0.954	0	1	1	0	1	1	-0.743	0.379	0.599	0.951	0.079	0.216	0	1	1	0	1	1	conserved hypothetical protein	Hypothetical, unclassified or unknown
PA14_13720		1.652	0.802	0.874	-1.28	0.135	1	-0.328	0.572	0.728	0	1	1	0	1	1	-0.599	0.511	0.842	-1.859	0	0.002	1.549	0.004	0.027	0	1	1	-1.114	0.053	0.174	conserved hypothetical protein	Hypothetical, unclassified or unknown
PA14_13730	narL	0	1	1	0	1	1	0	1	1	0	1	1	0.038	0.978	1	0	1	1	-0.322	0.399	0.619	1.458	0.002	0.015	1.117	0.219	0.65	-1.081	0.03	0.119	putative nitrate/nitrite response regulator; NarL	Energy metabolism; Two-component regulatory systems
PA14_13740	narX	0	1	1	0	1	1	0	1	1	0.899	0.214	0.414	0	1	1	0	1	1	0.961	0.004	0.017	1.276	0.013	0.063	0.96	0.268	0.683	-1.48	0.002	0.014	putative nitrate/nitrite sensor protein; NarX	Energy metabolism; Two-component regulatory systems
PA14_13750	narK1	0	1	1	-0.522	0.705	1	0.267	1	1	0.396	0.29	0.485	0.441	0.978	1	1.411	0.237	0.69	0.668	0.588	0.777	2.829	0.249	0.414	-1.909	0.043	0.407	-1.493	0.112	0.271	putative nitrite extrusion protein	Membrane proteins; Transport of small molecules
PA14_13770	narK2	0	1	1	-0.837	0.439	1	0	1	1	0.235	0.515	0.676	1.111	0.281	0.461	0.913	0.319	0.727	1.906	0.022	0.074	2.257	0.227	0.392	0	1	1	-1.76	0.121	0.283	nitrite extrusion protein	Membrane proteins; Transport of small molecules
PA14_13780	narG	0	1	1	0	1	1	0	1	1	0.367	0.405	0.588	1.857	0.007	0.048	0	1	1	2.697	0	0	-0.774	0.853	0.928	-0.407	0.296	0.7	0	1	1	putative respiratory nitrate reductase alpha subun	Energy metabolism
PA14_13800	narH	0	1	1	0	1	1	0	1	1	1.032	0.028	0.14	0.818	0.339	0.513	0.346	0.763	0.961	3.07	0	0	-2.113	0	0.001	0.378	0.861	0.992	1.143	0.024	0.103	respiratory nitrate reductase beta subuni	Energy metabolism
PA14_13810	narJ	1.177	0.26	0.388	0	1	1	0	1	1	1.855	0.022	0.119	0	1	1	0	1	1	2.536	0.001	0.007	-2.18	0.029	0.111	-0.821	0.517	0.822	1.791	0.183	0.355	respiratory nitrate reductase delta chain	Energy metabolism
PA14_13830	narI	0	1	1	-1.605	0.124	1	-1.33	0.154	0.352	0.895	0.092	0.281	1.541	0.249	0.433	-0.869	0.343	0.735	4.063	0	0	-1.814	0.177	0.342	-0.142	0.582	0.862	-0.481	1	1	respiratory nitrate reductase gamma chain	Energy metabolism
PA14_13840		0	1	1	-1.446	0.197	1	-1.256	0.194	0.392	1.159	0.105	0.296	2.198	0.02	0.103	-1.505	0.195	0.66	3.768	0	0	-1.536	0.287	0.454	-0.647	0.384	0.755	4.262	0.005	0.036	putative peptidyl-prolyl cis-trans isomerase	Translation, post-translational modification and degradation; Chaperones / Heat shock proteins
PA14_13850	moaA	1.448	0.102	0.235	1.148	0.512	1	1.651	0.245	0.438	1.357	0.073	0.252	1.57	0.293	0.474	1.58	0.516	0.844	3.232	0	0.002	-1.664	0.227	0.392	0	1	1	5.433	0.001	0.009	molybdenum cofactor biosynthesis protein A	Biosynthesis of cofactors, prosthetic groups and carriers
PA14_13860		0	1	1	1.679	0.818	1	2.593	0.464	0.639	0	1	1	0	1	1	3.114	0.283	0.702	1.92	0.04	0.116	999	0.181	0.346	0.87	1	1	2.817	0.566	0.721	hypothetical protein	Hypothetical, unclassified or unknown
PA14_13870		-1.451	0.23	0.363	0	1	1	0	1	1	0.031	0.586	0.728	1.428	0.191	0.38	0	1	1	3.949	0	0	-0.474	1	1	1.041	0.808	0.969	-0.89	0.637	0.773	hypothetical protein	Hypothetical, unclassified or unknown
PA14_13880		0	1	1	0	1	1	0	1	1	0.228	1	1	0	1	1	0	1	1	3.771	0	0	0	1	1	0	1	1	-999	0.633	0.773	hypothetical protein	Hypothetical, unclassified or unknown
PA14_13890		0	1	1	0.62	0.656	1	0	1	1	-0.552	0.457	0.63	0	1	1	-0.017	0.874	1	-0.235	1	1	0	1	1	-2.446	0.58	0.861	1.646	0.428	0.601	putative integrase protein	Related to phage, transposon or plasmid
PA14_13920		-0.192	0.973	1	0.776	0.481	1	0.475	0.755	0.871	0.451	0.608	0.745	-2.491	0.087	0.257	6.125	0.018	0.193	0.889	0.464	0.679	-0.056	0.837	0.918	0	1	1	0	1	1	hypothetical protein	Hypothetical, unclassified or unknown
PA14_13940		1.207	0.198	0.332	0.333	0.317	1	-0.174	0.899	0.967	2.732	0	0	-0.776	0.079	0.24	4.052	0	0	-1.016	0.132	0.292	-1.064	0.198	0.365	-0.268	0.897	0.997	0	1	1	putative S-type pyocin protein	Adaptation / Protection; Secreted factors (toxins, enzymes, alginate)
PA14_13950		0	1	1	-0.294	0.629	1	0	1	1	1.457	0.037	0.167	-0.543	0.37	0.541	3.112	0.001	0.014	-0.973	0.001	0.005	-0.574	0.112	0.263	0.338	0.944	1	-0.607	0.531	0.691	hypothetical protein	Hypothetical, unclassified or unknown
PA14_13960		0	1	1	-1.824	0.458	1	0	1	1	0	1	1	0	1	1	-999	0.256	0.697	0.501	1	1	-2.472	0.581	0.726	-999	0.876	0.994	0	1	1	hypothetical protein	Hypothetical, unclassified or unknown
PA14_13970		0	1	1	0.446	0.587	1	0	1	1	0	1	1	-0.707	0.316	0.493	0	1	1	0.252	0.844	0.946	0	1	1	0	1	1	0.09	0.93	0.982	hypothetical protein	Hypothetical, unclassified or unknown
PA14_13990		-1.972	0.014	0.072	1.479	0.317	1	1.48	0.001	0.006	1.05	0.077	0.26	1.513	0.382	0.551	1.015	0.056	0.4	0.272	0.298	0.515	0	1	1	1.047	0.305	0.706	0	1	1	putative amino acid ABC transporter	Transport of small molecules
PA14_14000		0	1	1	0.268	0.616	1	0.71	0.254	0.447	0	1	1	0	1	1	-0.517	0.471	0.818	0.046	0.817	0.931	0	1	1	0	1	1	0	1	1	conserved hypothetical protein	Transcriptional regulators; Amino acid biosynthesis and metabolism
PA14_14010		-1.693	0.119	0.256	0.442	0.445	1	1.061	0.082	0.256	0	1	1	1.239	0.2	0.389	0.272	0.574	0.87	0.327	0.683	0.845	0	1	1	1.059	0.264	0.683	0.736	0.643	0.779	putative amino acid oxidase	Amino acid biosynthesis and metabolism
PA14_14020		0	1	1	0.561	0.414	1	0.792	0.133	0.324	0	1	1	1.271	0.472	0.627	0	1	1	0.255	0.672	0.837	0.471	0.726	0.833	1.125	0.182	0.637	-1.164	0.24	0.418	putative ornithine cyclodeaminase	Amino acid biosynthesis and metabolism
PA14_14040	rhl	0	1	1	0.504	0.363	1	0.421	0.347	0.535	-0.715	0.099	0.288	0	1	1	-0.216	0.602	0.884	-0.702	0.01	0.038	-0.57	0.109	0.26	0	1	1	-0.707	0.084	0.231	ATP-dependent RNA helicase RhlB	Transcription, RNA processing and degradation
PA14_14060		0	1	1	-0.882	0.113	1	-0.445	0.337	0.528	-1.039	0.18	0.383	-0.588	0.217	0.403	-0.673	0.211	0.677	-1.166	0.002	0.012	-2.51	0	0	-0.872	0.47	0.794	-0.632	0.49	0.652	putative long-chain-fatty-acid-CoA ligase	Fatty acid and phospholipid metabolism; Putative enzymes
PA14_14080	estB*	3.608	0.013	0.07	0	1	1	0	1	1	-1.551	0.184	0.387	0	1	1	0.661	0.609	0.886	-1.159	0.156	0.328	0	1	1	0	1	1	-0.983	0.272	0.449	carboxylesterase	Fatty acid and phospholipid metabolism; Putative enzymes
PA14_14100	yhdW*	-0.847	0.398	0.521	0	1	1	-1.496	0	0.003	-0.938	0.209	0.41	-1.147	0.008	0.054	-0.715	0.158	0.636	-1.068	0.02	0.068	-1.606	0.001	0.007	0.428	0.19	0.638	2.118	0.001	0.006	Putative amino-acid ABC transporter binding protei	Transport of small molecules
PA14_14110	pcs	2.671	0	0.007	0	1	1	-0.763	0.06	0.212	0	1	1	-0.885	0.048	0.179	-0.776	0.123	0.584	-0.476	0.171	0.347	-1.125	0.071	0.201	-0.148	0.867	0.993	0.674	0.286	0.464	Phosphatidylserine synthase	Fatty acid and phospholipid metabolism
PA14_14130		2.816	0.003	0.03	0	1	1	0	1	1	0	1	1	-0.58	0.526	0.668	-1.084	0.122	0.581	-0.631	0.556	0.753	-1.297	0.071	0.202	0	1	1	0	1	1	conserved hypothetical protein	Hypothetical, unclassified or unknown
PA14_14140		0	1	1	0	1	1	0	1	1	0	1	1	-0.391	0.285	0.466	-0.308	0.655	0.911	0.042	0.809	0.926	0	1	1	0	1	1	0	1	1	conserved hypothetical protein	Hypothetical, unclassified or unknown
PA14_14150		0	1	1	-0.799	0.423	1	-0.834	0.457	0.632	0	1	1	-0.283	0.835	0.911	-0.229	0.958	1	-0.094	0.475	0.69	0	1	1	0	1	1	0	1	1	putative endonuclease domain	DNA replication, recombination, modification and repair
PA14_14160		0	1	1	-0.496	0.533	1	-0.546	0.375	0.558	0	1	1	-0.452	0.561	0.7	-0.822	0.206	0.673	-0.231	0.546	0.745	0.756	0.358	0.528	0.849	0.212	0.647	0	1	1	putative acetyltransferase	Amino acid biosynthesis and metabolism; Putative enzymes
PA14_14170		0	1	1	-0.101	0.872	1	0	1	1	-0.901	0.746	0.85	0	1	1	0.252	0.723	0.938	-0.126	0.438	0.656	0	1	1	0.936	0.432	0.778	-0.054	0.774	0.881	putative glutathione S-transferase	Translation, post-translational modification and degradation
PA14_14200		-0.708	0.863	0.924	0	1	1	-0.42	0.381	0.564	-0.784	0.646	0.775	0	1	1	0	1	1	-0.85	0.073	0.187	0	1	1	0	1	1	0	1	1	putative membrane protein	Membrane proteins
PA14_14210		-0.202	1	1	-0.446	0.549	1	0	1	1	0	1	1	-0.269	0.444	0.604	0	1	1	-0.133	0.764	0.902	-0.604	0.417	0.579	-1.641	0.072	0.491	0	1	1	hypothetical protein	Hypothetical, unclassified or unknown
PA14_14220	yejK*	0	1	1	0	1	1	0	1	1	0	1	1	0	1	1	0	1	1	-0.061	0.816	0.931	0	1	1	0.97	0.199	0.643	0	1	1	putative nucleoid-associated protein	Hypothetical, unclassified or unknown
PA14_14230		-2.549	0.004	0.032	0	1	1	-0.68	0.102	0.283	-1.401	0.283	0.479	0	1	1	0.162	0.625	0.895	0.113	0.808	0.925	0.028	0.721	0.83	0.978	0.136	0.6	0	1	1	putative periplasmic transport protein	Protein secretion / Export apparatus
PA14_14250		-3.652	0.003	0.026	0.515	0.61	1	-0.328	0.593	0.744	0	1	1	0	1	1	0.094	1	1	-0.239	0.985	1	-1.158	0.205	0.37	0	1	1	0	1	1	conserved hypothetical protein	Hypothetical, unclassified or unknown
PA14_14270		1.179	0.185	0.32	-0.348	0.643	1	-0.949	0.053	0.196	0	1	1	-1.564	0.002	0.018	-0.643	0.259	0.697	-0.078	0.939	1	0	1	1	1.232	0.068	0.48	1.41	0.414	0.588	putative hydrolase, isochorismatase family	Putative enzymes
PA14_14280		1.943	0.174	0.311	-0.989	0.441	1	1.062	0.098	0.28	0	1	1	0.624	0.338	0.512	0	1	1	0.356	0.459	0.675	0	1	1	0	1	1	-1.048	0.435	0.605	putative transcriptional regulator, LysR family	Transcriptional regulators
PA14_14290		-0.97	0.278	0.402	0	1	1	0	1	1	0	1	1	0	1	1	0	1	1	0.768	0.307	0.525	0	1	1	0.549	0.875	0.994	0	1	1	conserved hypothetical protein	Hypothetical, unclassified or unknown
PA14_14300		-1.311	0.459	0.577	0	1	1	0	1	1	0	1	1	2.255	0.02	0.103	0	1	1	3.392	0	0	0	1	1	1.167	0.851	0.987	0	1	1	putative zinc-binding oxidoreductase	Carbon compound catabolism
PA14_14310		-2.523	0.035	0.127	0.51	0.789	1	-0.277	0.56	0.719	0	1	1	0	1	1	-0.284	0.682	0.919	2.234	0	0	0.522	0.628	0.761	0	1	1	-0.701	0.697	0.823	putative transcriptional regulator	Transcriptional regulators
PA14_14320		1.354	0.313	0.437	1.272	0.241	1	-0.068	0.884	0.958	2.144	0.128	0.327	-1.934	0.01	0.064	1.417	0.172	0.642	-0.046	0.937	0.999	-2.252	0.425	0.587	0	1	1	-0.5	1	1	conserved hypothetical protein	Hypothetical, unclassified or unknown
PA14_14330		-1.285	0.806	0.875	1.58	0.613	1	-1.265	0.764	0.879	-1.103	0.313	0.506	0.549	0.913	0.963	3.114	0.086	0.505	0.919	0.471	0.685	0.934	0.678	0.797	0	1	1	1.322	0.217	0.392	probable chaperone	Secreted factors (toxins, enzymes, alginate); Chaperones / Heat shock proteins; Protein secretion / Export apparatus
PA14_14340	ybiN*	2.101	0.138	0.275	0	1	1	0	1	1	-0.203	0.943	0.978	0.828	0.593	0.725	-0.123	1	1	-0.612	0.33	0.551	1.346	0.259	0.424	1.154	0.314	0.709	-0.728	0.352	0.528	conserved hypothetical protein	Hypothetical, unclassified or unknown
PA14_14360		0	1	1	0	1	1	0	1	1	0	1	1	0	1	1	0	1	1	-2.775	0	0	1.764	0.021	0.09	1.551	0.05	0.441	-0.735	0.114	0.272	putative sodium/sulphate transporter	Membrane proteins; Transport of small molecules
PA14_14370		0	1	1	-0.65	0.405	1	0	1	1	-1.202	0.045	0.191	-0.346	0.841	0.914	-0.619	0.293	0.706	-1.612	0	0	-1.22	0.026	0.103	-1.142	0.107	0.559	-2.071	0.004	0.029	putative ABC-transporter ATP-binding component	Transport of small molecules
PA14_14380		0.35	0.729	0.814	-0.417	0.347	1	0.1	0.933	0.99	-1.44	0.012	0.079	0	1	1	-0.587	0.222	0.68	-1.874	0	0	-0.581	0.253	0.417	-1.001	0.157	0.62	-1.767	0.001	0.011	putative transmembrane component of ABC transporte	Membrane proteins; Transport of small molecules
PA14_14390		0	1	1	-0.542	0.327	1	-0.042	0.945	0.998	-1.435	0.04	0.177	0	1	1	-0.377	0.552	0.86	-1.04	0	0.001	-1.054	0.011	0.058	-1.89	0.009	0.191	-1.799	0	0.001	putative ABC-type transport protein, periplasmic c	Transport of small molecules
PA14_14400		0	1	1	0	1	1	1.358	0.309	0.498	2.839	0.116	0.309	0.163	0.945	0.984	0	1	1	-3.426	0.279	0.494	-2.066	0.564	0.713	0.506	0.935	1	0	1	1	hypothetical protein	Hypothetical, unclassified or unknown
PA14_14420		0	1	1	0	1	1	1.139	0.074	0.241	1.037	0.402	0.585	0	1	1	0.884	0.24	0.69	0.098	0.912	0.988	-1.806	0.35	0.521	0	1	1	0	1	1	hypothetical protein	Hypothetical, unclassified or unknown
PA14_14430		0	1	1	0.802	0.261	1	0.483	0.604	0.753	0	1	1	0	1	1	1.073	0.093	0.521	1.291	0.023	0.076	0	1	1	0	1	1	-0.96	0.829	0.916	hypothetical protein	Hypothetical, unclassified or unknown
PA14_14440	valS	-1.157	0.169	0.307	0.172	0.828	1	0.463	0.231	0.428	-1.069	0.089	0.278	0.763	0.038	0.157	0	1	1	-0.599	0.045	0.128	1.165	0.003	0.022	1.373	0.079	0.509	-0.699	0.022	0.096	valyl-tRNA synthetase	Amino acid biosynthesis and metabolism; Translation, post-translational modification and degradation
PA14_14450		-2.338	0.257	0.386	-0.325	0.84	1	-0.04	0.928	0.986	0	1	1	-0.487	0.538	0.68	-0.083	0.955	1	-1.12	0.07	0.18	-1.338	0.068	0.196	0.414	0.228	0.658	0	1	1	conserved hypothetical protein	Hypothetical, unclassified or unknown
PA14_14460	holC	-3.433	0	0.009	0.513	0.332	1	0	1	1	-1.295	0.044	0.186	-0.327	0.48	0.634	0	1	1	-1.22	0	0.003	-0.787	0.182	0.347	0	1	1	-0.886	0.091	0.242	DNA polymerase holoenzyme chi subunit	DNA replication, recombination, modification and repair
PA14_14470	pepA	-2.179	0.006	0.043	0	1	1	0	1	1	0	1	1	0	1	1	0	1	1	-0.34	0.351	0.571	-0.477	0.307	0.475	0	1	1	0	1	1	leucine aminopeptidase	Transcription, RNA processing and degradation; Secreted factors (toxins, enzymes, alginate); Translation, post-translational modification and degradation
PA14_14480		0.598	0.509	0.625	0.124	0.803	1	0.713	0.332	0.522	-0.606	0.887	0.943	0	1	1	-0.08	1	1	2.112	0.024	0.078	0	1	1	1.368	0.402	0.764	0	1	1	putative transcriptional regulator	Transcriptional regulators
PA14_14490		0	1	1	0	1	1	0	1	1	0	1	1	0	1	1	0	1	1	0.344	0.505	0.712	1.928	0.092	0.237	0	1	1	0	1	1	putative hydrolase	Amino acid biosynthesis and metabolism
PA14_14500	yjgP*	0.586	0.42	0.542	0	1	1	0	1	1	-0.627	0.32	0.514	-0.375	0.263	0.446	0	1	1	0.265	0.398	0.619	0.995	0.014	0.068	0	1	1	0	1	1	putative permease	Membrane proteins
PA14_14510	yjgQ*	0.522	0.387	0.51	0.334	0.647	1	0.031	0.887	0.96	-1.05	0.049	0.201	-0.52	0.14	0.33	-0.355	0.419	0.777	0.305	0.423	0.641	0	1	1	0	1	1	-0.581	0.185	0.356	putative permease	Membrane proteins
PA14_14520		-0.07	0.9	0.952	-0.095	0.833	1	0.512	0.697	0.828	0	1	1	0	1	1	-0.029	0.91	1	0.519	0.236	0.437	1.121	0.205	0.371	0.469	1	1	-0.563	0.641	0.777	putative membrane protein	Membrane proteins
PA14_14530		-0.88	0.292	0.416	0.55	0.402	1	-0.919	0.055	0.199	0	1	1	-0.872	0.045	0.174	-0.669	0.544	0.858	-0.02	0.94	1	0	1	1	1.543	0.027	0.329	0	1	1	putative membrane protein	Membrane proteins; Nucleotide biosynthesis and metabolism
PA14_14540		0	1	1	1.288	0.127	1	-0.91	0.036	0.149	0	1	1	-0.868	0.082	0.246	0.744	0.137	0.601	0.205	0.566	0.762	0	1	1	-0.473	0.851	0.987	0.133	0.608	0.754	hypothetical protein	Hypothetical, unclassified or unknown
PA14_14550		0	1	1	0	1	1	-1.505	0	0	0	1	1	-0.992	0.007	0.048	0	1	1	0.184	0.964	1	0	1	1	-0.687	0.681	0.911	0.181	0.612	0.756	hypothetical protein	Hypothetical, unclassified or unknown
PA14_14560		0	1	1	999	0.54	1	999	0.722	0.847	-1.974	0.56	0.712	999	0.519	0.664	999	0.604	0.886	-0.59	0.532	0.732	2.178	0.404	0.569	999	0.258	0.679	-1.475	0.488	0.65	hypothetical protein	Hypothetical, unclassified or unknown
PA14_14590	queA	0	1	1	0.087	0.902	1	0	1	1	-0.073	0.627	0.759	0	1	1	0	1	1	-0.716	0.03	0.093	1.755	0.001	0.008	-0.062	0.691	0.914	-0.987	0.044	0.156	S-adenosylmethionine:tRNA ribosyltransferase-isomerase	Translation, post-translational modification and degradation
PA14_14600	tgt	0	1	1	0.705	0.2	1	0.745	0.101	0.283	-0.369	0.489	0.654	0.605	0.198	0.389	0	1	1	-0.855	0.011	0.042	2.093	0	0	0.426	1	1	-0.8	0.048	0.165	queuine tRNA-ribosyltransferase	Transcription, RNA processing and degradation; Translation, post-translational modification and degradation
PA14_14610	yajC*	0	1	1	0.83	0.109	1	1.183	0.005	0.034	0	1	1	-0.3	0.532	0.675	0	1	1	-0.77	0.01	0.041	0.703	0.05	0.159	0	1	1	-0.747	0.402	0.577	putative preprotein translocase	Protein secretion / Export apparatus
PA14_14630	secD	0	1	1	0	1	1	0.343	0.39	0.57	-0.803	0.171	0.372	0.171	0.638	0.76	-0.538	0.145	0.612	-1.287	0	0	1.399	0	0.002	0.349	1	1	0	1	1	protein-export membrane protein SecD	Membrane proteins; Protein secretion / Export apparatus
PA14_14650	secF	0.494	0.459	0.577	0.014	0.83	1	0.602	0.45	0.627	-1.151	0.011	0.071	0.98	0.003	0.025	-0.797	0.222	0.68	-1.261	0	0	1.31	0.001	0.012	0.547	0.825	0.975	0	1	1	protein-export membrane protein SecF	Protein secretion / Export apparatus
PA14_14660	ycfJ*	3.012	0	0.002	-0.433	0.74	1	-0.264	0.927	0.985	0.56	0.099	0.289	-0.523	0.382	0.551	0.263	0.559	0.861	2.138	0	0	0.665	0.064	0.189	-1.481	0.051	0.441	1.799	0	0	putative outer membrane protein	Protein secretion / Export apparatus; Membrane proteins
PA14_14680	suhB*	2.159	0.006	0.044	0.394	0.612	1	0.897	0.08	0.252	0.388	0.827	0.906	0.65	0.109	0.292	0	1	1	0.131	0.702	0.857	2.494	0	0	0	1	1	-0.705	0.306	0.483	extragenic suppressor protein SuhB	Translation, post-translational modification and degradation; Adaptation / Protection
PA14_14690		0.181	0.7	0.792	1.311	0.072	1	1.413	0.002	0.016	0	1	1	0	1	1	0.842	0.126	0.588	-0.067	0.843	0.945	1.081	0.023	0.093	0	1	1	0	1	1	putative rRNA methylase	Translation, post-translational modification and degradation; Putative enzymes
PA14_14700	cysE	1.11	0.139	0.276	0	1	1	0	1	1	0.251	0.536	0.694	0.627	0.158	0.347	0	1	1	-0.132	0.484	0.696	0.636	0.175	0.341	0	1	1	0	1	1	serine O-acetyltransferase	Biosynthesis of cofactors, prosthetic groups and carriers; Amino acid biosynthesis and metabolism
PA14_14710		0	1	1	1.214	0.154	1	1.661	0	0	0.849	0.198	0.399	1.164	0.001	0.01	0.92	0.034	0.302	-0.14	0.842	0.945	0.934	0.077	0.214	-0.808	0.44	0.782	0.608	0.202	0.375	putative Rrf2 family protein	Transcriptional regulators; Adaptation / Protection
PA14_14730	iscS	-0.848	0.188	0.323	0.663	0.102	1	1.037	0.001	0.014	0.382	0.325	0.518	0.945	0.005	0.038	0	1	1	-0.298	0.175	0.352	0.462	0.208	0.374	-0.529	0.646	0.896	0	1	1	cysteine desulfurase	Amino acid biosynthesis and metabolism; Biosynthesis of cofactors, prosthetic groups and carriers
PA14_14740	iscU*	-0.864	0.188	0.323	0.886	0.283	1	1.124	0.002	0.015	-0.124	0.98	1	0.896	0.013	0.076	0	1	1	-0.963	0.001	0.008	0.388	0.489	0.644	0	1	1	0	1	1	putative iron-binding protein IscU	Biosynthesis of cofactors, prosthetic groups and carriers
PA14_14750	icsA*	-0.829	0.203	0.336	0.873	0.054	1	1.152	0.001	0.011	-0.002	0.959	0.987	0.694	0.057	0.2	0	1	1	-0.528	0.07	0.181	0.017	0.725	0.832	0	1	1	-0.389	0.729	0.845	putative iron-binding protein IscA	Energy metabolism; Biosynthesis of cofactors, prosthetic groups and carriers
PA14_14770	hscB	0	1	1	1.229	0.196	1	1.105	0.051	0.19	0.338	0.431	0.609	1.11	0.014	0.081	0.112	0.683	0.919	-0.898	0.002	0.009	0.333	0.369	0.54	0	1	1	0	1	1	heat shock protein HscB	Chaperones / Heat shock proteins
PA14_14780	hscA	0	1	1	1.085	0.017	0.625	1.485	0	0.001	0	1	1	1.361	0	0.002	0	1	1	-0.857	0.001	0.007	0.983	0.024	0.098	0.309	0.931	1	0	1	1	heat shock protein HscA	Chaperones / Heat shock proteins
PA14_14800	fdx2	-0.918	0.242	0.373	1.016	0.025	0.832	1.141	0.002	0.016	0	1	1	0.793	0.031	0.136	0	1	1	-1.125	0	0.001	1.325	0.006	0.036	0	1	1	-0.34	0.54	0.698	ferredoxin [2Fe-2S]	Energy metabolism
PA14_14810		-0.613	0.327	0.451	0.785	0.07	1	1.137	0.002	0.016	0.491	0.292	0.487	0.737	0.017	0.093	0	1	1	-0.541	0.176	0.354	0.498	0.459	0.617	0.824	0.189	0.638	-0.051	0.817	0.913	conserved hypothetical protein	Hypothetical, unclassified or unknown
PA14_14820	ndk	1.258	0.337	0.462	0.514	0.214	1	0.522	0.117	0.307	0	1	1	0.524	0.155	0.344	0	1	1	-0.627	0.04	0.116	0.778	0.02	0.085	0	1	1	-0.868	0.006	0.039	nucleoside diphosphate kinase	Nucleotide biosynthesis and metabolism
PA14_14830		1.504	0.1	0.234	0	1	1	0	1	1	-0.151	0.905	0.955	0	1	1	0	1	1	-0.147	0.496	0.705	0.88	0.017	0.077	0	1	1	-0.709	0.051	0.171	putative Fe-S-cluster redox enzyme	Energy metabolism
PA14_14850	pilF	1.229	0.207	0.34	0.726	0.34	1	0.604	0.1	0.282	0	1	1	0.466	0.239	0.425	0	1	1	-0.134	0.632	0.811	0	1	1	0	1	1	0	1	1	type 4 fimbrial biogenesis protein PilF	Protein secretion / Export apparatus; Motility / Attachment
PA14_14860		1.381	0.074	0.196	0	1	1	0	1	1	0	1	1	0.69	0.058	0.202	0	1	1	-0.137	0.759	0.899	0.595	0.127	0.284	0.569	0.657	0.902	0	1	1	conserved hypothetical protein	Hypothetical, unclassified or unknown
PA14_14880	ispG	1.462	0.069	0.191	0	1	1	0	1	1	0	1	1	0.562	0.118	0.304	0	1	1	-0.247	0.331	0.552	0.496	0.144	0.306	0.744	0.563	0.848	0	1	1	putative isoprenoid biosynthetic protein	Fatty acid and phospholipid metabolism; Putative enzymes
PA14_14890	hisS	1.339	0.075	0.197	0	1	1	0	1	1	0	1	1	0.93	0.006	0.046	0	1	1	-0.759	0.002	0.01	0.766	0.036	0.13	1.025	0.37	0.746	0	1	1	histidyl-tRNA synthetase	Translation, post-translational modification and degradation
PA14_14900		0	1	1	0.504	0.561	1	0.497	0.164	0.363	0	1	1	0.86	0.094	0.268	0	1	1	-0.74	0.007	0.03	0.653	0.124	0.279	0.64	0.598	0.868	0	1	1	conserved hypothetical protein	Hypothetical, unclassified or unknown
PA14_14910		1.219	0.087	0.214	0.465	0.591	1	0.445	0.186	0.386	0	1	1	1.11	0.132	0.322	0	1	1	-1.026	0	0.002	0.687	0.118	0.271	0.343	0.933	1	-0.467	0.169	0.343	conserved hypothetical protein	Hypothetical, unclassified or unknown
PA14_14930	engA*	0	1	1	0	1	1	0	1	1	0.309	0.632	0.763	0.565	0.102	0.281	0	1	1	-0.665	0.005	0.022	1.33	0	0.004	0.667	0.286	0.694	0	1	1	putative GTP-binding protein EngA	Translation, post-translational modification and degradation
PA14_14940	ybdL*	-0.722	0.517	0.631	0.421	0.416	1	0.095	0.951	1	0	1	1	0.323	0.491	0.641	0	1	1	0.187	0.462	0.677	0.624	0.153	0.316	0	1	1	-0.474	0.469	0.631	putative aminotransferase	Amino acid biosynthesis and metabolism; Putative enzymes
PA14_14960	yafV*	-2.441	0.012	0.064	-0.01	0.998	1	-0.42	0.216	0.416	-0.793	0.116	0.31	-0.682	0.105	0.287	-0.417	0.3	0.715	0.232	0.478	0.692	0	1	1	0	1	1	0	1	1	putative amidohydrolase	Amino acid biosynthesis and metabolism
PA14_14975		2.012	0.026	0.106	0	1	1	-0.959	0.037	0.152	0	1	1	-0.769	0.08	0.244	-0.636	0.26	0.697	1.427	0	0	0	1	1	0.361	0.396	0.761	0.753	0.256	0.432	hypothetical protein	Hypothetical, unclassified or unknown
PA14_14990	mocA*	0	1	1	-0.231	0.855	1	-0.331	0.723	0.849	0	1	1	-0.788	0.071	0.226	0.133	0.666	0.917	1.663	0	0	0	1	1	-1.721	0.015	0.244	1.107	0.098	0.252	putative oxidoreductase	Energy metabolism; Putative enzymes
PA14_15000		0	1	1	1.043	0.359	1	1.711	0.03	0.131	0	1	1	0	1	1	1.402	0.173	0.645	0.847	0.083	0.207	0.712	0.388	0.556	-0.091	0.633	0.886	0	1	1	hypothetical protein	Membrane proteins
PA14_15020		-1.636	0.132	0.27	0.956	0.16	1	1.72	0.001	0.009	-0.213	0.561	0.712	0	1	1	0.95	0.171	0.641	0.141	0.944	1	0	1	1	0	1	1	0	1	1	hypothetical protein	Hypothetical, unclassified or unknown
PA14_15030	leuA	-2.169	0.006	0.044	0	1	1	-0.581	0.115	0.304	-0.674	0.439	0.614	-0.715	0.069	0.225	0	1	1	-0.233	0.381	0.601	-1.216	0.005	0.034	0	1	1	0	1	1	2-isopropylmalate synthase	Amino acid biosynthesis and metabolism
PA14_15050		-0.532	0.581	0.692	0.418	0.351	1	-0.597	0.193	0.392	-0.854	0.435	0.612	-0.457	0.165	0.354	-0.206	0.769	0.963	-0.334	0.217	0.41	-2.066	0	0	-1.453	0.04	0.399	0	1	1	conserved hypothetical protein	Hypothetical, unclassified or unknown
PA14_15070	oprC	0.328	0.831	0.895	0	1	1	-0.494	0.152	0.349	-0.784	0.509	0.671	0	1	1	-1.067	0.008	0.104	-0.823	0.003	0.014	0	1	1	-2.358	0.014	0.234	-0.777	0.135	0.3	outer membrane copper receptor OprC	Transport of small molecules
PA14_15080		1.236	0.116	0.252	0	1	1	-0.572	0.159	0.357	0.221	0.777	0.872	0	1	1	-0.678	0.131	0.589	-1.009	0.002	0.011	0	1	1	-1.799	0.014	0.234	0	1	1	putative iron-regulated membrane protein	Membrane proteins
PA14_15090		3.065	0.001	0.009	-0.771	0.404	1	-1.208	0.113	0.299	1.409	0.381	0.569	0	1	1	0	1	1	0.497	0.338	0.558	0	1	1	0	1	1	1.87	0.187	0.357	hypothetical protein	Membrane proteins
PA14_15100		-1.63	0.026	0.106	0.379	0.675	1	0	1	1	0	1	1	-0.592	0.191	0.38	0.313	0.635	0.899	0.102	1	1	-0.274	0.424	0.586	1.435	0.119	0.58	0	1	1	putative peptidase	Membrane proteins
PA14_15110		-1.659	0.416	0.538	-0.199	0.636	1	-0.228	0.645	0.787	-1.901	0.372	0.56	-0.551	0.171	0.362	0.287	0.482	0.826	0.002	0.915	0.989	-1.718	0.001	0.011	-0.575	0.853	0.988	0	1	1	conserved hypothetical protein	Hypothetical, unclassified or unknown
PA14_15120		-1.607	0.042	0.144	-1.495	0.002	0.127	-0.609	0.103	0.285	-0.843	0.338	0.529	-0.571	0.095	0.271	0	1	1	0.432	0.698	0.854	-0.725	0.033	0.124	-0.795	0.411	0.768	-0.56	0.54	0.698	putative membrane or periplasmic protein	Membrane proteins
PA14_15130		-1.073	0.139	0.276	-0.645	0.19	1	0	1	1	-1.002	0.178	0.381	-0.523	0.138	0.328	0	1	1	-0.329	0.268	0.479	-1.293	0.002	0.015	0	1	1	0	1	1	conserved hypothetical protein	Hypothetical, unclassified or unknown
PA14_15140		0	1	1	0.451	1	1	-0.326	0.982	1	-1.033	0.754	0.856	0.697	0.971	1	0.327	1	1	0.435	0.918	0.989	0	1	1	0	1	1	-1.178	0.751	0.863	conserved hypothetical protein	Hypothetical, unclassified or unknown
PA14_15150		-0.844	0.487	0.606	-0.096	1	1	0.678	0.211	0.41	0	1	1	0	1	1	0	1	1	2.122	0	0	0	1	1	0	1	1	1.126	0.208	0.381	putative AraC-like transcriptional regulator	Transcriptional regulators
PA14_15160		0	1	1	0	1	1	0	1	1	-0.511	0.346	0.536	0	1	1	1.176	0.553	0.86	0.659	0.402	0.621	-0.935	0.824	0.908	0	1	1	0	1	1	conserved hypothetical protein	Hypothetical, unclassified or unknown
PA14_15180		1.518	0.2	0.333	-0.14	0.978	1	0	1	1	0	1	1	0	1	1	-1.191	0.41	0.776	-1.419	0.023	0.075	0	1	1	-1.648	0.253	0.677	0	1	1	putative ABC transport system, membrane protein	Membrane proteins; Transport of small molecules
PA14_15190		0	1	1	-0.935	0.835	1	0	1	1	0	1	1	-0.177	0.913	0.963	-999	0.389	0.768	0.18	0.913	0.988	-1.332	0.473	0.631	0	1	1	0	1	1	putative TRAP-type C4-dicarboxylate transport protein	Transport of small molecules; Membrane proteins
PA14_15200		0	1	1	0	1	1	0	1	1	0.1	0.529	0.688	0	1	1	0	1	1	0.938	0.047	0.132	-1.689	0.058	0.178	0	1	1	0	1	1	putative TRAP-type C4-dicarboxylate transport	Transport of small molecules
PA14_15210		-1.298	0.763	0.843	0.493	0.697	1	-0.049	0.856	0.937	0	1	1	0	1	1	-0.646	0.407	0.776	-0.166	0.868	0.96	-0.689	0.342	0.511	-0.617	0.732	0.932	-1.041	0.225	0.401	putative transcriptional regulator, LysR family	Transcriptional regulators
PA14_15230	xseA	0	1	1	0	1	1	0	1	1	-0.895	0.127	0.326	0	1	1	0	1	1	0.226	0.472	0.687	-0.879	0.153	0.315	0	1	1	0	1	1	exodeoxyribonuclease VII large subunit	DNA replication, recombination, modification and repair
PA14_15240		0	1	1	0.192	1	1	-0.177	0.981	1	0	1	1	0	1	1	-999	0.59	0.876	0.45	0.448	0.665	0.662	0.788	0.883	0	1	1	999	0.455	0.617	putative transcriptional regulator, LysR family	Transcriptional regulators
PA14_15250		2.324	0.184	0.32	-1.738	0.786	1	0	1	1	0.443	0.979	1	2.897	0.449	0.608	0	1	1	1.259	0.339	0.559	0.623	1	1	-0.364	0.785	0.961	2.788	0.29	0.467	putative membrane protein	Membrane proteins
PA14_15260		0.073	1	1	-0.192	1	1	3.072	0.08	0.252	2.307	0.298	0.493	0.879	0.817	0.898	0	1	1	0.381	0.918	0.989	0	1	1	-2.428	0.646	0.896	999	0.338	0.512	putative deacetylase	Putative enzymes
PA14_15270		0	1	1	0	1	1	1.73	0.416	0.597	0.046	0.636	0.766	0.738	1	1	0	1	1	-0.127	1	1	-1.416	0.979	1	-0.238	0.82	0.973	999	0.613	0.756	putative permease	Transport of small molecules; Membrane proteins
PA14_15280		-2.448	0.263	0.391	-1.52	0.445	1	-1.329	0.386	0.568	0	1	1	-4.122	0.035	0.149	0.15	0.909	1	-2.379	0.712	0.865	0	1	1	0.374	0.667	0.906	0	1	1	conserved hypothetical protein	Hypothetical, unclassified or unknown
PA14_15290		1.921	0.039	0.135	0	1	1	0	1	1	0	1	1	0.144	0.884	0.944	-1.639	0.179	0.645	0.765	0.306	0.525	0	1	1	0	1	1	2.876	0.048	0.165	putative regulatory protein	Two-component regulatory systems; Transcriptional regulators
PA14_15310	guaB	0	1	1	0.466	0.322	1	0.68	0.055	0.2	0	1	1	1.376	0	0.001	0	1	1	0.383	0.123	0.276	0.548	0.18	0.345	0	1	1	-0.557	0.084	0.231	inosine-5-monophosphate dehydrogenase	Nucleotide biosynthesis and metabolism
PA14_15340	guaA	0	1	1	0	1	1	0.402	0.321	0.511	0	1	1	0.938	0.007	0.048	-0.311	0.356	0.743	0.336	0.32	0.541	0.331	0.237	0.402	0.821	0.514	0.82	-0.749	0.029	0.115	GMP synthase	Amino acid biosynthesis and metabolism; Nucleotide biosynthesis and metabolism
PA14_15350		-0.713	0.275	0.399	0	1	1	1.249	0	0.005	0	1	1	1.509	0	0	0.662	0.134	0.593	1.591	0	0	2.477	0	0	1.441	0.134	0.6	-0.424	0.29	0.467	putative integrase	Related to phage, transposon or plasmid
PA14_15360		-2.466	0.002	0.02	0.321	0.534	1	0	1	1	0.347	0.324	0.517	0	1	1	0	1	1	2.381	0	0	1.062	0.005	0.034	0.507	0.317	0.709	0	1	1	hypothetical protein	Hypothetical, unclassified or unknown
PA14_15370		0	1	1	-2.713	0.488	1	-0.549	0.752	0.871	5.13	0.032	0.154	-0.904	0.997	1	-0.248	0.896	1	1.526	0.112	0.257	-999	0.521	0.673	-999	0.564	0.848	4.054	0.107	0.265	hypothetical protein	Hypothetical, unclassified or unknown
PA14_15380	repA	0	1	1	0	1	1	0.758	0.352	0.538	0	1	1	0	1	1	0	1	1	2.345	0.013	0.047	1.815	0.218	0.382	0.102	0.504	0.812	1.999	0.011	0.061	replicative helicase, RepA	Related to phage, transposon or plasmid
PA14_15400	repC*	-0.669	0.327	0.45	0.75	0.158	1	0	1	1	0	1	1	0	1	1	0	1	1	0.704	0.494	0.704	-0.07	0.623	0.759	0	1	1	0.503	0.405	0.579	putative replication protein, RepC	Related to phage, transposon or plasmid
PA14_15430	tnpR*	0	1	1	0	1	1	0	1	1	1.417	0.191	0.393	2.404	0	0	-0.105	0.791	0.973	1.54	0.002	0.01	0	1	1	-0.44	1	1	2.185	0.001	0.009	putative resolvase, essential for transposition	Related to phage, transposon or plasmid; DNA replication, recombination, modification and repair
PA14_15435		0	1	1	0.625	0.233	1	0.504	0.225	0.425	0	1	1	0.668	0.098	0.273	0.481	0.379	0.759	2.513	0	0	0.935	0.094	0.24	0	1	1	3.053	0	0	hypothetical protein	Hypothetical, unclassified or unknown
PA14_15445	merE	0	1	1	0.728	0.465	1	0.608	0.452	0.629	0.735	0.316	0.51	1.773	0.165	0.354	0.619	0.497	0.835	3.274	0.003	0.016	1.24	0.458	0.617	1.05	0.998	1	3.215	0.001	0.009	Hypothetical mercuric resistance protein merE	Hypothetical, unclassified or unknown
PA14_15450	merD	0.722	0.578	0.69	0.668	0.655	1	0.788	0.427	0.605	0	1	1	1.485	0.12	0.307	0.244	1	1	2.758	0.006	0.025	0	1	1	0	1	1	3.528	0.001	0.01	Mercuric resistence transcriptional repressor protein MerD	Transcriptional regulators
PA14_15460	merA	0	1	1	0	1	1	0.52	0.211	0.41	1.067	0.084	0.27	0.784	0.037	0.155	0	1	1	2.189	0	0	1.119	0.012	0.06	-0.016	0.659	0.902	3.013	0	0	Mercuric reductase MerA	Adaptation / Protection
PA14_15470	merP	0	1	1	0	1	1	0	1	1	1.462	0.012	0.079	0	1	1	0	1	1	1.916	0	0	1.003	0.06	0.18	0	1	1	0.951	0.088	0.237	Periplasmic mercuric ion binding protein, MerP	Adaptation / Protection
PA14_15475	merT	0	1	1	-0.829	0.25	1	0	1	1	0	1	1	0	1	1	-0.542	0.383	0.764	1.281	0.021	0.071	0	1	1	0.075	0.732	0.932	0.78	0.617	0.76	Mercuric transport protein MerT	Hypothetical, unclassified or unknown
PA14_15480	merR	-0.927	0.194	0.328	0.299	0.413	1	0.744	0.025	0.116	0	1	1	0.569	0.122	0.309	0.935	0.024	0.236	2.842	0	0	1.3	0.006	0.036	0	1	1	0.276	0.281	0.459	Regulatory protein merR	Transcriptional regulators
PA14_15490		-2.007	0.046	0.151	0.734	0.4	1	1.335	0.055	0.199	1.433	0.078	0.26	1.099	0.187	0.377	0.3	0.745	0.951	0.577	0.342	0.562	1.414	0.11	0.261	2.05	0.593	0.866	0	1	1	hypothetical protein	Hypothetical, unclassified or unknown
PA14_15500	traK*	-1.073	0.538	0.653	0	1	1	0	1	1	1.28	0.114	0.307	0	1	1	0	1	1	0.762	0.496	0.705	0.308	0.524	0.675	-0.406	0.858	0.99	1.034	0.028	0.115	possible oriT-binding protein, TraK	Related to phage, transposon or plasmid
PA14_15510	traJ	0	1	1	0	1	1	0	1	1	0	1	1	-0.805	0.129	0.319	-0.38	0.568	0.867	0.381	0.377	0.597	0	1	1	0	1	1	0	1	1	oriT-binding protein, TraJ	Related to phage, transposon or plasmid
PA14_15520	trbJ	0	1	1	-0.399	0.646	1	-0.477	0.475	0.646	2.477	0.001	0.008	0	1	1	0	1	1	-0.073	0.77	0.906	2.121	0.033	0.122	0	1	1	2.317	0.012	0.065	mating pair formation protein TrbJ	Related to phage, transposon or plasmid
PA14_15530	trbK*	-0.647	0.757	0.838	0	1	1	-0.445	0.726	0.851	1.339	0.011	0.075	0	1	1	-0.435	0.64	0.901	-0.718	0.493	0.704	0.589	0.932	0.985	1.342	0.702	0.922	0	1	1	possible entry/exclusion protein TrbK	Related to phage, transposon or plasmid
PA14_15540	trbL*	0	1	1	0	1	1	0	1	1	0	1	1	0	1	1	0	1	1	-0.604	0.175	0.353	1.053	0.042	0.144	0.738	0.479	0.799	0.975	0.134	0.3	putative mating pair formation protein TrbL	Related to phage, transposon or plasmid
PA14_15560		0	1	1	-0.002	0.976	1	0	1	1	-1.49	0.163	0.363	0	1	1	0	1	1	0.407	0.842	0.945	-1.661	0.326	0.495	-0.187	0.605	0.873	0	1	1	hypothetical protein	Hypothetical, unclassified or unknown
PA14_15570		-1.38	0.134	0.273	0.685	0.168	1	1.382	0.001	0.007	0	1	1	1.139	0.017	0.093	0.636	0.169	0.639	-0.016	1	1	0	1	1	0	1	1	0.287	0.707	0.83	hypothetical protein	Hypothetical, unclassified or unknown
PA14_15580		-1.75	0.011	0.061	0	1	1	0	1	1	-0.714	0.224	0.422	-0.179	0.829	0.907	-0.34	0.338	0.734	-0.128	0.635	0.813	0	1	1	0	1	1	-0.883	0.003	0.024	possible Type II restriction enzyme, methylase subunit	Putative enzymes
PA14_15590		-0.937	0.162	0.301	0	1	1	0	1	1	-0.017	1	1	0	1	1	0	1	1	-0.104	0.495	0.704	-0.3	0.607	0.747	0	1	1	-0.412	0.111	0.268	conserved hypothetical protein	Hypothetical, unclassified or unknown
PA14_15600		-1.393	0.046	0.15	0	1	1	0	1	1	0	1	1	0	1	1	0	1	1	-0.505	0.04	0.118	0.516	0.177	0.342	0	1	1	0	1	1	conserved hypothetical protein	Hypothetical, unclassified or unknown
PA14_15610		0	1	1	0	1	1	0	1	1	0	1	1	0.188	0.468	0.623	0	1	1	-0.216	0.397	0.618	0.534	0.199	0.366	0	1	1	0	1	1	conserved hypothetical protein	Hypothetical, unclassified or unknown
PA14_15620		0	1	1	0	1	1	0	1	1	2.479	0.052	0.208	1.782	0.159	0.347	0	1	1	0.737	0.58	0.771	0	1	1	-1.616	0.986	1	3.934	0.137	0.302	possible dehydrogenase	Putative enzymes
PA14_15630		1.81	0.016	0.078	0.984	0.184	1	0.732	0.283	0.473	1.489	0.094	0.283	0	1	1	0	1	1	0.565	0.265	0.475	0	1	1	-1.421	0.542	0.836	1.721	0.062	0.193	hypothetical protein	Hypothetical, unclassified or unknown
PA14_15650		0	1	1	0	1	1	0.827	0.054	0.197	0	1	1	1.238	0.011	0.069	0	1	1	0.097	0.826	0.936	0	1	1	0	1	1	0	1	1	conserved hypothetical protein	Hypothetical, unclassified or unknown
PA14_15660		1.128	0.168	0.306	0.381	0.442	1	0.536	0.36	0.545	0	1	1	1.209	0.006	0.045	0	1	1	0.782	0.028	0.089	4.554	0	0	0	1	1	-0.352	0.459	0.62	probable oxidoreductase	Putative enzymes
PA14_15670	cumA*	0	1	1	0.684	0.147	1	0.945	0.012	0.071	-0.604	0.737	0.846	0.477	0.115	0.3	-0.721	0.098	0.535	-1.076	0.001	0.004	1.153	0.007	0.043	0	1	1	0.102	0.783	0.888	putative multicopper oxidase	Biosynthesis of cofactors, prosthetic groups and carriers; Putative enzymes
PA14_15680	cumB*	-1.833	0.096	0.227	0.666	0.252	1	0.504	0.304	0.495	-0.781	0.842	0.914	-0.432	0.592	0.725	-0.717	0.257	0.697	-1.612	0.004	0.018	0	1	1	0.467	0.35	0.732	-0.769	0.358	0.532	putative Cytosine/adenosine deaminase	Nucleotide biosynthesis and metabolism
PA14_15700		0	1	1	0.149	1	1	1.547	0.041	0.163	0.611	0.88	0.938	2.098	0.004	0.036	0.343	0.886	1	-0.525	0.285	0.5	1.808	0.022	0.091	0	1	1	0	1	1	putative amino acid permease	Transport of small molecules
PA14_15710		-2.477	0.09	0.218	0	1	1	0.693	0.28	0.472	0	1	1	0	1	1	0.674	0.343	0.735	0.128	0.627	0.807	0	1	1	0	1	1	2.105	0.071	0.208	conserved hypothetical protein	Hypothetical, unclassified or unknown
PA14_15720	yfhD*	2.077	0.014	0.073	0.411	0.502	1	0	1	1	-1.225	0.083	0.268	-1.3	0.001	0.009	-0.63	0.216	0.679	0.193	0.685	0.846	-0.663	0.15	0.313	-1.743	0.032	0.356	-0.997	0.017	0.082	putative periplasmic binding transport protein	Transport of small molecules
PA14_15740	purL	0	1	1	0	1	1	0	1	1	-0.853	0.144	0.344	0	1	1	-0.372	0.326	0.728	-0.253	0.318	0.539	0.994	0.012	0.059	-0.128	0.658	0.902	-0.607	0.042	0.149	phosphoribosylformylglycinamidine synthase	Nucleotide biosynthesis and metabolism
PA14_15750		0.708	0.973	1	-0.22	1	1	-0.641	0.718	0.845	0	1	1	0	1	1	-0.422	0.788	0.971	-1.491	0.06	0.16	0.338	0.607	0.746	0	1	1	0	1	1	conserved hypothetical protein	Hypothetical, unclassified or unknown
PA14_15770		2.676	0.002	0.024	1.09	0.152	1	1.404	0.011	0.064	0	1	1	0.713	0.186	0.377	1.306	0.046	0.361	0.777	0.158	0.33	-0.35	0.892	0.958	-1.601	0.061	0.471	1.498	0.001	0.011	conserved hypothetical protein	Hypothetical, unclassified or unknown
PA14_15780	nagE*	-1.378	0.242	0.374	-0.215	0.872	1	-0.71	0.244	0.438	0	1	1	0	1	1	0	1	1	0.375	0.637	0.813	-1.419	0.041	0.143	0	1	1	0	1	1	putative Phosphotransferase system, N-acetylglucosamine-specific enzyme IIABC	Transport of small molecules
PA14_15790	nagF*	-1.277	0.142	0.279	0	1	1	0	1	1	0	1	1	0	1	1	0	1	1	0.524	0.339	0.559	-1.241	0.018	0.08	0	1	1	0	1	1	putative phosphoenolpyruvate-protein phosphotransferase	Transport of small molecules
PA14_15810	glmS*	-3.234	0.012	0.065	-1.031	0.301	1	-0.914	0.363	0.547	0	1	1	0	1	1	-0.777	0.434	0.788	0.857	0.177	0.355	0	1	1	1	0.609	0.876	0	1	1	putative glucosamine-fructose-6-phosphate aminotransferase	Cell wall / LPS / capsule; Putative enzymes
PA14_15820	nagA*	-2.06	0.078	0.201	-0.884	0.247	1	-0.254	0.715	0.843	0	1	1	0.866	0.388	0.557	0	1	1	0.325	0.333	0.554	-0.954	0.201	0.369	0	1	1	0	1	1	putative N-acetylglucosamine-6-phosphate deacetylase	Transport of small molecules; Central intermediary metabolism
PA14_15830		-4.048	0.001	0.017	0	1	1	1.148	0.254	0.447	0	1	1	0	1	1	0	1	1	0.302	0.4	0.62	-2.356	0.145	0.306	0	1	1	0	1	1	putative transcriptional regulator, GntR family	Transcriptional regulators
PA14_15840		-2.33	0.002	0.02	0.946	0.127	1	0.552	0.3	0.492	0	1	1	-0.245	0.748	0.846	-0.083	0.781	0.966	0.967	0.008	0.032	0.311	0.336	0.507	0.452	0.417	0.77	-0.519	0.278	0.457	conserved hypothetical protein	Hypothetical, unclassified or unknown
PA14_15850		-2.924	0.117	0.253	0.501	0.453	1	0	1	1	0	1	1	-0.782	0.072	0.228	-0.114	0.89	1	-0.206	0.525	0.727	-0.83	0.121	0.273	-0.417	0.783	0.961	-0.688	0.339	0.513	MutT/nudix family protein	Nucleotide biosynthesis and metabolism
PA14_15860		1.15	0.637	0.738	-0.357	0.567	1	-0.285	0.589	0.741	-0.624	0.563	0.714	0	1	1	-0.494	0.331	0.732	-2.06	0	0	-0.549	0.163	0.326	-0.676	0.443	0.784	0	1	1	putative NUDIX hydrolase	DNA replication, recombination, modification and repair
PA14_15870		1.303	0.259	0.388	-0.885	0.238	1	-0.908	0.161	0.36	-1.236	0.163	0.363	-0.068	0.86	0.926	-0.7	0.17	0.641	-1.833	0	0	-0.096	0.895	0.96	-0.657	0.39	0.757	0	1	1	putative acetyltransferase	Transport of small molecules
PA14_15880		0	1	1	0.219	0.61	1	0	1	1	0	1	1	0	1	1	0.135	0.891	1	-1.883	0.001	0.005	-0.989	0.112	0.263	0	1	1	0	1	1	conserved hypothetical protein	Hypothetical, unclassified or unknown
PA14_15890	purT	0	1	1	-0.478	0.412	1	0	1	1	-1.044	0.147	0.346	0	1	1	0	1	1	-1.705	0	0	0	1	1	0	1	1	0	1	1	phosphoribosylglycinamide formyltransferase 2	Amino acid biosynthesis and metabolism; Nucleotide biosynthesis and metabolism
PA14_15910		-999	0.3	0.424	-0.643	0.477	1	-0.791	0.286	0.477	0	1	1	0	1	1	-0.769	0.314	0.725	-3.234	0.002	0.01	-0.717	0.837	0.918	0.064	0.779	0.959	0	1	1	putative Lysophospholipase	Amino acid biosynthesis and metabolism
PA14_15920	yhjE*	-2.373	0.291	0.415	-0.012	0.98	1	0.113	1	1	0	1	1	0.532	0.58	0.716	0.366	1	1	-1.002	0.598	0.785	0.671	0.613	0.75	0.056	0.791	0.962	0	1	1	putative major facilitator family transporter	Membrane proteins; Transport of small molecules
PA14_15930	yfjD*	0	1	1	0	1	1	0	1	1	0	1	1	-0.348	0.727	0.83	0	1	1	-0.758	0.05	0.138	0	1	1	0	1	1	0	1	1	putative hemolysin containing a CBS domain	Transport of small molecules; Membrane proteins
PA14_15940		-1.016	0.953	0.994	1.011	0.185	1	0.904	0.182	0.382	-0.08	0.375	0.564	0	1	1	0.23	0.776	0.965	-0.946	0.002	0.008	0	1	1	0	1	1	-0.638	0.088	0.237	putative ABC-type transport permease	Membrane proteins
PA14_15960	ffh	-2.565	0.002	0.018	0	1	1	0	1	1	-0.128	0.713	0.826	0	1	1	-0.413	0.38	0.759	0.221	0.574	0.769	0	1	1	-0.305	0.527	0.824	0	1	1	signal recognition particle protein Ffh	Protein secretion / Export apparatus
PA14_15970	rpsP	-1.834	0.053	0.163	0.491	0.424	1	0.924	0.017	0.09	0.549	0.646	0.775	0.821	0.028	0.129	0.225	0.692	0.921	-0.454	0.066	0.172	2.816	0	0	0.877	0.423	0.772	-0.637	0.18	0.352	3S ribosomal protein S16	DNA replication, recombination, modification and repair; Translation, post-translational modification and degradation
PA14_15980	rimM	-1.892	0.023	0.099	1.146	0.291	1	1.388	0	0.002	0.356	0.627	0.759	1.52	0.013	0.076	0.661	0.12	0.579	-0.335	0.157	0.329	2.031	0	0	0.888	0.37	0.746	-0.503	0.148	0.317	16S rRNA processing protein RimM	Transcription, RNA processing and degradation
PA14_15990	trmD	-0.966	0.189	0.324	0	1	1	0.807	0.016	0.086	0.379	0.465	0.635	1.262	0	0.002	0.004	0.927	1	-0.751	0.021	0.071	2.066	0.001	0.008	1.077	0.273	0.683	-0.637	0.158	0.329	tRNA (guanine-N1)-methyltransferase	Transcription, RNA processing and degradation
PA14_16000	rplS	-1.96	0.118	0.254	0.07	0.926	1	0.856	0.26	0.452	-0.638	0.499	0.662	1.637	0	0	-0.305	0.424	0.781	-0.569	0.024	0.078	2.406	0	0	0.451	0.993	1	-1.1	0	0.005	5S ribosomal protein L19	Translation, post-translational modification and degradation
PA14_16010		-0.736	0.944	0.986	0	1	1	1.128	0.292	0.482	0.598	0.74	0.847	1.566	0.162	0.349	0	1	1	-1.862	0	0	5.964	0.001	0.012	2.047	0.331	0.717	0.708	0.202	0.375	putative ong-chain acyl-CoA thioester hydrolase	Fatty acid and phospholipid metabolism
PA14_16020		0	1	1	0.349	0.523	1	-0.078	0.984	1	0	1	1	0	1	1	-0.285	0.69	0.921	0.727	0.209	0.399	-1.188	0.017	0.077	0.377	0.213	0.647	0	1	1	conserved hypothetical protein	Hypothetical, unclassified or unknown
PA14_16030		0	1	1	-0.592	0.346	1	-0.565	0.242	0.436	0	1	1	0	1	1	0	1	1	1.146	0	0.001	0.579	0.293	0.46	0	1	1	0.668	0.455	0.617	putative sodium/hydrogen exchanger	Membrane proteins; Transport of small molecules
PA14_16040	xerD	-1.037	0.72	0.806	0.425	0.798	1	-0.024	0.971	1	0	1	1	0	1	1	0.545	0.612	0.888	-0.494	0.299	0.515	0	1	1	0	1	1	0	1	1	integrase/recombinase XerD	DNA replication, recombination, modification and repair
PA14_16050	dsbC	0	1	1	0.588	0.314	1	0.806	0.059	0.21	-0.569	0.542	0.698	0	1	1	0.659	0.39	0.769	-0.813	0.003	0.015	0	1	1	0	1	1	0	1	1	thiol:disulfide interchange protein DsbC	Translation, post-translational modification and degradation; Chaperones / Heat shock proteins
PA14_16070	hom	1.467	0.047	0.151	0	1	1	0	1	1	-0.927	0.076	0.259	0.423	0.264	0.446	0	1	1	-0.185	0.676	0.841	1.008	0.013	0.065	-0.57	0.302	0.704	0	1	1	homoserine dehydrogenase	Amino acid biosynthesis and metabolism
PA14_16090	thrC	0.996	0.21	0.343	0	1	1	0	1	1	-0.624	0.147	0.346	0.753	0.028	0.129	0.007	0.887	1	-0.166	0.373	0.593	0.583	0.11	0.261	0.121	0.805	0.967	0	1	1	Threonine synthase	Biosynthesis of cofactors, prosthetic groups and carriers; Amino acid biosynthesis and metabolism
PA14_16100		1.778	0.108	0.242	-0.716	0.208	1	-1.526	0.001	0.009	0	1	1	-1.215	0.013	0.078	0	1	1	-4.309	0.004	0.017	-3.83	0	0	-2.7	0.234	0.662	0	1	1	conserved hypothetical protein	Hypothetical, unclassified or unknown
PA14_16110		2.895	0	0.004	0	1	1	-1.531	0.001	0.011	0	1	1	-0.768	0.062	0.21	0	1	1	2.256	0	0	0.589	0.496	0.649	-1.863	0.029	0.344	0	1	1	conserved hypothetical protein	Hypothetical, unclassified or unknown
PA14_16130		-2.214	0.009	0.053	0	1	1	-0.554	0.199	0.397	0	1	1	-0.63	0.2	0.389	-0.599	0.238	0.69	-0.281	0.496	0.705	-1.057	0.046	0.152	0	1	1	-0.903	0.438	0.608	putative carnitine dehydratase	Energy metabolism
PA14_16140		0	1	1	0	1	1	1.252	0.001	0.009	1.281	0.01	0.069	0.875	0.018	0.096	1.231	0.005	0.075	1.457	0	0	1.277	0.005	0.031	0.6	0.76	0.947	0	1	1	conserved hypothetical protein	Hypothetical, unclassified or unknown
PA14_16150		-1.833	0.018	0.084	0.613	0.206	1	0.904	0.018	0.094	1.266	0.016	0.094	0.969	0.019	0.099	0.789	0.082	0.488	1.809	0	0	0.546	0.242	0.408	0.615	0.741	0.936	0	1	1	putative phage shock protein	Transcription, RNA processing and degradation
PA14_16160		-2.985	0.001	0.012	0.154	0.626	1	0.434	0.252	0.445	0.863	0.084	0.27	0	1	1	0.418	0.513	0.843	0.528	0.045	0.128	0	1	1	-0.185	0.429	0.776	0	1	1	hypothetical protein	Membrane proteins
PA14_16180		0	1	1	-0.486	0.38	1	0.031	0.775	0.886	0.861	0.033	0.157	0.586	0.09	0.263	0.06	0.83	0.988	0.36	0.173	0.349	-0.403	0.428	0.59	-1.557	0.137	0.6	0	1	1	conserved hypothetical protein	Hypothetical, unclassified or unknown
PA14_16190		0	1	1	-0.262	0.485	1	0	1	1	0	1	1	0.995	0.012	0.074	-0.334	0.372	0.755	0.506	0.07	0.18	0	1	1	-1.91	0.047	0.428	0	1	1	hypothetical protein	Hypothetical, unclassified or unknown
PA14_16200		0.499	0.605	0.71	0	1	1	0	1	1	0	1	1	0	1	1	0	1	1	0.306	0.277	0.49	-0.983	0.184	0.349	-3.064	0.209	0.647	0.847	0.697	0.823	conserved hypothetical protein	Hypothetical, unclassified or unknown
PA14_16210		-0.08	0.943	0.985	1.128	0.355	1	1.258	0.36	0.545	0.419	0.581	0.725	0	1	1	0.892	0.49	0.831	-0.45	0.429	0.646	1.326	0.033	0.123	0	1	1	0.009	0.744	0.858	conserved hypothetical protein	Hypothetical, unclassified or unknown
PA14_16220	recJ	1.314	0.13	0.268	-0.785	0.264	1	0	1	1	-0.652	0.258	0.455	0	1	1	-0.176	0.689	0.921	-1.131	0.001	0.007	0	1	1	0.309	0.836	0.98	0	1	1	single-stranded-DNA-specific exonuclease RecJ	DNA replication, recombination, modification and repair
PA14_16250	lasB	-3.256	0	0.006	-0.484	0.309	1	-2.626	0	0	-2.706	0.144	0.344	-1.21	0	0.001	-0.775	0.234	0.69	-1.26	0	0	-1.75	0	0.002	-2.321	0.187	0.638	-1.156	0.001	0.007	elastase LasB	Amino acid biosynthesis and metabolism; Secreted factors (toxins, enzymes, alginate); Translation, post-translational modification and degradation
PA14_16260		-0.75	0.271	0.396	0	1	1	-1.096	0.003	0.022	-2.373	0.035	0.163	-0.387	0.157	0.346	-0.062	0.953	1	-1.461	0.002	0.009	-1.042	0.003	0.022	1.381	0.009	0.191	0	1	1	putative oxidoreductase, FAD/FMN-binding	Energy metabolism; Putative enzymes
PA14_16270		-2.07	0.037	0.13	0	1	1	0	1	1	0	1	1	0.531	0.539	0.68	-0.758	0.357	0.744	0.624	0.057	0.153	0	1	1	-0.203	0.958	1	0	1	1	conserved hypothetical protein	Hypothetical, unclassified or unknown
PA14_16280		-1.937	0.049	0.154	0	1	1	0.308	0.614	0.76	1.188	0.114	0.307	1.102	0.022	0.11	0	1	1	-0.473	0.205	0.393	1.001	0.13	0.288	0.159	0.372	0.747	0	1	1	putative transciptional regulator	Transcriptional regulators; Antibiotic resistance and susceptibility
PA14_16290		0	1	1	-0.548	0.43	1	0.965	0.017	0.091	2.332	0	0.005	1.803	0	0	0.326	0.614	0.89	-1.605	0	0.003	0	1	1	-0.616	0.944	1	0	1	1	conserved hypothetical protein	Hypothetical, unclassified or unknown
PA14_16300		1.707	0.293	0.416	0	1	1	0.848	0.065	0.226	1.681	0.014	0.087	1.838	0	0	-0.07	0.771	0.963	-2.586	0.003	0.014	0.693	0.492	0.646	0	1	1	0	1	1	hypothetical protein	Antibiotic resistance and susceptibility
PA14_16310		-1.295	0.43	0.551	-0.781	0.31	1	-1.143	0.055	0.199	0.741	0.364	0.553	0	1	1	-0.202	0.745	0.951	0.347	0.692	0.85	-1.201	0.34	0.51	-1.463	0.401	0.764	1.653	0.259	0.435	putative MFS permease	Membrane proteins; Transport of small molecules
PA14_16320	fkbP-1*	1.653	0.106	0.239	0	1	1	0	1	1	0	1	1	0.153	0.689	0.798	-1.304	0.227	0.684	0.897	0.411	0.629	0	1	1	0	1	1	0	1	1	putative FkbP-type peptidyl-prolyl cis-trans isomerase	Translation, post-translational modification and degradation; Chaperones / Heat shock proteins
PA14_16330		-1.595	0.06	0.175	0	1	1	0	1	1	-1.087	0.138	0.338	0.425	0.43	0.593	-0.062	0.987	1	-0.376	0.128	0.284	0	1	1	-0.68	0.308	0.708	0	1	1	conserved hypothetical protein	Hypothetical, unclassified or unknown
PA14_16340		-2.423	0.039	0.135	0.501	0.497	1	-0.613	0.287	0.478	-1.145	0.528	0.687	-1.29	0.029	0.131	0.141	0.911	1	0.668	0.439	0.656	-1.595	0.004	0.024	0	1	1	-1.128	0.357	0.531	conserved hypothetical protein	Hypothetical, unclassified or unknown
PA14_16350		0	1	1	-0.597	0.869	1	-0.259	0.975	1	3.011	0.426	0.605	0	1	1	0	1	1	1.034	0.477	0.691	-1.377	0.537	0.689	0	1	1	1.643	0.618	0.76	putative two-component response regulator	Transcriptional regulators; Two-component regulatory systems
PA14_16360		0	1	1	0.845	0.59	1	0.247	1	1	0	1	1	0	1	1	0.485	0.783	0.967	-1.284	0.003	0.016	1.816	0.012	0.06	0	1	1	-1.012	0.249	0.425	putative oxidase	Putative enzymes
PA14_16370		3.346	0.02	0.09	-0.876	0.288	1	-0.477	0.557	0.716	1.08	0.083	0.268	0	1	1	-0.134	0.934	1	0.372	0.763	0.901	-0.571	0.156	0.319	-0.579	0.381	0.755	2.679	0.008	0.048	putative membrane protein	Membrane proteins
PA14_16380		-1.752	0.275	0.399	0	1	1	1.093	0.087	0.263	1.236	0.076	0.26	1.181	0.303	0.482	0	1	1	1.282	0.09	0.219	-1.025	0.226	0.391	0	1	1	1.499	0.268	0.445	putative LysR-family transcriptional regulator	Transcriptional regulators
PA14_16390	betA*	2.089	0.006	0.044	-0.334	0.436	1	-0.915	0.018	0.094	0	1	1	-0.377	0.176	0.368	-0.1	0.986	1	-1.574	0.005	0.023	-1.904	0	0.002	-2.196	0.173	0.635	0	1	1	putative glucose-methanol-choline oxidoreductase	Putative enzymes; Carbon compound catabolism
PA14_16410		1.352	0.073	0.196	-1.223	0.008	0.411	-1.897	0	0	0	1	1	-0.776	0.07	0.226	-0.957	0.071	0.45	-0.151	0.875	0.964	-2.473	0.001	0.011	-3.516	0.322	0.712	2.817	0.288	0.465	putative MFS transporter	Membrane proteins; Transport of small molecules
PA14_16430	wspA	-3.407	0	0.001	0	1	1	0	1	1	0	1	1	0	1	1	-0.51	0.267	0.699	0.056	0.999	1	0	1	1	0.873	0.163	0.621	0.777	0.056	0.18	putative methyl-accepting chemotaxis transducer	Chemotaxis; Adaptation / Protection; Motility / Attachment
PA14_16440	wspB*	-2.275	0.005	0.041	0	1	1	-0.34	0.435	0.612	-1.293	0.177	0.38	-0.354	0.309	0.487	-0.744	0.181	0.645	0.03	0.756	0.897	0	1	1	0.992	0.179	0.637	0	1	1	hypothetical protein	Chemotaxis; Motility / Attachment
PA14_16450	wspC	-2.554	0.001	0.011	0	1	1	-0.627	0.115	0.304	-0.898	0.105	0.296	-1.082	0.007	0.048	-0.592	0.224	0.68	0.04	0.7	0.856	-0.591	0.185	0.349	1.113	0.142	0.603	0.76	0.171	0.345	putative chemotaxis protein methyltransferase CheR	Chemotaxis; Adaptation / Protection; Motility / Attachment
PA14_16460	wspD	-2.363	0.013	0.068	0	1	1	0	1	1	-0.534	0.209	0.41	-0.992	0.095	0.27	-0.853	0.158	0.636	0.207	0.701	0.856	0	1	1	1.14	0.104	0.552	1.338	0.025	0.104	CheW domain protein	Chemotaxis; Motility / Attachment
PA14_16470	wspE*	-1.441	0.047	0.151	0	1	1	-1.022	0.006	0.04	0	1	1	-0.806	0.044	0.171	-1.352	0.002	0.035	0.106	0.782	0.912	-0.543	0.197	0.364	1.521	0.031	0.346	0	1	1	putative chemotaxis sensor/effector fusion protein	Two-component regulatory systems; Chemotaxis; Motility / Attachment
PA14_16480	wspF	-0.834	0.188	0.323	0	1	1	-0.76	0.076	0.243	0	1	1	-1.109	0.009	0.059	-0.728	0.163	0.636	0.137	0.566	0.762	0	1	1	1.013	0.14	0.602	0.586	0.222	0.398	putative methylesterase, CheB-like	Transcriptional regulators; Chemotaxis; Motility / Attachment
PA14_16500	wspR	-0.736	0.286	0.41	0	1	1	-0.867	0.035	0.146	0	1	1	0	1	1	-0.567	0.288	0.706	-0.015	0.928	0.994	-0.301	0.494	0.648	0.927	0.104	0.552	0.837	0.105	0.262	probable two-component response regulator	Nucleotide biosynthesis and metabolism; Chemotaxis; Motility / Attachment
PA14_16510		-1.712	0.02	0.091	0.455	0.388	1	0	1	1	0	1	1	0	1	1	-0.048	0.955	1	-0.31	0.241	0.444	1.582	0	0.001	1.2	0.104	0.552	-0.458	0.41	0.584	putative peptide chain release factor 2	Translation, post-translational modification and degradation
PA14_16530	lysS	-0.757	0.269	0.396	0.383	0.565	1	0.685	0.07	0.234	0	1	1	1.32	0.002	0.018	0	1	1	-0.67	0.021	0.071	1.467	0	0.002	1.153	0.214	0.647	-0.776	0.023	0.1	lysyl-tRNA synthetase	Amino acid biosynthesis and metabolism; Translation, post-translational modification and degradation
PA14_16550		0	1	1	0.568	0.286	1	0	1	1	0	1	1	0	1	1	0	1	1	0.813	0.01	0.039	0	1	1	0	1	1	0	1	1	putative transcriptional regulator, TetR family	Transcriptional regulators
PA14_16560		1.426	0.349	0.473	0	1	1	0	1	1	-0.622	0.433	0.609	0	1	1	0	1	1	0.587	0.033	0.1	-1.28	0.008	0.044	0.829	0.345	0.728	0	1	1	putative lipoprotein	Fatty acid and phospholipid metabolism
PA14_16580		1.516	0.209	0.342	0	1	1	0	1	1	-1.074	0.084	0.27	-0.69	0.063	0.213	0	1	1	-0.011	0.991	1	0	1	1	0	1	1	0	1	1	conserved hypothetical protein	Transcriptional regulators
PA14_16590		1.484	0.137	0.275	0	1	1	-0.618	0.107	0.293	-1.375	0.103	0.293	0	1	1	-0.678	0.163	0.636	-0.725	0.066	0.172	0	1	1	0	1	1	0	1	1	conserved hypothetical protein	Hypothetical, unclassified or unknown
PA14_16600		0	1	1	-0.353	0.519	1	-0.733	0.088	0.265	0	1	1	-0.666	0.094	0.267	-1.037	0.046	0.362	-0.995	0.004	0.018	0	1	1	0	1	1	-0.822	0.106	0.263	putative hydrolase, alpha/beta family	Fatty acid and phospholipid metabolism
PA14_16610		0	1	1	-0.313	0.531	1	0	1	1	-1.661	0.082	0.268	0	1	1	-0.644	0.345	0.736	-1.334	0.008	0.032	0	1	1	0	1	1	0	1	1	putative lipoprotein	Fatty acid and phospholipid metabolism
PA14_16620		-0.983	0.483	0.602	0	1	1	0	1	1	0	1	1	0	1	1	-1.41	0.083	0.496	-0.427	0.455	0.672	-1.417	0.059	0.178	0	1	1	0.73	0.781	0.886	putative phophatase	Putative enzymes
PA14_16630		3.548	0	0.005	-0.898	0.513	1	-1.184	0.398	0.579	-0.936	0.564	0.714	-1.835	0	0	-0.418	0.809	0.98	1.898	0	0	-0.591	0.139	0.298	-2.282	0.006	0.155	2.076	0.021	0.095	putative outer membrane protein, OmpA	Membrane proteins; Transport of small molecules
PA14_16640		3.513	0.001	0.011	-0.912	0.593	1	-1.178	0.495	0.666	-0.57	0.949	0.981	-1.784	0	0.006	-0.412	0.849	0.993	1.737	0	0	-0.742	0.089	0.232	-2.228	0.02	0.284	1.547	0.14	0.305	putative lipoprotein	Fatty acid and phospholipid metabolism
PA14_16660	cadA*	0	1	1	0	1	1	1.323	0.241	0.435	-0.146	0.626	0.758	1.276	0	0.002	0.463	0.269	0.699	0.012	0.768	0.904	-1.076	0.013	0.064	0	1	1	1.312	0.003	0.023	putative metal-transporting P-type ATPase	Membrane proteins; Transport of small molecules
PA14_16670	cadR*	0	1	1	0.706	0.262	1	1.335	0.006	0.041	0	1	1	0.646	0.216	0.402	0.99	0.116	0.569	0.486	0.236	0.437	0	1	1	-1.047	0.137	0.6	0	1	1	putative transcriptional regulator CadR	Transcriptional regulators
PA14_16680		0	1	1	-0.048	0.818	1	-1.705	0	0.001	0	1	1	-0.971	0.051	0.186	-0.317	0.644	0.902	-1.274	0.129	0.287	-2.484	0.003	0.019	0.975	0.022	0.295	1.104	0.878	0.953	conserved hypothetical protein	Hypothetical, unclassified or unknown
PA14_16690	ppc	-1.005	0.194	0.328	-0.251	0.645	1	-0.215	0.603	0.752	-1.025	0.168	0.368	0	1	1	0	1	1	0.745	0.006	0.027	-0.743	0.039	0.137	0	1	1	1.13	0.01	0.057	phosphoenolpyruvate carboxylase	Energy metabolism; Central intermediary metabolism
PA14_16700	adk	0	1	1	0	1	1	0	1	1	-1.404	0.015	0.091	0	1	1	0	1	1	-0.335	0.192	0.377	0	1	1	-0.425	0.388	0.755	-1.341	0	0.005	adenylate kinase	Nucleotide biosynthesis and metabolism
PA14_16710	yeaZ*	0	1	1	0	1	1	0.834	0.293	0.484	0	1	1	0	1	1	0	1	1	-0.844	0.068	0.177	0.9	0.449	0.608	0.465	0.952	1	0	1	1	putative protease with chaperone activity	Translation, post-translational modification and degradation
PA14_16720		-2.866	0.13	0.267	-0.532	0.525	1	0	1	1	-0.066	0.899	0.952	-0.221	1	1	-0.38	0.568	0.866	-0.804	0.15	0.318	0	1	1	0	1	1	0	1	1	conserved hypothetical protein	Hypothetical, unclassified or unknown
PA14_16730		0	1	1	0.26	0.731	1	0.448	0.456	0.632	-0.625	0.468	0.637	0.036	0.832	0.909	0	1	1	-1.014	0.008	0.032	1.59	0.173	0.339	0	1	1	0	1	1	conserved hypothetical protein	Hypothetical, unclassified or unknown
PA14_16740		-1.636	0.623	0.726	0.356	0.742	1	0	1	1	0	1	1	-0.067	0.89	0.947	-0.079	0.861	0.999	-0.24	1	1	0	1	1	2.707	0.061	0.471	0	1	1	putative carboxyvinyl-carboxyphosphonate phosphorylmutase	Carbon compound catabolism; Putative enzymes
PA14_16750		0	1	1	-0.279	0.642	1	0	1	1	0	1	1	0	1	1	0	1	1	-0.553	0.419	0.637	0	1	1	1.896	0.145	0.608	2.463	0.433	0.604	putative inner membrane protein	Membrane proteins
PA14_16770		0	1	1	0.858	0.243	1	0	1	1	0	1	1	0.114	0.916	0.965	0	1	1	0.241	0.333	0.554	0	1	1	0.633	0.87	0.993	-1.205	0.318	0.497	conserved hypothetical protein	Hypothetical, unclassified or unknown
PA14_16780		0.273	0.738	0.821	-0.908	0.349	1	-0.494	0.465	0.639	0	1	1	-1.707	0.052	0.19	-2.094	0.047	0.362	0.531	0.27	0.482	-0.759	0.573	0.72	0.452	1	1	0	1	1	putative cytochrome P45	Biosynthesis of cofactors, prosthetic groups and carriers
PA14_16790		-0.459	0.792	0.868	0	1	1	0.383	0.281	0.472	0	1	1	0	1	1	0	1	1	-0.798	0.027	0.085	0	1	1	0	1	1	-0.496	0.306	0.483	putative transcriptional regulator, tetR family	Transcriptional regulators
PA14_16800		0	1	1	-0.214	0.882	1	0.248	0.442	0.619	0	1	1	0.806	0.027	0.124	0.338	0.476	0.821	-1.871	0	0	0	1	1	-0.947	0.112	0.568	-1.134	0.078	0.222	putative efflux transmembrane protein	Transport of small molecules
PA14_16820		0	1	1	0	1	1	0	1	1	0	1	1	0.562	0.133	0.324	0	1	1	-1.628	0	0	1.015	0.022	0.092	-1.424	0.022	0.298	-0.383	0.562	0.718	putative efflux transmembrane protein	Antibiotic resistance and susceptibility; Membrane proteins; Transport of small molecules
PA14_16830		1.366	0.423	0.545	1.546	0.095	1	1.057	0.24	0.435	0	1	1	0	1	1	1.411	0.134	0.593	-0.312	0.541	0.74	0.829	0.282	0.448	-0.469	0.755	0.945	0	1	1	conserved hypothetical protein	Hypothetical, unclassified or unknown
PA14_16840		0	1	1	-0.796	0.156	1	-1.496	0.003	0.021	-1.202	0.299	0.493	-0.449	0.338	0.512	-0.676	0.216	0.679	-0.438	0.519	0.723	0	1	1	0	1	1	0	1	1	putative lipoprotein	Fatty acid and phospholipid metabolism
PA14_16860	plsB	2.59	0	0.007	-0.348	0.43	1	0	1	1	-0.722	0.061	0.226	-0.481	0.234	0.421	-0.562	0.247	0.694	0.296	0.366	0.586	-0.191	0.961	1	0	1	1	-0.961	0.032	0.125	glycerol-3-phosphate acyltransferase	Fatty acid and phospholipid metabolism
PA14_16870		0	1	1	0.115	0.946	1	1.099	0.113	0.299	2.248	0	0.004	-0.141	0.85	0.919	0.824	0.361	0.746	1.485	0	0.003	0	1	1	0	1	1	0	1	1	putative ABC transporter ATP-binding protein	Transport of small molecules
PA14_16880		-1.606	0.064	0.181	-0.624	0.29	1	0	1	1	1.734	0.005	0.041	0	1	1	-0.716	0.277	0.7	1.392	0	0.001	0.93	0.537	0.689	0	1	1	-1.435	0.107	0.264	putative permease of ABC transporter	Membrane proteins; Transport of small molecules
PA14_16890		-1.136	0.27	0.396	-0.834	0.126	1	0	1	1	1.39	0.015	0.089	0	1	1	0	1	1	1.423	0	0.001	0.678	0.206	0.371	0.425	0.869	0.993	0	1	1	putative auxiliary component of ABC transporter	Motility / Attachment
PA14_16910		-0.847	0.405	0.528	-0.626	0.281	1	-0.554	0.221	0.421	1.336	0.006	0.044	0	1	1	-0.632	0.245	0.692	1.046	0.069	0.179	0	1	1	0.604	0.948	1	0	1	1	hypothetical protein	Hypothetical, unclassified or unknown
PA14_16920	sufE*	0	1	1	-0.098	0.976	1	-1.037	0.149	0.345	0	1	1	0	1	1	-0.678	0.393	0.771	-2.058	0.113	0.259	0	1	1	1.765	0.078	0.509	0.407	0.983	1	putative Fe-S center assembly protein	Transport of small molecules
PA14_16930	csdA*	0	1	1	0	1	1	-0.505	0.256	0.448	-1.163	0.299	0.493	0	1	1	0	1	1	-2.281	0	0	-0.574	0.459	0.617	1.558	0.025	0.312	0.013	0.788	0.892	putative cysteine sulfinate desulfinase	Amino acid biosynthesis and metabolism; Putative enzymes
PA14_16950	dapD	1.121	0.348	0.473	0.267	0.622	1	0	1	1	0	1	1	0	1	1	0	1	1	-0.969	0.001	0.007	0	1	1	0	1	1	0	1	1	tetrahydrodipicolinate N-succinyletransferase	Amino acid biosynthesis and metabolism; Cell wall / LPS / capsule
PA14_16960		1.311	0.375	0.498	0	1	1	0	1	1	0	1	1	0	1	1	0	1	1	-0.58	0.286	0.501	0	1	1	0	1	1	0	1	1	putative transporter, LysE family	Amino acid biosynthesis and metabolism; Membrane proteins
PA14_16970		0	1	1	0.64	0.355	1	1.478	0.004	0.028	0	1	1	0.97	0.108	0.291	0.802	0.18	0.645	-0.358	0.288	0.503	0.476	0.354	0.523	0	1	1	0	1	1	putative arsenate reductase, glutaredoxin family	Transport of small molecules
PA14_16980		0	1	1	1.554	0.282	1	1.923	0.083	0.258	1.217	0.511	0.672	0	1	1	2.191	0.055	0.398	0.397	0.421	0.639	0	1	1	0	1	1	0.3	1	1	conserved hypothetical protein	Hypothetical, unclassified or unknown
PA14_16990		1.385	0.108	0.241	0.692	0.142	1	1.531	0.019	0.098	-0.894	0.461	0.633	1.36	0	0.006	0.987	0.035	0.308	0.104	0.688	0.848	0.575	0.153	0.316	-2.055	0.005	0.149	0.091	0.814	0.912	hypothetical protein	Hypothetical, unclassified or unknown
PA14_17000		0	1	1	-1.491	0.797	1	-1.265	0.764	0.879	0	1	1	0	1	1	-0.878	0.996	1	0.991	0.647	0.818	1.012	1	1	0	1	1	0	1	1	hypothetical protein	Hypothetical, unclassified or unknown
PA14_17010	yjcE*	1.75	0.027	0.107	0	1	1	0	1	1	0	1	1	0	1	1	0	1	1	-0.528	0.095	0.227	0	1	1	-1.132	0.265	0.683	-0.481	0.492	0.652	putative putative Na(+)/H(+) exchanger protein	Membrane proteins; Transport of small molecules
PA14_17030	dapC*	1.951	0.109	0.243	-0.745	0.29	1	0	1	1	0	1	1	0.732	0.259	0.443	-0.522	0.403	0.774	-1.662	0.002	0.008	0	1	1	2.274	0.02	0.286	0	1	1	succinyldiaminopimelate transaminase	Amino acid biosynthesis and metabolism; Putative enzymes
PA14_17040	glnD	0	1	1	0.139	0.788	1	0.059	0.8	0.901	-0.744	0.365	0.554	0	1	1	0	1	1	-1.991	0	0	0.348	0.294	0.461	1.165	0.067	0.48	-0.435	0.222	0.398	protein-P-II uridylyltransferase	Central intermediary metabolism; Amino acid biosynthesis and metabolism
PA14_17050	map	-0.541	0.702	0.793	0	1	1	0.062	0.831	0.922	0	1	1	0.213	0.496	0.645	0	1	1	-0.877	0.003	0.016	0.599	0.143	0.303	1.152	0.045	0.419	0	1	1	methionine aminopeptidase, type I	Translation, post-translational modification and degradation
PA14_17060	rpsB	-1.392	0.055	0.166	0.76	0.078	1	1.48	0	0	0	1	1	0.73	0.032	0.142	0.578	0.172	0.642	0.048	0.815	0.931	2.527	0	0	0.725	0.717	0.929	-1.005	0.001	0.009	3S ribosomal subunit protein S2	Translation, post-translational modification and degradation
PA14_17070	tsf	0.993	0.197	0.331	0.25	0.621	1	1.037	0.003	0.021	0	1	1	0.844	0.032	0.141	0	1	1	-0.178	0.395	0.615	2.1	0	0	0.477	0.984	1	-0.994	0.001	0.011	translation elongation factor Ts	Translation, post-translational modification and degradation
PA14_17080	pyrH	1.02	0.205	0.338	-0.576	0.251	1	-0.434	0.421	0.601	0.439	0.236	0.435	0.407	0.206	0.394	-0.625	0.216	0.679	-0.743	0.001	0.005	0.894	0.015	0.069	0.471	0.813	0.969	-0.574	0.138	0.304	uridylate kinase	Nucleotide biosynthesis and metabolism
PA14_17100	frr	1.32	0.339	0.463	-0.605	0.502	1	-0.577	0.507	0.677	0.416	0.273	0.469	0.346	0.206	0.394	-0.763	0.316	0.726	-0.663	0.022	0.072	0.247	0.419	0.58	0.069	0.936	1	-0.661	0.088	0.237	ribosome recycling factor	Translation, post-translational modification and degradation
PA14_17110	uppS	0	1	1	0	1	1	0	1	1	0	1	1	0	1	1	-0.623	0.14	0.603	-0.756	0.009	0.035	1.06	0.009	0.048	0.534	0.733	0.932	-0.541	0.079	0.222	undecaprenyl pyrophosphate synthetase	Biosynthesis of cofactors, prosthetic groups and carriers; Cell wall / LPS / capsule
PA14_17120	cdsA	0	1	1	-0.208	0.639	1	0	1	1	0	1	1	0	1	1	-0.461	0.293	0.706	-0.896	0.007	0.031	1.592	0.001	0.008	0.683	0.799	0.963	-0.511	0.242	0.42	phosphatidate cytidylyltransferase	Fatty acid and phospholipid metabolism
PA14_17130	dxr	1.044	0.161	0.3	-0.242	0.505	1	-0.263	0.424	0.602	-0.141	0.363	0.553	0	1	1	-0.689	0.161	0.636	-0.932	0	0.002	1.412	0.001	0.012	0.365	0.876	0.994	-0.666	0.093	0.244	1-deoxy-d-xylulose 5-phosphate reductoisomerase	Biosynthesis of cofactors, prosthetic groups and carriers
PA14_17140	yaeL*	2.052	0.006	0.044	0	1	1	0	1	1	0	1	1	-0.397	0.238	0.424	0	1	1	-0.58	0.018	0.064	0	1	1	0.484	0.723	0.931	0	1	1	putative membrane-associated zinc metalloprotease	Membrane proteins
PA14_17150		0	1	1	0	1	1	0	1	1	0	1	1	-0.408	0.268	0.451	0	1	1	-0.938	0.003	0.014	0.691	0.047	0.154	0	1	1	-0.688	0.021	0.093	putative outer membrane antigen	Cell wall / LPS / capsule; Membrane proteins; Transport of small molecules
PA14_17170	ompH*	0	1	1	-0.172	0.539	1	0	1	1	0	1	1	0	1	1	-0.637	0.099	0.537	-0.933	0	0.001	0.782	0.054	0.167	0	1	1	-0.649	0.065	0.199	putative outer membrane protein OmpH,	Cell wall / LPS / capsule; Membrane proteins; Transport of small molecules
PA14_17180	lpxD	0	1	1	0	1	1	0	1	1	-0.113	0.939	0.977	0	1	1	-0.41	0.258	0.697	-0.995	0	0.001	0.592	0.097	0.244	0	1	1	-0.421	0.161	0.333	UDP-3-O-[3-hydroxymyristoyl] glucosamine N-acyltransferase	Cell wall / LPS / capsule
PA14_17190	fabZ	0	1	1	-0.5	0.265	1	0.222	0.881	0.955	-0.776	0.529	0.688	0.485	0.16	0.348	-0.294	0.409	0.776	-1.326	0	0	1.522	0	0.002	0.268	0.934	1	1.621	0.033	0.126	(3R)-hydroxymyristoyl-(acyl-carrier-protein) dehydratase	Cell wall / LPS / capsule; Fatty acid and phospholipid metabolism
PA14_17210	lpxA	0	1	1	-0.824	0.055	1	-0.389	0.345	0.533	0	1	1	0.119	0.568	0.706	-0.61	0.113	0.563	-1.011	0	0	1.075	0.088	0.231	0	1	1	1.792	0	0.002	UDP-N-acetylglucosamine acetyltransferase	Cell wall / LPS / capsule
PA14_17220	lpxB	-1.379	0.14	0.277	0.302	0.642	1	0.469	0.288	0.478	-0.698	0.194	0.396	0.529	0.214	0.4	0.874	0.07	0.45	-1.339	0	0	1.212	0.006	0.036	0.353	0.786	0.961	1.62	0	0	lipid A-disaccharide synthase	Cell wall / LPS / capsule
PA14_17230	rnhB	0	1	1	-0.07	0.777	1	0.677	0.231	0.428	-1.013	0.095	0.285	0.558	0.203	0.392	0.307	0.718	0.935	-1.799	0	0	1.111	0.023	0.094	0.319	0.791	0.962	1.791	0	0	ribonuclease HII	DNA replication, recombination, modification and repair
PA14_17250	yaaJ*	0	1	1	0.602	0.23	1	0.687	0.108	0.293	-0.999	0.117	0.311	2.787	0	0	4.747	0	0	-0.098	0.556	0.753	2.894	0	0	0.371	1	1	0	1	1	putative Na+/alanine symporter	Transport of small molecules
PA14_17260	dnaE	0	1	1	0	1	1	0	1	1	0	1	1	0.635	0.066	0.22	0.63	0.158	0.636	-0.433	0.098	0.233	1.219	0.002	0.014	0	1	1	0	1	1	DNA polymerase III, alpha subunit	DNA replication, recombination, modification and repair
PA14_17270	accA	-1.87	0.011	0.061	0	1	1	0	1	1	-0.652	0.431	0.609	0	1	1	0	1	1	-0.908	0.002	0.012	0	1	1	-0.541	0.614	0.879	2.525	0	0	acetyl-CoA carboxylase, carboxyl transferase, alpha subunit	Fatty acid and phospholipid metabolism
PA14_17280	mesJ*	-1.446	0.175	0.313	-0.49	0.479	1	0.073	0.868	0.946	-1.029	0.457	0.631	-0.565	0.204	0.392	0	1	1	-0.951	0.045	0.128	-0.059	0.774	0.873	0	1	1	2.902	0	0	putative cell cycle protein	Cell division
PA14_17290	pyrG	-1.808	0.012	0.068	0	1	1	-0.74	0.03	0.133	-0.655	0.333	0.526	-0.859	0.012	0.075	-0.87	0.036	0.31	0.085	0.687	0.847	0.583	0.101	0.251	0	1	1	-0.545	0.073	0.212	CTP synthase	Nucleotide biosynthesis and metabolism
PA14_17310	kdsA	0	1	1	0	1	1	-0.691	0.052	0.193	-0.646	0.213	0.412	-0.777	0.045	0.173	-1.028	0.014	0.161	-0.93	0.004	0.017	0	1	1	0	1	1	-1.118	0.001	0.008	2-dehydro-3-deoxyphosphooctonate aldolase	Carbon compound catabolism; Cell wall / LPS / capsule
PA14_17320	eno	3.127	0	0.002	0	1	1	-0.909	0.009	0.055	-0.788	0.155	0.353	-0.572	0.088	0.259	-1.024	0.012	0.142	-0.442	0.095	0.227	0	1	1	0	1	1	-0.551	0.098	0.253	enolase	Translation, post-translational modification and degradation; Energy metabolism; Carbon compound catabolism
PA14_17330		2.203	0.005	0.04	0.678	0.341	1	0.494	0.419	0.599	-0.713	0.194	0.396	0.68	0.132	0.322	-0.032	0.926	1	-1.133	0.001	0.007	0.126	0.544	0.695	0	1	1	-0.686	0.106	0.263	putative septum formation initiator	Cell division
PA14_17340	ispD	2.251	0.03	0.116	0.772	0.244	1	0.638	0.316	0.505	-0.699	0.623	0.756	-0.406	0.656	0.771	0	1	1	-2.074	0	0.001	0.442	0.261	0.426	0.066	0.756	0.945	-0.499	0.334	0.509	4-diphosphocytidyl-2-methyl-D-erithritol synthase	Biosynthesis of cofactors, prosthetic groups and carriers
PA14_17350		-999	0.196	0.329	0	1	1	0	1	1	0	1	1	0	1	1	-0.21	0.85	0.994	-0.765	0.394	0.615	0	1	1	0	1	1	0	1	1	putative redox protein	Translation, post-translational modification and degradation
PA14_17370	yedE*	-2.941	0.016	0.077	0	1	1	0	1	1	0	1	1	0	1	1	0	1	1	-0.747	0.057	0.153	1.435	0.006	0.038	1.362	0.084	0.526	0	1	1	putative transport permease protein	Transport of small molecules
PA14_17380		0	1	1	0	1	1	0.717	0.128	0.319	-1.087	0.209	0.41	0.976	0.145	0.336	0	1	1	0.669	0.194	0.38	0.826	0.365	0.534	0	1	1	-1.497	0.057	0.182	putative transcriptional regulator, LysR family	Transcriptional regulators
PA14_17400	adhC	-1.597	0.026	0.106	0	1	1	0	1	1	-1.429	0.04	0.176	-0.372	0.388	0.557	0	1	1	-0.086	0.761	0.9	0	1	1	0.579	0.267	0.683	-0.422	0.205	0.377	alcohol dehydrogenase class III	Central intermediary metabolism
PA14_17410		-1.958	0.043	0.145	0	1	1	0	1	1	-1.142	0.079	0.262	-0.836	0.041	0.164	0.114	0.978	1	0.138	0.756	0.897	-0.486	0.188	0.354	1.148	0.155	0.62	0	1	1	putative esterase	Putative enzymes
PA14_17420	ispF	0	1	1	0	1	1	0	1	1	-0.829	0.319	0.513	0	1	1	0.072	0.867	1	0.25	0.343	0.564	0.105	0.643	0.769	0	1	1	0	1	1	2-C-methyl-D-erythritol 2,4-cyclodiphosphate synthase	Biosynthesis of cofactors, prosthetic groups and carriers
PA14_17440	truD	0	1	1	0	1	1	0	1	1	-0.68	0.383	0.57	-0.938	0.028	0.129	0	1	1	-0.102	0.999	1	0	1	1	0	1	1	0	1	1	putative tRNA pseudouridine synthase D	Translation, post-translational modification and degradation
PA14_17450	surE	-1.174	0.636	0.737	0.292	0.721	1	0.445	0.423	0.601	-1.284	0.055	0.214	0	1	1	0	1	1	0.074	0.692	0.85	0	1	1	0	1	1	0	1	1	putative stationary-phase survival protein SurE	Adaptation / Protection
PA14_17460	pcm	2.721	0.23	0.363	0.53	0.418	1	0	1	1	-0.837	0.387	0.573	0	1	1	0	1	1	-0.066	0.873	0.963	0	1	1	0.068	0.815	0.97	0	1	1	L-isoaspartate protein carboxylmethyltransferase type II	Adaptation / Protection; Translation, post-translational modification and degradation
PA14_17470	nlpD*	2.627	0.054	0.165	-0.031	0.949	1	-0.584	0.117	0.307	-1.525	0.023	0.123	-0.871	0.009	0.062	0.424	0.364	0.751	-0.628	0.136	0.297	-0.787	0.048	0.155	-1.699	0.078	0.509	0	1	1	putative lipoprotein NlpD	Cell wall / LPS / capsule
PA14_17480	rpoS	0.705	0.443	0.563	0.339	0.48	1	-0.617	0.067	0.228	-1.963	0.05	0.203	-0.703	0.023	0.113	0.281	0.417	0.777	-0.398	0.215	0.407	-1.603	0	0	4.752	0	0	-0.205	0.322	0.5	sigma factor RpoS	Transcriptional regulators
PA14_17490	fdxA	-1.402	0.052	0.161	1.021	0.291	1	0.734	0.528	0.694	-0.798	0.098	0.288	0.393	0.488	0.639	0.227	0.893	1	1.032	0	0.001	1.213	0.005	0.033	0.665	0.619	0.881	-1.017	0.078	0.221	ferredoxin I	Energy metabolism
PA14_17500	mutS	0	1	1	0.291	0.826	1	0.744	0.24	0.435	-0.81	0.076	0.26	0.812	0.058	0.202	-0.082	0.793	0.974	-1.007	0.001	0.008	1.126	0.015	0.068	-0.041	0.859	0.991	-0.512	0.178	0.35	DNA mismatch repair protein MutS	DNA replication, recombination, modification and repair
PA14_17510		0	1	1	0	1	1	0	1	1	0	1	1	0	1	1	0	1	1	-1.7	0.689	0.848	0	1	1	0	1	1	999	0.184	0.355	putative TolB-like translocation protein	Protein secretion / Export apparatus
PA14_17520	cinA*	0	1	1	-0.445	0.721	1	0	1	1	0	1	1	0	1	1	0.288	0.947	1	1.122	0.1	0.236	0	1	1	0	1	1	1.463	0.513	0.674	putative competence-damaged protein	DNA replication, recombination, modification and repair
PA14_17530	recA	0	1	1	0	1	1	0.122	0.593	0.744	0.334	0.419	0.6	0.059	1	1	0	1	1	-0.448	0.057	0.152	0	1	1	0	1	1	0.255	0.634	0.773	RecA protein	DNA replication, recombination, modification and repair
PA14_17540	recX*	0	1	1	0	1	1	0.082	0.95	1	-0.341	0.888	0.943	0	1	1	0	1	1	-1.233	0.003	0.013	0	1	1	0	1	1	0	1	1	putative recX protein	DNA replication, recombination, modification and repair
PA14_17550		-2.286	0.002	0.019	0	1	1	-0.811	0.025	0.115	-1.255	0.054	0.211	-0.4	0.18	0.371	-0.286	0.568	0.866	1.067	0	0.002	0	1	1	0.62	0.326	0.714	0	1	1	putative lysine decarboxylase	Putative enzymes
PA14_17570		-2.206	0.03	0.114	0	1	1	-1.079	0.004	0.032	-1.254	0.075	0.258	-0.892	0.01	0.066	0	1	1	-1.341	0	0.001	0	1	1	0.994	0.138	0.6	-0.484	0.481	0.643	putative metallo-beta-lactamase superfamily protein	Translation, post-translational modification and degradation
PA14_17580		-1.598	0.043	0.144	-0.396	0.331	1	-1.238	0.001	0.006	-1.773	0.085	0.271	-0.502	0.173	0.363	-0.499	0.217	0.679	-1.863	0	0	1.725	0	0	1.306	0.398	0.762	-0.672	0.178	0.35	conserved hypothetical protein	Hypothetical, unclassified or unknown
PA14_17590		-0.258	0.716	0.804	0	1	1	0.528	0.24	0.435	0	1	1	0	1	1	0	1	1	-0.03	0.708	0.862	0	1	1	0	1	1	0	1	1	conserved hypothetical protein	Hypothetical, unclassified or unknown
PA14_17600		0	1	1	0.439	0.833	1	0.451	0.53	0.696	0	1	1	0.389	0.366	0.537	0.538	0.402	0.774	0.652	0.059	0.158	0.696	0.267	0.433	-0.97	0.282	0.691	0	1	1	putative secreted protein	Protein secretion / Export apparatus
PA14_17610	potD	-1.062	0.304	0.428	-0.949	0.662	1	-0.351	0.779	0.888	0	1	1	3.91	0.003	0.03	0.438	1	1	-2.141	0	0	2.584	0.006	0.036	-0.547	0.884	0.996	-0.893	0.104	0.261	polyamine ABC transporter protein	Transport of small molecules
PA14_17620	potC	0	1	1	0	1	1	0	1	1	0.576	0.94	0.977	4.798	0	0	1.772	0.335	0.734	-1.52	0.009	0.036	3.132	0.037	0.134	0	1	1	0	1	1	polyamine transport protein PotC	Membrane proteins; Transport of small molecules
PA14_17630	potB	0.622	0.792	0.867	-0.93	0.601	1	-1.634	0.255	0.447	1.161	0.83	0.907	3.535	0	0.002	0	1	1	-0.559	0.127	0.283	1.381	0.407	0.571	0	1	1	0	1	1	polyamine transport protein PotB	Membrane proteins; Transport of small molecules
PA14_17640	potA	0.556	0.808	0.876	-1.134	0.636	1	0	1	1	0	1	1	1.893	0.056	0.199	0.721	0.709	0.928	0.288	0.895	0.977	2.365	0.036	0.131	0	1	1	0	1	1	polyamine transport protein PotA	Transport of small molecules
PA14_17650		2.023	0.107	0.24	0	1	1	0.863	0.239	0.434	0	1	1	0.237	0.631	0.754	0	1	1	-0.155	0.928	0.994	0	1	1	0	1	1	0	1	1	conserved hypothetical protein	Hypothetical, unclassified or unknown
PA14_17660		0	1	1	-0.299	0.9	1	0.305	0.887	0.96	0	1	1	0	1	1	0	1	1	0.314	0.353	0.572	0	1	1	-0.75	0.576	0.859	0	1	1	putative transmembrane protein	Membrane proteins
PA14_17670		0	1	1	-0.268	0.527	1	0	1	1	-0.97	0.186	0.389	0	1	1	0	1	1	0.336	0.324	0.545	-0.333	0.875	0.944	0	1	1	-1.114	0.024	0.101	putative DNA-binding response regulator, LuxR family	Transcriptional regulators; Two-component regulatory systems
PA14_17675	dgkA	-1.801	0.792	0.868	-1.187	0.398	1	0	1	1	-0.783	0.328	0.521	0	1	1	0	1	1	-0.026	0.774	0.908	-0.312	1	1	0	1	1	0	1	1	diacylglycerol kinase	Fatty acid and phospholipid metabolism
PA14_17690		-2.169	0.013	0.07	-0.887	0.081	1	-1.395	0.002	0.014	0	1	1	0	1	1	0	1	1	0.066	0.59	0.778	0	1	1	0	1	1	0.33	0.831	0.918	putative glutamate synthase, large subunit	Transport of small molecules; Membrane proteins
PA14_17700	rpmE2	-2.974	0.11	0.243	0.503	0.388	1	0	1	1	-0.81	0.957	0.987	0	1	1	0	1	1	-0.269	0.914	0.988	0.165	0.851	0.927	-1.2	0.74	0.935	1.225	0.619	0.761	putative ribosomal protein, L31P family	Translation, post-translational modification and degradation
PA14_17710	rpmJ	1.629	0.863	0.924	0.998	0.138	1	0.097	0.778	0.887	0.836	0.734	0.843	-0.874	0.311	0.487	-0.04	0.993	1	-1.207	0.213	0.404	-0.638	0.351	0.522	0	1	1	0	1	1	putative 5S ribosomal protein L36	Translation, post-translational modification and degradation
PA14_17720		0	1	1	0.287	0.624	1	0.448	0.351	0.538	3.591	0	0	0	1	1	0.368	0.498	0.836	-0.241	0.615	0.797	0	1	1	0	1	1	0.714	0.683	0.811	putative transcriptional regulator, LuxR family	Transcriptional regulators
PA14_17730		2.977	0	0.003	-1.102	0.468	1	0.163	0.735	0.858	0	1	1	-0.631	0.39	0.559	-0.392	0.851	0.994	3.61	0	0	0	1	1	-1.6	0.202	0.646	2.896	0.133	0.298	putative carbon-nitrogen hydrolase family protein	Putative enzymes
PA14_17740	ycjJ*	2.025	0.009	0.053	-1.168	0.345	1	-1.296	0.224	0.424	0	1	1	2.266	0.016	0.09	0	1	1	2.702	0	0	0	1	1	0	1	1	2.267	0.227	0.402	putative amino acid/amine transport protein	Membrane proteins; Transport of small molecules
PA14_17760	ada*	0.92	0.282	0.407	-0.725	0.319	1	0	1	1	2.664	0.048	0.198	0.047	1	1	-0.781	0.408	0.776	1.394	0.112	0.257	-2.389	0.085	0.228	0.727	0.191	0.638	0	1	1	putative methylated-DNA--protein-cysteine methyltransferase	DNA replication, recombination, modification and repair
PA14_17780		2.816	0.362	0.487	-1.693	0.372	1	0	1	1	0	1	1	0	1	1	0	1	1	1.167	0.334	0.554	-0.137	0.969	1	2.441	0.604	0.873	3.074	0.005	0.036	putative major facilitator family transporter	Membrane proteins; Transport of small molecules
PA14_17790		0	1	1	0	1	1	0.818	0.197	0.396	0	1	1	1.488	0.082	0.247	0.946	0.21	0.676	-0.5	0.481	0.693	0	1	1	0	1	1	0	1	1	putative LysR-family transcriptional regulator	Transcriptional regulators
PA14_17810		1.119	0.253	0.383	0.156	0.953	1	-0.976	0.455	0.63	2.415	0.053	0.209	0.62	0.637	0.759	0	1	1	1.162	0.383	0.603	0.06	0.963	1	0	1	1	0	1	1	putative acyl-CoA dehydrogenase	Putative enzymes
PA14_17820		0	1	1	0	1	1	0	1	1	3.547	0.001	0.012	0	1	1	0.199	0.95	1	2.981	0.018	0.062	-999	0.409	0.572	0	1	1	999	0.225	0.401	putative L-carnitine dehydratase	Fatty acid and phospholipid metabolism
PA14_17850	fadB*	-0.945	0.963	1	-0.738	0.987	1	0	1	1	4.646	0.002	0.018	999	0.019	0.099	-999	0.666	0.917	0.039	1	1	-1.137	1	1	0	1	1	999	0.608	0.754	putative enoyl-CoA hydratase/isomerase family protein	Fatty acid and phospholipid metabolism; Carbon compound catabolism
PA14_17860	paaH*	0	1	1	0	1	1	0	1	1	2.656	0	0.005	2.357	0.041	0.164	1.046	0.238	0.69	1.6	0.13	0.288	0	1	1	1.915	0.596	0.868	1.456	0.175	0.347	putative 3-hydroxyacyl-CoA dehydrogenase	Fatty acid and phospholipid metabolism; Carbon compound catabolism
PA14_17880	paaJ*	2.456	0.013	0.07	-1.593	0.771	1	1.177	0.469	0.642	4.691	0.002	0.016	999	0.011	0.067	0	1	1	0.934	0.731	0.878	2.805	0.343	0.512	2.286	0.653	0.899	2.626	0.356	0.531	acetyl-CoA acetyltransferase (thiolase)	Fatty acid and phospholipid metabolism; Carbon compound catabolism
PA14_17890		1.096	0.23	0.364	0	1	1	0	1	1	2.418	0.026	0.136	0.4	0.887	0.946	0	1	1	0.603	0.33	0.551	0	1	1	0	1	1	0	1	1	putative porin	Membrane proteins; Carbon compound catabolism; Transport of small molecules
PA14_17900	metR	0	1	1	-0.253	0.572	1	0.603	0.286	0.477	0	1	1	0	1	1	0.293	0.734	0.944	-0.513	0.266	0.476	0	1	1	0	1	1	0.94	0.258	0.435	transcriptional regulator MetR	Transcriptional regulators
PA14_17910	lipG*	2.838	0.04	0.137	0.05	1	1	0	1	1	0	1	1	0	1	1	1.253	0.6	0.884	1.222	0.344	0.564	999	0.24	0.405	0	1	1	999	0.829	0.916	putative hydrolase, alpha/beta fold family	Putative enzymes
PA14_17920	glpM	0	1	1	0	1	1	0	1	1	0	1	1	0	1	1	0.292	1	1	-0.635	0.785	0.914	0	1	1	-1.391	0.473	0.796	0	1	1	membrane protein GlpM	Membrane proteins; Transport of small molecules
PA14_17930	glpD	-1.445	0.378	0.5	0	1	1	1.657	0.074	0.241	0.223	1	1	0.403	0.419	0.584	0.437	0.678	0.918	-4.709	0	0	2.165	0.192	0.357	0.541	0.956	1	0.397	0.522	0.683	glycerol-3-phosphate dehydrogenase	Central intermediary metabolism; Energy metabolism
PA14_17940	glpR	-0.698	1	1	0.144	0.979	1	-0.226	0.896	0.965	-0.528	0.738	0.847	0	1	1	-0.747	0.54	0.855	-1.933	0	0	0	1	1	-0.146	0.881	0.996	-0.629	0.178	0.349	glycerol-3-phosphate regulon repressor	Transcriptional regulators
PA14_17960	glpK	-2.524	0.011	0.063	0	1	1	0.19	0.678	0.815	-0.522	0.745	0.849	0	1	1	-0.441	0.517	0.844	-4.389	0	0	-0.057	0.848	0.927	0.573	0.884	0.996	-1.447	0	0.004	glycerol kinase	Central intermediary metabolism
PA14_17980	glpF	-2.282	0.008	0.051	0.101	0.705	1	-1.288	0.013	0.075	-0.428	0.8	0.887	-0.609	0.229	0.416	-0.465	0.464	0.814	-4.384	0	0	-0.82	0.265	0.43	1.442	0.174	0.635	-0.484	0.255	0.431	glycerol uptake facilitator protein	Transport of small molecules
PA14_17990	ybaK*	2.649	0.049	0.155	-0.678	0.868	1	1.513	0.112	0.298	0.385	0.775	0.871	0	1	1	0	1	1	-1.452	0.001	0.008	0	1	1	-0.948	0.352	0.735	0	1	1	conserved hypothetical protein	Hypothetical, unclassified or unknown
PA14_18010	glpK*	0	1	1	0.612	0.453	1	1	0.126	0.318	-0.333	0.747	0.85	2.132	0	0	0	1	1	-1.466	0	0.001	0	1	1	-0.882	0.515	0.82	0	1	1	putative glycerol kinase	Central intermediary metabolism; Putative enzymes
PA14_18020		3.468	0.018	0.086	0	1	1	0.541	0.272	0.462	0	1	1	0	1	1	0	1	1	-0.706	0.086	0.212	0	1	1	0	1	1	0	1	1	putative phenazine biosynthesis protein, PhzF family	Secreted factors (toxins, enzymes, alginate)
PA14_18040		0	1	1	0.968	0.521	1	1.516	0.088	0.265	0	1	1	0.886	0.137	0.327	1.038	0.111	0.561	0.536	0.254	0.46	-1.155	0.249	0.414	0	1	1	0	1	1	hypothetical protein	Hypothetical, unclassified or unknown
PA14_18050		-2.085	0.485	0.604	0.06	0.936	1	-0.111	0.738	0.86	0	1	1	0	1	1	0.304	0.725	0.939	0.642	0.408	0.627	-0.592	0.61	0.748	0	1	1	0	1	1	hypothetical protein	Hypothetical, unclassified or unknown
PA14_18060		0	1	1	-1.806	0.144	1	0	1	1	-0.087	0.933	0.973	0	1	1	0	1	1	0.024	0.808	0.926	1.218	0.184	0.349	-2.958	0.025	0.312	2.011	0.042	0.15	putative cytochrome B561	Energy metabolism; Membrane proteins
PA14_18070		0	1	1	0.207	0.749	1	1.086	0.181	0.381	0	1	1	1.485	0.141	0.33	-0.342	1	1	0.533	1	1	0	1	1	0	1	1	0	1	1	putative periplasmic metal-binding protein	Transport of small molecules
PA14_18080		-2.357	0.029	0.111	0.474	0.644	1	0	1	1	0	1	1	0.507	0.803	0.887	0.047	0.891	1	0.355	0.42	0.638	0	1	1	0.356	0.405	0.764	-1.218	0.184	0.355	putative transcriptional regulator, TetR family	Transcriptional regulators; Antibiotic resistance and susceptibility
PA14_18090		0	1	1	0	1	1	1.273	0.129	0.319	1.314	0.338	0.529	0	1	1	0.675	0.644	0.902	-0.154	1	1	0	1	1	0	1	1	0	1	1	putative major facilitator subfamily transporter protein	Adaptation / Protection; Transport of small molecules
PA14_18100		-1.283	0.466	0.585	-0.724	0.189	1	-0.999	0.02	0.099	0	1	1	0	1	1	-0.167	0.72	0.936	-2.04	0	0	0.363	0.381	0.55	1.78	0.044	0.413	0.164	0.963	1	hypothetical protein	Hypothetical, unclassified or unknown
PA14_18110	mmsR	-1.988	0.031	0.118	0	1	1	0	1	1	0	1	1	0.668	0.157	0.346	0	1	1	0.143	0.825	0.935	0	1	1	2.304	0.02	0.284	0	1	1	transcriptional regulator MmsR	Transcriptional regulators
PA14_18120	mmsA	0	1	1	-0.38	0.321	1	-0.971	0.005	0.036	-1.724	0.005	0.039	-0.36	0.172	0.363	-0.917	0.041	0.336	0.932	0.003	0.015	-2.482	0	0	-3.395	0.14	0.602	-1.956	0	0.004	methylmalonate-semialdehyde dehydrogenase	Amino acid biosynthesis and metabolism; Carbon compound catabolism
PA14_18140	mmsB	0	1	1	0	1	1	-0.868	0.012	0.07	-1.312	0.074	0.257	-0.987	0.038	0.158	-0.768	0.087	0.507	1.459	0.001	0.004	-3.128	0	0	-3.411	0.064	0.478	0	1	1	3-hydroxyisobutyrate dehydrogenase	Carbon compound catabolism
PA14_18150	acsL*	-1.689	0.151	0.289	-0.787	0.084	1	-1.578	0	0.001	-1.483	0.191	0.393	-0.988	0.005	0.037	-0.293	0.715	0.933	0.758	0.271	0.483	-2.483	0.009	0.05	0.052	0.496	0.811	1.083	0.461	0.622	putative acetyl-coa synthetase	Fatty acid and phospholipid metabolism; Putative enzymes
PA14_18160		0	1	1	-0.319	0.9	1	-0.129	1	1	0	1	1	0	1	1	-0.198	0.928	1	-0.799	0.322	0.543	0	1	1	0	1	1	0.551	0.857	0.939	putative zinc-binding dehydrogenase	Energy metabolism; Putative enzymes
PA14_18180		0	1	1	-1.134	0.263	1	0	1	1	1.515	0.014	0.084	0	1	1	-1.012	0.334	0.734	-1.28	0.072	0.184	-0.82	0.586	0.728	0	1	1	0	1	1	putative Antibiotic biosynthesis monooxygenase	Antibiotic resistance and susceptibility
PA14_18200		1.036	0.264	0.391	-0.602	0.608	1	0	1	1	0	1	1	0	1	1	0.242	0.852	0.994	0.963	0.174	0.352	0	1	1	1.846	0.326	0.714	-2.652	0.243	0.42	putative transcriptional regulator, LysR family	Transcriptional regulators
PA14_18210		0	1	1	-0.476	0.728	1	0.549	0.714	0.842	3.041	0	0	0	1	1	-0.41	0.708	0.928	-0.632	0.661	0.83	-1.191	0.436	0.596	0.77	0.708	0.925	-1.144	0.669	0.802	putative deoxyribonuclease, TatD family	DNA replication, recombination, modification and repair
PA14_18230	fruR	-1.333	0.335	0.459	0.627	0.566	1	0.895	0.302	0.493	3.145	0	0	0.568	0.652	0.768	0.265	0.918	1	-1.012	0.027	0.086	0	1	1	0	1	1	-1.594	0.064	0.196	transcriptional repressor of fru operon	Transcriptional regulators; Carbon compound catabolism; Transport of small molecules
PA14_18250	fruI	1.117	0.213	0.346	0.381	0.479	1	0.995	0.039	0.157	-1.306	0.07	0.245	0	1	1	1.652	0.002	0.03	-0.661	0.087	0.212	0.052	0.668	0.788	0.24	0.926	1	-0.875	0.02	0.09	putative phosphotransferase system, fructose-specific component	Central intermediary metabolism; Transport of small molecules
PA14_18260	fruK	0	1	1	0.022	0.871	1	0	1	1	-0.979	0.21	0.41	0	1	1	0.718	0.39	0.769	-0.967	0.247	0.45	-0.529	0.8	0.891	-0.523	0.46	0.789	-1.96	0.001	0.006	1-phosphofructokinase	Central intermediary metabolism; Transport of small molecules
PA14_18275	fruA	1.724	0.122	0.259	-0.846	0.466	1	0	1	1	-0.822	0.159	0.357	0.855	0.265	0.448	-0.284	0.781	0.966	-0.524	0.154	0.324	-0.805	0.459	0.618	-0.023	0.705	0.924	0	1	1	phosphotransferase system, fructose-specific IIBC component	Carbon compound catabolism; Transport of small molecules
PA14_18300		1.168	0.5	0.616	1.713	0.192	1	0.741	0.181	0.381	1.546	0.02	0.112	1.089	0.13	0.32	0	1	1	-0.163	0.818	0.932	0	1	1	0.512	0.945	1	0	1	1	putative nucleotide sugar dehydrogenase	Putative enzymes
PA14_18310		1.571	0.619	0.723	-1.437	0.203	1	-1.334	0.201	0.398	2.038	0.038	0.17	0	1	1	-2.328	0.096	0.532	-0.357	0.603	0.788	-2.564	0.211	0.376	0	1	1	999	0.455	0.617	putative membrane protein	Membrane proteins; Adaptation / Protection; Cell wall / LPS / capsule
PA14_18320		-0.475	1	1	0	1	1	-3.176	0.128	0.319	2.5	0.073	0.253	1.55	0.681	0.791	-2.396	0.292	0.706	-1.149	0.868	0.96	0.593	0.814	0.901	0	1	1	0	1	1	putative inner membrane protein	Adaptation / Protection; Cell wall / LPS / capsule; Membrane proteins
PA14_18330	arnT	0	1	1	0	1	1	0	1	1	1.695	0.04	0.176	-0.381	0.598	0.727	0	1	1	0.435	0.487	0.698	0	1	1	0	1	1	3.817	0.173	0.347	4-amino-4-deoxy-L-arabinose lipid A transferase	Adaptation / Protection; Membrane proteins; Cell wall / LPS / capsule
PA14_18340		0	1	1	1.756	0.119	1	0.454	0.921	0.981	1.431	0.108	0.299	0	1	1	0.656	0.817	0.983	0.086	0.728	0.877	-0.408	0.978	1	1.948	0.528	0.826	-0.517	1	1	putative polysaccharide deacetylase	Carbon compound catabolism; Adaptation / Protection; Antibiotic resistance and susceptibility; Cell wall / LPS / capsule
PA14_18350	fmt*	1.289	0.232	0.365	0.816	0.205	1	0.475	0.422	0.601	1.354	0.028	0.142	0.726	0.561	0.7	0	1	1	0.202	0.47	0.685	0	1	1	0	1	1	1.783	0.062	0.192	putative transformylase	Translation, post-translational modification and degradation; Putative enzymes; Adaptation / Protection; Antibiotic resistance and susceptibility; Cell wall / LPS / capsule
PA14_18360	prmF*	0	1	1	1.502	0.142	1	0	1	1	1.009	0.149	0.348	0.04	1	1	0	1	1	0.063	0.985	1	-1.063	0.68	0.797	0.591	0.822	0.974	0.72	1	1	putative glycosyl transferase	Adaptation / Protection; Putative enzymes; Cell wall / LPS / capsule; Antibiotic resistance and susceptibility
PA14_18370	arnB*	0	1	1	1.959	0.125	1	0.98	0.339	0.529	1.867	0.009	0.06	0.772	0.486	0.638	0	1	1	0.6	0.189	0.373	0	1	1	0	1	1	0	1	1	putative aminotransferease	Amino acid biosynthesis and metabolism; Cell wall / LPS / capsule; Antibiotic resistance and susceptibility; Adaptation / Protection
PA14_18380	algA	10.006	0	0	0	1	1	0	1	1	5.099	0	0	3.055	0.002	0.018	1.177	0.061	0.413	2.636	0	0	0.925	0.18	0.345	-0.279	0.823	0.974	3.715	0	0	mannose-1-phosphate guanylyltransferase/mannose-6-phosphate isomerase	Cell wall / LPS / capsule; Adaptation / Protection; Secreted factors (toxins, enzymes, alginate)
PA14_18410	algF	9.715	0	0.001	0	1	1	0	1	1	5.832	0	0	3.419	0	0	1.04	0.404	0.774	3.641	0	0.003	2.019	0.07	0.199	0	1	1	4.729	0.001	0.006	alginate O-acetyltransferase	Cell wall / LPS / capsule; Adaptation / Protection; Secreted factors (toxins, enzymes, alginate)
PA14_18430	algJ	7.519	0	0.008	0	1	1	0.535	0.632	0.776	5.435	0	0	2.823	0.008	0.053	0	1	1	2.939	0.009	0.035	0	1	1	-2.117	0.541	0.835	999	0	0.004	alginate o-acetyltransferase AlgJ	Cell wall / LPS / capsule; Adaptation / Protection; Secreted factors (toxins, enzymes, alginate)
PA14_18450	algI	7.042	0	0	0	1	1	0	1	1	3.147	0	0	0.278	0.585	0.72	0	1	1	2.437	0.002	0.011	-0.29	1	1	-0.718	1	1	1.783	0.07	0.206	alginate o-acetyltransferase AlgI	Cell wall / LPS / capsule; Adaptation / Protection; Secreted factors (toxins, enzymes, alginate)
PA14_18470	algL	6.158	0.001	0.009	0	1	1	0	1	1	5.924	0	0	2.402	0.048	0.179	2.664	0.114	0.565	3.497	0.003	0.014	1.552	0.635	0.765	1.119	0.675	0.909	3.674	0.05	0.169	poly(beta-d-mannuronate) lyase precursor AlgL	Cell wall / LPS / capsule; Adaptation / Protection; Secreted factors (toxins, enzymes, alginate)
PA14_18480	algX	5.712	0	0.002	-1.605	0.308	1	-2.113	0.174	0.375	4.162	0	0	0	1	1	0.603	0.812	0.982	3.872	0	0.002	2.212	0.222	0.387	0	1	1	3.747	0.04	0.146	alginate biosynthesis protein AlgX	Cell wall / LPS / capsule; Adaptation / Protection; Secreted factors (toxins, enzymes, alginate)
PA14_18500	algG	5.555	0	0	-2.3	0.127	1	-1.268	0.269	0.459	4.209	0	0	2.037	0.008	0.053	0	1	1	2.342	0.003	0.016	2.694	0.194	0.359	-1.293	0.792	0.962	1.575	0.129	0.293	alginate-c5-mannuronan-epimerase	Cell wall / LPS / capsule; Adaptation / Protection; Secreted factors (toxins, enzymes, alginate)
PA14_18510	algE	6.583	0	0	2.284	0.644	1	1.78	0.794	0.897	4.198	0	0	1.392	0.284	0.465	3.497	0.189	0.651	3.489	0.003	0.016	0	1	1	0	1	1	1.889	0.059	0.185	Alginate production outer membrane protein AlgE precursor	Membrane proteins; Adaptation / Protection; Secreted factors (toxins, enzymes, alginate)
PA14_18520	algK	6.927	0	0.001	-1.153	0.705	1	0	1	1	3.671	0	0	0	1	1	0	1	1	2.697	0.087	0.212	0.169	0.96	1	-3.817	0.58	0.861	999	0.036	0.136	alginate biosynthetic protein AlgK precursor	Cell wall / LPS / capsule; Adaptation / Protection; Secreted factors (toxins, enzymes, alginate)
PA14_18550	alg44	6.178	0	0	-2.095	0.625	1	-0.413	0.98	1	4.345	0	0.001	0	1	1	-0.096	1	1	0.458	0.806	0.925	0.06	0.963	1	-1.222	1	1	4.187	0.083	0.229	alginate biosynthesis protein Alg44	Cell wall / LPS / capsule; Adaptation / Protection; Secreted factors (toxins, enzymes, alginate)
PA14_18565	alg8	6.483	0	0	-1.738	0.786	1	0	1	1	3.492	0	0.002	0	1	1	0.462	0.942	1	2.664	0.002	0.011	3.552	0.126	0.281	-2.107	0.661	0.903	3.278	0.125	0.287	alginate biosynthesis protein Alg8	Cell wall / LPS / capsule; Adaptation / Protection; Secreted factors (toxins, enzymes, alginate)
PA14_18580	algD	7.47	0	0	0	1	1	-2.042	0.038	0.155	4.707	0.001	0.007	0.677	0.603	0.73	-0.424	0.583	0.873	1.946	0.019	0.066	2.827	0.039	0.137	0	1	1	0	1	1	GDP-mannose 6-dehydrogenase AlgD	Cell wall / LPS / capsule; Adaptation / Protection; Secreted factors (toxins, enzymes, alginate)
PA14_18590		0	1	1	0	1	1	0	1	1	0	1	1	0	1	1	0.527	0.456	0.808	-0.115	0.689	0.848	0	1	1	0	1	1	0	1	1	conserved hypothetical protein	Hypothetical, unclassified or unknown
PA14_18600		0	1	1	0	1	1	0	1	1	0	1	1	0	1	1	0	1	1	-0.905	0.035	0.105	0.017	0.699	0.81	0	1	1	0	1	1	putative ABC transporter, ATP-binding protein	Transport of small molecules
PA14_18610	argF	0	1	1	1.279	0.041	1	1.126	0.04	0.16	1	0.123	0.321	0	1	1	2.18	0.006	0.08	-1.005	0.033	0.1	1.303	0.022	0.092	0	1	1	-0.907	0.313	0.491	ornithine carbamoyltransferase, anabolic	Amino acid biosynthesis and metabolism
PA14_18620		0	1	1	-0.65	0.366	1	0	1	1	0	1	1	-0.852	0.258	0.442	0	1	1	0.113	0.554	0.752	0	1	1	0	1	1	0	1	1	hypothetical protein	Hypothetical, unclassified or unknown
PA14_18630	eprS*	1.508	0.073	0.196	-0.793	0.103	1	-1.704	0	0	-1.122	0.05	0.203	-1.984	0	0	-1.634	0.001	0.011	-2.832	0	0	-2.712	0	0	0	1	1	0	1	1	putative serine protease	Putative enzymes
PA14_18640		1.926	0.022	0.095	0	1	1	0	1	1	0	1	1	0	1	1	-0.477	0.609	0.886	0.503	0.147	0.314	-0.637	0.413	0.576	0	1	1	1.737	0.122	0.283	putative oxidoreductase, molybdopterin-binding	Putative enzymes
PA14_18650	ydhD*	-1.682	0.023	0.097	0.369	0.449	1	0	1	1	0	1	1	0	1	1	0	1	1	-0.161	0.821	0.933	0	1	1	0.427	0.34	0.726	0	1	1	glutaredoxin-related protein	Translation, post-translational modification and degradation
PA14_18660		-0.072	0.905	0.955	-0.181	0.969	1	-0.432	0.624	0.768	0.266	1	1	0	1	1	-0.524	0.578	0.872	-1.451	0.002	0.009	0	1	1	0	1	1	0	1	1	putative integral membrane transport protein	Membrane proteins
PA14_18670	bfrB	-3.187	0.001	0.009	-0.225	0.715	1	0.282	0.379	0.562	0	1	1	0	1	1	2.49	0	0	0.302	0.729	0.877	1.322	0.074	0.207	0.992	0.425	0.774	-1.172	0.335	0.51	bacterioferritin	Transport of small molecules; Adaptation / Protection
PA14_18680	bfd*	0	1	1	0.546	0.29	1	0.43	0.365	0.549	1.921	0.249	0.446	0	1	1	0.354	0.468	0.818	0.811	0.5	0.709	0.713	0.482	0.639	-0.052	0.587	0.864	1.657	0.109	0.267	putative bacterioferritin-associated ferredoxin	Transport of small molecules
PA14_18690	ahpC*	0	1	1	-0.574	0.447	1	-0.619	0.391	0.57	-0.144	0.741	0.847	0.11	0.74	0.84	-0.425	0.538	0.853	0.616	0.021	0.071	1.004	0.027	0.105	0	1	1	0	1	1	putative alkyl hydroperoxide reductase subunit	Translation, post-translational modification and degradation; Adaptation / Protection; Putative enzymes
PA14_18700	rnt	-1.679	0.541	0.656	0	1	1	0.747	0.079	0.25	-1.688	0.02	0.111	-0.417	0.584	0.719	0	1	1	-1.341	0	0	-0.072	0.903	0.963	-0.883	0.31	0.709	0	1	1	ribonuclease T	DNA replication, recombination, modification and repair; Transcription, RNA processing and degradation
PA14_18710	pyrC	0	1	1	0	1	1	0	1	1	-1.224	0.054	0.211	-0.413	0.424	0.589	0	1	1	-1.037	0.006	0.024	0	1	1	0	1	1	-0.594	0.268	0.445	dihydroorotase, homodimeric type	Nucleotide biosynthesis and metabolism
PA14_18720	motY*	0	1	1	0	1	1	-0.514	0.265	0.456	6.189	0	0	-0.567	0.244	0.429	0	1	1	-0.053	0.759	0.899	0	1	1	-1.632	0.036	0.376	0	1	1	putative outer membrane protein precursor, OmpA family	Membrane proteins
PA14_18740	argG	-1.33	0.158	0.295	0.574	0.28	1	0.477	0.262	0.453	2.859	0	0	0	1	1	0.527	0.244	0.691	-1.296	0	0	0.976	0.011	0.057	-1.194	0.091	0.536	-0.732	0.024	0.102	argininosuccinate synthase	Amino acid biosynthesis and metabolism
PA14_18750	gloA1	0	1	1	0.431	0.523	1	0	1	1	0	1	1	-0.114	0.991	1	0	1	1	0.355	0.242	0.444	0	1	1	0	1	1	-0.386	0.777	0.883	lactoylglutathione lyase	Energy metabolism; Central intermediary metabolism
PA14_18760	mexE*	0.983	0.555	0.669	0.707	0.647	1	0	1	1	3.535	0.007	0.05	0	1	1	0	1	1	0.423	0.987	1	0.185	0.798	0.89	0	1	1	3.041	0.454	0.617	putative RND efflux membrane fusion protein precursor	Transport of small molecules
PA14_18780	mexF*	2.102	0.017	0.082	0	1	1	0	1	1	2.126	0.002	0.023	0	1	1	1.503	0.063	0.424	1.139	0.218	0.411	-0.883	0.559	0.709	-2.068	0.561	0.847	1.97	0.036	0.137	putative RND efflux transporter	Membrane proteins; Transport of small molecules
PA14_18790	opmE*	2.001	0.093	0.223	0	1	1	0	1	1	2.716	0.002	0.023	0.619	0.527	0.669	1.594	0.09	0.514	-999	0.702	0.857	0	1	1	-1.256	0.639	0.89	999	0.331	0.507	putative outer membrane efflux protein	Membrane proteins; Transport of small molecules
PA14_18800		4.094	0.009	0.055	0.232	0.722	1	-0.495	0.681	0.816	0	1	1	0	1	1	2.063	0.047	0.362	1.287	0.399	0.619	-0.587	0.855	0.929	-2.122	0.311	0.709	0	1	1	putative heavy metal binding protein	Transport of small molecules
PA14_18810		1.375	0.188	0.323	1.07	0.213	1	0	1	1	1.977	0.114	0.307	0	1	1	2	0.003	0.053	-0.838	0.156	0.327	-0.766	0.775	0.874	-0.972	0.754	0.945	0.791	0.681	0.809	hypothetical protein	Hypothetical, unclassified or unknown
PA14_18820		0	1	1	-0.643	0.674	1	1.026	0.168	0.367	4.159	0.002	0.018	1.448	0.184	0.375	0.952	0.278	0.7	0.208	0.99	1	0	1	1	0	1	1	0	1	1	hypothetical protein	Hypothetical, unclassified or unknown
PA14_18830		0	1	1	-0.376	0.791	1	0	1	1	2.038	0.119	0.315	1.987	0.008	0.053	0.853	0.303	0.715	2.91	0	0.001	0	1	1	0	1	1	3.209	0.001	0.009	putative lyase	Carbon compound catabolism
PA14_18850		1.052	0.199	0.332	-0.607	0.434	1	0	1	1	2.862	0	0	2.249	0	0	0.748	0.121	0.579	1.552	0.001	0.008	-0.693	0.107	0.258	0	1	1	7	0	0	putative lyase	Carbon compound catabolism; Putative enzymes
PA14_18860		0	1	1	0.231	0.773	1	0	1	1	2.412	0.004	0.032	1.592	0.005	0.039	0.794	0.119	0.577	1.792	0	0.001	0	1	1	0	1	1	2.346	0.004	0.027	conserved hypothetical protein	Hypothetical, unclassified or unknown
PA14_18870		-2.333	0.001	0.013	0.84	0.542	1	0.3	0.74	0.861	0	1	1	0	1	1	0.205	0.805	0.979	3.891	0	0	1.41	0.01	0.054	-0.511	0.519	0.822	-1.089	0.406	0.58	conserved hypothetical protein	Hypothetical, unclassified or unknown
PA14_18880	nth	-1.126	0.317	0.44	0	1	1	0	1	1	0	1	1	0	1	1	0	1	1	-0.753	0.019	0.067	1.033	0.068	0.197	0.822	0.245	0.671	-0.958	0.058	0.184	endonuclease III	DNA replication, recombination, modification and repair
PA14_18890	rnfE*	0	1	1	-0.449	0.472	1	0	1	1	-0.906	0.103	0.293	-0.593	0.579	0.715	-0.688	0.251	0.697	-0.024	0.92	0.989	1.124	0.144	0.306	1.066	0.239	0.667	-0.709	0.329	0.506	putative NADH:ubiquinone oxidoreductase, subunit RnfE	Energy metabolism
PA14_18900	rnfG*	0	1	1	-0.589	0.637	1	0	1	1	-0.507	0.208	0.41	0	1	1	-0.084	0.849	0.993	0.471	0.291	0.506	0	1	1	1.769	0.197	0.642	0	1	1	putative NADH:ubiquinone oxidoreductase, subunit RnfG	Energy metabolism
PA14_18910	rnfD*	0	1	1	-0.787	0.216	1	-0.298	0.53	0.696	-1.322	0.211	0.411	0	1	1	-0.931	0.127	0.588	0.262	0.673	0.838	0	1	1	1.948	0.109	0.559	0	1	1	putative NADH:ubiquinone oxidoreductase, subunit RnfD	Energy metabolism
PA14_18920	rnfC*	0	1	1	-0.624	0.287	1	-0.399	0.352	0.538	0	1	1	0	1	1	-1.037	0.065	0.431	0.243	0.353	0.572	0	1	1	1.232	0.215	0.647	-0.613	0.173	0.347	putative NADH:ubiquinone oxidoreductase, subunit RnfC	Membrane proteins; Energy metabolism
PA14_18930	rnfB*	0	1	1	0	1	1	0	1	1	0	1	1	0	1	1	-0.467	0.609	0.886	0.87	0.105	0.245	1.201	0.468	0.625	0	1	1	0	1	1	putative NADH:ubiquinone oxidoreductase, subunit RnfB	Energy metabolism
PA14_18950	rnfA*	-2.698	0.004	0.033	0	1	1	0	1	1	0	1	1	0	1	1	-0.248	0.662	0.915	0.264	0.444	0.661	-0.381	0.975	1	0.892	0.321	0.712	-1.011	0.207	0.38	putative NADH:ubiquinone oxidoreductase, subunit RnfA	Energy metabolism; Membrane proteins
PA14_18960		0	1	1	-0.766	0.458	1	-1.132	0.177	0.378	0	1	1	0.742	0.289	0.47	0	1	1	-1.257	0.137	0.299	-2.491	0.007	0.04	-2.417	0.087	0.528	1.335	0.678	0.809	hypothetical protein	Hypothetical, unclassified or unknown
PA14_18970	pldA	0	1	1	0	1	1	-0.774	0.055	0.2	0	1	1	0	1	1	0.498	0.347	0.736	-0.912	0.011	0.041	-1.856	0	0.001	-0.865	0.236	0.663	1.242	0.009	0.053	phospholipase D	Fatty acid and phospholipid metabolism
PA14_18985		0	1	1	0	1	1	-0.21	0.675	0.812	0	1	1	-0.857	0.172	0.363	0.939	0.276	0.7	-1.398	0	0.001	-2.015	0.001	0.006	-2.933	0.001	0.072	1.209	0.08	0.224	conserved hypothetical protein	Hypothetical, unclassified or unknown
PA14_19010		0	1	1	-1.578	0.215	1	0	1	1	0	1	1	-1.462	0.418	0.583	-1.237	0.32	0.727	-1.52	0.102	0.24	-2.033	0.117	0.27	-2.625	0.028	0.337	-3.068	0.177	0.348	hypothetical protein	Hypothetical, unclassified or unknown
PA14_19020		0.285	0.894	0.947	0	1	1	0	1	1	-1.141	0.182	0.385	0	1	1	0	1	1	-0.952	0.031	0.096	-1.279	0.066	0.194	-3.663	0.001	0.072	-0.366	0.44	0.611	hypothetical protein	Secreted factors (toxins, enzymes, alginate)
PA14_19030		-0.965	0.183	0.319	0	1	1	-0.464	0.182	0.382	0	1	1	0	1	1	-0.635	0.121	0.58	-0.502	0.049	0.136	1.087	0.015	0.07	0.631	0.853	0.988	-0.556	0.164	0.337	conserved hypothetical protein	Hypothetical, unclassified or unknown
PA14_19050	metG	0	1	1	0.351	0.482	1	0	1	1	-0.938	0.211	0.411	0	1	1	0	1	1	-0.53	0.069	0.178	0	1	1	0	1	1	-0.463	0.124	0.287	methionyl-tRNA synthetase	Amino acid biosynthesis and metabolism; Translation, post-translational modification and degradation
PA14_19065	mrp*	0	1	1	-0.319	0.712	1	0	1	1	0	1	1	0	1	1	0	1	1	-0.759	0.093	0.223	0	1	1	-0.902	0.38	0.755	0	1	1	conserved hypothetical protein	Cell division
PA14_19090	dcd*	0	1	1	0.562	0.287	1	0	1	1	0	1	1	0	1	1	0.168	0.658	0.912	-0.259	0.571	0.766	0	1	1	-1.349	0.067	0.48	-0.424	0.428	0.601	putative deoxycytidine triphosphate deaminase	Nucleotide biosynthesis and metabolism
PA14_19100	rhlA	-1.878	0.034	0.125	0.429	0.356	1	-1.45	0	0	-1.613	0.18	0.383	-0.999	0.002	0.018	-1.253	0.002	0.034	0.193	0.323	0.543	-0.833	0.02	0.084	0	1	1	0.272	0.78	0.886	rhamnosyltransferase chain A	Secreted factors (toxins, enzymes, alginate)
PA14_19110	rhlB	-1.43	0.191	0.326	0.535	0.257	1	-1.992	0	0	-1.156	0.289	0.485	-1.29	0	0.001	-0.643	0.093	0.521	0.501	0.065	0.17	-1.122	0.002	0.017	-0.814	0.178	0.637	0.529	0.378	0.551	rhamnosyltransferase chain B	Secreted factors (toxins, enzymes, alginate)
PA14_19120	rhlR	-1.197	0.076	0.198	0.631	0.254	1	-0.518	0.109	0.295	-1.621	0.052	0.207	0	1	1	1.315	0.001	0.027	-0.814	0.004	0.018	-0.945	0.007	0.042	0.639	0.257	0.679	0	1	1	acylhomoserine lactone dependent transcriptional regulator	Transcriptional regulators
PA14_19130	rhlI	0	1	1	0.226	0.663	1	0.569	0.108	0.294	-1.94	0.001	0.015	0.813	0.025	0.118	0	1	1	-0.425	0.207	0.396	0.817	0.071	0.202	0	1	1	0	1	1	autoinducer synthesis protein RhlI	Biosynthesis of cofactors, prosthetic groups and carriers; Adaptation / Protection
PA14_19140	pheC	0	1	1	0	1	1	0.37	0.307	0.498	-0.722	0.354	0.545	1.032	0.008	0.053	0.571	0.204	0.673	-0.943	0.004	0.018	1.235	0.01	0.055	0	1	1	0.75	0.164	0.336	cyclohexadienyl dehydratase	Adaptation / Protection; Amino acid biosynthesis and metabolism
PA14_19150	yigM*	0	1	1	0	1	1	0	1	1	0	1	1	1.155	0.075	0.233	0	1	1	-0.247	0.475	0.69	1.123	0.105	0.256	0	1	1	0	1	1	putative membrane protein	Membrane proteins
PA14_19160	rarD*	-999	0.168	0.306	0	1	1	0	1	1	-0.887	0.671	0.794	1.482	0.051	0.186	0	1	1	-0.383	0.52	0.724	1.189	0.072	0.203	0	1	1	0	1	1	putative chloramphenicol-sensitive protein	Membrane proteins
PA14_19170	yafL*	2.442	0.002	0.024	0	1	1	0	1	1	0	1	1	-1.179	0.114	0.299	0	1	1	1.543	0	0.001	0.659	0.37	0.54	0	1	1	-1.489	0.184	0.355	putative lipoprotein	Cell wall / LPS / capsule
PA14_19190	sfcA*	-0.49	0.668	0.763	0	1	1	0.557	0.157	0.355	-1.08	0.065	0.234	0	1	1	-0.101	0.694	0.923	0.157	0.415	0.634	0	1	1	0	1	1	0	1	1	putative NAD-linked malate dehydrogenase	Central intermediary metabolism
PA14_19205		-999	0.681	0.773	0	1	1	0	1	1	0	1	1	0	1	1	0	1	1	0.204	0.78	0.912	0	1	1	0.594	0.929	1	0	1	1	hypothetical protein	Hypothetical, unclassified or unknown
PA14_19210		-1.693	0.473	0.592	0	1	1	0	1	1	0	1	1	0	1	1	0	1	1	-0.527	0.603	0.788	0	1	1	-0.365	0.55	0.841	0	1	1	putative dihydrofolate reductase	Biosynthesis of cofactors, prosthetic groups and carriers
PA14_19230	ybdG*	0	1	1	0	1	1	1.084	0.091	0.268	0	1	1	1.03	0.069	0.225	0	1	1	-0.33	0.497	0.706	0.836	0.137	0.297	-0.158	0.732	0.932	0	1	1	putative mechanosensitive ion channel family protein	Membrane proteins
PA14_19270		-1.924	0.177	0.314	0	1	1	0	1	1	1.515	0.143	0.344	-3.551	0.307	0.485	-1.371	0.516	0.844	0.327	0.86	0.956	-2.651	0.107	0.258	0	1	1	1.136	1	1	putative MFS transporter	Membrane proteins; Transport of small molecules
PA14_19290	srmB*	2.199	0.012	0.067	0	1	1	0.573	0.265	0.456	0	1	1	0	1	1	0	1	1	-0.906	0.025	0.081	-0.093	0.87	0.94	-0.362	0.572	0.854	0	1	1	putative ATP-dependent RNA helicase	Transcription, RNA processing and degradation
PA14_19310		1.224	0.267	0.394	-0.467	0.342	1	-1.489	0	0.002	-0.872	0.222	0.421	-0.667	0.091	0.264	0	1	1	-1.122	0.002	0.011	-0.75	0.295	0.463	1.331	0.028	0.337	-0.273	0.435	0.606	putative transmembrane protein	Transport of small molecules; Membrane proteins
PA14_19320		0	1	1	-0.697	0.503	1	-0.963	0.227	0.426	0	1	1	0	1	1	-0.635	0.462	0.813	0.638	0.419	0.637	0	1	1	-1.51	0.436	0.78	0	1	1	conserved hypothetical protein	Hypothetical, unclassified or unknown
PA14_19330		0	1	1	0	1	1	0	1	1	0	1	1	-0.773	0.838	0.913	0	1	1	1.151	0.399	0.619	0	1	1	0	1	1	-1.811	0.281	0.459	conserved hypothetical protein	Hypothetical, unclassified or unknown
PA14_19340		0	1	1	-0.564	0.272	1	-1.692	0	0.003	0	1	1	-0.565	0.152	0.341	-0.855	0.111	0.561	-0.223	0.951	1	-1.213	0.033	0.122	1.838	0.008	0.181	0	1	1	putative sensor/response regulator hybrid	Two-component regulatory systems
PA14_19350		2.599	0.001	0.009	-0.457	0.724	1	-0.506	0.689	0.823	0.867	0.35	0.54	-1.455	0.001	0.009	-0.205	0.985	1	2.104	0	0	0	1	1	-0.999	0.461	0.789	1.833	0.088	0.237	putative peptidase or cellulase	Carbon compound catabolism
PA14_19360		2.867	0	0.005	-0.35	0.718	1	-0.525	0.571	0.728	0	1	1	-1.164	0.007	0.053	0.004	0.822	0.985	1.86	0	0.003	0	1	1	-0.784	0.655	0.901	2.428	0.001	0.006	putative acetyltransferase, GNAT family	Putative enzymes
PA14_19370	asnB*	3.32	0.027	0.107	-0.062	0.904	1	-0.108	0.943	0.997	0.466	0.177	0.38	-0.59	0.129	0.319	0.252	0.556	0.86	2.009	0	0	0.609	0.184	0.349	-0.238	0.857	0.99	1.908	0	0.002	putative asparagine synthetase, glutamine-hydrolyzing	Amino acid biosynthesis and metabolism
PA14_19380		0.185	0.717	0.804	-0.634	0.196	1	-0.246	0.561	0.72	0	1	1	0.732	0.073	0.229	0.089	1	1	-2.028	0	0	1.437	0.106	0.257	1.117	0.406	0.764	0	1	1	putative transcriptional regulator	Transcriptional regulators
PA14_19390		-2.786	0.037	0.132	0	1	1	0	1	1	-1.479	0.327	0.52	0	1	1	-0.855	0.428	0.785	0.013	0.865	0.959	0	1	1	1.194	0.342	0.727	0	1	1	putative transmembrane protein	Membrane proteins
PA14_19400	mnmC	0	1	1	-0.284	0.775	1	-0.637	0.231	0.428	0	1	1	-0.771	0.221	0.406	-0.334	0.535	0.852	0.026	0.898	0.979	0	1	1	-0.596	0.461	0.789	0	1	1	putative D-amino acid oxidase family protein	Amino acid biosynthesis and metabolism
PA14_19410		-1.426	0.074	0.196	0	1	1	0	1	1	-1.047	0.194	0.396	0	1	1	0	1	1	-0.778	0.089	0.216	-0.89	0.032	0.12	0.896	0.1	0.552	0	1	1	conserved hypothetical protein	Hypothetical, unclassified or unknown
PA14_19430		0	1	1	-0.511	0.316	1	-0.734	0.102	0.284	-0.455	0.701	0.818	0	1	1	-0.808	0.109	0.555	-1.039	0.085	0.21	0	1	1	0	1	1	0	1	1	putative acyl-CoA thiolase	Fatty acid and phospholipid metabolism; Putative enzymes
PA14_19450		0	1	1	0.393	0.765	1	0.751	0.461	0.636	-0.868	0.332	0.525	0	1	1	0	1	1	0.443	0.274	0.487	0	1	1	0.549	0.913	1	0	1	1	conserved hypothetical protein	Hypothetical, unclassified or unknown
PA14_19470	mqoA	0	1	1	0.759	0.166	1	1.017	0.024	0.113	0.585	0.633	0.764	0	1	1	5.757	0	0	-1.322	0	0	-0.2	0.957	1	0.814	0.125	0.59	0	1	1	malate:quinone oxidoreductase	Central intermediary metabolism; Energy metabolism
PA14_19480		-999	0.051	0.16	0.182	0.983	1	-1.414	0.207	0.405	0	1	1	-1.587	0.008	0.053	-0.747	0.434	0.788	-2.266	0.481	0.693	-1.561	0.172	0.336	2.48	0.078	0.509	1.481	0.797	0.899	hypothetical protein	Hypothetical, unclassified or unknown
PA14_19490	lsfA*	0.85	0.443	0.563	2.279	0.077	1	-1.542	0.009	0.057	0	1	1	-3.058	0	0	-1.897	0.003	0.054	4.004	0	0	0	1	1	0	1	1	-3.414	0.403	0.577	putative thiol-specific antioxidant protein	Adaptation / Protection
PA14_19500	ssuA*	0	1	1	3.236	0.221	1	1.369	0.469	0.642	0	1	1	0	1	1	2.597	0.079	0.482	3.005	0.008	0.031	999	0.338	0.509	999	0.678	0.91	-1.209	1	1	putative sulfonate binding protein	Transport of small molecules
PA14_19510	ssuC*	0	1	1	1.492	0.317	1	0	1	1	-1.731	0.969	0.994	-1.984	0.274	0.454	-0.266	1	1	0.336	0.633	0.812	999	0.393	0.559	0	1	1	0	1	1	putative aliphatic sulfonates ABC transporter	Membrane proteins; Transport of small molecules
PA14_19520	ssuB*	1.519	0.374	0.497	3.04	0.253	1	-1.042	0.803	0.904	2.677	0.099	0.289	-1.105	0.739	0.84	-0.039	1	1	1.146	0.493	0.704	1.318	1	1	0	1	1	-2.459	0.674	0.807	putative sulfonate transport system, ATP-binding protein	Transport of small molecules
PA14_19530	ssuE*	0	1	1	2.567	0.047	1	1.569	0.157	0.356	1.818	0.399	0.583	-0.321	0.6	0.729	1.311	0.055	0.398	5.493	0	0	3.139	0.364	0.533	2.296	0.408	0.766	-1.982	0.653	0.788	putative NADH-dependent FMN reductase	Central intermediary metabolism
PA14_19540	ssuA*	0.688	0.581	0.692	3.835	0.192	1	1.656	0.258	0.45	1.312	0.222	0.421	-1.005	0.409	0.577	0	1	1	4.285	0	0	-0.036	1	1	-1.245	0.869	0.993	-1.57	0.758	0.87	putative ABC-type transporter periplasmic sulfonate-binding protein	Transport of small molecules
PA14_19560	ssuD	0.541	0.727	0.812	5.551	0.172	1	0	1	1	3.346	0.001	0.007	-2.524	0.41	0.577	0	1	1	3.617	0	0	999	0.393	0.559	0.762	0.648	0.896	-1.361	0.841	0.927	putative sulfonate monooxygenase	Central intermediary metabolism; Putative enzymes
PA14_19570	ssuC*	0	1	1	6.067	0.159	1	1.485	0.4	0.58	3.843	0	0.005	-2.188	0.522	0.665	0	1	1	3.911	0	0	2.491	0.452	0.612	-2.317	0.736	0.933	-1.951	0.615	0.758	putative aliphatic sulfonates transport permease protein	Membrane proteins; Transport of small molecules
PA14_19580	ssuB*	0	1	1	6.687	0.143	1	1.238	0.71	0.84	4.69	0	0	-2.021	0.39	0.558	-0.878	0.996	1	2.56	0	0.001	0	1	1	1.022	0.963	1	-1.703	0.691	0.818	putative aliphatic sulfonate transport ATP-binding protein	Transport of small molecules
PA14_19590	ssuF*	0	1	1	5.859	0.144	1	0	1	1	4.614	0.006	0.046	-2.018	0.452	0.611	0	1	1	4.782	0	0	0	1	1	-1.698	0.717	0.929	0.39	0.504	0.666	putative molybdopterin-binding protein	Central intermediary metabolism; Transport of small molecules
PA14_19600		999	0.373	0.495	0	1	1	0	1	1	0	1	1	0.592	0.334	0.509	0.749	0.252	0.697	-0.333	0.639	0.814	0	1	1	0	1	1	0	1	1	conserved hypothetical protein	Hypothetical, unclassified or unknown
PA14_19610		0	1	1	0.686	0.555	1	0.677	0.168	0.367	0	1	1	0	1	1	0	1	1	-0.246	0.785	0.913	0	1	1	0	1	1	0	1	1	conserved hypothetical protein	Hypothetical, unclassified or unknown
PA14_19620	folX	0	1	1	0	1	1	0	1	1	-1.334	0.077	0.26	0.221	0.74	0.84	0	1	1	-0.3	0.897	0.978	0	1	1	-1.323	0.127	0.591	0	1	1	D-erythro-7,8-dihydroneopterin triphosphate epimerase	Biosynthesis of cofactors, prosthetic groups and carriers
PA14_19630	folE1	0	1	1	-0.836	0.107	1	-0.33	0.393	0.573	-0.942	0.31	0.503	-0.384	0.656	0.771	-0.671	0.207	0.673	-1.081	0.064	0.168	0	1	1	-0.768	0.262	0.682	-0.649	0.195	0.367	GTP cyclohydrolase I precursor	Biosynthesis of cofactors, prosthetic groups and carriers
PA14_19640	ydgB*	-1.355	0.983	1	0	1	1	0.613	0.444	0.62	-0.945	0.462	0.633	0	1	1	-0.422	0.535	0.852	-1.261	0.002	0.012	-0.665	0.597	0.738	0	1	1	0	1	1	oxidoreductase, short chain dehydrogenase/reductase	Putative enzymes; Biosynthesis of cofactors, prosthetic groups and carriers
PA14_19650		0	1	1	-0.365	1	1	-0.271	1	1	-0.97	1	1	2.768	0.319	0.496	1.306	0.573	0.869	-1.009	1	1	2.317	0.058	0.176	-2.534	0.624	0.885	999	0.334	0.509	putative membrane protein	Membrane proteins
PA14_19660	mioC*	1.59	0.271	0.396	-0.267	0.839	1	0	1	1	0	1	1	0	1	1	0	1	1	-0.026	1	1	1.293	0.08	0.217	0	1	1	0	1	1	putative flavodoxin	Energy metabolism
PA14_19670		0	1	1	-0.904	0.294	1	0	1	1	0	1	1	-0.565	0.785	0.874	-0.804	0.312	0.724	1.119	0.21	0.4	0	1	1	1.756	0.078	0.509	0	1	1	putative transcriptional regulator, LysR family	Transcriptional regulators
PA14_19680		-1.172	0.872	0.932	1.44	0.35	1	2.286	0.032	0.138	0	1	1	1.912	0.139	0.33	0	1	1	1.861	0.484	0.696	1.776	0.133	0.291	0	1	1	0	1	1	putative murein hydrolase exporter	Protein secretion / Export apparatus; Membrane proteins
PA14_19690		-0.378	1	1	-1.335	0.317	1	0	1	1	-0.67	0.339	0.53	0	1	1	-3.431	0.042	0.344	1.668	0.089	0.217	0	1	1	0	1	1	3.803	0.174	0.347	putative murein hydrolase export regulator	Protein secretion / Export apparatus; Membrane proteins
PA14_19700		-2.536	0.01	0.06	-0.667	0.328	1	-1.057	0.072	0.237	1.956	0.02	0.114	-0.602	0.334	0.509	0	1	1	0.381	0.719	0.87	-1.63	0.04	0.139	0.751	0.206	0.647	1.481	0.597	0.747	putative class II aldolase/adducin domain protein	Carbon compound catabolism; Putative enzymes
PA14_19710		-1.18	0.427	0.548	-1.044	0.175	1	-1.956	0.007	0.048	3.103	0	0.001	-1.25	0.117	0.303	0	1	1	-1.641	0.441	0.658	-0.558	0.38	0.55	1.52	0.059	0.469	1.122	0.845	0.929	putative hydrolase, alpha/beta fold family	Putative enzymes
PA14_19720		-1.636	0.623	0.726	0	1	1	0	1	1	1.601	0.28	0.476	0	1	1	1.246	0.339	0.734	-2.471	0.702	0.857	0	1	1	1.716	0.327	0.714	0	1	1	hypothetical protein	Membrane proteins
PA14_19730		0	1	1	0.555	0.504	1	1.062	0.087	0.263	0	1	1	0	1	1	0.442	0.562	0.863	0.6	0.313	0.533	0	1	1	0	1	1	0	1	1	putative oxidoreductase, short-chain dehydrogenase/reductase family	Putative enzymes
PA14_19740		-1.742	0.126	0.263	-0.82	0.547	1	-1.551	0.249	0.444	-1.272	0.795	0.883	-0.705	0.215	0.401	-1.679	0.225	0.681	-1.155	0.297	0.514	-1.351	0.036	0.132	2.203	0.017	0.267	0	1	1	putative enoyl CoA-hydratase/isomerase family protein	Fatty acid and phospholipid metabolism; Putative enzymes
PA14_19750		0	1	1	-0.301	0.987	1	-999	0.518	0.685	0	1	1	2.464	0.475	0.63	0.707	0.938	1	-1.127	1	1	-2.525	0.574	0.72	-2.379	0.675	0.909	999	0.817	0.913	conserved hypothetical protein	Hypothetical, unclassified or unknown
PA14_19770		-0.416	1	1	0	1	1	0	1	1	1.471	0.246	0.443	0	1	1	0	1	1	-1.68	0.242	0.444	-0.188	0.864	0.935	-1.021	0.887	0.996	0	1	1	putative Glycine/D-amino acid oxidases	Amino acid biosynthesis and metabolism
PA14_19800		0	1	1	0	1	1	0	1	1	0	1	1	0.649	0.57	0.707	0	1	1	0.178	0.546	0.745	0	1	1	0	1	1	0	1	1	putative transcriptional regulator, AraC family	Transcriptional regulators
PA14_19810		-2.119	0.062	0.178	0	1	1	0	1	1	2.513	0.006	0.044	-0.137	0.898	0.953	0.988	0.319	0.727	0.03	1	1	-2.462	0.065	0.191	-1.502	0.871	0.993	0	1	1	conserved hypothetical protein	Hypothetical, unclassified or unknown
PA14_19830		-2.532	0.007	0.045	0	1	1	-1.05	0.052	0.194	0.683	0.157	0.355	-0.75	0.203	0.392	0	1	1	0.391	0.615	0.797	-1.815	0.086	0.228	-1.383	0.842	0.983	0	1	1	conserved hypothetical protein	Hypothetical, unclassified or unknown
PA14_19850		0	1	1	0	1	1	0.295	0.759	0.875	1.216	0.136	0.337	0	1	1	0	1	1	1.017	0.344	0.565	-1.517	0.793	0.887	0	1	1	0	1	1	putative transcriptional regulator	Transcriptional regulators
PA14_19860		-1.15	0.313	0.437	-0.348	0.749	1	0	1	1	0	1	1	-0.787	0.272	0.453	-0.284	0.674	0.918	1.349	0.038	0.111	-1.495	0.111	0.261	0	1	1	0	1	1	conserved hypothetical protein	Hypothetical, unclassified or unknown
PA14_19870	ldh	-1.647	0.212	0.345	-0.708	0.191	1	-1.813	0	0	-1.179	0.606	0.743	-0.906	0.043	0.171	-0.901	0.068	0.444	-0.974	0.291	0.506	-1.418	0.065	0.191	2.186	0.001	0.052	0	1	1	leucine dehydrogenase	Amino acid biosynthesis and metabolism
PA14_19900		-1.384	0.134	0.272	-0.492	0.431	1	-1.435	0.004	0.033	0	1	1	-1.484	0.057	0.2	-0.419	0.542	0.856	2.433	0.143	0.307	-2.06	0.089	0.232	0.445	0.33	0.716	0	1	1	putative pyruvate dehydrogenase E1 component, alpha subunit	Energy metabolism
PA14_19910	pdhB*	-1.699	0.021	0.093	0	1	1	-1.563	0.003	0.023	-0.253	1	1	-1.291	0.004	0.032	-0.343	0.7	0.925	2.155	0.084	0.208	0.041	0.733	0.838	0.207	0.481	0.801	999	0.451	0.617	putative pyruvate dehydrogenase E1 component, beta subunit	Energy metabolism
PA14_19920		-1.682	0.318	0.442	-0.214	0.917	1	-2.225	0	0.003	0	1	1	-1.289	0.013	0.078	-0.352	0.691	0.921	0.603	1	1	0	1	1	-0.084	0.613	0.879	999	0.182	0.353	putative dihydrolipoamide acetyltransferase	Energy metabolism
PA14_19930		-1.106	0.811	0.877	0	1	1	0.463	0.697	0.828	0.4	0.465	0.635	-1.019	0.745	0.845	0	1	1	-0.591	0.695	0.853	-1.852	0.499	0.651	0	1	1	0	1	1	conserved hypothetical protein	Hypothetical, unclassified or unknown
PA14_19940		0.268	0.752	0.833	-0.529	0.606	1	0.894	0.164	0.363	1.641	0.047	0.194	0	1	1	0	1	1	-0.09	1	1	0	1	1	0	1	1	1.485	0.146	0.316	hypothetical protein	Hypothetical, unclassified or unknown
PA14_19950		0	1	1	0.722	0.593	1	0.912	0.043	0.172	1.346	0.011	0.074	0.549	0.266	0.45	0.519	0.249	0.696	-0.605	0.163	0.336	0	1	1	0	1	1	0	1	1	conserved hypothetical protein	Hypothetical, unclassified or unknown
PA14_19960		0	1	1	0	1	1	0	1	1	-999	0.281	0.477	1.576	0.234	0.421	1.862	0.325	0.728	2.502	0.474	0.689	0	1	1	0	1	1	0	1	1	conserved hypothetical protein	Hypothetical, unclassified or unknown
PA14_19970		0	1	1	0	1	1	0	1	1	1.249	1	1	0	1	1	0	1	1	-0.069	0.908	0.985	0	1	1	0	1	1	0	1	1	hypothetical protein	Hypothetical, unclassified or unknown
PA14_19990		0.629	1	1	2.406	0.02	0.742	3.684	0	0	-1.041	1	1	0	1	1	0	1	1	-1.076	0.552	0.75	0	1	1	-1.19	1	1	1.481	0.797	0.899	putative sigma-7 factor, ECF subfamily	Transcriptional regulators
PA14_20000		2.432	0.398	0.521	2.482	0.014	0.59	2.8	0	0.002	0	1	1	4.457	0	0	1.27	0.362	0.748	-0.95	1	1	0	1	1	0	1	1	4.345	0	0.004	putative Fe2+-dicitrate sensor, membrane component	Membrane proteins; Transcriptional regulators
PA14_20010	hasR	1.601	0.25	0.381	3.675	0	0.002	4.247	0	0	2.051	0.387	0.573	3.923	0	0	3.009	0	0	0.667	0.467	0.681	0	1	1	0	1	1	2.798	0.162	0.334	Haem uptake outer membrane receptor HasR precursor	Transport of small molecules
PA14_20020	hasAp	0	1	1	4.213	0	0	5.269	0	0	2.641	0.111	0.304	5.117	0	0	3.686	0	0	2.944	0.031	0.095	1.169	0.851	0.927	2.556	0.615	0.879	3.973	0.134	0.3	heme acquisition protein HasAp	Transport of small molecules
PA14_20030	hasD	1.061	0.68	0.773	3.742	0	0.003	3.89	0	0	0.982	0.494	0.659	3.231	0	0	1.886	0.16	0.636	0.889	0.73	0.878	0	1	1	0	1	1	0	1	1	transport protein HasD	Protein secretion / Export apparatus; Transport of small molecules
PA14_20040	hasE	0.622	0.792	0.867	4.799	0.007	0.379	5.153	0	0.002	1.616	0.107	0.299	5.025	0	0	2.534	0.157	0.636	1.521	0.311	0.531	-999	0.864	0.935	1.22	1	1	1.136	1	1	metalloprotease secretion protein	Protein secretion / Export apparatus
PA14_20050	hasF*	0	1	1	2.769	0.18	1	3.9	0	0	1.458	0.299	0.493	4.803	0	0	2.167	0.148	0.621	0.873	0.644	0.817	0	1	1	0	1	1	2.017	0.636	0.773	putative outer membrane protein	Protein secretion / Export apparatus
PA14_20060		3.322	0	0.001	1.7	0.36	1	1.757	0.308	0.498	0	1	1	-1.172	0.465	0.621	2.667	0.071	0.453	2.312	0.038	0.111	2.758	0.108	0.259	1.264	0.966	1	1.481	0.797	0.899	conserved hypothetical protein	Hypothetical, unclassified or unknown
PA14_20070		-0.821	0.909	0.958	0	1	1	0	1	1	-1.783	0.153	0.351	1.911	0.01	0.064	0	1	1	-1.287	0.193	0.379	2.715	0.25	0.415	0	1	1	4.572	0	0	putative membrane protein	Membrane proteins
PA14_20080		0	1	1	0	1	1	0.462	0.67	0.807	0	1	1	0	1	1	0.85	0.389	0.768	-0.283	0.572	0.766	0	1	1	0	1	1	3.479	0	0	putative membrane protein	Antibiotic resistance and susceptibility
PA14_20100		-0.831	0.603	0.71	0.417	0.808	1	0.49	0.579	0.733	-0.854	0.115	0.309	0	1	1	-0.115	0.927	1	-0.379	0.529	0.73	0	1	1	0.929	0.521	0.822	1.827	0.001	0.006	putative ABC-type multidrug transport system, permease component	Antibiotic resistance and susceptibility; Membrane proteins
PA14_20110		0	1	1	0.153	0.855	1	0	1	1	0	1	1	0	1	1	-0.667	0.347	0.736	-0.809	0.177	0.355	0	1	1	0	1	1	2.384	0	0	putative ABC-type multidrug transport system, permease component	Antibiotic resistance and susceptibility; Membrane proteins
PA14_20120		0	1	1	0.122	1	1	0	1	1	0	1	1	0	1	1	0	1	1	0.315	0.787	0.916	0	1	1	0	1	1	0.392	0.474	0.636	hypothetical protein	Hypothetical, unclassified or unknown
PA14_20130	yeiE*	1.332	0.211	0.344	0.072	0.845	1	0.817	0.149	0.344	0.472	0.452	0.626	0	1	1	0	1	1	2.011	0	0	0	1	1	0	1	1	0	1	1	putative transcriptional regulator, LysR family	Transcriptional regulators
PA14_20140	fpr	0	1	1	0.881	0.068	1	0	1	1	-1.244	0.08	0.265	-0.852	0.096	0.271	1.898	0	0.001	0.853	0.001	0.004	0	1	1	-1.27	0.088	0.531	-1.316	0.004	0.03	ferredoxin--NADP+ reductase	Biosynthesis of cofactors, prosthetic groups and carriers; Energy metabolism
PA14_20150	nosL	0	1	1	0	1	1	0	1	1	999	0.226	0.424	999	0.924	0.97	999	0.92	1	NA	NA	NA	-2.838	0.004	0.028	-1.246	0.486	0.803	0	1	1	putative nitrous oxide reductase protein	Energy metabolism
PA14_20170	nosY	0	1	1	-999	0.212	1	-2.521	0.336	0.527	0	1	1	0	1	1	-999	0.325	0.728	999	0.145	0.31	-2.192	0.002	0.013	-0.972	0.488	0.807	999	0.455	0.617	nitrous-oxide reductase, nosY component	Membrane proteins; Energy metabolism
PA14_20180	nosF	0	1	1	0.094	1	1	1.195	1	1	0	1	1	0	1	1	0.707	1	1	999	0.175	0.354	-2.623	0	0.002	-1.444	0.32	0.711	1.551	1	1	ATP/GTP binding protein NosF"	Energy metabolism; Transport of small molecules
PA14_20190	nosD	0	1	1	0	1	1	0	1	1	-0.928	0.756	0.856	1.242	0.314	0.49	0	1	1	1.852	0.164	0.338	-1.978	0	0.001	-1.973	0.021	0.293	0	1	1	copper ABC transporter, periplasmic copper-binding protein	Transport of small molecules; Energy metabolism
PA14_20200	nosZ	0	1	1	0	1	1	0	1	1	-0.313	0.861	0.926	2.447	0.004	0.033	0	1	1	-0.674	0.827	0.937	-1.484	0.001	0.01	-2.722	0.001	0.055	0	1	1	nitrous-oxide reductase precursor	Energy metabolism
PA14_20230	nosR	0	1	1	0	1	1	0	1	1	-0.654	0.967	0.993	0	1	1	0	1	1	-1.809	0.351	0.57	0.564	0.291	0.458	-1.593	0.135	0.6	-1.331	0.057	0.183	NosR Regulatory protein for N2O reductase	Transcriptional regulators; Membrane proteins; Energy metabolism
PA14_20240		0	1	1	0	1	1	-2.409	0.143	0.338	0	1	1	-1.693	0.505	0.653	0	1	1	1.565	0.316	0.537	0	1	1	0.234	0.83	0.977	999	0.245	0.422	putative ring-cleaving dioxygenase	Putative enzymes
PA14_20250		2.027	0.037	0.132	0	1	1	0	1	1	2.822	0.245	0.443	2.402	0.048	0.179	0.784	0.602	0.885	0.889	0.73	0.878	999	0.245	0.411	2.427	0.67	0.907	0	1	1	putative antibiotic biosynthesis monooxygenase	Antibiotic resistance and susceptibility
PA14_20260		0	1	1	-0.012	1	1	1.421	0.231	0.428	0	1	1	-2.773	0.412	0.578	1.245	0.435	0.788	0.727	0.667	0.834	0	1	1	-0.589	0.741	0.936	0	1	1	conserved hypothetical protein	Hypothetical, unclassified or unknown
PA14_20270	rhlG	0.405	0.807	0.875	-1.276	0.466	1	-1.308	0.414	0.596	0.409	0.646	0.775	0.134	0.799	0.884	0	1	1	-1.531	0.629	0.808	0	1	1	3.056	0.449	0.786	2.715	0.024	0.102	beta-ketoacyl reductase	Cell wall / LPS / capsule; Fatty acid and phospholipid metabolism
PA14_20280		3.781	0	0.006	0	1	1	0	1	1	0.672	0.334	0.526	0	1	1	0	1	1	-0.337	0.567	0.762	0.841	0.22	0.385	0.098	0.786	0.961	0	1	1	conserved hypothetical protein	Hypothetical, unclassified or unknown
PA14_20290	algZ*	1.081	0.105	0.239	0	1	1	0	1	1	0.418	0.355	0.545	0.355	0.183	0.374	-0.608	0.154	0.636	-0.339	0.245	0.448	-0.338	0.746	0.85	-0.199	0.813	0.969	-0.056	0.649	0.785	DNA binding-protein	Transcriptional regulators
PA14_20300	phnC	2.273	0.006	0.044	0	1	1	0	1	1	1.887	0.12	0.316	0	1	1	0	1	1	1.685	0.105	0.245	-2.069	0.203	0.37	2.522	0.327	0.714	999	0.13	0.296	ATP-binding component of ABC phosphonate transporter	Transport of small molecules
PA14_20320	phnD	2.32	0.004	0.034	0	1	1	0	1	1	3.461	0.003	0.028	0	1	1	0	1	1	2.686	0.008	0.032	0	1	1	0	1	1	2.817	0.566	0.721	binding protein component of ABC phosphonate transporter	Transport of small molecules
PA14_20330	phnE	2.566	0.007	0.047	0	1	1	-0.935	0.41	0.591	3.902	0.154	0.352	0	1	1	-0.606	0.728	0.94	1.114	0.57	0.765	0.022	0.87	0.94	0	1	1	2.254	0.125	0.287	phosphonate ABC tranporter permease protein	Membrane proteins; Transport of small molecules
PA14_20350	phnF	2.868	0.074	0.197	-1.578	0.454	1	-0.415	0.735	0.858	2.155	0.148	0.347	0	1	1	-0.344	0.849	0.993	-0.673	1	1	-999	0.546	0.696	0	1	1	1.192	0.533	0.693	putative transcriptional regulator	Transcriptional regulators
PA14_20360	phnG	0.629	1	1	0.094	1	1	0.32	1	1	3.111	0.044	0.187	2.366	0.508	0.655	1.092	1	1	999	0.603	0.788	-999	0.693	0.806	0	1	1	999	0.619	0.761	putative phosphonate metabolism protein PhnG	Transport of small molecules
PA14_20370	phnH	2.431	0.105	0.239	0	1	1	1.417	0.653	0.793	3.285	0.003	0.026	0	1	1	0	1	1	-0.056	1	1	0	1	1	3.037	0.805	0.967	999	0.613	0.756	putative phosphonate metabolism protein, PhnH	Transport of small molecules
PA14_20380	phnI	0	1	1	0.332	0.892	1	0	1	1	3.755	0	0	1.777	0.026	0.124	0	1	1	3.25	0.001	0.004	0	1	1	0	1	1	3.298	0.123	0.286	putative phosphonate metabolism protein	Transport of small molecules
PA14_20390	phnJ	0	1	1	0.166	0.876	1	0.501	0.477	0.648	4.332	0	0	1.636	0.015	0.084	0.829	0.332	0.732	2.317	0.007	0.028	0.801	0.659	0.783	0	1	1	2.236	0.05	0.169	putative phosphonate metabolism protein	Transport of small molecules
PA14_20400	phnK	1.624	0.1	0.234	0.183	0.832	1	0.797	0.425	0.602	5.483	0	0	1.881	0.051	0.186	0.841	0.412	0.776	3.047	0.006	0.025	-0.992	0.962	1	0	1	1	2.169	0.091	0.241	putative phosphonate ABC transporter, ATP-binding protein	Transport of small molecules
PA14_20420	phnL	1.318	0.29	0.413	-0.433	0.981	1	0	1	1	3.845	0	0	1.852	0.087	0.256	0	1	1	2.807	0.005	0.024	0	1	1	0	1	1	4.453	0.04	0.145	phosphonate ABC transporter, ATP-binding protein	Transport of small molecules
PA14_20430	phnM	1.153	0.26	0.388	-0.285	0.853	1	-1.017	0.162	0.36	2.969	0	0.001	0	1	1	0	1	1	1.965	0.009	0.035	0	1	1	0.804	0.224	0.656	1.501	0.121	0.282	phosphonate metabolism protein	Transport of small molecules
PA14_20440	phnN	-1.386	0.53	0.644	-1.376	0.073	1	-1.026	0.092	0.271	0.975	0.09	0.279	0	1	1	0	1	1	0.876	0.162	0.335	0	1	1	0.506	0.647	0.896	1.051	0.366	0.538	ATP-binding component of phosphonate transport	Transport of small molecules
PA14_20450	phnP	0	1	1	0	1	1	-0.903	0.305	0.497	1.56	0.069	0.243	-1.001	0.18	0.372	-0.729	0.528	0.85	0.255	0.592	0.78	0	1	1	0.846	0.758	0.945	0.914	0.844	0.929	putative phosphonate metabolism protein	Transport of small molecules
PA14_20460		0.982	0.8	0.874	0.331	0.588	1	0.08	0.764	0.879	0	1	1	-0.371	0.335	0.511	0.147	0.843	0.991	2.61	0	0	0.603	0.404	0.569	-1.147	0.316	0.709	3.189	0.061	0.191	hypothetical protein	Hypothetical, unclassified or unknown
PA14_20470		0	1	1	0.795	0.418	1	0.058	0.781	0.889	-0.562	0.807	0.891	-0.417	0.406	0.575	-0.038	0.882	1	3.469	0	0	0	1	1	0	1	1	2.589	0.055	0.179	hypothetical protein	Membrane proteins
PA14_20480		0	1	1	0.797	0.177	1	0.155	0.551	0.711	0	1	1	-0.333	0.403	0.571	0.035	0.786	0.97	3.159	0	0	0.081	0.879	0.947	-1.115	0.262	0.682	2.393	0.009	0.053	hypothetical protein	Membrane proteins
PA14_20491		0	1	1	0	1	1	0	1	1	1.651	0.315	0.508	-1.759	0.111	0.295	0	1	1	2.49	0.015	0.054	0.466	1	1	0	1	1	-2.022	0.693	0.819	putatative acetyltransferase	Putative enzymes
PA14_20510		0.851	0.192	0.327	-0.347	0.661	1	0.705	0.098	0.28	0	1	1	0.379	0.321	0.498	0.441	0.639	0.901	0.222	0.517	0.721	-0.458	0.608	0.747	-1.841	0.39	0.757	0	1	1	hypothetical protein	Hypothetical, unclassified or unknown
PA14_20520		-0.795	0.449	0.568	-0.376	0.582	1	0	1	1	0	1	1	0.19	0.675	0.785	0	1	1	-0.418	0.134	0.295	0	1	1	-0.303	0.567	0.851	0	1	1	hypothetical protein	Hypothetical, unclassified or unknown
PA14_20530		-1.963	0.376	0.499	-0.214	0.9	1	0.398	0.587	0.739	0	1	1	-0.527	0.489	0.641	0.199	0.861	0.999	-0.365	0.373	0.593	-1.135	0.038	0.135	-0.423	0.986	1	0.609	0.556	0.712	hypothetical protein	Hypothetical, unclassified or unknown
PA14_20550		0	1	1	0.368	1	1	0.121	1	1	-2.654	0.425	0.605	-1.919	0.212	0.399	0.512	0.979	1	-0.615	0.761	0.9	0	1	1	-1.299	0.677	0.91	0.491	1	1	hypothetical protein	Hypothetical, unclassified or unknown
PA14_20560	amiE	-1.242	0.153	0.291	0	1	1	-1.234	0.001	0.006	-1.78	0.004	0.032	-0.797	0.021	0.106	0	1	1	-0.977	0	0.001	-0.948	0.023	0.093	-3.216	0.004	0.129	-1.242	0.004	0.027	aliphatic amidase	Carbon compound catabolism
PA14_20570	amiB*	-0.966	0.492	0.61	-0.48	0.326	1	-1.41	0.001	0.006	-2.322	0.004	0.035	-0.742	0.048	0.18	-0.173	0.846	0.992	-0.869	0.025	0.082	-1.008	0.041	0.142	-2.247	0.037	0.378	-0.897	0.316	0.494	putative ATPases with chaperone activity, ATP-binding subunit	Chaperones / Heat shock proteins
PA14_20580	amiC	0	1	1	-0.918	0.072	1	-1.415	0	0.005	-1.476	0.066	0.236	-0.444	0.29	0.471	0	1	1	-1.27	0.016	0.057	0.116	0.81	0.898	-2.205	0.09	0.536	0	1	1	aliphatic amidase expression-regulating protein	Transcriptional regulators
PA14_20590	amiR	-0.974	0.252	0.383	0.647	0.184	1	-0.972	0.021	0.103	-1.648	0.124	0.322	-0.386	0.224	0.409	0.71	0.235	0.69	-0.627	0.167	0.342	-0.56	0.141	0.302	-1.867	0.079	0.509	0	1	1	aliphatic amidase regulator	Transcriptional regulators
PA14_20600		-2.303	0.003	0.027	0.583	0.497	1	0	1	1	-1.119	0.252	0.448	0.502	0.422	0.586	0	1	1	1.383	0	0	0	1	1	0.622	0.462	0.79	0	1	1	conserved hypothetical protein	Hypothetical, unclassified or unknown
PA14_20610	lecB	-0.552	0.378	0.501	0.643	0.28	1	-0.439	0.453	0.629	-1.038	0.557	0.709	-0.711	0.045	0.174	-0.464	0.2	0.668	-0.046	0.655	0.825	-0.919	0.006	0.036	-6.213	0	0.001	3.882	0.351	0.527	fucose-binding lectin PA-IIL	Motility / Attachment
PA14_20620		0	1	1	0.876	0.681	1	0	1	1	0	1	1	0.715	0.443	0.604	1.958	0.161	0.636	2.435	0.017	0.06	0	1	1	-1.227	0.912	1	2.425	0.056	0.18	putative HlyD family secretion protein	Secreted factors (toxins, enzymes, alginate)
PA14_20630		0	1	1	0	1	1	0	1	1	0	1	1	-1.049	0.714	0.82	1.924	0.161	0.636	0.764	0.697	0.854	-999	0.533	0.684	0.269	0.543	0.837	0	1	1	conserved hypothetical protein	Membrane proteins
PA14_20640		0	1	1	0	1	1	0	1	1	0	1	1	0.734	0.302	0.481	0	1	1	-0.407	0.781	0.912	0	1	1	1.508	0.214	0.647	0	1	1	putative membrane protein	Membrane proteins
PA14_20650	dsdA	0	1	1	-0.498	0.697	1	-0.084	0.985	1	0	1	1	0	1	1	0	1	1	0.761	0.066	0.173	0	1	1	0	1	1	0	1	1	D-serine dehydratase	Amino acid biosynthesis and metabolism
PA14_20670		0	1	1	0	1	1	0	1	1	-1.27	0.059	0.223	0	1	1	0	1	1	-0.531	0.054	0.146	-1.76	0	0.001	0	1	1	-0.762	0.034	0.13	putative glutamine synthetase	Amino acid biosynthesis and metabolism; Carbon compound catabolism
PA14_20680		2.463	0.001	0.018	-0.427	0.378	1	0	1	1	0	1	1	0	1	1	0	1	1	0.031	0.711	0.865	-0.881	0.024	0.097	0	1	1	1.155	0.149	0.319	putative MFS transporter	Membrane proteins
PA14_20690		0.712	0.594	0.702	0	1	1	0	1	1	-1.488	0.157	0.356	-0.662	0.207	0.394	0	1	1	-0.218	0.951	1	-0.456	0.405	0.57	1.089	0.215	0.647	0	1	1	conserved hypothetical protein	Hypothetical, unclassified or unknown
PA14_20700		-3.617	0	0.001	0.234	0.704	1	0	1	1	2.258	0	0.001	0	1	1	0	1	1	-0.639	0.035	0.105	0	1	1	0	1	1	0	1	1	putative glycosyltransferase	Membrane proteins
PA14_20720	flgN	-1.336	0.278	0.402	0	1	1	0	1	1	3.093	0	0	0	1	1	0	1	1	-0.395	0.132	0.291	0	1	1	0	1	1	0	1	1	putative export chaperone involved in flagellar synthesis	Protein secretion / Export apparatus
PA14_20730	flgM	-1.004	0.188	0.323	0.71	0.445	1	0.538	0.276	0.467	3.36	0.002	0.02	0.569	0.406	0.574	0.381	0.402	0.774	-0.524	0.031	0.096	-0.132	0.974	1	0	1	1	0	1	1	putative negative regulator of flagellin synthesis, FlgM	Transcriptional regulators
PA14_20740	flgA	-3.052	0.01	0.057	0	1	1	0	1	1	-0.61	0.132	0.331	-0.519	0.373	0.544	-0.227	0.82	0.984	-0.656	0.146	0.311	1.265	0.025	0.099	0	1	1	-1.365	0.049	0.167	putative flagella basal body P-ring formation protein	Motility / Attachment
PA14_20750		-1.827	0.006	0.042	0.382	0.401	1	-0.396	0.268	0.458	5.129	0	0	0	1	1	0	1	1	0.009	0.838	0.942	0	1	1	0	1	1	1.08	0	0.003	putative chemotaxis signal transduction protein	Adaptation / Protection; Chemotaxis
PA14_20760	cheR*	-1.926	0.005	0.037	0.386	0.565	1	-0.384	0.256	0.448	4.629	0	0	-0.31	0.232	0.419	-0.201	0.691	0.921	0.014	0.693	0.851	0	1	1	0	1	1	1.176	0	0.003	putative chemotaxis protein methyltransferase	Adaptation / Protection; Chemotaxis
PA14_20770		-2.371	0.003	0.03	-0.226	0.507	1	-0.908	0.026	0.117	3.033	0	0.001	-0.147	0.682	0.792	-0.204	0.633	0.899	-0.43	0.271	0.483	-0.836	0.035	0.128	0.85	0.105	0.556	1.009	0.104	0.261	putative anti-sigma F factor antagonist	Transcriptional regulators; Motility / Attachment; Two-component regulatory systems
PA14_20780		-1.862	0.018	0.084	0.193	0.788	1	-1.258	0	0.003	2.67	0	0	-0.998	0.004	0.036	-0.328	0.439	0.792	-0.494	0.086	0.211	-0.757	0.036	0.131	0.959	0.046	0.421	0.797	0.093	0.244	putative sensor histidine kinase/response regulator	Transcriptional regulators; Two-component regulatory systems
PA14_20800		0	1	1	0.699	0.427	1	0.279	0.674	0.811	0.575	0.481	0.648	-0.55	0.374	0.544	0.485	0.433	0.787	0.316	0.308	0.526	0	1	1	-0.218	0.91	1	-0.224	0.927	0.981	putative histidine-containing phosphotransfer (HPt) domain	Two-component regulatory systems; Motility / Attachment
PA14_20810	recQ	-0.667	0.616	0.72	0.546	0.293	1	0	1	1	0	1	1	0	1	1	0	1	1	-0.148	0.638	0.813	0.738	0.113	0.264	0	1	1	0	1	1	ATP-dependent DNA helicase RecQ	DNA replication, recombination, modification and repair
PA14_20820		-2.232	0.013	0.071	0.202	0.845	1	-0.664	0.082	0.255	-1.779	0.016	0.094	-0.533	0.243	0.429	-0.662	0.189	0.651	-0.93	0.03	0.094	0	1	1	0	1	1	0	1	1	putative two-component response regulator	Two-component regulatory systems; Motility / Attachment
PA14_20840		-1.348	0.194	0.328	0	1	1	-0.572	0.209	0.408	0	1	1	-0.997	0.022	0.11	-0.622	0.3	0.715	0.043	0.698	0.854	0	1	1	-0.581	0.614	0.879	0	1	1	conserved hypothetical protein	Membrane proteins
PA14_20850	slyA*	-2.091	0.15	0.287	0.33	0.623	1	0.598	0.322	0.511	0	1	1	0.531	0.116	0.301	-0.301	0.443	0.795	-1.51	0	0	0	1	1	0.885	0.498	0.812	0	1	1	putative transcriptional regulator, MarR family	Transcriptional regulators
PA14_20860		-1.622	0.024	0.1	0	1	1	-0.735	0.058	0.206	0	1	1	-1.168	0.003	0.025	0	1	1	-0.019	0.858	0.955	-1.924	0.001	0.006	1.706	0.003	0.113	0.986	0.068	0.203	putative Tfp pilus assembly protein FimV	Protein secretion / Export apparatus; Membrane proteins
PA14_20870		0	1	1	-0.448	0.27	1	-0.555	0.09	0.267	-0.655	0.257	0.453	-0.565	0.116	0.301	-0.713	0.063	0.424	0.199	0.6	0.787	4.008	0	0	0	1	1	-1.065	0.006	0.039	putative membrane protein	Cell wall / LPS / capsule; Membrane proteins; Secreted factors (toxins, enzymes, alginate)
PA14_20880		2.859	0.241	0.373	0	1	1	0	1	1	0	1	1	0	1	1	0	1	1	0.452	0.897	0.978	-999	0.679	0.797	0	1	1	999	0.829	0.916	conserved hypothetical protein	Hypothetical, unclassified or unknown
PA14_20890	rfaD	1.553	0.108	0.242	-0.724	0.141	1	-1.312	0.001	0.013	-0.914	0.267	0.464	-0.417	0.298	0.479	-0.046	0.898	1	-3.913	0	0	1.498	0.014	0.068	1.311	0.31	0.709	-0.541	0.332	0.508	ADP-L-glycero-D-mannoheptose 6-epimerase	Cell wall / LPS / capsule
PA14_20900		1.083	0.189	0.324	-0.97	0.081	1	0.198	0.789	0.895	-0.097	0.906	0.956	1.296	0.036	0.15	-2.481	0	0.002	-0.458	0.157	0.328	-0.37	0.776	0.875	-4.169	0.125	0.588	0	1	1	putative MFS transporter	Membrane proteins; Transport of small molecules
PA14_20920		0	1	1	-1.077	0.185	1	0.788	0.224	0.423	-0.688	0.631	0.762	1.002	0.012	0.071	-1.945	0.058	0.405	-0.647	0.007	0.028	0.026	0.706	0.816	-3.715	0.072	0.493	0	1	1	hypothetical protein	Hypothetical, unclassified or unknown
PA14_20940		0	1	1	0	1	1	0.91	0.064	0.223	-0.833	0.579	0.724	1.041	0.021	0.105	-2.117	0.004	0.06	-0.579	0.095	0.227	0.063	0.796	0.888	-4.929	0.032	0.351	0	1	1	putative acyl carrier protein	Fatty acid and phospholipid metabolism
PA14_20950	fabH2	-1.663	0.122	0.259	-0.391	0.324	1	0.892	0.028	0.125	-1.872	0.191	0.393	1.13	0.002	0.02	-1.978	0	0.005	-1.127	0	0	-0.061	0.952	1	-4.474	0.032	0.356	0.221	0.945	0.994	3-oxoacyl-[acyl-carrier-protein] synthase III	Fatty acid and phospholipid metabolism
PA14_20960		-2.081	0.151	0.289	0.114	0.981	1	1.089	0.01	0.06	-2.416	0.167	0.367	1.67	0.001	0.011	-2.071	0.001	0.011	-0.655	0.032	0.097	0.042	0.739	0.842	-4.336	0.114	0.572	0	1	1	putativ isomerase	Putative enzymes
PA14_20970	cyp23	-1.094	0.216	0.35	0.1	1	1	1.174	0.003	0.021	-3.36	0.102	0.292	1.382	0	0.002	-2.467	0	0.001	-0.429	0.212	0.403	0.47	0.296	0.464	-4.645	0.027	0.331	0	1	1	cytochrome P45	Adaptation / Protection; Carbon compound catabolism
PA14_20980		0.158	0.998	1	-0.285	0.641	1	0.847	0.037	0.153	-3.385	0.059	0.222	0.949	0.012	0.075	-2.048	0	0.006	0.564	0.032	0.1	0.393	0.422	0.584	-4.624	0.057	0.463	0.083	0.771	0.88	putative short chain dehydrogenas	Putative enzymes
PA14_21000		0	1	1	-0.412	0.646	1	0.752	0.029	0.128	-3.384	0.088	0.277	0.623	0.191	0.38	-2.542	0.001	0.02	0.562	0.013	0.047	0.644	0.325	0.494	-4.371	0.051	0.441	-0.372	0.193	0.364	hypothetical protein	Hypothetical, unclassified or unknown
PA14_21010		0	1	1	-0.34	0.583	1	1.061	0.008	0.052	-3.474	0.12	0.316	0.613	0.131	0.321	-3.155	0	0	1.078	0	0.001	0.865	0.025	0.099	-4.316	0.086	0.528	0	1	1	putative FAD-dependent monooxygenase	Energy metabolism; Putative enzymes
PA14_21020		-2.011	0.011	0.062	-0.649	0.164	1	0.493	0.17	0.371	-3.624	0.092	0.281	0.62	0.128	0.319	-2.28	0	0	1.061	0	0	0	1	1	-3.365	0.191	0.638	-0.407	0.127	0.29	putative non-ribosomal peptide synthetase	Biosynthesis of cofactors, prosthetic groups and carriers; Adaptation / Protection
PA14_21030		-2.104	0.003	0.03	0	1	1	-0.632	0.045	0.176	-2.205	0.011	0.073	-0.68	0.052	0.19	-0.779	0.052	0.382	-0.552	0.029	0.091	-0.849	0.03	0.114	0	1	1	-0.51	0.161	0.333	putative ATP-dependent Clp protease proteolytic subunit	Translation, post-translational modification and degradation; Cell wall / LPS / capsule
PA14_21040		1.372	0.25	0.381	0	1	1	0	1	1	0	1	1	0	1	1	0	1	1	0.944	0.777	0.91	0	1	1	2.062	0.042	0.405	1.935	0.185	0.356	putative hydrolase	Putative enzymes
PA14_21050		1.342	0.139	0.276	0	1	1	0	1	1	0.916	0.232	0.43	0.295	0.503	0.651	0	1	1	1.405	0.102	0.241	0	1	1	1.672	0.019	0.283	1.744	0.491	0.652	putative short-chain dehydrogenase	Putative enzymes
PA14_21060		0	1	1	0	1	1	0	1	1	0	1	1	1.419	0.141	0.33	0	1	1	1.221	0.154	0.323	1.321	0.497	0.65	2.238	0.027	0.326	3.267	0.125	0.287	conserved hypothetical protein	Hypothetical, unclassified or unknown
PA14_21070		2.208	0.021	0.093	0.388	0.669	1	0	1	1	-0.876	0.19	0.392	0	1	1	0	1	1	0.889	0.014	0.052	0	1	1	-0.558	0.397	0.761	0	1	1	putative MerR-family transcriptional regulator	Transcriptional regulators
PA14_21080	toxR*	0	1	1	0.269	0.62	1	0.074	0.825	0.917	0	1	1	0.069	0.798	0.884	-0.721	0.709	0.928	2.535	0	0.002	0	1	1	0	1	1	0.875	0.666	0.801	putative LysR-family transcriptional activator	Transcriptional regulators
PA14_21090		1.53	0.298	0.421	-0.263	1	1	0.832	0.828	0.919	-0.571	0.896	0.949	0	1	1	0	1	1	1.752	0.579	0.771	0	1	1	0	1	1	0	1	1	conserved hypothetical protein	Membrane proteins
PA14_21110	plcN	0	1	1	0	1	1	0	1	1	3.141	0	0	0	1	1	0	1	1	1.041	0.349	0.569	0	1	1	-1.105	0.534	0.83	2.04	0.112	0.27	non-hemolytic phospholipase C precursor	Secreted factors (toxins, enzymes, alginate)
PA14_21120		2.477	0.038	0.134	0	1	1	11.715	0	0	-0.393	0.816	0.899	2.642	0.013	0.076	0.922	0.646	0.903	-1.75	0.356	0.576	-0.823	0.957	1	0	1	1	2.845	0.358	0.531	hypothetical protein	Hypothetical, unclassified or unknown
PA14_21130		3.664	0	0.001	0.61	0.439	1	1.081	0.069	0.231	0	1	1	0	1	1	0	1	1	0.299	0.349	0.569	0.284	0.896	0.96	0	1	1	0	1	1	putative outer membrane lipoprotein	Membrane proteins
PA14_21140		0	1	1	0	1	1	-0.09	0.894	0.964	-0.587	0.951	0.983	0.307	0.559	0.698	-1.333	0.223	0.68	-0.191	0.441	0.658	0	1	1	2.354	0.094	0.542	0	1	1	probable ABC transporter permease component	Membrane proteins; Transport of small molecules
PA14_21150		-999	0.584	0.694	-0.908	0.436	1	0	1	1	-1.249	0.467	0.637	0	1	1	-1.918	0.079	0.482	-0.314	0.901	0.98	0	1	1	1.973	0.086	0.528	0	1	1	probable ABC transporter permease component	Membrane proteins; Transport of small molecules
PA14_21160		-2.271	0.576	0.689	-0.826	0.765	1	-1.668	0.364	0.548	2.116	0.002	0.018	0.82	0.441	0.602	-1.386	0.407	0.776	0.64	0.201	0.39	0	1	1	1.374	0.377	0.754	0	1	1	probable ABC transporter ATP-binding component	Transport of small molecules
PA14_21175		-2.482	0.04	0.137	0	1	1	0	1	1	1.334	0.277	0.473	0.684	0.238	0.424	0	1	1	0.55	0.115	0.262	0	1	1	0.873	0.421	0.772	0	1	1	putative ABC-type phosphate/phosphonate transport system, periplasmic component	Transport of small molecules
PA14_21180		0	1	1	0	1	1	0	1	1	0	1	1	0.872	0.269	0.451	0	1	1	1.081	0.148	0.315	1.501	0.187	0.352	-0.85	0.404	0.764	0	1	1	putative 3-hydroxyisobutyrate dehydrogenase	Fatty acid and phospholipid metabolism; Putative enzymes
PA14_21190		-1.481	0.062	0.179	0.19	0.825	1	-1.398	0	0.002	0	1	1	-1.106	0.002	0.018	-0.243	0.675	0.918	-0.826	0.098	0.233	-1.536	0	0.005	1.022	0.022	0.298	0	1	1	conserved hypothetical protein	Membrane proteins
PA14_21210		0	1	1	0.024	0.91	1	0.14	0.959	1	0.701	0.909	0.958	0	1	1	0	1	1	0.423	0.254	0.46	0	1	1	0	1	1	0.429	0.354	0.529	conserved hypothetical protein	Membrane proteins
PA14_21220		0	1	1	-0.828	0.069	1	-1.151	0.001	0.014	-0.545	0.872	0.934	-0.392	0.302	0.482	0	1	1	-1.019	0.001	0.006	0.753	0.095	0.242	0.661	0.57	0.852	-0.422	0.48	0.642	conserved hypothetical protein	Hypothetical, unclassified or unknown
PA14_21230	hepA	-2.024	0.041	0.141	0	1	1	0	1	1	-0.899	0.097	0.287	0.507	0.15	0.34	-0.691	0.137	0.601	0.115	0.514	0.718	1.534	0	0.002	0.032	0.757	0.945	-0.931	0.004	0.029	HepA	Transcription, RNA processing and degradation
PA14_21240		0	1	1	0	1	1	0	1	1	2.781	0	0.002	0	1	1	0	1	1	0.194	1	1	-1.166	0.276	0.442	-0.743	0.695	0.918	-0.127	0.806	0.906	conserved hypothetical protein	Hypothetical, unclassified or unknown
PA14_21250	alkB	0	1	1	0.482	0.488	1	0	1	1	1.104	0.042	0.181	0	1	1	0	1	1	0.35	0.492	0.703	0	1	1	-0.872	0.338	0.724	0.06	0.719	0.837	putative alkylated DNA repair protein	DNA replication, recombination, modification and repair
PA14_21260		-0.614	0.508	0.623	-1.099	0.018	0.678	-0.621	0.066	0.226	0.665	0.514	0.675	-0.132	0.739	0.84	0	1	1	-1.339	0	0.001	-0.295	0.875	0.944	0.943	0.453	0.786	-0.203	0.734	0.85	hypothetical protein	Hypothetical, unclassified or unknown
PA14_21280		0	1	1	-0.215	0.674	1	-0.587	0.163	0.363	0.879	0.219	0.418	0	1	1	-0.712	0.181	0.645	-0.716	0.142	0.306	0	1	1	1.83	0.008	0.181	0	1	1	putative membrane protein	Membrane proteins
PA14_21290		0	1	1	-0.594	0.327	1	0	1	1	0.204	0.644	0.774	-1.177	0.068	0.223	0	1	1	-1.384	0.446	0.662	0	1	1	1.108	0.048	0.43	1.384	0.297	0.474	putative membrane fusion protein	Membrane proteins
PA14_21300		-1.148	0.763	0.843	0	1	1	0	1	1	0	1	1	-2.406	0.124	0.312	-0.563	0.703	0.926	-1.035	0.162	0.336	0	1	1	0	1	1	0.788	1	1	putative MFS transporte	Membrane proteins; Transport of small molecules
PA14_21310	phaJ1	-3.715	0.023	0.098	0	1	1	-0.794	0.157	0.356	0	1	1	0	1	1	0	1	1	-1.228	0.178	0.357	0	1	1	0	1	1	0.037	0.845	0.929	(R)-specific enoyl-CoA hydratase	Fatty acid and phospholipid metabolism; Putative enzymes
PA14_21320		-2.595	0.005	0.039	-0.395	0.526	1	-0.71	0.134	0.326	0	1	1	-0.846	0.078	0.239	0	1	1	-0.178	0.626	0.807	0	1	1	0	1	1	0	1	1	putative lysophospholipase	Fatty acid and phospholipid metabolism; Putative enzymes
PA14_21340	fadD2	-1.354	0.04	0.138	-0.186	0.762	1	-0.861	0.105	0.288	-0.545	0.498	0.662	-0.579	0.049	0.183	-0.598	0.308	0.722	-0.898	0.001	0.005	-2.043	0	0	-1.858	0.469	0.794	0	1	1	long-chain-fatty-acid--CoA ligase	Fatty acid and phospholipid metabolism
PA14_21370	fadD1	-1.535	0.039	0.137	0.024	0.95	1	0	1	1	-0.971	0.07	0.245	0	1	1	0	1	1	-0.253	0.312	0.532	0	1	1	-0.908	0.153	0.62	-1.214	0	0.005	long-chain-fatty-acid--CoA ligase	Fatty acid and phospholipid metabolism
PA14_21380		-999	0.476	0.595	-3.115	0.281	1	0	1	1	-2.587	0.436	0.613	2.312	0.455	0.613	-999	0.215	0.678	-0.195	0.972	1	0	1	1	0	1	1	0.859	1	1	hypothetical protein	Hypothetical, unclassified or unknown
PA14_21400	hrpA	0	1	1	0	1	1	0	1	1	0	1	1	0	1	1	-0.508	0.257	0.697	-0.603	0.035	0.105	0	1	1	0	1	1	-0.902	0.04	0.146	putative ATP-dependent helicase	DNA replication, recombination, modification and repair; Transcription, RNA processing and degradation
PA14_21410	phoA	2.603	0.066	0.186	-1.825	0.35	1	0	1	1	1.932	0.295	0.491	0	1	1	0	1	1	-0.51	0.886	0.971	0	1	1	-1.814	0.533	0.83	1.992	0.879	0.953	alkaline phosphatase	Central intermediary metabolism
PA14_21440		0	1	1	0	1	1	0	1	1	0	1	1	-0.708	0.247	0.431	0	1	1	-0.858	0.023	0.076	-0.944	0.055	0.169	-1.055	0.216	0.648	0	1	1	putative HIT family protein	Nucleotide biosynthesis and metabolism; Putative enzymes
PA14_21450		0	1	1	0	1	1	0	1	1	0	1	1	-1.499	0.07	0.226	-1.372	0.158	0.636	-1.208	0.004	0.018	-2.124	0	0.005	-2.692	0.006	0.163	1.415	0.156	0.328	conserved hypothetical protein	Hypothetical, unclassified or unknown
PA14_21460		0	1	1	-0.09	0.986	1	-0.017	0.979	1	-0.722	0.387	0.573	-2.256	0.25	0.434	0.327	1	1	-2.274	0.001	0.006	-1.018	0.454	0.613	-1.206	0.459	0.789	3.041	0.454	0.617	hypothetical protein	Hypothetical, unclassified or unknown
PA14_21470		0	1	1	0	1	1	-0.259	0.975	1	0	1	1	0	1	1	0	1	1	-3.547	0.027	0.086	-3.384	0	0.002	-2.364	0.328	0.714	0	1	1	hypothetical protein	Hypothetical, unclassified or unknown
PA14_21480		0.522	0.749	0.831	-0.752	0.297	1	-0.842	0.121	0.312	0	1	1	-1.86	0.002	0.021	0.028	0.952	1	-0.588	0.158	0.33	-1.295	0.005	0.033	-0.282	0.454	0.786	1.62	0.238	0.415	hypothetical protein	Hypothetical, unclassified or unknown
PA14_21490		-0.697	0.277	0.401	0.5	0.264	1	0	1	1	0.894	0.087	0.275	-0.38	0.372	0.543	0	1	1	-0.783	0.005	0.022	-0.816	0.174	0.34	0	1	1	0.87	0.058	0.184	conserved hypothetical protein	Hypothetical, unclassified or unknown
PA14_21510		0	1	1	-1.156	0.303	1	-1.349	0.15	0.346	-1.142	1	1	0	1	1	0	1	1	-1.449	0.332	0.553	-2.889	0.18	0.345	3.559	0.025	0.312	2.934	0.235	0.412	conserved hypothetical protein	Hypothetical, unclassified or unknown
PA14_21520		0	1	1	0.297	0.829	1	0.236	0.928	0.986	1.502	0.157	0.355	-0.461	0.313	0.49	0.243	0.898	1	-0.06	0.943	1	0.033	0.764	0.865	1.128	0.308	0.708	0	1	1	putative hydrolase	Biosynthesis of cofactors, prosthetic groups and carriers
PA14_21530		0	1	1	1.216	0.375	1	0	1	1	0	1	1	-1.13	0.25	0.434	1.586	0.185	0.647	1.824	0.12	0.272	-2.777	0.473	0.631	0	1	1	3.626	0.052	0.173	putative ankyrin domain protein	Hypothetical, unclassified or unknown
PA14_21540	fabH-2*	-1.097	0.17	0.308	0	1	1	0	1	1	-0.58	0.418	0.6	-0.517	0.161	0.349	2.707	0	0	-0.134	0.837	0.942	0	1	1	0	1	1	3.851	0	0	putative 3-oxoacyl-(acyl-carrier-protein) synthase III	Fatty acid and phospholipid metabolism
PA14_21550		-0.85	0.378	0.5	0.361	0.617	1	0.27	0.642	0.785	0	1	1	0	1	1	2.55	0	0.004	-0.346	0.143	0.308	0	1	1	0	1	1	4.088	0	0	putative sigma-7 factor, ECF subfamily	Transcriptional regulators
PA14_21560		0	1	1	0	1	1	0	1	1	-1.114	0.365	0.555	0	1	1	1.405	0.028	0.264	-0.298	0.796	0.92	0	1	1	0	1	1	5.719	0	0	hypothetical protein	Hypothetical, unclassified or unknown
PA14_21570		3.151	0.203	0.336	0	1	1	6.47	0	0	0	1	1	1.351	0.107	0.289	4.918	0	0	-1.618	0.064	0.17	1.238	0.577	0.723	-2.706	0.178	0.637	2.945	0.001	0.013	conserved hypothetical protein	Hypothetical, unclassified or unknown
PA14_21580		2.301	0.007	0.045	0	1	1	6.047	0	0	0	1	1	1.76	0.019	0.099	4.466	0.002	0.032	-1.84	0.003	0.016	0.365	0.486	0.642	-1.155	0.328	0.714	1.168	0.019	0.089	conserved hypothetical protein	Hypothetical, unclassified or unknown
PA14_21590		2.561	0.005	0.037	0	1	1	5.614	0	0	0.787	0.619	0.753	1.954	0.01	0.063	4.054	0	0	-2.58	0.005	0.023	1.655	0.084	0.225	-2.331	0.117	0.578	1.131	0.108	0.266	conserved hypothetical protein	Hypothetical, unclassified or unknown
PA14_21600		1.668	0.252	0.383	3.885	0.073	1	9.205	0	0	1.169	0.244	0.442	1.352	0.069	0.225	7.211	0	0	-2.105	0.001	0.005	-0.417	0.979	1	-0.275	0.569	0.852	2.905	0.007	0.041	putative membrane protein	Membrane proteins
PA14_21610	oprO	1.237	0.142	0.28	0	1	1	2.511	0	0	2.658	0.083	0.268	0.912	0.141	0.33	1.284	0.15	0.625	0.924	0.248	0.451	0.981	0.221	0.386	0	1	1	2.502	0.01	0.056	pyrophosphate-specific outer membrane porin OprO precursor	Transport of small molecules
PA14_21620	oprP	0	1	1	0.584	0.866	1	0	1	1	1.874	0.35	0.54	0	1	1	0	1	1	2.321	0.13	0.289	-1.134	0.648	0.773	0	1	1	999	0.178	0.349	phosphate-specific outer membrane porin OprP precursor	Transport of small molecules
PA14_21630		0	1	1	0.141	0.956	1	-0.31	0.513	0.682	0	1	1	0.611	0.328	0.504	0.226	0.839	0.99	-3.867	0	0	1.091	0.016	0.072	1.789	0.135	0.6	-0.344	0.542	0.701	hypothetical protein	Membrane proteins
PA14_21640		-1.047	0.235	0.367	0.061	0.938	1	0	1	1	0.376	0.376	0.565	0	1	1	-0.007	0.994	1	-1.595	0.029	0.092	1.281	0.031	0.117	1.64	0.12	0.581	0	1	1	putative oxidoreductase, short chain dehydrogenase/reductase	Biosynthesis of cofactors, prosthetic groups and carriers; Putative enzymes
PA14_21650		-1.75	0.138	0.276	0	1	1	0	1	1	0	1	1	1.209	0.129	0.319	0.574	0.394	0.771	0.41	0.278	0.492	1.044	0.538	0.689	-0.196	0.859	0.991	0	1	1	hypothetical protein	Hypothetical, unclassified or unknown
PA14_21660		-2.242	0.583	0.694	-1.052	0.559	1	0	1	1	0	1	1	0	1	1	0	1	1	0.034	1	1	1.653	0.269	0.434	0	1	1	0	1	1	conserved hypothetical protein	Membrane proteins
PA14_21670		5.248	0	0.001	-1.213	0.647	1	-1.856	0.361	0.545	2.017	0.803	0.888	-2.459	0.521	0.665	0	1	1	2.626	0.583	0.774	0	1	1	-1.364	0.526	0.823	999	0.829	0.916	conserved hypothetical protein	Hypothetical, unclassified or unknown
PA14_21680		4.996	0.004	0.035	-1.25	0.42	1	-0.433	0.821	0.913	0	1	1	0	1	1	0.476	0.386	0.766	1.509	0.055	0.149	0	1	1	-1.51	0.184	0.638	0	1	1	conserved hypothetical protein	Hypothetical, unclassified or unknown
PA14_21690	lhr1*	1.291	0.094	0.224	-0.644	0.297	1	0.545	0.099	0.282	0	1	1	0.728	0.044	0.171	-0.268	0.605	0.886	5.339	0	0	0.644	0.111	0.262	-0.076	0.649	0.897	0.43	0.179	0.351	putative ATP-dependent DNA helicase	DNA replication, recombination, modification and repair
PA14_21700		0	1	1	0	1	1	0	1	1	-0.96	0.033	0.157	0	1	1	0.471	0.274	0.7	-1.182	0	0.003	-0.833	0.077	0.214	0	1	1	-0.845	0.051	0.17	putative sensory box histidine kinase/response regulator	Two-component regulatory systems
PA14_21710		3.704	0	0.002	-0.556	0.313	1	0	1	1	-0.357	0.231	0.429	0	1	1	0	1	1	1.51	0	0	0	1	1	-0.01	0.807	0.968	0	1	1	putative acetyltransferase	Translation, post-translational modification and degradation
PA14_21720		2.866	0.001	0.016	0	1	1	0	1	1	-0.227	0.551	0.705	0	1	1	0	1	1	0.817	0.071	0.182	-0.311	0.939	0.991	0	1	1	0	1	1	putative transcriptional regulator, AraC family	Transcriptional regulators
PA14_21730	fecA*	0.471	0.506	0.622	0.376	0.533	1	1.899	0	0.001	0	1	1	0	1	1	-1.314	0.091	0.515	-1.916	0	0	0.562	0.601	0.741	1.088	0.211	0.647	0.3	0.991	1	putative TonB-dependent receptor	Membrane proteins; Transport of small molecules
PA14_21750		0	1	1	0	1	1	0	1	1	-1.109	0.159	0.357	0	1	1	0	1	1	-0.239	0.51	0.716	0	1	1	-1.349	0.103	0.552	4.446	0	0	putative acetyltransferase	Fatty acid and phospholipid metabolism; Membrane proteins
PA14_21760	capB	-2.502	0.242	0.374	-0.356	0.74	1	0	1	1	0.479	0.733	0.843	-0.371	0.588	0.722	0	1	1	-2.38	0	0	-1.145	0.537	0.688	-0.477	0.988	1	-0.889	0.05	0.168	cold acclimation protein B	Transcriptional regulators; Adaptation / Protection
PA14_21770	sugE*	0	1	1	-1.316	0.381	1	-0.139	0.869	0.948	0	1	1	0	1	1	0	1	1	-1.497	0.229	0.427	0	1	1	0	1	1	-1.207	0.44	0.611	putative DMT superfamily transport protein	Membrane proteins; Transport of small molecules
PA14_21780		0	1	1	0	1	1	0	1	1	0	1	1	-0.874	0.459	0.617	-0.221	1	1	-0.691	0.674	0.839	0	1	1	0	1	1	0	1	1	putative sodium/bile acid symporter	Membrane proteins; Transport of small molecules
PA14_21790	rdgC	0	1	1	0	1	1	0	1	1	0	1	1	1.061	0.044	0.172	0	1	1	-0.36	0.231	0.43	1.129	0.07	0.199	0	1	1	0	1	1	putative recombination associated protein RdgC	DNA replication, recombination, modification and repair
PA14_21820	fkpA*	1.547	0.048	0.153	0.361	0.54	1	0.511	0.165	0.363	0	1	1	0	1	1	0.362	0.366	0.751	-1.12	0	0	0	1	1	-0.775	0.202	0.646	0	1	1	putative peptidyl-prolyl cis-trans isomerase, FkbP-type	Translation, post-translational modification and degradation; Chaperones / Heat shock proteins
PA14_21830		2.323	0.002	0.023	-0.059	0.919	1	-0.288	0.951	1	0	1	1	-0.695	0.11	0.294	0.369	0.512	0.843	2.215	0	0	0	1	1	-0.913	0.219	0.65	0.82	0.186	0.357	conserved hypothetical protein	Hypothetical, unclassified or unknown
PA14_21840		-3.718	0	0.003	0.641	0.328	1	0	1	1	0	1	1	-0.468	0.214	0.4	0.151	0.802	0.977	-0.776	0.013	0.047	-0.789	0.278	0.444	1.063	0.051	0.444	0	1	1	putative periplasmic binding protein	Membrane proteins
PA14_21850		0	1	1	0.007	0.997	1	0	1	1	-0.57	0.841	0.914	0.08	0.895	0.95	0.116	0.696	0.923	0.095	0.798	0.921	0	1	1	1.498	0.109	0.559	0	1	1	putative transcriptional regulator	Transcriptional regulators
PA14_21860		0.85	0.633	0.734	0.362	0.621	1	-0.33	0.485	0.658	0	1	1	-0.466	0.523	0.666	0	1	1	0.126	0.559	0.756	0	1	1	0	1	1	1.729	0.175	0.347	conserved hypothetical protein	Hypothetical, unclassified or unknown
PA14_21870		1.466	0.138	0.276	0	1	1	0	1	1	0	1	1	-0.508	0.728	0.831	-0.175	0.96	1	-0.007	1	1	1.012	0.186	0.351	-0.659	0.749	0.941	0	1	1	putative EAL domain/GGDEF domain protein	Putative enzymes
PA14_21880	tsp	1.156	0.104	0.238	0.156	0.745	1	0	1	1	0	1	1	0.197	0.462	0.618	0	1	1	1.225	0	0	0	1	1	-0.665	0.412	0.769	-0.089	0.543	0.701	periplasmic tail-specific protease	Translation, post-translational modification and degradation
PA14_21890	qor*	0	1	1	0	1	1	0	1	1	0	1	1	0	1	1	0	1	1	-0.691	0.021	0.072	0.009	0.704	0.814	0	1	1	0	1	1	putative quinone oxidoreductase	Energy metabolism; Putative enzymes
PA14_21900		0	1	1	0	1	1	0	1	1	-0.747	0.257	0.454	0	1	1	-1.072	0.107	0.553	-1.258	0.005	0.021	0	1	1	0	1	1	0	1	1	putative HAD-superfamily hydrolase	Putative enzymes
PA14_21910		0	1	1	-0.292	0.742	1	0	1	1	0.885	0.336	0.528	-0.959	0.048	0.181	0	1	1	-0.721	0.114	0.261	-0.896	0.124	0.279	1.909	0.007	0.174	1.017	0.158	0.329	putative ATP-binding component of ABC transporter	Transport of small molecules
PA14_21920		-1.063	0.224	0.357	0	1	1	-1.011	0.121	0.312	1.565	0.053	0.209	-1.778	0.026	0.121	-1.009	0.202	0.672	-1.203	0.162	0.336	-1.321	0.179	0.345	1.682	0.022	0.298	3.397	0.033	0.127	putative permease of ABC transporter	Membrane proteins; Transport of small molecules
PA14_21930		0	1	1	0	1	1	-1.715	0.052	0.193	1.166	0.245	0.442	-1.123	0.167	0.356	-0.733	0.407	0.776	0.796	0.399	0.619	-1.751	0.114	0.264	2.455	0.013	0.23	0	1	1	putative permease of ABC transporter	Membrane proteins; Transport of small molecules
PA14_21940		-0.635	0.498	0.614	0	1	1	-1.18	0.057	0.204	2.021	0.061	0.226	0	1	1	-0.605	0.431	0.787	-0.272	0.636	0.813	-1.154	0.1	0.249	1.392	0.011	0.216	999	0.041	0.149	conserved hypothetical protein	Hypothetical, unclassified or unknown
PA14_21960		0	1	1	0	1	1	-1.739	0	0.002	1.232	0.315	0.509	-0.939	0.018	0.095	-0.737	0.196	0.662	0.104	0.831	0.939	-1.384	0.007	0.043	1.187	0.021	0.289	0	1	1	putative ABC transporter, periplasmic substrate-binding protein	Transport of small molecules
PA14_21970		0	1	1	0	1	1	-1.885	0.005	0.038	0	1	1	-0.98	0.07	0.226	-1.538	0.047	0.362	-1.67	0.161	0.335	0	1	1	1.058	0.113	0.571	3.09	0.45	0.617	probable transcriptional regulator	Transcriptional regulators
PA14_21980		0	1	1	-1.174	0.251	1	0	1	1	0	1	1	0	1	1	0	1	1	0.867	0.227	0.425	0	1	1	0	1	1	1.53	0.292	0.469	putative ribosomal-protein-serine acetyltransferase	Translation, post-translational modification and degradation
PA14_21990		0	1	1	0	1	1	0	1	1	-0.517	0.431	0.609	0	1	1	0	1	1	-1.517	0	0	0.815	0.077	0.213	0	1	1	0.154	0.867	0.944	putative aspartyl aminopeptidase	Amino acid biosynthesis and metabolism
PA14_22000	rluA	1.882	0.034	0.125	0	1	1	0	1	1	0	1	1	0	1	1	-1.365	0.214	0.677	-0.988	0.016	0.058	0.585	0.352	0.522	-1.559	0.219	0.65	0	1	1	ribosomal large subunit pseudouridine synthase A	Transcription, RNA processing and degradation
PA14_22010	minE	1.299	0.069	0.191	0.458	0.321	1	0	1	1	-0.567	0.223	0.422	-1.057	0.041	0.166	0	1	1	0.074	0.929	0.994	-0.739	0.079	0.216	-0.434	0.612	0.878	-0.473	0.591	0.742	cell division topological specificity factor	Cell division
PA14_22020	minD	1.648	0.02	0.09	0	1	1	0	1	1	-1.069	0.059	0.222	-0.742	0.042	0.167	0	1	1	0.178	0.503	0.71	0.1	0.864	0.935	-1.112	0.068	0.48	-0.415	0.263	0.439	cell division inhibitor MinD	Cell division
PA14_22040	minC	1.854	0.016	0.077	0	1	1	0.217	0.857	0.938	-1.058	0.15	0.349	-2.272	0.022	0.11	0	1	1	0.097	0.784	0.913	0	1	1	-1.252	0.107	0.559	-0.723	0.363	0.536	cell division inhibitor MinC	Cell division
PA14_22050	htrB	0.864	0.349	0.473	0.576	0.485	1	1.144	0.065	0.225	0	1	1	0	1	1	0.534	0.506	0.84	0.185	0.471	0.686	1.815	0.043	0.146	0	1	1	0	1	1	putative lipid A biosynthesis lauroyl/myristoyl acyltransferase	Cell wall / LPS / capsule
PA14_22060		-0.849	0.483	0.602	-0.471	0.328	1	-0.447	0.324	0.514	-0.928	0.263	0.46	0	1	1	-0.917	0.081	0.488	-0.023	0.669	0.835	-1.329	0.015	0.068	0.441	0.36	0.737	0	1	1	putative patatin family protein	Fatty acid and phospholipid metabolism
PA14_22075		0.896	0.18	0.317	0	1	1	0.588	0.198	0.396	0	1	1	0.566	0.179	0.371	2.103	0	0	0.177	0.423	0.641	0	1	1	-0.04	0.667	0.906	1.247	0.028	0.114	putative pirin-related protein	Hypothetical, unclassified or unknown
PA14_22080		-1.837	0.007	0.048	0.558	0.199	1	1.203	0.001	0.009	0.783	0.106	0.297	1.162	0	0.005	0	1	1	2.106	0	0	1.269	0.001	0.012	1.412	0.216	0.648	1.111	0.004	0.027	possible resolvase	Hypothetical, unclassified or unknown
PA14_22090		0	1	1	0.074	0.97	1	0.578	0.498	0.669	3.21	0.088	0.277	0.584	0.381	0.551	0.495	0.59	0.876	2.269	0	0	0	1	1	0	1	1	1.586	0.017	0.082	hypothetical protein	Hypothetical, unclassified or unknown
PA14_22100		0	1	1	0	1	1	-1.158	0.227	0.426	3.725	0.001	0.011	1.328	0.057	0.2	-0.881	0.47	0.818	0.364	1	1	0	1	1	0	1	1	0	1	1	hypothetical protein	Hypothetical, unclassified or unknown
PA14_22110		1.1	0.106	0.239	-0.798	0.531	1	-0.228	0.754	0.871	2.229	0.002	0.021	-0.105	0.908	0.961	-0.259	0.74	0.947	1.374	0.089	0.217	0	1	1	0.105	0.59	0.865	0.887	0.196	0.367	hypothetical protein	Hypothetical, unclassified or unknown
PA14_22120		1.431	0.06	0.176	-0.788	0.214	1	0	1	1	1.17	0.429	0.608	-0.121	0.995	1	0	1	1	1.378	0	0.002	0.428	0.47	0.628	-1.469	0.704	0.923	1.747	0.01	0.054	hypothetical protein	Hypothetical, unclassified or unknown
PA14_22130		0	1	1	2.585	0.484	1	0.823	1	1	0.277	0.495	0.66	1.13	0.652	0.768	1.092	1	1	0.052	1	1	-1.402	0.893	0.959	999	0.452	0.786	3.499	0.281	0.459	hypothetical protein	Hypothetical, unclassified or unknown
PA14_22140		0	1	1	0	1	1	0.319	0.936	0.991	3.652	0.009	0.065	0	1	1	0.654	0.635	0.899	2.494	0.012	0.046	0	1	1	-0.201	0.536	0.832	-1.005	0.711	0.831	hypothetical protein	Hypothetical, unclassified or unknown
PA14_22160		0	1	1	0	1	1	1.207	0.318	0.508	3.395	0	0.005	0	1	1	1.572	0.271	0.7	0.642	0.627	0.807	0	1	1	2.351	0.693	0.916	-0.065	0.829	0.916	hypothetical protein	Hypothetical, unclassified or unknown
PA14_22180		0	1	1	0	1	1	0	1	1	1.974	0.032	0.155	1.563	0.052	0.191	0	1	1	0.499	0.514	0.718	-1.246	0.215	0.38	2.461	0.122	0.582	0	1	1	hypothetical protein	Hypothetical, unclassified or unknown
PA14_22190		0	1	1	0.271	0.701	1	1.212	0.139	0.332	2.411	0.012	0.076	-0.159	0.948	0.985	0.894	0.141	0.605	1.701	0	0	0	1	1	2.121	0.014	0.234	0	1	1	hypothetical protein	Hypothetical, unclassified or unknown
PA14_22210		0	1	1	0.409	0.597	1	0.304	0.765	0.879	4.374	0	0	-0.322	0.703	0.813	1.447	0.025	0.242	3.518	0	0.001	0	1	1	0.784	0.289	0.697	2.89	0.078	0.222	hypothetical protein	Hypothetical, unclassified or unknown
PA14_22220		0	1	1	-0.648	0.561	1	-0.341	0.855	0.937	5.129	0	0	1.404	0.041	0.164	2.322	0.061	0.413	1.665	0.004	0.018	-1.622	0.023	0.095	0.477	0.189	0.638	0	1	1	hypothetical protein	Hypothetical, unclassified or unknown
PA14_22230		0	1	1	0	1	1	-0.142	0.972	1	4.266	0	0.003	0	1	1	0	1	1	2.525	0	0.002	-1.411	0.145	0.307	0	1	1	1.693	0.68	0.809	hypothetical protein	Hypothetical, unclassified or unknown
PA14_22240		0	1	1	-0.723	0.595	1	0.57	0.67	0.807	3.47	0.063	0.231	1.311	0.184	0.375	0	1	1	1.785	0.056	0.15	0	1	1	0	1	1	0	1	1	hypothetical protein	Hypothetical, unclassified or unknown
PA14_22250		1.607	0.029	0.111	0	1	1	1.415	0.138	0.329	3.298	0.041	0.179	0	1	1	1.324	0.278	0.7	2.547	0	0.003	1.381	0.407	0.571	2.548	0.07	0.49	-0.39	1	1	hypothetical protein	Hypothetical, unclassified or unknown
PA14_22260		0	1	1	-0.549	0.987	1	1.568	0.669	0.807	5.287	0.023	0.123	1.596	0.493	0.642	1.559	0.782	0.967	2.368	0.084	0.209	0	1	1	1.22	1	1	1.896	0.577	0.728	hypothetical protein	Hypothetical, unclassified or unknown
PA14_22270		0	1	1	0	1	1	0	1	1	0.576	0.944	0.978	0	1	1	0	1	1	-0.781	0.007	0.03	-1.037	0.022	0.091	-0.098	0.702	0.922	0	1	1	possible recombinase	Hypothetical, unclassified or unknown
PA14_22280		0	1	1	-0.123	1	1	-0.132	1	1	2.229	0.259	0.456	0	1	1	0.272	0.848	0.993	-0.692	0.541	0.74	0	1	1	-0.883	0.783	0.961	0.09	0.93	0.982	putative pirin-related protein	Transcriptional regulators
PA14_22290	vacJ	1.811	0.022	0.095	0	1	1	0	1	1	-1.107	0.13	0.331	-0.429	0.518	0.663	0	1	1	0.115	0.816	0.931	0	1	1	-0.601	0.515	0.821	0	1	1	putative surface lipoprotein	Cell wall / LPS / capsule
PA14_22310		2.077	0.006	0.041	0	1	1	0.547	0.249	0.444	0	1	1	0	1	1	0	1	1	0.422	0.084	0.208	0	1	1	-1.103	0.272	0.683	0	1	1	conserved hypothetical protein	Hypothetical, unclassified or unknown
PA14_22320		0	1	1	2.541	0.385	1	0	1	1	-0.738	0.94	0.977	-1.24	0.177	0.368	3.334	0.229	0.686	999	0.637	0.813	-1.137	1	1	0	1	1	999	0.18	0.352	putative membrane protein	Membrane proteins
PA14_22330		0	1	1	-0.117	0.968	1	0	1	1	1.974	0.034	0.159	0.59	0.61	0.737	0.208	0.657	0.912	-0.474	0.301	0.518	0	1	1	0	1	1	2.351	0.087	0.236	putative glycine betaine-binding protein precursor	Adaptation / Protection; Transport of small molecules
PA14_22340	yjcH*	0	1	1	-0.47	0.317	1	-0.834	0.029	0.128	-1.262	0.212	0.412	0.285	0.813	0.894	0.705	0.155	0.636	-1.266	0.047	0.133	-1.999	0	0.001	-0.709	0.943	1	-0.935	0.072	0.209	putative membrane protein	Membrane proteins
PA14_22350	actP*	-0.578	0.351	0.475	-0.679	0.233	1	-1.054	0.004	0.031	-2.395	0.243	0.44	0.422	0.807	0.889	0.455	0.468	0.818	-2.247	0	0	-2.074	0	0	-0.551	0.891	0.996	-1.631	0.001	0.007	putative sodium/proline:solute symporter	Membrane proteins; Transport of small molecules
PA14_22370		0	1	1	-0.156	0.807	1	-0.343	0.492	0.664	-0.952	0.216	0.415	1.324	0.461	0.618	1.137	0.297	0.712	-1.234	0.011	0.043	-1.005	0.016	0.075	0	1	1	0	1	1	putative signal-transduction protein	Two-component regulatory systems
PA14_22380		-1.875	0.275	0.399	-1.033	0.117	1	-0.47	0.423	0.601	-2.283	0.5	0.664	0.824	0.192	0.382	0.843	0.086	0.505	-1.3	0.229	0.427	-1.311	0.084	0.226	-0.102	0.603	0.872	-2.461	0.059	0.186	putative nuclease	DNA replication, recombination, modification and repair; Putative enzymes
PA14_22400		2.826	0.147	0.285	0.102	0.792	1	-0.81	0.585	0.737	0	1	1	-0.845	0.089	0.259	0.949	0.395	0.771	0.604	0.614	0.796	-0.938	0.175	0.341	-1.627	0.473	0.796	0	1	1	conserved hypothetical protein	Membrane proteins
PA14_22410		2.341	0.013	0.068	0	1	1	0	1	1	-1.697	0.056	0.214	0	1	1	0.382	0.397	0.772	0.275	0.377	0.597	0	1	1	-0.792	0.358	0.737	0	1	1	conserved hypothetical protein	Hypothetical, unclassified or unknown
PA14_22420		0	1	1	0	1	1	-0.327	0.503	0.674	1.96	0.035	0.164	0	1	1	0	1	1	2.747	0	0	0	1	1	-1.728	0.204	0.647	0	1	1	conserved hypothetical protein	Hypothetical, unclassified or unknown
PA14_22440	bapA*	0	1	1	0	1	1	0	1	1	-0.498	0.685	0.806	0	1	1	1.85	0	0.001	0.539	0.056	0.151	0	1	1	0	1	1	0	1	1	putative ATP-binding/permease fusion ABC transporter	Membrane proteins; Transport of small molecules
[truncated: 4,141 more rows]
