# Supplementary material for: Elucidation of Sigma Factor-Associated Networks in Pseudomonas aeruginosa Reveals a Modular Architecture with Limited and Function-Specific Crosstalk
Source: PLoS Pathog. 2015 Mar 17;11(3):e1004744. doi: 10.1371/journal.ppat.1004744 (PMC4362757; doi:10.1371/journal.ppat.1004744)
Supplement: S3 Table — (XLSX) [file ppat.1004744.s007.xlsx]

## Sheet: Table S3
Table S3. Sigma factor-dependent gene expression according to mRNA profiling (KO vs. WT)
		ΔalgU vs. WT (extrem heat-shock)			ΔfecI vs. WT (iron-depletion)			ΔfliA vs. WT (exponential phase)			ΔfpvI vs. WT (iron-depletion)			ΔpvdS vs. WT (iron-depletion)			ΔrpoN vs. WT (early stationary phase)			ΔrpoN vs. WT (nitrogen limitation)			ΔrpoS vs. WT (early stationary phase)			ΔsigX vs. WT (low salt, equal mock induction period)			ΔsigX vs. WT (low salt, equal OD when harvesting)
PA14 ID*	Gene name†	log2 fold change of gene expression‡	P value	P value (corrected)	log2 fold change of gene expression‡	P value	P value (corrected)	log2 fold change of gene expression‡	P value	P value (corrected)	log2 fold change of gene expression‡	P value	P value (corrected)	log2 fold change of gene expression‡	P value	P value (corrected)	log2 fold change of gene expression‡	P value	P value (corrected)	log2 fold change of gene expression‡	P value	P value (corrected)	log2 fold change of gene expression‡	P value	P value (corrected)	log2 fold change of gene expression‡	P value	P value (corrected)	log2 fold change of gene expression‡	P value	P value (corrected)	Product name	PseudoCAP category§
PA0296-PA0297	P1	0.721	0.669	1	0.479	0.354	1	-0.276	0.454	1	-0.742	0.375	1	-0.568	0.466	0.896	1.244	0.202	0.858	0.357	0.632	0.795	0.295	0.792	0.91	-0.801	0.294	0.517	-1.653	0.011	0.04		Non-coding RNA gene (sRNA)
PA0826.2	ssrA	0	1	1	-0.139	0.834	1	0.331	0.548	1	0.084	0.927	1	0.597	0.77	0.987	0	1	1	-0.658	0.302	0.523	0.216	0.466	0.672	1.504	0	0	0.744	0.042	0.091		Non-coding RNA gene (sRNA)
PA0836.1	P5	-0.448	0.839	1	0	1	1	999	1	1	0	1	1	0	1	1	0	1	1	-2.221	0.931	0.983	0	1	1	0	1	1	0	1	1		Non-coding RNA gene (sRNA)
PA0887.1	P7	-0.185	1	1	0.857	0.285	1	0	1	1	0	1	1	0.255	0.976	1	1.04	0.169	0.808	1.408	0.01	0.06	0.245	1	1	0.926	0.528	0.728	-0.36	0.367	0.428		Non-coding RNA gene (sRNA)
PA1030.1	P8	1.26	0.807	1	0	1	1	0.574	0.8	1	-2.285	0.038	1	-0.971	0.339	0.852	3.315	0.285	0.928	0.225	0.862	0.95	0.146	1	1	0	1	1	-3.063	0.003	0.016		Non-coding RNA gene (sRNA)
PA1052-PA1053	sRNA622	-2.669	0	0.009	0.673	0.046	1	0.718	0.36	1	0	1	1	0	1	1	-1.028	0.122	0.701	0.256	0.799	0.908	1.581	0	0.004	0.446	0.345	0.565	-0.254	0.779	0.817		Non-coding RNA gene (sRNA)
PA1324.1	P9	-2.482	0.049	0.613	-0.5	0.321	1	0.352	0.526	1	-0.356	0.438	1	0.556	0.78	0.991	-0.311	0.859	1	-0.788	0.455	0.662	0.932	0.062	0.223	1.028	0.171	0.395	0	1	1		Non-coding RNA gene (sRNA)
PA14_00010	dnaA	0.479	0.607	1	0.309	0.317	1	0	1	1	0	1	1	0	1	1	0	1	1	0	1	1	0	1	1	-0.889	0.006	0.042	-1.36	0.003	0.017	chromosomal replication initiator protein DnaA	DNA replication, recombination, modification and repair
PA14_00020	dnaN	0.163	0.877	1	0	1	1	0	1	1	-0.16	0.659	1	0	1	1	-0.454	0.758	1	0	1	1	0	1	1	-0.929	0.003	0.027	-1.289	0.002	0.013	DNA polymerase III, beta chain	DNA replication, recombination, modification and repair
PA14_00030	recF	-0.077	0.895	1	0	1	1	0	1	1	-0.487	0.275	1	-0.439	0.297	0.849	0.106	0.485	1	0	1	1	0.237	0.473	0.676	-0.692	0.03	0.137	-1.685	0.031	0.076	DNA replication and repair protein RecF	DNA replication, recombination, modification and repair
PA14_00050	gyrB	-0.491	0.458	1	0	1	1	0	1	1	0	1	1	-0.019	0.852	1	0	1	1	0	1	1	0.57	0.067	0.234	-0.861	0.003	0.025	-1.668	0.011	0.039	DNA gyrase subunit B	DNA replication, recombination, modification and repair
PA14_00060		0	1	1	0.345	0.532	1	-0.138	0.652	1	-0.43	0.328	1	-0.115	0.854	1	0	1	1	0	1	1	0	1	1	-1.35	0.003	0.022	-1.779	0	0.002	putative acyltransferase	Fatty acid and phospholipid metabolism
PA14_00070		0	1	1	0.931	0.148	1	-0.557	0.288	1	0	1	1	0	1	1	-1.132	0.246	0.901	0	1	1	1.261	0.053	0.203	-1.416	0.059	0.22	-1.196	0.018	0.052	putative histidinol-phosphatase	Transport of small molecules
PA14_00080		0	1	1	0	1	1	-0.909	0.398	1	0.573	0.328	1	1.421	0.001	0.027	0.113	0.418	1	-0.784	0.115	0.327	-3.259	0	0	0	1	1	1.111	0.083	0.141	conserved hypothetical protein	Membrane proteins
PA14_00090	glyS	0.305	0.509	1	-0.079	0.583	1	0	1	1	0.153	0.709	1	0	1	1	0.448	0.699	1	0.406	0.633	0.795	0.678	0.169	0.399	-1.568	0	0	-0.899	0.02	0.057	glycyl-tRNA synthetase beta chain	Amino acid biosynthesis and metabolism; Translation, post-translational modification and degradation
PA14_00100	glyQ	1.023	0.203	1	0.422	0.206	1	0	1	1	-0.06	0.923	1	0.035	0.791	0.991	0	1	1	0.64	0.17	0.401	0.84	0.035	0.159	-0.99	0.007	0.048	-1.675	0	0.002	glycyl-tRNA synthetase alpha chain	Amino acid biosynthesis and metabolism; Translation, post-translational modification and degradation
PA14_00110	tag	-0.205	0.684	1	-0.08	0.754	1	0	1	1	0.724	0.311	1	-0.002	0.81	0.994	-1.076	0.536	1	0	1	1	0	1	1	-0.822	0.257	0.481	-1.019	0.562	0.617	DNA-3-methyladenine glycosidase I	DNA replication, recombination, modification and repair
PA14_00120		0.696	0.511	1	0.566	0.122	1	0.129	0.951	1	-0.026	0.974	1	0.05	0.775	0.989	-0.446	0.686	1	0	1	1	1.124	0.004	0.029	-0.696	0.091	0.281	-1.251	0.005	0.022	putative 2-OH-lauroyltransferase	Cell wall / LPS / capsule; Antibiotic resistance and susceptibility; Adaptation / Protection
PA14_00130		0.946	0.822	1	0.038	0.892	1	-0.463	0.502	1	0	1	1	-0.368	0.793	0.991	0	1	1	0	1	1	0.004	1	1	0	1	1	0.275	0.925	0.945	hypothetical protein	Hypothetical, unclassified or unknown
PA14_00140		0.426	0.893	1	0	1	1	-0.626	0.425	1	0.066	1	1	0	1	1	0	1	1	0.985	0.173	0.404	0	1	1	0	1	1	-1.043	0.067	0.122	putative membrane protein	Membrane proteins
PA14_00150		0	1	1	-0.332	0.969	1	-1.014	0.326	1	0	1	1	1.804	0.053	0.621	-0.784	0.589	1	-0.519	0.757	0.88	999	0.078	0.255	-0.488	1	1	0	1	1	hypothetical protein	Hypothetical, unclassified or unknown
PA14_00160		0.167	0.925	1	0	1	1	0	1	1	-0.126	0.855	1	0	1	1	0	1	1	0	1	1	-0.211	0.833	0.939	-1.178	0.133	0.349	-1.055	0.163	0.221	putative tetratricopeptide repeat domain	Hypothetical, unclassified or unknown
PA14_00170	trkA	0.854	0.234	1	0	1	1	0	1	1	0	1	1	-0.514	0.267	0.849	0	1	1	0	1	1	0	1	1	-0.939	0.013	0.073	-1.396	0.002	0.011	potassium uptake protein TrkA	Transport of small molecules
PA14_00180	sun*	0.724	0.585	1	0	1	1	0	1	1	0	1	1	0	1	1	0	1	1	0.656	0.205	0.436	0	1	1	-0.902	0.046	0.183	-1.323	0.002	0.013	putative tRNA and rRNA cytosine-C5-methylases	Transcription, RNA processing and degradation
PA14_00190	fmt	-0.087	0.812	1	0	1	1	0	1	1	0	1	1	-0.24	0.565	0.935	0	1	1	0.725	0.184	0.415	-0.364	0.513	0.713	-0.725	0.289	0.512	0	1	1	methionyl-tRNA formyltransferase	Amino acid biosynthesis and metabolism; Translation, post-translational modification and degradation
PA14_00200	def	0.117	0.867	1	0	1	1	0	1	1	-0.195	0.628	1	-0.253	0.75	0.987	-0.101	0.711	1	0.414	0.352	0.57	-0.458	0.237	0.467	0	1	1	-0.851	0.125	0.183	polypeptide deformylase	Translation, post-translational modification and degradation
PA14_00210		0	1	1	0	1	1	0	1	1	0	1	1	0	1	1	0	1	1	0	1	1	0	1	1	-1.034	0.007	0.049	-0.95	0.03	0.074	putative lysin domain	Putative enzymes
PA14_00230	smf*	-0.119	0.813	1	-0.883	0.64	1	0.075	1	1	-0.075	1	1	0	1	1	0	1	1	0	1	1	0	1	1	1.959	0.682	0.838	3.444	0.044	0.094	putative Rossmann fold nucleotide-binding protein	DNA replication, recombination, modification and repair
PA14_00240		0.757	0.831	1	0	1	1	0	1	1	0	1	1	1.492	0.116	0.798	0.977	0.882	1	0	1	1	0	1	1	1.188	0.125	0.337	1.347	0.135	0.192	putative translation factor	Translation, post-translational modification and degradation
PA14_00250	qor	0	1	1	0	1	1	0	1	1	0.071	0.883	1	0	1	1	0	1	1	0.932	0.136	0.359	0.469	0.207	0.44	0	1	1	0	1	1	quinone oxidoreductase	Energy metabolism
PA14_00280	hemF	1.955	0.331	1	0.114	0.977	1	0.109	0.928	1	0.607	0.416	1	1.001	0.167	0.842	-0.318	0.475	1	0.762	0.371	0.584	0.911	0.09	0.28	-0.798	0.044	0.175	-1.944	0	0.001	coproporphyrinogen III oxidase, aerobic	Biosynthesis of cofactors, prosthetic groups and carriers
PA14_00290	aroE	0	1	1	0	1	1	0	1	1	0.849	0.262	1	0	1	1	0.101	0.813	1	0	1	1	0	1	1	-0.814	0.114	0.321	-1.709	0.006	0.025	shikimate dehydrogenase	Amino acid biosynthesis and metabolism
PA14_00300	plcB	0	1	1	0	1	1	-0.281	0.868	1	0	1	1	0	1	1	0.24	0.567	1	-0.047	0.752	0.877	-0.899	0.011	0.069	-0.834	0.254	0.478	0	1	1	phospholipase C, PlcB	Hypothetical, unclassified or unknown
PA14_00310		0	1	1	0	1	1	-0.49	0.391	1	0.108	0.805	1	-0.502	0.136	0.82	-0.054	0.587	1	-0.07	0.66	0.812	-1.412	0	0.003	-0.113	1	1	0	1	1	putative peptidyl-prolyl isomerase	Translation, post-translational modification and degradation
PA14_00320		0	1	1	0	1	1	-0.937	0.292	1	0	1	1	-0.613	0.113	0.798	0.803	0.329	0.949	0.323	0.96	0.998	-0.957	0.046	0.185	0.935	0.431	0.645	0	1	1	conserved hypothetical protein	Hypothetical, unclassified or unknown
PA14_00340		0.132	0.898	1	-0.715	0.719	1	1.111	0.286	1	-0.545	0.72	1	-1.461	0.387	0.862	1.333	0.901	1	0	1	1	0	1	1	1.221	0.836	0.959	2.083	0.056	0.109	putative sulfate permease	Membrane proteins; Transport of small molecules
PA14_00360		0	1	1	-1.099	0.407	1	1.565	0.226	1	-1.324	0.469	1	-2.028	0.271	0.849	0.587	0.965	1	0	1	1	-1.261	0.45	0.659	-0.181	1	1	0	1	1	putative glycine betaine/L-proline ABC transporter, periplasmic substrate-binding protein	Transport of small molecules
PA14_00380	betC	0	1	1	-1.023	0.617	1	0	1	1	0	1	1	0	1	1	0	1	1	-0.704	0.372	0.584	1.152	0.621	0.793	-2.95	0.121	0.332	0.453	0.23	0.289	choline sulfatase	Adaptation / Protection
PA14_00400		-0.335	0.518	1	0	1	1	0	1	1	-0.177	0.823	1	0	1	1	1.013	0.824	1	0.895	0.311	0.53	0.583	0.452	0.659	0	1	1	0	1	1	putative transcriptional regulator, LysR family	Transcriptional regulators
PA14_00410		0	1	1	0	1	1	0.344	0.598	1	0.387	0.433	1	0	1	1	0.065	0.685	1	0	1	1	0	1	1	-0.611	0.416	0.632	-1.103	0.128	0.185	putative dioxygenase	Biosynthesis of cofactors, prosthetic groups and carriers
PA14_00420		-1.728	1	1	0	1	1	0.515	0.765	1	0	1	1	0	1	1	-0.235	0.727	1	0	1	1	0	1	1	-0.625	1	1	1.417	0.607	0.658	putative histidine phosphotransfer domain	Two-component regulatory systems
PA14_00430	bvga*	-1.378	0.786	1	0	1	1	0	1	1	0.239	1	1	2.698	0.098	0.762	0.799	0.986	1	0	1	1	0	1	1	0	1	1	0	1	1	putative two-component response regulator	Transcriptional regulators; Two-component regulatory systems
PA14_00440	trpA	-0.842	0.647	1	-0.821	0.23	1	-0.465	0.526	1	0	1	1	4.886	0	0	-0.925	1	1	0.678	0.147	0.372	0	1	1	0.761	0.409	0.625	0.697	0.25	0.31	tryptophan synthase alpha chain	Amino acid biosynthesis and metabolism
PA14_00450	trpB	0	1	1	0	1	1	0	1	1	0	1	1	6.68	0	0	0	1	1	0	1	1	0	1	1	0	1	1	0.794	0.121	0.18	tryptophan synthase beta chain	Amino acid biosynthesis and metabolism
PA14_00460	trpI	0	1	1	0.569	0.62	1	0	1	1	0	1	1	0.815	0.187	0.842	0	1	1	-0.308	0.785	0.899	2.133	0.055	0.209	0	1	1	-0.697	0.498	0.555	trpBA operon transcriptional activator	Amino acid biosynthesis and metabolism; Transcriptional regulators
PA14_00470		0	1	1	0	1	1	0	1	1	-0.724	0.301	1	0.224	0.593	0.94	-1.09	0.071	0.539	-1.606	0.126	0.345	-0.238	0.591	0.771	0	1	1	0	1	1	conserved hypothetical protein	Hypothetical, unclassified or unknown
PA14_00480		0.056	1	1	-0.554	0.06	1	0.309	0.53	1	-0.853	0.198	1	-0.365	0.709	0.981	-0.698	0.182	0.828	-1.042	0.199	0.431	-0.93	0.278	0.505	-1.19	0.005	0.035	-0.757	0.063	0.117	conserved hypothetical protein	Hypothetical, unclassified or unknown
PA14_00490		0	1	1	0.35	1	1	-1.297	0.052	1	0	1	1	0	1	1	-1.143	0.175	0.82	0	1	1	2.099	0.002	0.016	0	1	1	-1.064	0.048	0.099	putative hemolysin activation/secretion protein	Protein secretion / Export apparatus
PA14_00510		0.73	0.585	1	0	1	1	0	1	1	-0.492	0.313	1	0.121	0.663	0.966	0	1	1	0.268	0.695	0.835	1.12	0.005	0.038	0	1	1	0	1	1	putative hemagglutinin	Membrane proteins
PA14_00520		1.807	0.347	1	0.521	1	1	-0.418	0.672	1	0	1	1	-2.225	0.324	0.849	-0.837	1	1	0	1	1	2.731	0.233	0.464	-0.918	0.534	0.736	-1.512	0.03	0.073	conserved hypothetical protein	Hypothetical, unclassified or unknown
PA14_00530		0	1	1	0	1	1	-0.502	0.504	1	-0.467	0.476	1	-0.614	0.308	0.849	0	1	1	0.223	1	1	0	1	1	0	1	1	-0.941	0.085	0.143	hypothetical protein	Hypothetical, unclassified or unknown
PA14_00550		0	1	1	-0.637	0.56	1	-0.479	0.364	1	0	1	1	0	1	1	0	1	1	0	1	1	0.226	0.822	0.931	0	1	1	0.79	0.111	0.17	putative membrane protein	Membrane proteins
PA14_00560	exoT	-1.116	0.162	1	-0.043	0.998	1	-0.194	0.648	1	0.57	0.176	1	1.99	0	0	-1.798	0.007	0.114	-0.572	0.179	0.41	-0.952	0.044	0.18	-1.316	0.082	0.264	-1.26	0.012	0.042	exoenzyme T	Secreted factors (toxins, enzymes, alginate)
PA14_00570		0	1	1	0	1	1	-1.572	0	0.036	-0.654	0.752	1	0.439	0.621	0.953	-2.883	0.001	0.023	-0.005	0.94	0.987	1.819	0.011	0.074	-4.135	0	0	-3.008	0	0	putative lipoprotein	Cell wall / LPS / capsule
PA14_00580		-1.031	0.728	1	0	1	1	-0.713	0.26	1	0	1	1	0.562	0.475	0.898	-2.054	0.204	0.859	0.779	0.315	0.534	2.322	0.005	0.038	-3.792	0.001	0.008	-2.675	0	0	putative lipoprotein	Fatty acid and phospholipid metabolism
PA14_00590		0.117	1	1	-0.519	1	1	-0.959	0.17	1	0	1	1	0	1	1	-1.498	0.388	0.991	0	1	1	2.975	0.194	0.426	-2.007	0.262	0.485	-1.91	0.003	0.017	putative lipoprotein	Fatty acid and phospholipid metabolism
PA14_00600		0.429	0.569	1	-0.237	1	1	-0.431	1	1	0	1	1	0	1	1	2.95	0.147	0.76	-1.576	0.593	0.769	0	1	1	999	0	0.004	5.696	0	0	putative transcriptional regulator	Transcriptional regulators
PA14_00620		1.586	0.262	1	-0.352	0.394	1	-0.662	0.446	1	0.201	0.607	1	0	1	1	3.306	0.027	0.293	1.776	0.077	0.252	-0.34	0.524	0.721	3.529	0	0	2.471	0	0.001	conserved hypothetical protein	Hypothetical, unclassified or unknown
PA14_00630		1.674	0.516	1	0	1	1	0.272	1	1	0	1	1	1.653	0.001	0.035	2.106	0.451	1	1.236	0.438	0.647	-2.745	0	0	0.065	1	1	0	1	1	hypothetical protein	Hypothetical, unclassified or unknown
PA14_00640	phzH	0	1	1	0.15	0.634	1	-0.203	0.76	1	0.517	0.149	1	0.721	0.041	0.552	-0.649	0.378	0.984	0.234	0.92	0.977	0.065	0.907	0.989	-1.255	0.177	0.4	0	1	1	potential phenazine-modifying enzyme	Putative enzymes
PA14_00650		1.814	0.494	1	-0.329	0.387	1	1.021	0.268	1	-0.212	0.665	1	-0.334	0.4	0.87	0.924	0.161	0.794	0	1	1	-4.844	0	0	2.318	0.178	0.4	2.029	0.001	0.008	conserved hypothetical protein	Hypothetical, unclassified or unknown
PA14_00660	kptA*	1.354	0.492	1	0.767	0.575	1	0	1	1	0	1	1	0	1	1	0	1	1	1.731	0.092	0.284	0.904	0.385	0.601	1.134	0.525	0.726	0.845	0.178	0.236	putative RNA 2'-phosphotransferase	Putative enzymes
PA14_00670		1.133	0.181	1	0	1	1	-0.179	0.932	1	0.248	0.74	1	-0.376	0.634	0.956	0	1	1	1.721	0.027	0.124	0	1	1	0.777	0.195	0.42	0	1	1	conserved hypothetical protein	Hypothetical, unclassified or unknown
PA14_00680		0.237	0.929	1	-0.72	1	1	0	1	1	0	1	1	1.018	0.737	0.987	0.957	1	1	-0.504	0.923	0.979	0	1	1	0	1	1	0	1	1	putative transcriptional regulator, LysR family	Transcriptional regulators
PA14_00690		0	1	1	-0.028	0.77	1	0	1	1	0.126	0.967	1	0.771	0.301	0.849	-1.094	1	1	1.299	0.135	0.358	1.868	0.195	0.427	0	1	1	1.478	0.052	0.104	putative metallo-beta-lactamase	Putative enzymes
PA14_00700		0	1	1	0	1	1	0	1	1	-0.359	0.959	1	0	1	1	0.206	0.813	1	-1.347	0.357	0.572	-999	0.542	0.732	1.507	0.458	0.665	2.417	0.206	0.265	putative protein-disulfide isomerase	Biosynthesis of cofactors, prosthetic groups and carriers
PA14_00710	osmC	-4.151	0	0	-0.373	0.361	1	0	1	1	-0.211	0.63	1	-0.423	0.168	0.842	-3.31	0	0	-3.453	0	0	-0.386	0.409	0.623	2.384	0.184	0.405	2.241	0.018	0.054	osmotically inducible protein OsmC	Adaptation / Protection
PA14_00720		-5.319	0	0	-0.789	0.129	1	-0.002	0.882	1	-0.432	0.297	1	-0.098	0.618	0.952	-2.074	0.08	0.585	-3.098	0	0	0.546	0.311	0.536	0	1	1	0	1	1	conserved hypothetical protein	Hypothetical, unclassified or unknown
PA14_00730		-1.481	0.104	0.983	0	1	1	0	1	1	0	1	1	0	1	1	0.693	0.752	1	0.579	0.486	0.687	0	1	1	0	1	1	0	1	1	conserved hypothetical protein	Hypothetical, unclassified or unknown
PA14_00740		-3.921	0	0	0	1	1	0.375	0.655	1	0.06	0.963	1	0	1	1	-1.138	0.238	0.886	0	1	1	0.135	0.956	1	2.122	0.286	0.509	1.641	0.023	0.062	putative lipoprotein	Fatty acid and phospholipid metabolism
PA14_00750		0	1	1	0	1	1	0	1	1	0	1	1	0	1	1	0.281	1	1	0	1	1	0	1	1	0	1	1	0	1	1	putative aminopeptidase	Putative enzymes
PA14_00760		0	1	1	-0.143	0.932	1	0	1	1	0.671	0.195	1	0.667	0.278	0.849	0	1	1	0	1	1	0.062	0.889	0.982	0	1	1	0	1	1	hypothetical protein	Hypothetical, unclassified or unknown
PA14_00770		0.825	0.383	1	0	1	1	0.039	0.744	1	0	1	1	0	1	1	0.678	0.637	1	0	1	1	0	1	1	0	1	1	-0.496	0.215	0.275	putative phosphatase	Putative enzymes
PA14_00780		0	1	1	-0.441	0.415	1	0	1	1	-0.541	0.416	1	-0.163	0.659	0.966	0.711	0.753	1	0	1	1	0	1	1	0	1	1	0	1	1	putative carbonic anhydrases	Transport of small molecules
PA14_00790	prlC	-0.323	1	1	0	1	1	0	1	1	0	1	1	0	1	1	0	1	1	0	1	1	0	1	1	0	1	1	0	1	1	oligopeptidase A	Translation, post-translational modification and degradation
PA14_00800		0.025	0.79	1	0	1	1	0	1	1	0	1	1	0	1	1	1.603	0.039	0.37	0	1	1	0.697	0.127	0.345	-1.218	0.078	0.257	0	1	1	putative nucleic-acid-binding protein	Nucleotide biosynthesis and metabolism
PA14_00810		-0.09	0.839	1	0	1	1	0	1	1	0	1	1	0	1	1	1.288	0.293	0.929	-0.376	0.682	0.826	0	1	1	2.273	0	0.003	1.498	0.065	0.12	putative DNA repair photolyase	DNA replication, recombination, modification and repair
PA14_00820		0	1	1	-0.607	0.292	1	1.059	0.006	0.293	0	1	1	1.135	0.011	0.241	0.602	0.445	1	2.536	0	0	0.826	0.014	0.086	-1.192	0.006	0.042	-1.121	0.045	0.096	conserved hypothetical protein	Hypothetical, unclassified or unknown
PA14_00830		-1.222	0.101	0.971	0.396	0.19	1	0.89	0.023	0.893	0	1	1	0.752	0.042	0.564	0.694	0.159	0.787	1.036	0.031	0.138	1.161	0.001	0.01	-0.397	0.368	0.589	-0.814	0.075	0.131	conserved hypothetical protein	Hypothetical, unclassified or unknown
PA14_00850		0	1	1	-1.387	0.329	1	1.292	0.012	0.552	-1.001	0.662	1	0.469	1	1	1.142	0.384	0.989	2.624	0.001	0.011	0	1	1	0	1	1	0	1	1	putative permease	Transport of small molecules
PA14_00860		-0.266	0.964	1	-2.911	0.394	1	1.85	0.014	0.593	-2.075	0.526	1	1.131	0.564	0.935	0	1	1	1.572	0.12	0.336	2.256	0.472	0.676	0	1	1	0	1	1	putative ATP-binding component of ABC transporter	Transport of small molecules; Protein secretion / Export apparatus
PA14_00875	ppkA	0.835	0.627	1	-0.516	0.374	1	1.387	0.001	0.039	-1.15	0.079	1	1.194	0.018	0.335	0.657	0.119	0.701	2.676	0	0	0	1	1	0	1	1	0	1	1	serine/threonine protein kinase PpkA	Adaptation / Protection; Translation, post-translational modification and degradation; Protein secretion / Export apparatus
PA14_00890		0	1	1	-0.414	0.631	1	1.29	0.071	1	-1.453	0.308	1	0	1	1	0.8	0.24	0.89	2.282	0.007	0.043	0	1	1	0	1	1	0	1	1	putative serine/threonine phosphoprotein phosphatase	Putative enzymes; Protein secretion / Export apparatus
PA14_00900		0	1	1	0	1	1	1.383	0.023	0.893	0	1	1	1.105	0.328	0.849	0.713	0.477	1	2.764	0.001	0.01	-0.087	0.991	1	0	1	1	0	1	1	conserved hypothetical protein	Protein secretion / Export apparatus
PA14_00910		0	1	1	-0.432	0.369	1	1.592	0	0.008	-1.05	0.079	1	1.231	0.012	0.261	0.958	0.357	0.972	2.95	0	0	0.304	0.514	0.713	-0.584	0.304	0.526	0	1	1	conserved hypothetical protein	Protein secretion / Export apparatus
PA14_00925		0.208	0.59	1	-1.89	0.319	1	1.351	0.003	0.161	0	1	1	1.77	0.022	0.395	0	1	1	2.88	0.001	0.008	0	1	1	-0.495	0.845	0.967	0	1	1	hypothetical protein	Protein secretion / Export apparatus
PA14_00940		0.51	0.404	1	0	1	1	1.559	0.022	0.878	-1.045	0.351	1	1.416	0.06	0.646	1.138	0.264	0.909	2.451	0	0	0	1	1	0	1	1	0	1	1	conserved hypothetical protein	Protein secretion / Export apparatus
PA14_00960		0	1	1	0	1	1	1.336	0.005	0.256	0	1	1	0	1	1	0	1	1	2.46	0	0	0	1	1	0	1	1	0	1	1	putative lipoprotein	Fatty acid and phospholipid metabolism
PA14_00970		1.507	0.163	1	-0.601	0.467	1	0.919	0.063	1	0	1	1	0	1	1	0.746	0.119	0.701	1.775	0.001	0.008	0	1	1	1.075	0.258	0.482	-0.674	0.172	0.23	conserved hypothetical protein	Hypothetical, unclassified or unknown
PA14_00980		0	1	1	0	1	1	0.625	0.096	1	0.1	0.912	1	0	1	1	1.625	0.019	0.229	0.659	0.134	0.357	0	1	1	0.716	0.231	0.456	0	1	1	conserved hypothetical protein	Protein secretion / Export apparatus
PA14_00990		0.632	0.334	1	-0.595	0.327	1	1.656	0.021	0.835	-0.151	0.825	1	1.872	0	0.006	0.715	0.779	1	1.033	0.051	0.196	1.673	0.068	0.237	0	1	1	0.49	0.274	0.336	conserved hypothetical protein	Protein secretion / Export apparatus
PA14_01010		-0.017	0.992	1	0.758	0.628	1	1.862	0	0.002	0.364	0.674	1	2.922	0.034	0.493	0.988	0.383	0.989	2.594	0	0	1.868	0	0	-0.925	0.066	0.234	-0.867	0.177	0.236	conserved hypothetical protein	Protein secretion / Export apparatus
PA14_01020		0.312	0.521	1	0	1	1	2.01	0	0	-0.576	0.189	1	2.208	0	0	0.827	0.399	0.999	2.621	0	0	2.024	0	0	-0.253	0.421	0.636	-1.048	0.035	0.082	conserved hypothetical protein	Protein secretion / Export apparatus
PA14_01030		0	1	1	-0.632	0.142	1	1.931	0	0.002	-0.865	0.092	1	1.83	0.004	0.128	0.295	0.673	1	2.52	0	0	1.515	0	0.001	-0.424	0.311	0.529	-0.726	0.265	0.327	conserved hypothetical protein	Secreted factors (toxins, enzymes, alginate)
PA14_01040		0	1	1	-1.62	0.358	1	1.895	0	0.003	0	1	1	1.531	0.045	0.582	1.192	0.531	1	1.863	0.029	0.129	1.49	0.018	0.098	0.047	0.89	0.989	0	1	1	putative secretion protein	Protein secretion / Export apparatus
PA14_01060		0	1	1	-2.305	0.625	1	1.881	0	0.006	0	1	1	1.914	0.111	0.798	0.923	0.601	1	3.225	0.03	0.134	0.19	0.845	0.95	0	1	1	0	1	1	conserved hypothetical protein	Protein secretion / Export apparatus
PA14_01070		0	1	1	0	1	1	2.039	0	0	-1.474	0.308	1	2.072	0.016	0.312	1.05	0.417	1	2.271	0.055	0.204	0.86	0.178	0.409	-0.2	0.856	0.973	0	1	1	conserved hypothetical protein	Protein secretion / Export apparatus
PA14_01080		0.406	0.877	1	-0.71	0.736	1	1.708	0	0.017	-0.571	0.831	1	2.209	0.028	0.45	1.693	0.386	0.99	3.183	0	0.001	0	1	1	0	1	1	0	1	1	conserved hypothetical protein	Protein secretion / Export apparatus
PA14_01100	clpB*	0	1	1	0	1	1	1.985	0	0	-0.82	0.208	1	1.482	0.002	0.083	0.398	0.55	1	2.157	0	0.001	0.541	0.293	0.521	0	1	1	0	1	1	putative ClpA/B-type chaperone	Translation, post-translational modification and degradation; Chaperones / Heat shock proteins; Protein secretion / Export apparatus
PA14_01110		0	1	1	0	1	1	2.106	0	0	0.824	0.287	1	2.459	0	0.004	0.242	0.426	1	2.292	0	0.001	1.429	0.01	0.065	0	1	1	-0.75	0.165	0.223	Hypothetical protein	Protein secretion / Export apparatus
PA14_01120		0.842	0.683	1	0	1	1	0	1	1	0	1	1	0.927	0.254	0.849	0.349	1	1	0.853	0.181	0.412	1.461	0.02	0.104	0	1	1	0	1	1	Hypothetical protein	Hypothetical, unclassified or unknown
PA14_01130		0	1	1	0	1	1	0	1	1	0	1	1	0.619	0.286	0.849	-0.49	0.262	0.909	0.734	0.158	0.386	1.408	0.039	0.168	-0.795	0.263	0.485	-0.611	0.503	0.56	hypothetical protein	Hypothetical, unclassified or unknown
PA14_01140		0	1	1	0	1	1	0.617	0.194	1	0	1	1	1.464	0.019	0.344	0	1	1	1.459	0.007	0.042	1.404	0.003	0.024	-0.812	0.227	0.454	0	1	1	conserved hypothetical protein	Hypothetical, unclassified or unknown
PA14_01150		0.692	0.476	1	0	1	1	0.594	0.267	1	0.902	0.472	1	1.451	0.215	0.849	0	1	1	0	1	1	0.878	0.251	0.478	1.004	0.193	0.418	0	1	1	hypothetical protein	Hypothetical, unclassified or unknown
PA14_01160		0.63	0.478	1	-0.398	0.278	1	0.53	0.163	1	-0.548	0.164	1	0	1	1	-0.478	0.705	1	0.711	0.15	0.377	0	1	1	0	1	1	-0.439	0.229	0.288	conserved hypothetical protein	Hypothetical, unclassified or unknown
PA14_01170		-0.594	1	1	-0.33	0.676	1	1.132	0.11	1	0	1	1	1.06	0.219	0.849	-1.214	0.255	0.909	0.663	0.312	0.531	-1.832	0.274	0.502	-0.204	1	1	1.035	0.559	0.614	conserved hypothetical protein	Hypothetical, unclassified or unknown
PA14_01180		-0.484	0.986	1	-0.937	0.298	1	1.002	0.113	1	-0.093	0.934	1	1.09	0.083	0.737	0.515	1	1	1.396	0.017	0.085	0	1	1	0	1	1	0	1	1	conserved hypothetical protein	Hypothetical, unclassified or unknown
PA14_01190		0	1	1	-0.85	0.403	1	0.578	0.394	1	0	1	1	0	1	1	0	1	1	1.149	0.043	0.171	0	1	1	0	1	1	0	1	1	Putative 3-oxoacyl-(acyl-carrier-protein) synthase	Fatty acid and phospholipid metabolism
PA14_01200		0	1	1	-0.542	0.344	1	0.625	0.243	1	-0.058	0.954	1	1.371	0.051	0.609	-0.284	1	1	1.699	0.001	0.008	0.518	0.309	0.534	0	1	1	-0.529	0.183	0.241	Hypothetical protein	Hypothetical, unclassified or unknown
PA14_01220		0.976	0.268	1	0	1	1	0.856	0.046	1	0.064	0.903	1	1.237	0.027	0.439	-0.605	1	1	1.283	0.009	0.055	0.55	0.251	0.478	0	1	1	0	1	1	Hypothetical protein	Hypothetical, unclassified or unknown
PA14_01230		0	1	1	0	1	1	0	1	1	-0.532	0.579	1	1.009	0.194	0.842	0	1	1	1.275	0.018	0.09	0	1	1	0	1	1	0	1	1	Hypothetical protein	Hypothetical, unclassified or unknown
PA14_01240		0	1	1	0	1	1	0.837	0.048	1	0	1	1	0	1	1	1.343	0.026	0.288	1.031	0.022	0.108	0	1	1	0	1	1	0	1	1	probable carbonic anhydrase	Adaptation / Protection; Central intermediary metabolism
PA14_01250	ychM*	0	1	1	0	1	1	1.483	0.061	1	0.212	0.735	1	-0.812	0.324	0.849	0.883	1	1	-0.74	0.186	0.416	0	1	1	1.873	0.011	0.067	1.627	0.013	0.042	putative sulfate transporter	Membrane proteins; Transport of small molecules
PA14_01270		0.251	0.767	1	-0.436	0.708	1	1.737	0.087	1	0	1	1	-0.919	0.361	0.856	1.718	0.687	1	-0.928	0.074	0.245	0	1	1	0.323	0.973	1	0	1	1	conserved hypothetical protein	Hypothetical, unclassified or unknown
PA14_01290	coxB	0.607	0.472	1	-0.405	0.425	1	1.027	0.209	1	0	1	1	0	1	1	1.448	0.113	0.685	0.129	0.988	1	-3.821	0	0	2.449	0	0.002	2.279	0.004	0.021	cytochrome c oxidase, subunit II	Energy metabolism
PA14_01300	coxA	0	1	1	0	1	1	1.11	0.43	1	0	1	1	0	1	1	1.044	0.08	0.581	0.509	0.492	0.691	-2.906	0	0	3.225	0	0.002	3.733	0	0	cytochrome c oxidase, subunit I	Energy metabolism
PA14_01310	coxG*	0	1	1	-0.455	0.593	1	0	1	1	-0.002	1	1	0.161	0.96	1	0.218	0.414	1	0.667	0.281	0.503	-3.654	0.027	0.13	1.503	0.607	0.789	2.824	0	0.001	putative cytochrome c oxidase assembly protein	Central intermediary metabolism
PA14_01320	coIII	0	1	1	0	1	1	-1.032	0.336	1	0	1	1	0	1	1	1.311	0.089	0.618	0.439	0.427	0.638	-1.986	0.005	0.038	3.525	0.002	0.019	2.842	0	0.002	cytochrome c oxidase, subunit III	Energy metabolism
PA14_01330		0	1	1	0	1	1	0.444	0.57	1	0.192	0.727	1	0.221	0.528	0.919	0	1	1	0	1	1	-4.117	0	0.001	0	1	1	-0.032	0.558	0.613	conserved hypothetical protein	Membrane proteins
PA14_01340		-0.246	1	1	-0.566	0.453	1	0	1	1	0	1	1	0	1	1	2.916	0.298	0.929	0	1	1	0	1	1	0	1	1	1.575	0.025	0.065	conserved hypothetical protein	Hypothetical, unclassified or unknown
PA14_01350		0	1	1	0	1	1	1.252	0.347	1	0	1	1	-0.07	0.699	0.979	1.797	0.744	1	0	1	1	-1.348	0.469	0.674	1.273	0.469	0.671	2.384	0.028	0.072	conserved hypothetical protein	Hypothetical, unclassified or unknown
PA14_01360	ctaA*	0.06	0.707	1	0	1	1	0.993	0.495	1	-0.207	0.761	1	-0.251	0.607	0.944	1.773	0.614	1	0	1	1	0	1	1	1.914	0.49	0.691	2.496	0.061	0.114	putative cytochrome oxidase assembly protein	Energy metabolism; Membrane proteins
PA14_01380	ctaB*	0	1	1	0.18	1	1	0.276	0.73	1	-0.291	0.573	1	-0.582	0.178	0.842	1.065	0.143	0.755	0.751	0.262	0.487	-1.221	0.305	0.53	2.591	0.008	0.053	1.227	0.163	0.22	putative cytochrome c oxidase assembly factor	Energy metabolism
PA14_01390		0.637	0.425	1	0	1	1	-1.213	0.371	1	0	1	1	0	1	1	0	1	1	0	1	1	-0.882	0.22	0.453	0.599	0.46	0.667	0	1	1	putative Sco1/SenC family protein	Energy metabolism
PA14_01400	elaA*	0	1	1	1.273	0.511	1	0	1	1	1.003	0.289	1	1.16	0.261	0.849	0	1	1	-0.753	0.914	0.974	0.733	0.339	0.56	-1.462	0.148	0.369	-0.036	0.562	0.617	putative acyltransferase	Transport of small molecules
PA14_01410		0	1	1	-0.455	0.577	1	0.563	0.365	1	0	1	1	0	1	1	0	1	1	0	1	1	0	1	1	0	1	1	-0.161	0.708	0.752	putative transcriptional regulator	Transcriptional regulators
PA14_01430		0	1	1	-0.072	0.789	1	0	1	1	-0.339	0.721	1	0	1	1	0	1	1	0.201	0.898	0.966	0	1	1	0	1	1	0	1	1	putative short chain dehydrogenase	Biosynthesis of cofactors, prosthetic groups and carriers; Putative enzymes
PA14_01440		0	1	1	0.804	0.632	1	-0.458	0.723	1	0	1	1	0	1	1	0	1	1	0	1	1	0	1	1	0	1	1	0	1	1	putative 2-hydroxychromene-2-carboxylate isomerase	Biosynthesis of cofactors, prosthetic groups and carriers; Putative enzymes
PA14_01460	dctA*	0	1	1	0	1	1	0.193	0.581	1	0	1	1	0	1	1	0.811	0.445	1	1.327	0.02	0.098	0	1	1	0	1	1	0	1	1	putative dicarboxylate transporter	Transport of small molecules
PA14_01470		0	1	1	-0.419	0.637	1	-0.276	0.821	1	-0.202	0.728	1	0	1	1	0.967	0.282	0.928	0.675	0.307	0.527	-0.901	0.269	0.497	0	1	1	1.162	0.044	0.094	putative transcriptional regulator	Transcriptional regulators
PA14_01480		0.381	0.565	1	-0.669	0.274	1	0	1	1	-0.01	1	1	0.031	0.979	1	0	1	1	0	1	1	0	1	1	0	1	1	0	1	1	putative transcriptional regulator	Transcriptional regulators
PA14_01490		0	1	1	-0.651	0.066	1	-1.74	0.078	1	-0.319	0.336	1	0	1	1	-1.444	0.009	0.131	-2.029	0	0	-1.03	0.006	0.043	-1.737	0	0.001	0	1	1	putative hemolysin	Putative enzymes; Adaptation / Protection
PA14_01500		0	1	1	-0.395	0.83	1	0.039	0.899	1	0	1	1	0	1	1	0	1	1	0	1	1	0	1	1	0	1	1	0	1	1	putative transcriptional regulator	Transcriptional regulators
PA14_01510		0.965	0.493	1	-0.669	0.379	1	-0.426	0.716	1	-0.891	0.216	1	-1.084	0.106	0.788	1.734	0.579	1	0	1	1	0	1	1	0	1	1	-1.245	0.197	0.256	putative plasmid stabilisation system protein	Hypothetical, unclassified or unknown
PA14_01520		-1.006	0.354	1	-0.965	0.855	1	0.453	0.784	1	0.42	0.822	1	0.695	0.477	0.898	1.315	0.799	1	0	1	1	0	1	1	-1.76	0.164	0.386	-0.796	0.849	0.877	putative transcriptional regulator	Transcriptional regulators
PA14_01540		1.043	0.578	1	0	1	1	0	1	1	0	1	1	2.122	0.02	0.362	1.391	0.236	0.883	1.351	0.143	0.366	0	1	1	0	1	1	0.715	0.058	0.111	hypothetical protein	Hypothetical, unclassified or unknown
PA14_01550		-2.385	0.168	1	-0.943	0.48	1	0.399	0.674	1	0.177	0.876	1	-0.026	0.943	1	0	1	1	0	1	1	0	1	1	0	1	1	0	1	1	putative lipoprotein	Fatty acid and phospholipid metabolism
PA14_01560	phnA*	0.63	0.556	1	0.79	0.063	1	0.285	0.516	1	0.074	0.885	1	0	1	1	-0.095	0.609	1	0.991	0.045	0.177	0.12	0.824	0.932	-1.452	0.009	0.055	-1.844	0	0.002	putative alkylphosphonate uptake protein	Transport of small molecules
PA14_01580	gabP	0	1	1	-0.525	0.383	1	-0.754	0.464	1	-0.139	0.841	1	-0.312	0.704	0.979	-1.307	0.101	0.645	0	1	1	0	1	1	1.264	0.252	0.476	1.038	0.225	0.284	gamma-aminobutyrate permease	Transport of small molecules; Carbon compound catabolism
PA14_01600	mmsA*	-0.768	0.313	1	-0.387	0.415	1	-0.155	0.62	1	0.109	0.807	1	-0.177	0.595	0.94	-1.546	0.129	0.711	0	1	1	0	1	1	-0.552	0.439	0.65	0	1	1	putative aldehyde dehydrogenase	Energy metabolism; Putative enzymes; Carbon compound catabolism
PA14_01610		-0.84	0.463	1	0	1	1	-0.903	0.188	1	0.278	0.68	1	0	1	1	-0.964	0.598	1	-0.366	0.543	0.73	0	1	1	-0.244	0.851	0.973	0	1	1	conserved hypothetical protein	Carbon compound catabolism
PA14_01620	aptA	-1.467	0.039	0.518	-0.482	0.24	1	-1.029	0.252	1	0	1	1	-0.189	0.537	0.924	-2.454	0.022	0.26	-0.596	0.171	0.402	-0.653	0.051	0.199	0	1	1	1.471	0.007	0.028	beta-alanine--pyruvate transaminase	Amino acid biosynthesis and metabolism; Carbon compound catabolism
PA14_01640		-0.318	0.943	1	0	1	1	0.38	0.583	1	0	1	1	-0.83	0.56	0.934	-2.002	0.372	0.984	0	1	1	-0.743	0.527	0.723	0	1	1	0.792	0.119	0.177	putative transcriptional regulator, LysR family	Transcriptional regulators; Carbon compound catabolism
PA14_01660	guaD*	-3.734	0	0	0	1	1	-0.01	0.936	1	-0.43	0.355	1	-0.123	0.598	0.94	1.211	0.611	1	-0.955	0.056	0.206	-0.814	0.164	0.394	0	1	1	1.186	0.049	0.1	putative guanine deaminase	Nucleotide biosynthesis and metabolism
PA14_01670		-1.35	0.3	1	0	1	1	0.806	0.591	1	-1.772	0.402	1	0	1	1	1.608	0.79	1	-7.866	0	0	0.067	1	1	0	1	1	2.616	0.007	0.03	putative ATP-binding component of ABC transporter	Transport of small molecules
PA14_01680		2.505	0.68	1	-1.519	0.932	1	0.215	0.799	1	-0.333	1	1	-2.069	0.794	0.991	0.28	0.857	1	-8.919	0	0	0	1	1	-999	0.517	0.718	2.497	0.136	0.192	putative permease of ABC transporter	Membrane proteins; Transport of small molecules
PA14_01690		-1.818	0.443	1	-0.055	0.957	1	0	1	1	-1.822	0.669	1	0	1	1	-1.091	1	1	-7.545	0	0	1.418	0.774	0.903	0	1	1	2.605	0.14	0.198	putative permease of ABC transporter	Membrane proteins; Transport of small molecules
PA14_01710	ahpC	-1.04	0.251	1	0.655	0.325	1	0	1	1	0.548	0.289	1	-0.119	0.887	1	0.099	0.404	1	-0.724	0.157	0.384	0.258	0.461	0.668	-0.298	0.336	0.559	-0.371	0.994	1	alkyl hydroperoxide reductase subunit C	Adaptation / Protection
PA14_01720	ahpF	-0.389	0.709	1	0.712	0.07	1	0	1	1	0.707	0.161	1	0.47	0.368	0.856	0	1	1	-0.833	0.099	0.298	0.827	0.233	0.464	0	1	1	0	1	1	alkyl hydroperoxide reductase subunit F	Adaptation / Protection
PA14_01730		0	1	1	-0.388	0.24	1	0	1	1	-0.391	0.295	1	0	1	1	0.972	0.062	0.51	0.069	0.821	0.924	0	1	1	-1.188	0.181	0.402	-2.159	0	0	conserved hypothetical protein	Hypothetical, unclassified or unknown
PA14_01750		0	1	1	0	1	1	-0.66	0.657	1	-0.296	0.594	1	-0.134	0.628	0.955	1.836	0.09	0.618	-1.564	0.03	0.136	-1.236	0.224	0.456	0	1	1	0	1	1	putative hydrolase	Putative enzymes
PA14_01760	nuh	1.01	0.542	1	0.107	0.92	1	0	1	1	0.013	1	1	0	1	1	0	1	1	0.965	0.089	0.28	-0.911	0.076	0.252	0	1	1	0	1	1	nonspecific ribonucleoside hydrolase	Nucleotide biosynthesis and metabolism
PA14_01770		0.484	0.695	1	-0.135	0.993	1	0	1	1	0.014	1	1	0	1	1	0	1	1	-2.22	0	0	0	1	1	-0.267	0.656	0.813	-0.801	0.115	0.173	putative nucleoside-binding outer membrane protein	Membrane proteins
PA14_01780		-1.369	0.532	1	0	1	1	0	1	1	-0.273	0.672	1	-0.624	0.133	0.816	0.821	0.552	1	-2.4	0	0	-1.256	0.095	0.288	-0.234	0.945	1	0.941	0.334	0.395	putative nucleoside 2-deoxyribosyltransferase	Nucleotide biosynthesis and metabolism
PA14_01790		0	1	1	0.207	0.854	1	-0.13	1	1	0	1	1	0	1	1	1.257	0.772	1	0	1	1	-1.796	0.463	0.67	0	1	1	0.601	0.212	0.271	putative nucleoside 2-deoxyribosyltransferase	Nucleotide biosynthesis and metabolism
PA14_01800		0.145	1	1	1.345	0.253	1	0	1	1	-0.096	1	1	-1.117	0.415	0.88	0	1	1	-5.397	0	0	-0.437	0.796	0.913	-1.85	0.524	0.725	1.53	0.024	0.063	putative basic membrane protein (bmp)	Membrane proteins
PA14_01810		0	1	1	-0.593	0.511	1	-0.07	0.9	1	0	1	1	0.341	0.9	1	1.737	0.391	0.992	-3.574	0	0	-0.454	0.639	0.807	1.815	0.138	0.358	2.664	0.001	0.006	putative dioxygenase	Central intermediary metabolism; Putative enzymes
PA14_01830	add*	0.057	0.744	1	-0.352	0.319	1	0.112	0.984	1	0.317	0.527	1	-0.101	0.818	0.995	0	1	1	-1.886	0	0.003	-0.869	0.082	0.265	0	1	1	0	1	1	putative adenosine deaminase	Nucleotide biosynthesis and metabolism
PA14_01840		-999	0.655	1	-0.676	0.331	1	0	1	1	-0.615	0.479	1	-0.696	0.408	0.874	3.087	0.65	1	0.296	0.996	1	-2.213	0.618	0.791	0	1	1	0	1	1	putative sigma-7 factor, ECF subfamily	Transcriptional regulators
PA14_01860		-1.782	0.312	1	0.133	0.79	1	0.709	0.498	1	0	1	1	0	1	1	1.759	0.74	1	0	1	1	0	1	1	0	1	1	0	1	1	putative transmembrane sensor	Transport of small molecules; Membrane proteins; Transcriptional regulators
PA14_01870		0	1	1	0.388	1	1	0.243	0.591	1	0	1	1	-0.886	0.612	0.948	-0.679	1	1	0	1	1	-0.1	1	1	0	1	1	1.705	0.241	0.302	putative TonB-dependent receptor	Transport of small molecules
PA14_01890	pcaQ	1.647	0.734	1	0.378	0.818	1	0	1	1	-0.792	0.602	1	0	1	1	0.712	1	1	0	1	1	0	1	1	0	1	1	0.942	0.503	0.56	transcriptional regulator PcaQ	Carbon compound catabolism; Transcriptional regulators
PA14_01900	pcaH	0	1	1	-1.133	0.786	1	0.098	0.945	1	0	1	1	0	1	1	3.103	0.383	0.989	0	1	1	999	0.244	0.473	2.287	0.071	0.242	1.681	0.068	0.124	protocatechuate 3,4-dioxygenase, beta subunit	Carbon compound catabolism
PA14_01910	pcaG	0	1	1	0	1	1	0	1	1	0	1	1	0	1	1	-0.898	1	1	0.925	0.376	0.588	-1.013	0.957	1	2.057	0.151	0.371	2.296	0.031	0.076	protocatechuate 3,4-dioxygenase, alpha subunit	Carbon compound catabolism
PA14_01930	pcaR	0.897	0.637	1	0	1	1	-0.137	0.959	1	-1.015	0.336	1	0	1	1	0	1	1	0	1	1	0	1	1	0	1	1	0	1	1	transcriptional regulator PcaR	Carbon compound catabolism; Transcriptional regulators
PA14_01940		-0.581	0.43	1	-0.476	0.315	1	0	1	1	0.222	0.777	1	0.313	0.9	1	0	1	1	-1.694	0.005	0.032	-1.17	0.021	0.109	0.549	0.342	0.563	1.254	0.037	0.086	putative RND efflux membrane fusion protein precursor	Protein secretion / Export apparatus; Membrane proteins; Antibiotic resistance and susceptibility
PA14_01960		0	1	1	-0.6	0.186	1	0	1	1	-0.399	0.349	1	-0.286	0.386	0.862	0	1	1	-1.686	0.093	0.287	0	1	1	0	1	1	0	1	1	putative RND efflux membrane fusion protein precursor	Transport of small molecules; Antibiotic resistance and susceptibility; Membrane proteins
PA14_01970		0	1	1	0	1	1	0	1	1	0	1	1	0	1	1	-0.745	0.156	0.781	-1.355	0.015	0.08	0	1	1	-0.112	0.931	1	0	1	1	putative RND efflux transporter	Antibiotic resistance and susceptibility; Transport of small molecules
PA14_01980		0	1	1	0.19	0.489	1	0	1	1	-0.649	0.119	1	0.048	0.79	0.991	0	1	1	-0.773	0.121	0.337	0.469	0.331	0.552	0	1	1	0	1	1	putative transcriptional regulator, LysR family	Transcriptional regulators
PA14_01990		0	1	1	-0.85	0.827	1	-0.104	0.971	1	0	1	1	0.959	0.678	0.969	0.487	0.338	0.957	-0.729	0.576	0.755	2.054	0.535	0.729	0	1	1	0	1	1	hypothetical protein	Hypothetical, unclassified or unknown
PA14_02010		1.334	0.166	1	-1	0.533	1	-0.663	0.662	1	0.398	0.418	1	1.122	0.295	0.849	1.62	0.003	0.055	0.01	0.803	0.911	3.998	0	0.002	-0.613	0.204	0.431	-0.856	0.444	0.501	hypothetical protein	Hypothetical, unclassified or unknown
PA14_02020		0	1	1	0	1	1	0	1	1	0	1	1	-0.652	0.589	0.939	-1.602	0.064	0.516	0	1	1	0	1	1	-3.147	0	0	-3.266	0	0	putative outer membrane porin	Membrane proteins; Transport of small molecules
PA14_02030		0	1	1	0	1	1	0.258	0.683	1	0	1	1	0	1	1	0	1	1	0	1	1	-1.905	0.036	0.159	0.811	0.438	0.65	0	1	1	putative transcriptional regulator, AraC family	Transcriptional regulators
PA14_02050		0	1	1	0	1	1	0.285	0.955	1	0	1	1	0.617	0.286	0.849	1.152	0.752	1	0	1	1	0	1	1	-1.223	0.37	0.591	-0.967	0.564	0.619	putative gamma-glutamyltranspeptidase	Amino acid biosynthesis and metabolism
PA14_02060		-3.908	0.11	1	-1.305	0.85	1	-0.529	0.208	1	0	1	1	0	1	1	0	1	1	-5.609	0	0	0	1	1	-1.738	0.051	0.197	-1.542	0.017	0.05	putative outer membrane protein	Membrane proteins
PA14_02070		-0.763	0.737	1	1.344	0.877	1	0	1	1	0.178	1	1	-0.495	1	1	-2.035	1	1	-7.274	0	0	0	1	1	999	0.381	0.593	2.997	0.024	0.063	putative xanthine/uracil permease	Nucleotide biosynthesis and metabolism; Membrane proteins; Transport of small molecules
PA14_02090		0	1	1	0	1	1	-0.384	0.762	1	0	1	1	0	1	1	0	1	1	-2.136	0	0	0	1	1	0.363	0.71	0.862	0	1	1	putative transcriptional regulator, TetR family	Transcriptional regulators
PA14_02100		0	1	1	0	1	1	0.472	0.297	1	0.171	0.822	1	-0.451	0.351	0.852	0	1	1	-0.957	0.149	0.375	1.167	0.275	0.502	0.284	0.641	0.804	0	1	1	conserved hypothetical protein	Hypothetical, unclassified or unknown
PA14_02110		-2.641	0.388	1	0	1	1	-1.273	0.243	1	-1.04	0.452	1	0	1	1	0.176	0.813	1	-0.507	0.925	0.979	1.422	0.795	0.911	0	1	1	0	1	1	putative GGDEF domain	Two-component regulatory systems; Motility / Attachment
PA14_02130		1.507	0.898	1	0	1	1	0	1	1	0	1	1	0	1	1	-0.978	0.848	1	0	1	1	0	1	1	-0.654	0.744	0.891	0	1	1	hypothetical protein	Hypothetical, unclassified or unknown
PA14_02140		0.352	1	1	-0.869	0.863	1	0	1	1	-0.449	0.796	1	0.345	1	1	-1.541	0.661	1	0	1	1	1.083	0.69	0.846	0	1	1	-0.717	0.124	0.182	conserved hypothetical protein	Motility / Attachment
PA14_02150		0	1	1	-1.186	0.353	1	0	1	1	0	1	1	0	1	1	0	1	1	0	1	1	0	1	1	0	1	1	0.685	0.588	0.64	putative serine phosphatase	Transcriptional regulators; Motility / Attachment
PA14_02180	cheB	0.202	0.795	1	0.099	0.674	1	0	1	1	0.488	0.523	1	0.226	0.927	1	-2.083	0.026	0.287	-0.782	0.131	0.352	-4.803	0	0	0	1	1	0	1	1	glutamate methylesterase	Adaptation / Protection; Chemotaxis
PA14_02190	cheD*	0.649	0.413	1	0	0.734	1	-1.339	0.153	1	0.475	0.311	1	0.614	0.248	0.849	-0.966	0.203	0.859	-0.526	0.184	0.415	-4.343	0	0	0	1	1	0	1	1	putative chemotaxis protein	Chemotaxis
PA14_02200	cheR*	0.904	0.325	1	0	1	1	-2.682	0.063	1	0.473	0.308	1	0.611	0.169	0.842	-1.051	0.123	0.701	-1.144	0.014	0.076	-3.548	0	0	0	1	1	0	1	1	putative chemotaxis protein methyltransferase	Transcriptional regulators; Adaptation / Protection; Chemotaxis
PA14_02220		0.814	0.259	1	0	1	1	-1.565	0.064	1	0.375	0.285	1	0.613	0.125	0.816	-1.042	0.123	0.701	-1.219	0.01	0.06	-3.966	0	0	-0.076	0.806	0.941	0	1	1	putative chemotaxis transducer	Adaptation / Protection; Chemotaxis
PA14_02230	cheW	0.608	0.314	1	-0.48	0.136	1	-1.566	0.155	1	0	1	1	0.391	0.415	0.88	-0.87	0.126	0.707	-1.472	0.002	0.014	-4.147	0	0	0	1	1	0	1	1	putative purine-binding chemotaxis protein	Adaptation / Protection; Chemotaxis
PA14_02250	cheA	0.796	0.239	1	-0.399	0.293	1	-1.697	0.151	1	0.034	0.95	1	0.609	0.376	0.857	-1.045	0.195	0.844	-1.357	0.003	0.024	-4.826	0	0	-0.551	0.499	0.699	0	1	1	putative two-component sensor	Chemotaxis; Adaptation / Protection; Two-component regulatory systems
PA14_02260	cheY*	0.73	0.402	1	0	1	1	-1.195	0.043	1	0	1	1	0.488	0.197	0.842	-1.343	0.258	0.909	-1.395	0.003	0.02	-4.491	0	0	0	1	1	0	1	1	putative two-component response regulator	Chemotaxis; Adaptation / Protection; Two-component regulatory systems
PA14_02270		0	1	1	0	1	1	-0.839	0.173	1	0	1	1	0	1	1	-0.721	0.351	0.969	-1.159	0.013	0.071	-3.133	0	0	-1.413	0.088	0.276	0	1	1	putative chemotaxis transducer	Adaptation / Protection; Chemotaxis
PA14_02290		0.784	0.32	1	0.288	1	1	0	1	1	0	1	1	-0.429	0.64	0.956	-0.585	0.301	0.93	0	1	1	-0.731	0.539	0.731	-0.917	0.302	0.525	0	1	1	putative transcriptional regulator, LysR family	Transcriptional regulators
PA14_02300	fabG	0	1	1	-0.532	0.59	1	0	1	1	-0.68	0.59	1	-2.802	0.114	0.798	1.045	0.968	1	0	1	1	0	1	1	1.8	0.469	0.671	0	1	1	putative short-chain dehydrogenase	Biosynthesis of cofactors, prosthetic groups and carriers; Putative enzymes
PA14_02310	atsA	0.758	0.693	1	1.633	0.18	1	0	1	1	3.076	0.302	1	2.896	0.192	0.842	1.688	0.615	1	0	1	1	0	1	1	-1.483	0.322	0.54	0.968	0.163	0.22	arylsulfatase	Central intermediary metabolism; Carbon compound catabolism
PA14_02330	atsC*	0	1	1	2.33	0.52	1	0	1	1	2.17	0.224	1	0.489	0.725	0.984	1.011	1	1	0	1	1	0	1	1	0	1	1	2.114	0.216	0.275	putative BC-type transporter, ATP-binding component	Transport of small molecules
PA14_02340	atsB*	0.793	0.467	1	0	1	1	0	1	1	1.711	0.137	1	0.944	0.417	0.88	0.176	0.813	1	0	1	1	-0.541	0.763	0.897	0	1	1	1.2	0.144	0.202	putative permease of ABC transporter	Membrane proteins; Transport of small molecules
PA14_02360	atsR*	0.95	0.545	1	0.969	0.374	1	0	1	1	0.366	0.744	1	0.811	0.263	0.849	0.355	0.874	1	-0.643	0.635	0.797	2.627	0.275	0.502	0	1	1	0	1	1	putative binding protein component of ABC transporter	Transport of small molecules
PA14_02370		0	1	1	0	1	1	-0.56	1	1	0	1	1	0	1	1	0	1	1	2.048	0.225	0.454	0	1	1	999	0.598	0.789	5.528	0.001	0.009	putative outer membrane porin	Membrane proteins; Transport of small molecules
PA14_02380		0.87	0.671	1	0.902	0.787	1	-0.797	0.7	1	1.618	0.231	1	0.01	0.918	1	3.024	0.652	1	1.86	0.222	0.45	-3.159	0.157	0.384	0	1	1	0	1	1	putative membrane-associated phospholipid phosphatase	Fatty acid and phospholipid metabolism; Putative enzymes
PA14_02390		0.974	0.451	1	0.95	0.314	1	-0.668	0.675	1	1.624	0.3	1	1.986	0.309	0.849	1.236	0.948	1	0	1	1	-1.016	0.664	0.825	0	1	1	0.226	0.477	0.535	putative transcriptional regulator	Transcriptional regulators
PA14_02410		0.921	0.494	1	0	1	1	-1.817	0.332	1	1.813	0.441	1	1.538	0.557	0.934	2.587	0.815	1	0	1	1	-999	0.319	0.542	-1.697	0.712	0.862	0.655	0.127	0.185	putative TonB-dependent receptor	Membrane proteins; Transport of small molecules
PA14_02420	atsK*	0	1	1	-0.519	1	1	-2.32	0.23	1	0.606	0.91	1	0.516	0.75	0.987	1.35	1	1	0	1	1	0	1	1	0	1	1	2.745	0.01	0.037	putative alkylsulfatase	Biosynthesis of cofactors, prosthetic groups and carriers; Putative enzymes
PA14_02435		0	1	1	-0.137	1	1	-0.309	1	1	1.248	0.942	1	-0.462	1	1	-3.123	0.57	1	0	1	1	0	1	1	-0.625	1	1	3.947	0.01	0.036	hypothetical protein	Putative enzymes
PA14_02450	pntAA*	0.748	0.232	1	-0.406	0.408	1	-0.119	1	1	0.011	1	1	0.431	0.445	0.888	2.202	0.026	0.285	0.16	0.956	0.996	-1.206	0.106	0.307	0.905	0.132	0.348	0.429	0.932	0.95	putative NAD(P) transhydrogenase, subunit alpha part 1	Energy metabolism; Transport of small molecules
PA14_02460	pntAB*	0.741	0.348	1	-0.386	0.498	1	-0.576	0.378	1	-0.714	0.252	1	0	1	1	0.47	0.274	0.925	0.543	0.778	0.892	-1.088	0.243	0.472	0	1	1	0	1	1	putative NAD(P) transhydrogenase, subunit alpha part 2	Energy metabolism
PA14_02470	pntB	0.884	0.213	1	-0.06	0.973	1	-0.112	0.981	1	-0.448	0.271	1	0	1	1	0.657	0.145	0.758	0.655	0.672	0.819	0	1	1	0.626	0.29	0.513	0	1	1	pyridine nucleotide transhydrogenase, beta subunit	Transport of small molecules; Energy metabolism
PA14_02490	tonB2	0	1	1	999	0.162	1	-0.038	1	1	3.839	0.366	1	5.094	0.089	0.748	0	1	1	-999	0.663	0.813	0	1	1	-1.695	0.78	0.92	0	1	1	putative TonB protein	Membrane proteins; Transport of small molecules
PA14_02500	exbB1	0	1	1	2.302	0.247	1	0	1	1	3.016	0.325	1	2.484	0.19	0.842	2.686	0.668	1	0	1	1	-1.476	0.467	0.673	2.271	0.344	0.565	1.756	0.038	0.086	transport protein ExbB	Transport of small molecules
PA14_02510	exbD1	0	1	1	2.956	0.145	1	1.236	0.942	1	3.689	0.272	1	3.562	0.254	0.849	0	1	1	0	1	1	0	1	1	0	1	1	0	1	1	transport protein ExbD	Transport of small molecules
PA14_02520		0	1	1	-0.798	0.547	1	0.076	0.946	1	0	1	1	0	1	1	0.651	0.65	1	-1.034	0.21	0.44	-0.791	0.399	0.614	-0.971	0.299	0.524	-0.408	0.993	1	conserved hypothetical protein	Hypothetical, unclassified or unknown
PA14_02530		-0.472	0.655	1	2.377	0	0.008	0	1	1	2.109	0.18	1	2.914	0.093	0.748	1.076	0.88	1	-0.725	0.704	0.842	0	1	1	0.357	0.871	0.975	0	1	1	putative esterase	Putative enzymes
PA14_02550	mdcA	0	1	1	0.933	0.014	0.585	0.293	0.539	1	1.251	0.203	1	-0.012	0.792	0.991	0.824	0.225	0.872	0	1	1	0	1	1	4.16	0	0	3.866	0	0	malonate decarboxylase alpha subunit	Carbon compound catabolism
PA14_02560	mdcB*	-2.05	0.579	1	0	1	1	0	1	1	0	1	1	-0.233	0.984	1	2.63	0.563	1	1.158	0.399	0.611	0	1	1	999	0	0	5.215	0	0	putative Triphosphoribosyl-dephospho-CoA synthetase	Biosynthesis of cofactors, prosthetic groups and carriers
PA14_02570	mdcC	-2.641	0.388	1	1.073	0.375	1	0	1	1	0.763	0.499	1	-0.927	0.663	0.966	1.441	0.839	1	0.841	0.725	0.858	0	1	1	999	0.025	0.12	6.69	0	0	malonate decarboxylase delta subunit	Carbon compound catabolism
PA14_02580	mdcD	0	1	1	0.242	0.541	1	0	1	1	1.269	0.062	1	0.145	0.714	0.981	3.231	0.072	0.541	0	1	1	0	1	1	3.59	0	0	3.209	0	0	malonate decarboxylase beta subunit	Carbon compound catabolism
PA14_02590	mdcE	-0.153	0.705	1	1.237	0.051	1	0	1	1	0.883	0.25	1	-0.403	0.874	1	2.387	0.299	0.929	0	1	1	0	1	1	999	0	0	5.161	0	0	malonate decarboxylase gamma subunit	Carbon compound catabolism
PA14_02610	mdcG*	0	1	1	1.641	0.146	1	0	1	1	1.867	0.09	1	0	1	1	2.007	0.593	1	2.059	0.525	0.718	0	1	1	5.105	0	0	6.27	0	0	putative malonate decarboxylase	Carbon compound catabolism
PA14_02620	mdcH*	-0.123	0.923	1	0.51	0.323	1	0.558	0.48	1	0.39	0.486	1	-0.531	0.478	0.898	2.549	0.102	0.648	0	1	1	0	1	1	3.247	0	0	2.483	0	0	putative epsilon subunit of malonate decarboxylase	Carbon compound catabolism
PA14_02630	mdcL*	0	1	1	0.341	0.89	1	0	1	1	0	1	1	0	1	1	1.028	0.899	1	0	1	1	0	1	1	2.398	0.013	0.075	2.104	0.001	0.005	putative malonate carrier protein	Membrane proteins; Transport of small molecules
PA14_02640	mcdM*	-0.999	0.179	1	1.258	0.375	1	0.515	0.995	1	0.874	0.234	1	0	1	1	0	1	1	0	1	1	0	1	1	4.934	0	0	3.395	0	0	putative malonate transporter, MadM subunit	Membrane proteins; Transport of small molecules
PA14_02650		0.774	1	1	0.624	0.332	1	0	1	1	0	1	1	0	1	1	-1.546	0.43	1	0.462	0.475	0.677	-0.244	0.658	0.82	0	1	1	0	1	1	putative malonate utilization transcriptional regulator	Transcriptional regulators
PA14_02660		0	1	1	-0.918	0.171	1	-0.282	0.938	1	0	1	1	0	1	1	0	1	1	-0.588	0.364	0.579	0	1	1	1.002	0.415	0.631	0.88	0.338	0.399	putative transcriptional regulator, LysR family	Transcriptional regulators
PA14_02680	aldH*	1.28	0.61	1	0.382	0.632	1	0	1	1	0	1	1	0	1	1	0.587	0.989	1	-0.619	0.178	0.409	0	1	1	2.88	0.435	0.648	0	1	1	putative aldehyde dehydrogenase	Energy metabolism; Putative enzymes
PA14_02690		-0.716	0.797	1	-0.123	1	1	0	1	1	0.594	0.746	1	0.878	0.489	0.905	1.25	0.932	1	-1.598	0.007	0.043	0	1	1	1.507	0.458	0.665	3.476	0.001	0.005	putative amino acid permease	Transport of small molecules
PA14_02700		0	1	1	-0.604	0.37	1	0	1	1	-0.162	0.91	1	0.013	0.854	1	-0.244	0.598	1	-1.658	0.076	0.249	0	1	1	0	1	1	2.013	0.061	0.114	putative aminotransferase, class III	Transport of small molecules; Putative enzymes
PA14_02720		-2.499	0.142	1	0	1	1	0.578	1	1	0.063	1	1	-0.31	0.865	1	0	1	1	-3.203	0	0.002	-1.069	0.782	0.907	999	0.935	1	2.851	0.296	0.358	putative binding protein component of ABC transporter	Transport of small molecules
PA14_02730		0.254	0.675	1	1.537	0.041	1	0.327	0.81	1	-0.29	0.817	1	-0.805	0.446	0.889	0.061	0.71	1	-0.887	0.689	0.83	0	1	1	0	1	1	-0.234	0.781	0.818	putative dihydrodipicolinate synthetase	Cell wall / LPS / capsule; Amino acid biosynthesis and metabolism
PA14_02740		0	1	1	-1.02	0.495	1	1.369	0.326	1	0.379	0.724	1	-0.37	0.599	0.94	3.056	0.175	0.82	0	1	1	-1.636	0.709	0.862	0.272	1	1	2.323	0.133	0.191	putative aldolase	Central intermediary metabolism; Putative enzymes
PA14_02750		-0.867	0.298	1	0	1	1	0	1	1	-0.332	0.596	1	0.13	0.724	0.984	0	1	1	-0.624	0.2	0.432	0	1	1	0	1	1	0	1	1	putative transcriptional regulator	Transcriptional regulators
PA14_02760	catI*	0	1	1	0	1	1	0	1	1	0	1	1	0	1	1	1.437	0.169	0.808	0	1	1	1.213	0.376	0.592	2.492	0.008	0.053	2.506	0.01	0.036	putative CoA transferase, subunit A	Carbon compound catabolism
PA14_02770	pcaJ*	-2.156	0.378	1	0.649	0.838	1	1.153	0.469	1	-1.355	0.367	1	-0.335	0.676	0.968	1.924	0.467	1	0	1	1	0.885	0.874	0.975	2.696	0.099	0.294	3.056	0.001	0.007	putative CoA transferase, subunit B	Carbon compound catabolism
PA14_02790	pcaF	-0.039	0.859	1	-0.749	0.305	1	0	1	1	-0.799	0.313	1	-1.466	0.093	0.748	1.921	0.415	1	0	1	1	0	1	1	1.541	0.076	0.254	2.889	0	0.001	beta-ketoadipyl CoA thiolase PcaF	Fatty acid and phospholipid metabolism; Carbon compound catabolism
PA14_02810	pcaT	-2.935	0	0.014	-0.386	0.46	1	0.468	0.539	1	-0.472	0.501	1	-0.365	0.514	0.914	0	1	1	-1.23	0.024	0.113	0.533	0.247	0.475	1.561	0.105	0.306	0	1	1	dicarboxylic acid transporter PcaT	Membrane proteins; Transport of small molecules
PA14_02830	pcaB	-1.662	0.178	1	-0.417	0.626	1	0	1	1	0	1	1	-0.277	0.404	0.871	0.325	0.891	1	-1.197	0.045	0.177	0	1	1	1.398	0.049	0.192	0	1	1	3-carboxy-cis,cis-muconate cycloisomerase	Carbon compound catabolism
PA14_02840	pcaD	-1.383	0.276	1	-0.335	0.756	1	-0.568	0.44	1	0.518	0.353	1	0	1	1	0	1	1	-1.112	0.083	0.266	0	1	1	2.556	0.01	0.062	1.066	0.153	0.21	beta-ketoadipate enol-lactone hydrolase	Carbon compound catabolism
PA14_02850	pcaC	-1.965	0.078	0.844	0.209	0.895	1	0	1	1	-0.163	0.79	1	-0.693	0.218	0.849	0	1	1	-0.761	0.2	0.432	0	1	1	0	1	1	0	1	1	gamma-carboxymuconolactone decarboxylase	Carbon compound catabolism
PA14_02870		-1.625	0.18	1	0	1	1	-0.071	0.837	1	0	1	1	0	1	1	0	1	1	0	1	1	0	1	1	1.331	0.106	0.309	1.134	0.089	0.147	putative transcriptional regulator	Transcriptional regulators
PA14_02890		-0.092	0.622	1	-0.864	0.899	1	-0.797	0.521	1	-1.362	0.464	1	0	1	1	4.108	0.211	0.86	0	1	1	0	1	1	3.154	0.305	0.526	0.625	0.944	0.959	conserved hypothetical protein	Hypothetical, unclassified or unknown
PA14_02900	pcaK	-2.728	0.597	1	999	0.402	1	0	1	1	0.185	1	1	0.31	1	1	2.949	0.369	0.983	1.474	0.272	0.496	999	0.452	0.659	4.755	0.128	0.342	3.779	0	0	4-hydroxybenzoate transporter PcaK	Membrane proteins; Carbon compound catabolism; Transport of small molecules
PA14_02910		0	1	1	-1.011	0.261	1	0	1	1	0.009	1	1	-0.16	0.765	0.987	0	1	1	1.403	0.185	0.416	0	1	1	0	1	1	1.449	0.011	0.04	putative transcriptional regulator, IclR family	Transcriptional regulators
PA14_02930		0	1	1	-1.381	0.575	1	0	1	1	0	1	1	0	1	1	1.28	0.989	1	0	1	1	0	1	1	-0.742	0.856	0.973	0	1	1	putative oxidoreductase	Putative enzymes
PA14_02960		0	1	1	-1.869	0.775	1	0	1	1	0	1	1	0	1	1	0.062	0.801	1	0	1	1	0.373	1	1	-1.372	0.94	1	0	1	1	conserved hypothetical protein	Hypothetical, unclassified or unknown
PA14_02970		0	1	1	0.527	1	1	0	1	1	0	1	1	0	1	1	0	1	1	0.7	0.265	0.491	0	1	1	-1.328	0.465	0.67	0	1	1	putative permease	Membrane proteins
PA14_02980		-2.01	0.227	1	1.304	0.844	1	0	1	1	-1.394	0.845	1	0	1	1	3.056	0.651	1	0	1	1	1.422	0.795	0.911	999	0.473	0.673	5.089	0	0.002	putative outer membrane porin	Membrane proteins; Transport of small molecules
PA14_02990		0	1	1	-2.055	0.758	1	-1.609	0.684	1	1.833	0.44	1	0.88	0.835	0.998	0.542	0.936	1	0.914	0.252	0.479	999	0.732	0.875	0	1	1	3.492	0	0.004	putative MFS transporter	Membrane proteins; Transport of small molecules
PA14_03000		0	1	1	0	1	1	0.281	0.595	1	-1.065	0.368	1	0	1	1	1.72	0.62	1	0	1	1	0	1	1	0	1	1	2.41	0.003	0.016	putative 4-hydroxyphenylpyruvate dioxygenase	Amino acid biosynthesis and metabolism; Putative enzymes
PA14_03010		0	1	1	0	1	1	0	1	1	0	1	1	0	1	1	0	1	1	0	1	1	0.335	0.473	0.676	0	1	1	0	1	1	putative transcriptional regulator, TetR family	Transcriptional regulators
PA14_03020	aroE*	1.785	0.263	1	1.929	0.66	1	-0.461	0.998	1	-1.842	0.667	1	-999	0.376	0.857	0	1	1	0	1	1	999	0.599	0.775	0	1	1	3.644	0.203	0.262	putative shikimate 5-dehydrogenase	Amino acid biosynthesis and metabolism; Putative enzymes
PA14_03030	aroQ2	2.359	0.745	1	0	1	1	-0.305	1	1	-3.394	0.089	1	0	1	1	1.742	0.743	1	0	1	1	999	0.791	0.91	0	1	1	0	1	1	3-dehydroquinate dehydratase	Amino acid biosynthesis and metabolism
PA14_03040		-3.154	0.088	0.9	0	1	1	0	1	1	0	1	1	-0.234	0.549	0.931	-0.242	0.544	1	0.576	0.416	0.628	-0.838	0.222	0.454	0.423	0.421	0.636	0.698	0.321	0.383	putative MFS transporter	Membrane proteins; Transport of small molecules
PA14_03050	pobA	-0.18	0.673	1	0	1	1	0	1	1	-0.282	0.854	1	-1.184	0.295	0.849	0.772	0.151	0.772	1.094	0.07	0.236	0.999	0.371	0.588	2.245	0.029	0.133	2.623	0.001	0.008	p-hydroxybenzoate hydroxylase	Carbon compound catabolism
PA14_03070	pobR*	0.433	0.716	1	0	1	1	0	1	1	0	1	1	0	1	1	0.52	0.89	1	0	1	1	0	1	1	-0.564	0.644	0.805	0	1	1	putative transcriptional regulator	Transcriptional regulators
PA14_03080		0.698	0.406	1	0	1	1	0.12	0.811	1	-0.051	0.933	1	0	1	1	0	1	1	0	1	1	0	1	1	0	1	1	0	1	1	putative acetyltransferase	Transport of small molecules; Putative enzymes
PA14_03090		0	1	1	-0.415	0.273	1	0.155	0.758	1	0	1	1	-0.494	0.316	0.849	-0.901	0.234	0.879	0	1	1	-0.84	0.135	0.356	1.206	0.102	0.299	0.955	0.116	0.174	putative CBS domain	Hypothetical, unclassified or unknown
PA14_03100		0	1	1	0	1	1	-0.471	0.487	1	0	1	1	0	1	1	-0.966	1	1	0	1	1	0	1	1	0	1	1	1.31	0.122	0.181	hypothetical protein	Hypothetical, unclassified or unknown
PA14_03110		2.579	0.746	1	-1.055	1	1	0	1	1	0.278	1	1	1.123	0.813	0.994	0	1	1	0	1	1	-0.013	1	1	1.385	0.596	0.789	-0.314	0.416	0.476	hypothetical protein	Hypothetical, unclassified or unknown
PA14_03120		1.003	0.413	1	0	1	1	-0.425	0.813	1	0	1	1	0	1	1	0	1	1	0	1	1	0.249	0.943	1	0	1	1	0	1	1	putative transcriptional regulator	Transcriptional regulators
PA14_03130		0	1	1	0	1	1	0.155	0.78	1	0	1	1	0	1	1	-1.575	0.069	0.536	0	1	1	0	1	1	0	1	1	0	1	1	putative 3-polyprenyl-4-hydroxybenzoate decarboxylase	Biosynthesis of cofactors, prosthetic groups and carriers
PA14_03150		1.184	0.417	1	-0.148	0.58	1	0.289	0.851	1	-0.522	0.281	1	0	1	1	1.226	0.606	1	-0.123	0.887	0.962	0	1	1	0	1	1	0	1	1	putative membrane protein	Membrane proteins
PA14_03160		0.672	0.466	1	0.235	0.372	1	0.413	0.478	1	0	1	1	0	1	1	0.223	0.498	1	0.22	0.888	0.962	-2.221	0	0	0.75	0.166	0.388	0	1	1	hypothetical protein	Hypothetical, unclassified or unknown
PA14_03163		0.813	0.514	1	0.139	0.503	1	0	1	1	-0.596	0.084	1	-0.046	0.766	0.987	0.43	0.327	0.947	0.138	0.864	0.951	-0.049	0.895	0.982	0	1	1	-1.165	0.012	0.041	hypothetical protein	Hypothetical, unclassified or unknown
PA14_03166		1.064	0.219	1	-0.355	0.56	1	-0.048	0.881	1	-0.76	0.049	1	0.129	0.958	1	1.073	0.121	0.701	0.523	0.449	0.656	0.273	0.785	0.907	0.326	0.576	0.775	-1.128	0.169	0.227	hypothetical protein	Hypothetical, unclassified or unknown
PA14_03170		0	1	1	0.678	0.134	1	0	1	1	-0.939	0.247	1	-1.096	0.235	0.849	0	1	1	-0.275	0.595	0.771	0	1	1	-0.489	0.454	0.664	-1.1	0.059	0.112	conserved hypothetical protein	Related to phage, transposon or plasmid
PA14_03180		-0.11	0.871	1	0	1	1	0	1	1	0.213	0.801	1	0.493	0.202	0.843	0	1	1	0	1	1	1.016	0.044	0.181	0	1	1	-1.331	0.015	0.047	conserved hypothetical protein	Related to phage, transposon or plasmid
PA14_03190		0.113	1	1	0	1	1	0	1	1	-0.333	0.392	1	0	1	1	0	1	1	0	1	1	0.881	0.016	0.092	0	1	1	-1.429	0.002	0.011	conserved hypothetical protein	Hypothetical, unclassified or unknown
PA14_03200		0	1	1	0	1	1	0.319	0.552	1	-0.301	0.533	1	0.145	0.575	0.935	0	1	1	0.05	0.892	0.964	1.266	0.001	0.013	-0.987	0.063	0.225	-1.312	0.006	0.025	Hypothetical protein	Membrane proteins
PA14_03210		0	1	1	0.626	0.557	1	0.873	0.256	1	-0.286	0.819	1	1.207	0.084	0.742	0	1	1	0	1	1	1.52	0.02	0.105	-0.956	0.427	0.642	-1.653	0.042	0.091	hypothetical protein	Hypothetical, unclassified or unknown
PA14_03220		0	1	1	-0.754	0.23	1	0	1	1	0	1	1	0	1	1	0	1	1	0	1	1	1.996	0	0	0	1	1	0	1	1	Hypothetical protein	Hypothetical, unclassified or unknown
PA14_03240	hcpC	0.269	0.655	1	0.633	0.507	1	-0.346	0.91	1	1.978	0.278	1	1.209	0.437	0.886	-3.983	0.263	0.909	-2.708	0	0.001	2.476	0	0.001	0.04	1	1	0	1	1	Secreted protein Hcp	Secreted factors (toxins, enzymes, alginate)
PA14_03250		-0.094	0.912	1	0	1	1	0	1	1	-0.577	0.179	1	0.139	0.59	0.939	0	1	1	0.796	0.216	0.446	1.141	0.001	0.013	-0.936	0.014	0.076	-1.739	0	0.003	Hypothetical protein	Hypothetical, unclassified or unknown
PA14_03265		0.37	0.814	1	-0.324	0.436	1	0	1	1	-0.333	0.419	1	0.451	0.239	0.849	0	1	1	1.192	0.018	0.092	0.936	0.018	0.099	-1.153	0.008	0.051	-1.313	0.004	0.02	hypothetical protein	Hypothetical, unclassified or unknown
PA14_03270		0.504	0.716	1	0.027	0.704	1	0.124	0.869	1	-0.304	0.565	1	0.217	0.495	0.907	0	1	1	0.817	0.104	0.308	1.02	0.002	0.016	-0.668	0.259	0.483	-1.662	0	0.003	conserved hypothetical protein	Hypothetical, unclassified or unknown
PA14_03285		0	1	1	0	1	1	0	1	1	-0.503	0.297	1	0.391	0.262	0.849	0	1	1	0.99	0.06	0.216	1.218	0.003	0.026	-0.481	0.229	0.455	-1.366	0.017	0.05	conserved hypothetical protein	Hypothetical, unclassified or unknown
PA14_03290		-0.784	0.347	1	0.571	0.116	1	-0.184	0.521	1	0.019	0.947	1	0.163	0.593	0.94	0	1	1	0	1	1	0.653	0.082	0.264	-0.277	0.428	0.643	-1.404	0.007	0.028	conserved hypothetical protein	Related to phage, transposon or plasmid
PA14_03300		-0.829	0.26	1	0	1	1	0	1	1	0.241	0.611	1	0	1	1	0	1	1	0	1	1	0.81	0.139	0.362	0	1	1	-1.179	0.02	0.056	conserved hypothetical protein	Related to phage, transposon or plasmid
PA14_03310		0.651	1	1	0	1	1	-0.183	0.638	1	0	1	1	0	1	1	1.297	0.269	0.918	0.87	0.193	0.424	0.71	0.394	0.61	0	1	1	0	1	1	hypothetical protein	Hypothetical, unclassified or unknown
PA14_03320		-0.55	0.504	1	0.078	0.624	1	-0.635	0.156	1	-0.802	0.195	1	-0.126	0.849	1	-1.249	0.02	0.232	0.152	0.763	0.883	0.937	0.014	0.085	-1.333	0.004	0.03	-1.647	0.001	0.008	Hypothetical protein	Hypothetical, unclassified or unknown
PA14_03330		0.643	0.475	1	-0.28	0.926	1	-0.828	0.056	1	-0.794	0.096	1	0.149	0.71	0.981	-1.196	0.253	0.907	0	1	1	0.626	0.164	0.394	-1.835	0.002	0.015	-2.621	0.001	0.008	hypothetical protein	Hypothetical, unclassified or unknown
PA14_03340		0.353	0.708	1	0	1	1	-1.284	0.004	0.187	-0.424	0.549	1	0.671	0.137	0.822	-1.055	0.093	0.63	0	1	1	1.146	0.013	0.084	-1.632	0.01	0.058	-2.633	0.043	0.093	hypothetical protein	Hypothetical, unclassified or unknown
PA14_03350		-0.219	0.965	1	0	1	1	-1.252	0.003	0.158	-0.37	0.302	1	-0.018	0.885	1	-1.933	0.001	0.02	-0.588	0.223	0.45	1.213	0	0.003	-1.315	0.002	0.015	-2.147	0	0	Hypothetical protein	Hypothetical, unclassified or unknown
PA14_03360		0.304	0.878	1	0	1	1	-1.733	0.003	0.16	-0.121	0.848	1	0.528	0.165	0.842	-1.833	0.001	0.023	-0.896	0.064	0.226	0.6	0.06	0.221	-2.187	0	0	-2.195	0	0	conserved hypothetical protein	Hypothetical, unclassified or unknown
PA14_03370		0.589	0.484	1	0.115	0.564	1	-2.878	0	0	-0.123	0.877	1	0.313	0.483	0.902	-2.614	0	0.001	-2.002	0	0.001	0.648	0.096	0.291	-1.603	0.001	0.008	-2.276	0.001	0.007	conserved hypothetical protein	Hypothetical, unclassified or unknown
PA14_03380		0.252	0.695	1	0.135	0.616	1	0	1	1	-0.653	0.162	1	-0.201	0.76	0.987	0	1	1	0.524	0.316	0.535	0.54	0.107	0.308	-0.517	0.237	0.465	-1.439	0.001	0.009	hypothetical protein	Hypothetical, unclassified or unknown
PA14_03390		0.391	0.726	1	-0.774	0.727	1	-0.214	0.723	1	0.877	0.294	1	0.84	0.319	0.849	0	1	1	0	1	1	0	1	1	0	1	1	-1.206	0.028	0.07	hypothetical protein	Related to phage, transposon or plasmid
PA14_03400		0.729	0.744	1	0.418	0.613	1	0.288	0.607	1	0.225	0.998	1	0	1	1	1.823	0.74	1	0.249	0.839	0.937	1.954	0.578	0.76	0	1	1	-2.641	0.008	0.032	Hypothetical protein	Hypothetical, unclassified or unknown
PA14_03420		0	1	1	0.55	1	1	0.261	1	1	0.17	1	1	1.836	0.524	0.917	2.087	0.898	1	-1.004	0.331	0.548	0.877	0.927	1	0	1	1	0	1	1	Hypothetical protein	Hypothetical, unclassified or unknown
PA14_03430	gabD	-0.501	0.438	1	-0.289	0.304	1	0	1	1	0	1	1	0	1	1	0	1	1	0	1	1	0	1	1	0	1	1	0	1	1	succinate-semialdehyde dehydrogenase, NADP-dependent activity	Central intermediary metabolism; Amino acid biosynthesis and metabolism; Carbon compound catabolism
PA14_03450	gabT	0	1	1	-0.394	0.209	1	0.095	0.934	1	0	1	1	0	1	1	0.572	0.516	1	-0.665	0.253	0.479	0.687	0.038	0.165	0	1	1	0	1	1	4-aminobutyrate aminotransferase	Central intermediary metabolism; Amino acid biosynthesis and metabolism; Carbon compound catabolism
PA14_03470		0.903	0.581	1	-0.427	0.731	1	0.243	0.741	1	0	1	1	0	1	1	0	1	1	0	1	1	0	1	1	0	1	1	0	1	1	putative response regulator	Two-component regulatory systems
PA14_03480		0	1	1	-0.354	0.487	1	0.308	0.856	1	-0.55	0.346	1	-0.476	0.297	0.849	1.396	0.572	1	0	1	1	0	1	1	0	1	1	0	1	1	putative transcriptional regulator, GntR family	Transcriptional regulators
PA14_03490		0	1	1	-0.208	0.601	1	0	1	1	0	1	1	0.463	0.26	0.849	0	1	1	-0.722	0.222	0.45	0	1	1	-1.271	0.249	0.474	0	1	1	putative decarboxylase	Carbon compound catabolism
PA14_03510		0	1	1	-0.264	0.383	1	-0.22	0.596	1	0.224	0.543	1	0.36	0.257	0.849	0	1	1	0	1	1	0	1	1	-0.253	0.979	1	0	1	1	conserved hypothetical protein	Hypothetical, unclassified or unknown
PA14_03520		0	1	1	-0.273	0.387	1	0	1	1	0	1	1	0.439	0.268	0.849	0	1	1	-0.887	0.073	0.244	0	1	1	0	1	1	0	1	1	conserved hypothetical protein	Hypothetical, unclassified or unknown
PA14_03530		-0.448	0.839	1	-0.79	0.516	1	0	1	1	0.23	0.98	1	0.946	0.451	0.891	0	1	1	0.027	0.869	0.953	-1.571	0.12	0.331	0	1	1	0	1	1	Probable transcriptional regulator	Transcriptional regulators
PA14_03550	cynX*	0.357	1	1	-1.752	0.919	1	0	1	1	0	1	1	-0.495	1	1	1.342	0.896	1	2.493	0.129	0.349	-0.013	1	1	0.044	1	1	3.908	0.009	0.035	putative MFS transporter	Membrane proteins; Transport of small molecules
PA14_03560		0	1	1	0.29	1	1	0	1	1	-1.35	0.298	1	-0.926	0.622	0.953	-0.607	0.799	1	0	1	1	-2.374	0.179	0.411	1.685	0.52	0.721	1.598	0.065	0.12	hypothetical protein	Hypothetical, unclassified or unknown
PA14_03580		0	1	1	-0.426	0.397	1	0.022	1	1	-0.429	0.483	1	-1.195	0.087	0.746	0	1	1	0	1	1	-0.726	0.488	0.692	0	1	1	0	1	1	putative putative transcriptional regulator	Transcriptional regulators
PA14_03590		0	1	1	-0.433	0.717	1	0.213	1	1	0	1	1	-0.821	0.272	0.849	0	1	1	-0.718	0.573	0.752	1.3	0.171	0.401	3.214	0.068	0.237	2.52	0.002	0.011	putative membrane protein	Membrane proteins
PA14_03610	ycaL*	-1.083	0.63	1	-1.209	0.315	1	1.081	0.076	1	0	1	1	0	1	1	0.986	0.243	0.893	1.236	0.119	0.335	0.982	0.22	0.453	-1.745	0.002	0.02	-1.888	0.155	0.212	putative putative Zn-dependent protease with chaperone function	Chaperones / Heat shock proteins
PA14_03620		-1.986	0.305	1	0.527	1	1	0	1	1	-0.783	0.854	1	-0.009	0.993	1	0.635	0.996	1	0.938	0.608	0.78	0	1	1	2.046	0.358	0.578	0	1	1	putative membrane protein	Membrane proteins
PA14_03630		0	1	1	0	1	1	0.24	0.694	1	0	1	1	0	1	1	0.032	0.674	1	-0.645	0.463	0.669	0	1	1	0	1	1	0.871	0.134	0.191	putative transcriptional regulator, ArsR family	Transcriptional regulators
PA14_03650	cysA	0.859	0.371	1	3.061	0	0	-0.135	0.995	1	3.621	0.238	1	3.847	0.182	0.842	-0.421	0.354	0.972	0	1	1	-0.714	0.273	0.501	0	1	1	0.189	0.446	0.503	sulfate transport protein CysA	Transport of small molecules
PA14_03670	cysW	0.802	0.248	1	3.272	0	0.009	0.039	0.826	1	3.64	0.232	1	4.364	0.168	0.842	-1.029	0.183	0.83	0.943	0.171	0.401	0	1	1	-0.368	0.403	0.618	-0.662	0.367	0.428	sulfate transport protein CysW	Membrane proteins; Transport of small molecules
PA14_03680	cysT	0	1	1	3.061	0	0	-0.449	0.638	1	3.14	0.251	1	3.424	0.203	0.844	-1.263	0.207	0.859	0	1	1	0	1	1	-0.685	0.499	0.699	0	1	1	sulfate transport protein CysT	Membrane proteins; Transport of small molecules
PA14_03700	sbp	0	1	1	2.79	0.001	0.086	-0.373	0.58	1	2.883	0.274	1	3.588	0.206	0.848	0.336	0.821	1	0.786	0.167	0.398	0	1	1	-0.723	0.176	0.398	-0.189	0.695	0.741	sulfate-binding protein precursor	Transport of small molecules
PA14_03710		0.885	1	1	3.087	0.018	0.711	-1.436	0.207	1	3.068	0.135	1	4.063	0.163	0.842	-1.291	0.372	0.984	0	1	1	0	1	1	1.169	0.262	0.485	-0.017	0.545	0.602	conserved hypothetical protein	Hypothetical, unclassified or unknown
PA14_03720		0	1	1	0.249	0.741	1	0	1	1	0	1	1	0	1	1	0	1	1	0	1	1	0	1	1	0	1	1	0	1	1	putative sensory box/GGDEF domain/EAL domain protein	Two-component regulatory systems; Membrane proteins
PA14_03730		0	1	1	0	1	1	-0.345	0.526	1	0	1	1	0	1	1	0	1	1	0	1	1	0	1	1	0.672	0.059	0.219	0	1	1	putative fatty acid desaturase	Fatty acid and phospholipid metabolism
PA14_03760		0	1	1	0	1	1	-0.003	1	1	0	1	1	0	1	1	1.145	0.896	1	-1.242	0.064	0.226	-2.141	0.536	0.729	-1.541	0.931	1	1.422	0.486	0.544	putative sodium:solute symporter	Transport of small molecules
PA14_03770	speB1	0	1	1	-1.472	0.281	1	0	1	1	0.591	0.65	1	0	1	1	0	1	1	1.23	0.216	0.446	0	1	1	-0.503	0.874	0.978	0	1	1	agmatinase	Amino acid biosynthesis and metabolism
PA14_03780		-0.598	1	1	0	1	1	0	1	1	0	1	1	0	1	1	0	1	1	0	1	1	-0.055	0.991	1	0	1	1	0	1	1	putative transcriptional regulator	Transcriptional regulators
PA14_03790		0	1	1	0	1	1	0	1	1	0.197	0.657	1	0	1	1	0	1	1	0	1	1	0	1	1	1.593	0.056	0.211	1.48	0.027	0.069	putative sensory box/GGDEF domain protein	Two-component regulatory systems
PA14_03800	oprE	0.269	0.561	1	1.174	0.048	1	0	1	1	1.176	0.412	1	1.874	0.249	0.849	-0.756	0.113	0.688	0	1	1	1.351	0.002	0.019	-1.016	0.008	0.053	0	1	1	anaerobically-induced outer membrane porin OprE precursor	Membrane proteins; Transport of small molecules
PA14_03810	aguA	0	1	1	-0.663	0.117	1	0.303	0.711	1	0	1	1	0	1	1	0	1	1	0	1	1	0.312	0.451	0.659	-0.78	0.127	0.341	-1.475	0.001	0.008	agmatine deiminase	Amino acid biosynthesis and metabolism
PA14_03830	aguB	1.026	0.255	1	0.122	0.835	1	0.277	0.674	1	0	1	1	0	1	1	1.323	0.274	0.923	0	1	1	0	1	1	-1.258	0.109	0.313	-1.227	0.011	0.04	N-carbamoylputrescine amidohydrolase	Amino acid biosynthesis and metabolism; Putative enzymes
PA14_03840	aguR	0	1	1	0	1	1	-0.314	0.713	1	-0.61	0.551	1	-0.38	0.572	0.935	0	1	1	0.577	0.675	0.82	0.65	0.448	0.656	0	1	1	0	1	1	transcriptional regulator AguR	Transcriptional regulators
PA14_03855		0.162	0.689	1	-0.597	0.487	1	-0.014	0.839	1	0	1	1	-1.151	0.184	0.842	0	1	1	0	1	1	-0.7	0.451	0.659	0	1	1	0	1	1	probable periplasmic polyamine binding protein	Transport of small molecules
PA14_03860	glnA*	0.588	0.486	1	0	1	1	0	1	1	-0.023	0.972	1	0	1	1	0.788	0.076	0.562	0	1	1	0	1	1	0.994	0.008	0.05	0.248	0.974	0.985	putative glutamine synthetase	Amino acid biosynthesis and metabolism; Putative enzymes; Carbon compound catabolism
PA14_03870	spuA	0.286	0.488	1	-0.132	1	1	0	1	1	-0.414	0.303	1	-0.721	0.077	0.719	1.456	0.024	0.27	0.613	0.25	0.478	0	1	1	1.409	0.021	0.104	0.016	0.741	0.783	glutamine amidotransferase	Amino acid biosynthesis and metabolism; Carbon compound catabolism
PA14_03880	spuB	1.109	0.254	1	-0.581	0.13	1	0.007	0.949	1	-0.543	0.137	1	0	1	1	0.99	0.097	0.634	0	1	1	0.368	0.241	0.471	0	1	1	-1.022	0.024	0.064	glutamine synthetase	Amino acid biosynthesis and metabolism; Putative enzymes; Carbon compound catabolism
PA14_03900	spuC	0	1	1	-0.353	0.264	1	0.131	0.97	1	-0.065	0.868	1	0	1	1	0.568	0.342	0.961	-1.472	0.003	0.023	0.631	0.057	0.213	-0.426	0.261	0.485	-0.718	0.099	0.158	putrescine aminotransferase	Biosynthesis of cofactors, prosthetic groups and carriers; Putative enzymes; Carbon compound catabolism
PA14_03920	spuD	0	1	1	0	1	1	0.08	0.984	1	0	1	1	-0.648	0.085	0.742	0	1	1	-1.829	0.001	0.009	0.639	0.047	0.188	0	1	1	-0.333	0.327	0.389	polyamine transport protein	Transport of small molecules
PA14_03930	spuE	0	1	1	0	1	1	-0.356	0.336	1	0.043	0.893	1	0.135	0.588	0.939	0	1	1	-1.957	0.049	0.187	0.718	0.032	0.147	-0.022	0.864	0.973	-0.75	0.065	0.12	polyamine transport protein	Transport of small molecules
PA14_03940	spuF	0	1	1	0	1	1	-0.04	0.755	1	0	1	1	0	1	1	0	1	1	-1.98	0	0.001	0.657	0.074	0.249	-0.746	0.062	0.225	0	1	1	polyamine transport protein PotG	Transport of small molecules
PA14_03950	spuG	0.471	0.614	1	-0.105	0.97	1	-0.092	0.736	1	-0.412	0.261	1	-0.289	0.556	0.933	0	1	1	-1.662	0.001	0.007	0.662	0.048	0.191	-0.339	0.304	0.526	-1.02	0.037	0.084	polyamine transport protein PotH	Membrane proteins; Transport of small molecules
PA14_03960	spuH	0.228	0.672	1	-0.189	0.444	1	0.04	0.86	1	0	1	1	-0.145	0.943	1	-0.021	0.712	1	-1.891	0	0.001	0.829	0.019	0.104	-0.63	0.154	0.373	0	1	1	polyamine transport protein PotI	Membrane proteins; Transport of small molecules
PA14_03980		0	1	1	0.396	0.365	1	0	1	1	0	1	1	0	1	1	0	1	1	0.831	0.148	0.374	0	1	1	-0.237	0.662	0.817	0	1	1	putative penicillin amidase	Central intermediary metabolism; Carbon compound catabolism
PA14_04000		0	1	1	-0.309	0.517	1	0	1	1	0	1	1	0	1	1	0	1	1	0	1	1	-0.474	0.518	0.715	0	1	1	0	1	1	putative transcriptional regulator	Transcriptional regulators
PA14_04010		0.576	0.471	1	-0.029	0.688	1	0.314	0.499	1	0.51	0.235	1	-0.108	0.993	1	0.431	0.199	0.852	0.764	0.231	0.459	-2.287	0.016	0.094	0	1	1	0	1	1	hypothetical protein	Hypothetical, unclassified or unknown
PA14_04020		-3.908	0.11	1	0.634	0.645	1	-0.273	0.806	1	-1.197	0.267	1	0.36	0.914	1	1.176	0.345	0.962	1.063	0.402	0.613	-0.238	0.879	0.978	0	1	1	0	1	1	conserved hypothetical protein	Hypothetical, unclassified or unknown
PA14_04030		0	1	1	0	1	1	0	1	1	0	1	1	0.511	0.442	0.888	0	1	1	0	1	1	0	1	1	0	1	1	0	1	1	putative lysophospholipase	Fatty acid and phospholipid metabolism
PA14_04040		-3.69	0	0.001	0	1	1	0	1	1	0.11	0.897	1	0.429	0.625	0.954	0	1	1	-1.028	0.166	0.397	-0.384	0.456	0.664	0	1	1	0.689	0.131	0.188	conserved hypothetical protein	Hypothetical, unclassified or unknown
PA14_04050		0	1	1	0	1	1	-0.246	0.907	1	-0.133	0.827	1	0	1	1	0.046	0.414	1	0	1	1	-0.487	0.49	0.693	0	1	1	0	1	1	putative proline hydroxylase	Biosynthesis of cofactors, prosthetic groups and carriers
PA14_04060		-2.385	0.381	1	0	1	1	1.753	0.428	1	0	1	1	999	0.972	1	0	1	1	999	0.613	0.782	-0.013	1	1	999	0.609	0.789	999	0.148	0.205	hypothetical protein	Hypothetical, unclassified or unknown
PA14_04070		0	1	1	-0.083	0.775	1	0	1	1	-0.026	0.965	1	0	1	1	0	1	1	0	1	1	0.007	1	1	0	1	1	0.6	0.151	0.208	conserved hypothetical protein	Hypothetical, unclassified or unknown
PA14_04080	yecS*	0.572	0.638	1	0	1	1	0	1	1	-0.247	0.541	1	0	1	1	0	1	1	0.484	0.408	0.62	-0.932	0.069	0.239	-0.722	0.29	0.513	0	1	1	putative permease of ABC transporter	Membrane proteins; Transport of small molecules
PA14_04090	fliY*	0	1	1	0	1	1	0	1	1	0	1	1	0	1	1	1.121	0.445	1	1.064	0.333	0.55	-1.151	0.022	0.114	-1.056	0.208	0.436	0	1	1	putative binding protein component of ABC transporter	Transport of small molecules
PA14_04100		-1.265	0.095	0.945	0.586	0.124	1	0	1	1	0	1	1	0.332	0.479	0.898	-0.441	1	1	0	1	1	-0.989	0.009	0.061	1.4	0.013	0.073	1.056	0.07	0.126	conserved hypothetical protein	Hypothetical, unclassified or unknown
PA14_04110	serA	0	1	1	0	1	1	0	1	1	0	1	1	0	1	1	0.178	0.948	1	0	1	1	0.704	0.046	0.185	-1.003	0.003	0.025	-1.44	0.001	0.006	D-3-phosphoglycerate dehydrogenase	Amino acid biosynthesis and metabolism
PA14_04140		0	1	1	0	1	1	-0.126	0.601	1	0.098	0.782	1	0	1	1	0	1	1	0	1	1	0.717	0.045	0.185	-0.632	0.081	0.263	-1.188	0.007	0.029	putative oxidoreductase, FAD-binding	Energy metabolism
PA14_04150	ycgM*	0	1	1	-0.208	0.509	1	0.258	0.532	1	-0.255	0.51	1	-0.33	0.311	0.849	-0.666	0.278	0.926	0	1	1	0.134	0.677	0.834	0	1	1	0	1	1	putative fumarylacetoacetate hydrolase family protein	Central intermediary metabolism; Putative enzymes
PA14_04160		0	1	1	0	1	1	0	1	1	0.008	0.992	1	-0.224	0.952	1	0	1	1	0	1	1	0.303	0.509	0.71	0	1	1	0	1	1	putatitve transcriptional regulator	Transcriptional regulators
PA14_04180		1.772	0.526	1	2.045	0.111	1	-0.436	0.492	1	2.506	0.346	1	2.537	0.175	0.842	2.762	0.162	0.794	0	1	1	999	0.599	0.775	3.216	0	0	3.115	0	0	conserved hypothetical protein	Hypothetical, unclassified or unknown
PA14_04190	aphA*	0.164	0.602	1	0	1	1	0	1	1	0.344	0.853	1	0.265	0.946	1	0	1	1	0.375	1	1	0.454	0.878	0.977	999	0.173	0.396	2.564	0.04	0.089	acetylpolyamine aminohydrolase	Carbon compound catabolism; Putative enzymes
PA14_04210		0	1	1	1.42	0.647	1	0	1	1	1.277	0.269	1	0	1	1	1.194	0.913	1	-0.671	0.203	0.436	0.766	0.614	0.788	2.249	0.152	0.373	1.898	0.029	0.072	putative amino acid transporter	Membrane proteins; Transport of small molecules
PA14_04220		0	1	1	1.515	0.25	1	0	1	1	0	1	1	0.066	0.823	0.996	1.672	0.796	1	-1.573	0.01	0.059	1.486	0.539	0.731	0	1	1	0	1	1	putative binding protein component of ABC transporter	Transport of small molecules
PA14_04230		-999	0.093	0.938	0	1	1	0	1	1	0	1	1	-999	0.379	0.857	-0.489	0.611	1	-2.601	0	0.001	0	1	1	0	1	1	1.889	0.21	0.269	putative permease of ABC transporter	Membrane proteins; Transport of small molecules
PA14_04240		0	1	1	-2.367	0.793	1	0	1	1	1.17	0.727	1	1.677	0.538	0.924	1.351	0.986	1	-2.068	0.001	0.005	0.418	1	1	0.956	1	1	2.413	0.003	0.017	putative permease of ABC transporter	Membrane proteins; Transport of small molecules
PA14_04250		0	1	1	1.344	0.877	1	2.619	0.126	1	0	1	1	0	1	1	-1.627	0.797	1	-2.695	0	0.001	-1.103	0.751	0.891	0	1	1	1.949	0.086	0.144	putative ATP-binding component of ABC transporter	Transport of small molecules
PA14_04270		0	1	1	0.145	0.724	1	0.198	0.923	1	0	1	1	0	1	1	-0.129	0.571	1	0	1	1	-2.205	0	0.003	1.044	0.147	0.368	1.865	0	0.004	putative transcriptional regulator	Transcriptional regulators
PA14_04290		0	1	1	-0.497	0.442	1	-0.687	0.185	1	-0.335	0.526	1	-0.561	0.314	0.849	0	1	1	-1.178	0.032	0.143	0	1	1	0	1	1	0	1	1	putative integral membrane protein	Membrane proteins; Amino acid biosynthesis and metabolism
PA14_04300		-1.257	0.073	0.807	0	1	1	0.181	0.674	1	0.04	0.942	1	0.544	0.233	0.849	0.57	0.25	0.905	-0.103	0.703	0.841	-0.807	0.076	0.251	0.781	0.152	0.371	0	1	1	conserved hypothetical protein	Hypothetical, unclassified or unknown
PA14_04310	rpiA	0	1	1	0	1	1	0	1	1	0	1	1	0	1	1	0	1	1	0.494	0.441	0.651	-0.687	0.159	0.387	-0.737	0.161	0.382	-0.966	0.025	0.065	ribose 5-phosphate isomerase	Energy metabolism
PA14_04320	ilvA1	-1.542	0.117	1	0.655	0.19	1	0	1	1	0	1	1	0.642	0.243	0.849	0	1	1	0.94	0.074	0.245	0.523	0.224	0.457	0	1	1	-0.721	0.079	0.136	threonine dehydratase, biosynthetic	Amino acid biosynthesis and metabolism
PA14_04330		-1.789	0.008	0.145	0	1	1	0	1	1	-0.413	0.279	1	0	1	1	0.616	0.51	1	-0.361	0.464	0.669	-0.259	0.539	0.731	0	1	1	0	1	1	putative integral membrane protein	Membrane proteins
PA14_04340		-2.056	0.003	0.068	-0.484	0.496	1	0.329	0.674	1	0	1	1	0.284	0.747	0.987	0.244	0.938	1	0	1	1	0	1	1	-0.182	0.923	1	0	1	1	putative epimerase	Transport of small molecules; Putative enzymes
PA14_04350		-0.954	0.139	1	0	1	1	0	1	1	0	1	1	0	1	1	0	1	1	0.618	0.353	0.57	0	1	1	0	1	1	0	1	1	putative integral membrane protein	Membrane proteins
PA14_04370		-0.756	0.847	1	0	1	1	0	1	1	0.256	0.742	1	-0.633	0.409	0.874	0	1	1	1.559	0.21	0.439	0	1	1	0	1	1	0	1	1	putative MFS transporter	Membrane proteins; Transport of small molecules
PA14_04380		-0.91	0.315	1	0.424	0.738	1	0	1	1	0	1	1	0	1	1	0	1	1	0.261	0.685	0.826	-0.828	0.217	0.45	-0.611	0.308	0.527	0	1	1	putative hydrolase	Putative enzymes
PA14_04390	ygdP	0.23	0.74	1	0	1	1	0	1	1	-0.417	0.264	1	0	1	1	0.527	0.616	1	0.233	0.662	0.813	0.242	0.437	0.648	0	1	1	0	1	1	di)nucleoside polyphosphate hydrolase	Nucleotide biosynthesis and metabolism
PA14_04410	ptsP	0	1	1	0	1	1	0	1	1	0	1	1	0	1	1	0	1	1	0	1	1	0	1	1	0.061	0.998	1	0	1	1	phosphoenolpyruvate-protein phosphotransferase	Transport of small molecules
PA14_04420		0.06	0.897	1	0.179	0.564	1	0	1	1	-0.427	0.267	1	0	1	1	-0.214	0.804	1	0	1	1	0.569	0.157	0.385	0.851	0.068	0.237	0	1	1	putative sensory box protein	Two-component regulatory systems; Motility / Attachment
PA14_04430		-0.363	0.861	1	-1.402	0.235	1	0	1	1	0.437	0.657	1	-0.167	0.698	0.978	0	1	1	-0.529	0.624	0.789	0	1	1	0.875	0.694	0.847	0	1	1	conserved hypothetical protein	Hypothetical, unclassified or unknown
PA14_04440		1.102	0.846	1	0	1	1	-0.512	0.275	1	0.264	0.735	1	1.191	0.05	0.606	0	1	1	0	1	1	0	1	1	0	1	1	0	1	1	putative permease	Membrane proteins
PA14_04460	lgt	0	1	1	0	1	1	-0.046	0.858	1	0	1	1	0.585	0.249	0.849	0.051	0.675	1	0	1	1	0.67	0.192	0.424	-1	0.044	0.177	-0.921	0.077	0.133	prolipoprotein diacylglyceryl transferase	Translation, post-translational modification and degradation; Fatty acid and phospholipid metabolism
PA14_04480	thyA	0.135	0.867	1	0.419	0.545	1	-0.102	0.741	1	0.726	0.317	1	0.641	0.173	0.842	0	1	1	0.348	0.532	0.723	0	1	1	0	1	1	0	1	1	thymidylate synthase	Biosynthesis of cofactors, prosthetic groups and carriers; Nucleotide biosynthesis and metabolism
PA14_04490		-0.356	0.638	1	0	1	1	0	1	1	0	1	1	0	1	1	-0.468	0.386	0.99	0	1	1	0	1	1	1.407	0.15	0.371	0.18	0.805	0.84	conserved hypothetical protein	Hypothetical, unclassified or unknown
PA14_04510		0	1	1	0	1	1	0	1	1	0	1	1	0	1	1	-0.541	0.266	0.912	0	1	1	0	1	1	0	1	1	0	1	1	conserved hypothetical protein	Hypothetical, unclassified or unknown
PA14_04520		-0.454	0.515	1	-0.596	0.294	1	0	1	1	-0.355	0.453	1	-0.083	0.684	0.971	0.012	0.702	1	-0.93	0.137	0.359	-0.66	0.173	0.403	0.653	0.433	0.647	0	1	1	conserved hypothetical protein	Hypothetical, unclassified or unknown
PA14_04530		0	1	1	-0.583	0.814	1	-0.595	0.54	1	0	1	1	0	1	1	0	1	1	0	1	1	0	1	1	0	1	1	0	1	1	hypothetical protein	Hypothetical, unclassified or unknown
PA14_04550	glpQ	0	1	1	0	1	1	-999	0.131	1	0.648	0.908	1	0.295	1	1	1.011	1	1	0	1	1	0	1	1	2.329	0.621	0.79	2.099	0.066	0.121	glycerophosphoryl diester phosphodiesterase, periplasmic	Fatty acid and phospholipid metabolism
PA14_04560		0	1	1	0	1	1	0	1	1	-0.879	0.378	1	-0.148	0.771	0.987	1.237	0.753	1	0	1	1	0	1	1	0	1	1	0	1	1	conserved hypothetical protein	Hypothetical, unclassified or unknown
PA14_04570		0	1	1	1.972	0.383	1	0.398	0.718	1	-0.959	0.606	1	-0.494	0.964	1	0.216	0.863	1	1.432	0.142	0.365	0	1	1	2.264	0.247	0.473	1.854	0.101	0.16	conserved hypothetical protein	Membrane proteins
PA14_04580	folA	0	1	1	0	1	1	-0.33	0.651	1	0	1	1	0	1	1	-0.133	0.63	1	1.895	0.16	0.387	0	1	1	0	1	1	0	1	1	dihydrofolate reductase	Central intermediary metabolism; Biosynthesis of cofactors, prosthetic groups and carriers
PA14_04590		0	1	1	0	1	1	0	1	1	0	1	1	0	1	1	0	1	1	0.174	0.886	0.962	0	1	1	0	1	1	0	1	1	putative phosphoesterase	Putative enzymes
PA14_04610	yicE*	-0.744	0.624	1	0	1	1	-0.379	0.374	1	0	1	1	0	1	1	0	1	1	0.659	0.641	0.8	-0.364	0.723	0.87	-1.33	0.05	0.195	-1.307	0.015	0.048	putative xanthine/uracil permease family protein	Membrane proteins; Transport of small molecules
PA14_04630	ilvD	0	1	1	0	1	1	0	1	1	0.306	0.442	1	0	1	1	-0.565	0.444	1	0.506	0.398	0.61	0.093	0.807	0.92	-0.691	0.079	0.259	0	1	1	dihydroxy-acid dehydratase	Biosynthesis of cofactors, prosthetic groups and carriers; Amino acid biosynthesis and metabolism
PA14_04640		-2.724	0.003	0.077	-0.553	0.301	1	0	1	1	-0.141	0.844	1	-0.871	0.117	0.798	-1.93	0.019	0.225	-3.6	0	0	0	1	1	-1.183	0.172	0.395	-1.116	0.021	0.058	putative SAM-dependent methyltransferase	Transport of small molecules
PA14_04650	pfpI	-3.363	0	0.003	-0.691	0.196	1	0.123	0.869	1	-0.296	0.482	1	-0.164	0.52	0.917	-3.223	0	0.005	-4.566	0.002	0.012	0	1	1	0	1	1	2.144	0.002	0.014	protease PfpI	Translation, post-translational modification and degradation
PA14_04660		0.026	0.981	1	-0.222	0.906	1	-0.315	0.548	1	-0.497	0.609	1	-0.443	0.805	0.994	-0.845	0.231	0.879	0	1	1	0	1	1	0	1	1	-0.849	0.164	0.221	putative signal transduction histidine kinase	Two-component regulatory systems
PA14_04670	mutM	0	1	1	0	1	1	-0.574	0.213	1	0	1	1	0	1	1	0	1	1	0	1	1	-0.659	0.332	0.553	0	1	1	0	1	1	formamidopyrimidine-DNA glycosylase	DNA replication, recombination, modification and repair
PA14_04680		0	1	1	0.201	0.737	1	0	1	1	0	1	1	0	1	1	0.816	0.641	1	1.515	0.01	0.055	-0.562	0.768	0.899	-1.795	0.043	0.174	-1.432	0.004	0.019	putative phosphate acyltransferase	Fatty acid and phospholipid metabolism
PA14_04690		0	1	1	-0.953	0.156	1	0.169	0.686	1	-0.479	0.479	1	-1.197	0.045	0.582	0	1	1	0	1	1	-0.842	0.27	0.498	0	1	1	-0.902	0.247	0.307	conserved hypothetical protein	Hypothetical, unclassified or unknown
PA14_04700		0	1	1	0.096	0.981	1	0	1	1	-0.201	0.704	1	0.219	0.494	0.907	0.649	0.609	1	0	1	1	1.089	0.016	0.094	-0.496	0.339	0.561	0	1	1	hypothetical protein	Hypothetical, unclassified or unknown
PA14_04710		0	1	1	0	1	1	-3.324	0	0	-1.217	0.435	1	1.013	0.335	0.852	-2.684	0.025	0.283	0	1	1	1.124	0.427	0.64	-2.195	0	0.005	-1.885	0.414	0.474	hypothetical protein	Hypothetical, unclassified or unknown
PA14_04730		0	1	1	0	1	1	0	1	1	0	1	1	0	1	1	0.645	0.442	1	0.759	0.185	0.416	-1.026	0.051	0.199	0	1	1	0	1	1	probable gamma-glutamyltranspeptidase precursor	Amino acid biosynthesis and metabolism
PA14_04750	fdx1	-0.775	0.643	1	0	1	1	-0.432	0.467	1	-0.44	0.361	1	0	1	1	0	1	1	0	1	1	0	1	1	0	1	1	-0.762	0.101	0.16	ferredoxin [4Fe-4S]	Energy metabolism
PA14_04760	coaD	1.605	0.319	1	0.476	0.333	1	-0.291	0.499	1	0	1	1	0	1	1	0.807	0.825	1	0.879	0.111	0.32	0.046	0.93	1	0	1	1	-0.741	0.074	0.13	phosphopantetheine adenylyltransferase	Central intermediary metabolism
PA14_04780		0.835	0.239	1	-0.398	0.611	1	-0.341	0.437	1	0.298	0.501	1	0	1	1	0	1	1	0.759	0.173	0.404	-0.099	0.915	0.992	-0.44	0.599	0.789	0	1	1	putative oxidoreductase, GMC family	Energy metabolism; Putative enzymes
PA14_04790		1.207	0.137	1	-0.401	0.404	1	0	1	1	-0.246	0.563	1	-0.369	0.319	0.849	0.305	0.217	0.864	0	1	1	0	1	1	0.857	0.601	0.789	1.739	0.199	0.257	conserved hypothetical protein	Membrane proteins
PA14_04810		1.212	0.121	1	0	1	1	0	1	1	0	1	1	0	1	1	0	1	1	0	1	1	-0.624	0.134	0.356	0	1	1	0	1	1	putative NAD-dependent aldehyde dehydrogenase	Energy metabolism; Putative enzymes
PA14_04820		1.209	0.217	1	0	1	1	-0.127	0.878	1	0.033	0.953	1	-0.788	0.371	0.857	0.71	0.786	1	0	1	1	-0.475	0.671	0.831	0	1	1	0	1	1	putative transcriptional regulator, TetR family	Transcriptional regulators
PA14_04830		0	1	1	0	1	1	0.438	0.537	1	0	1	1	0.162	1	1	0	1	1	0	1	1	0.523	0.733	0.875	0	1	1	0	1	1	putative acetyltransferase	Transport of small molecules
PA14_04840		0	1	1	-0.306	0.753	1	0.026	0.858	1	-0.278	0.601	1	-0.959	0.113	0.798	0	1	1	0	1	1	-0.753	0.195	0.427	0	1	1	0	1	1	putative hydrolase	Putative enzymes
PA14_04850		0	1	1	0	1	1	0.044	0.812	1	0	1	1	0	1	1	-1.748	0.427	1	0.384	0.577	0.756	-1.606	0.264	0.492	0	1	1	0	1	1	hypothetical protein	Hypothetical, unclassified or unknown
PA14_04860	yhhF*	-1.356	0.189	1	0	1	1	0	1	1	0	1	1	0	1	1	0.4	1	1	0	1	1	0	1	1	0	1	1	0	1	1	putative methyltransferase	DNA replication, recombination, modification and repair
PA14_04870		-1.9	0.016	0.255	0.27	0.744	1	0	1	1	0	1	1	0	1	1	0	1	1	0	1	1	0.532	0.204	0.438	-0.803	0.099	0.294	0	1	1	putative peptidase	Protein secretion / Export apparatus
PA14_04890		-2.165	0.004	0.093	0.609	0.307	1	0	1	1	0	1	1	0.492	0.264	0.849	0	1	1	0	1	1	0	1	1	0	1	1	0	1	1	putative zinc protease	Putative enzymes
PA14_04900	ftsY	0	1	1	0	1	1	0	1	1	0	1	1	0	1	1	0	1	1	0	1	1	0	1	1	0	1	1	-0.81	0.046	0.097	signal recognition particle receptor FtsY	Protein secretion / Export apparatus
PA14_04910	ftsE	-0.933	0.225	1	-0.194	0.458	1	0	1	1	0.116	0.812	1	0	1	1	0	1	1	0.007	0.982	1	0	1	1	0	1	1	-0.721	0.117	0.175	cell division ATP-binding protein FtsE	Transport of small molecules; Cell division
PA14_04920	ftsX	0	1	1	0	1	1	0	1	1	0	1	1	0	1	1	0	1	1	0	1	1	0	1	1	0	1	1	-0.793	0.05	0.102	cell division ABC transporter, permease protein FtsX	Cell division
PA14_04930	rpoH	-1.442	0.024	0.35	0	1	1	0	1	1	-0.217	0.639	1	-0.079	0.735	0.987	0.155	0.86	1	-1.086	0.095	0.289	0.484	0.127	0.345	0	1	1	0	1	1	RNA polymerase sigma-32 factor	Transcriptional regulators
PA14_04940		-2.009	0.007	0.138	0	1	1	0	1	1	0	1	1	0	1	1	0	1	1	-1.139	0.11	0.318	0.499	0.402	0.616	0.976	0.087	0.273	0	1	1	hypothetical protein	Hypothetical, unclassified or unknown
PA14_04950	mtgA*	0	1	1	0.155	1	1	0	1	1	0	1	1	0	1	1	0	1	1	0.908	0.329	0.546	0	1	1	0	1	1	0	1	1	putative transglycosylase	Cell wall / LPS / capsule
PA14_04960		-0.747	0.445	1	-0.373	0.787	1	0	1	1	-0.335	0.666	1	-0.214	0.665	0.966	0.534	0.919	1	-0.302	0.779	0.893	0	1	1	0	1	1	0	1	1	putative membrane protein	Membrane proteins
PA14_04970	thiS*	0.906	1	1	0.117	1	1	0	1	1	0.214	0.981	1	1.116	0.43	0.881	0	1	1	0	1	1	0	1	1	0	1	1	0.436	0.824	0.856	thiamine biosynthesis protein ThiS	Biosynthesis of cofactors, prosthetic groups and carriers
PA14_04980	thiG	0	1	1	-0.202	0.678	1	-0.133	0.748	1	0	1	1	0.473	0.695	0.978	0	1	1	1.106	0.19	0.421	0	1	1	0	1	1	0	1	1	thiamine biosynthesis protein, thiazole moiety	Biosynthesis of cofactors, prosthetic groups and carriers
PA14_05000	trmB	0	1	1	-0.002	0.741	1	0.326	0.481	1	0.017	1	1	0.206	0.946	1	0	1	1	1.004	0.303	0.523	0.445	0.597	0.775	-0.925	0.099	0.295	-1.283	0.023	0.061	DNA mismatch repair protein MicA	DNA replication, recombination, modification and repair
PA14_05010		0	1	1	0	1	1	0	1	1	0	1	1	0	1	1	0	1	1	-0.033	1	1	1.501	0.343	0.562	0	1	1	0	1	1	conserved hypothetical protein	Hypothetical, unclassified or unknown
PA14_05020		0	1	1	0	1	1	-0.937	0.514	1	0	1	1	0	1	1	1.865	0.744	1	0	1	1	0	1	1	0	1	1	0	1	1	hypothetical protein	Hypothetical, unclassified or unknown
PA14_05030		0.437	0.662	1	-2.697	0.105	1	-1.16	0.268	1	-2.477	0.134	1	-1.564	0.24	0.849	0.95	1	1	-0.522	1	1	0	1	1	0	1	1	0	1	1	hypothetical protein	Hypothetical, unclassified or unknown
PA14_05040		3.228	0.567	1	0	1	1	-0.41	0.599	1	0	1	1	0	1	1	0	1	1	1.452	0.123	0.341	-0.992	0.414	0.627	0	1	1	0	1	1	putative oxygen-independent coproporphyrinogen III oxidase	Energy metabolism; Putative enzymes
PA14_05050		0.682	0.521	1	-0.135	0.933	1	-0.014	0.822	1	0	1	1	-0.487	0.172	0.842	0.808	0.566	1	-0.714	0.199	0.432	-1.34	0.023	0.118	-0.473	0.586	0.785	0	1	1	putative Ham1 protein	Nucleotide biosynthesis and metabolism
PA14_05060		0.674	0.621	1	-0.158	0.891	1	0	1	1	-0.471	0.309	1	-0.744	0.276	0.849	0	1	1	-0.219	0.742	0.87	-1.38	0.016	0.092	-0.523	0.337	0.56	-0.937	0.076	0.132	conserved hypothetical protein	Hypothetical, unclassified or unknown
PA14_05070	metW*	1.147	0.55	1	-0.552	0.465	1	0	1	1	-0.006	0.998	1	-0.541	0.217	0.849	1.241	0.22	0.869	-0.387	0.807	0.914	0.099	0.883	0.979	-1.554	0.037	0.157	-1.211	0.021	0.059	putative methionine biosynthesis protein	Amino acid biosynthesis and metabolism
PA14_05080	metX	0.994	0.944	1	0	1	1	-0.175	0.568	1	0	1	1	0	1	1	0	1	1	0	1	1	0.382	0.774	0.903	-1.768	0.001	0.007	-1.619	0.001	0.005	homoserine O-acetyltransferase	Amino acid biosynthesis and metabolism
PA14_05110		0	1	1	0	1	1	-0.392	0.428	1	0.102	0.856	1	0.169	0.878	1	0	1	1	1.014	0.076	0.249	0	1	1	0	1	1	0	1	1	conserved hypothetical protein	Hypothetical, unclassified or unknown
PA14_05120		-1.277	0.288	1	-1.853	0.19	1	0	1	1	-0.516	0.671	1	-0.744	0.652	0.961	-0.824	0.955	1	0	1	1	3.027	0.17	0.399	0	1	1	0	1	1	conserved hypothetical protein	Hypothetical, unclassified or unknown
PA14_05130		-0.685	0.334	1	0	1	1	0	1	1	-0.422	0.378	1	-0.372	0.526	0.918	0	1	1	0	1	1	0.446	0.222	0.455	-0.698	0.054	0.205	-0.791	0.128	0.185	putative YGGT family protein	Membrane proteins
PA14_05150	proC	-1.461	0.34	1	0	1	1	0.258	0.426	1	0	1	1	0	1	1	0.489	0.664	1	0	1	1	0.704	0.171	0.401	-0.235	0.491	0.692	0	1	1	pyrroline-5-carboxylate reductase	Amino acid biosynthesis and metabolism
PA14_05160		-0.994	0.157	1	-0.681	0.121	1	0	1	1	-0.305	0.479	1	-0.589	0.194	0.842	0	1	1	0	1	1	0.353	0.562	0.747	0	1	1	0	1	1	putative PLP dependent enzyme	Putative enzymes
PA14_05180	pilT	0.668	0.386	1	0	1	1	0	1	1	-0.338	0.385	1	0	1	1	0	1	1	0	1	1	0	1	1	0	1	1	0	1	1	twitching motility protein PilT	Cell wall / LPS / capsule; Motility / Attachment
PA14_05190	pilU	0.427	0.637	1	-0.397	0.373	1	0	1	1	-0.232	0.542	1	0	1	1	0	1	1	0	1	1	-1.457	0.007	0.052	-0.693	0.134	0.352	-0.795	0.094	0.152	twitching motility protein PilU	Motility / Attachment
PA14_05200	czcD*	0.43	0.335	1	0	1	1	0	1	1	0.19	0.714	1	0.009	0.83	0.997	-0.985	0.454	1	-0.124	0.699	0.837	-1.846	0.002	0.02	1.122	0.184	0.407	0.958	0.071	0.127	putative cation efflux system protein	Transport of small molecules
PA14_05210		0.811	0.353	1	0	1	1	-0.272	0.571	1	-0.409	0.309	1	-0.291	0.413	0.879	0.418	1	1	0.473	0.659	0.812	-0.231	0.71	0.862	0	1	1	0	1	1	putative membrane protein	Membrane proteins
PA14_05220		0	1	1	0.322	0.453	1	0	1	1	0.373	0.398	1	-0.029	0.856	1	0.413	0.8	1	0	1	1	0	1	1	0	1	1	0	1	1	cystathionine beta-synthase	Amino acid biosynthesis and metabolism
PA14_05230	metB*	0	1	1	0.5	0.197	1	0	1	1	0.374	0.439	1	-0.214	0.799	0.993	0	1	1	0	1	1	0	1	1	0	1	1	0	1	1	probable cystathionine gamma-lyase	Amino acid biosynthesis and metabolism
PA14_05250	pyrC*	0.176	0.795	1	0	1	1	0	1	1	0	1	1	-0.775	0.095	0.749	0.78	0.744	1	0	1	1	0	1	1	-0.751	0.095	0.287	-0.85	0.116	0.174	noncatalytic dihydroorotase-like protein noncataly	Nucleotide biosynthesis and metabolism
PA14_05260	pyrB	0	1	1	0	1	1	0	1	1	0	1	1	0	1	1	-0.35	0.632	1	0.681	0.198	0.431	0	1	1	-0.579	0.142	0.362	-1.003	0.029	0.072	aspartate carbamoyltransferase	Amino acid biosynthesis and metabolism; Nucleotide biosynthesis and metabolism
PA14_05270	pyrR	-1.38	0.615	1	0	1	1	0	1	1	0	1	1	0	1	1	0	1	1	1.249	0.053	0.201	0	1	1	-0.581	0.286	0.509	-0.71	0.102	0.16	transcriptional regulator PyrR	Nucleotide biosynthesis and metabolism; Transcriptional regulators
PA14_05280	yqgF	1.647	0.734	1	-1.37	0.227	1	0.121	1	1	-0.461	0.551	1	0	1	1	0	1	1	0	1	1	0	1	1	0	1	1	0	1	1	putative ribonuclease	Transcription, RNA processing and degradation
PA14_05290	algH*	0	1	1	0	1	1	-0.022	0.926	1	0.406	0.504	1	0	1	1	0	1	1	0.526	0.493	0.691	-0.914	0.231	0.462	0	1	1	0	1	1	putative transcriptional activator of alginate synthesis	Transcriptional regulators
PA14_05300		-0.077	0.95	1	0.61	0.573	1	0	1	1	0	1	1	0	1	1	0	1	1	0	1	1	0	1	1	0	1	1	0	1	1	putative tonB domain protein	Membrane proteins; Motility / Attachment
PA14_05310	gshB	0	1	1	0.051	0.929	1	0	1	1	0	1	1	0	1	1	0	1	1	-0.027	0.675	0.82	-0.991	0.293	0.521	0.601	0.249	0.474	0	1	1	glutathione synthetase"	Amino acid biosynthesis and metabolism; Biosynthesis of cofactors, prosthetic groups and carriers
PA14_05320	pilG	1.116	0.272	1	0	1	1	0	1	1	-0.435	0.232	1	-0.201	0.547	0.931	0	1	1	0.582	0.189	0.421	0.443	0.17	0.399	0.348	0.422	0.636	-0.749	0.251	0.311	type IV pili response regulator PilG	Two-component regulatory systems; Chemotaxis; Motility / Attachment
PA14_05330	pilH	0.547	0.658	1	0	1	1	0	1	1	-0.41	0.35	1	0	1	1	0	1	1	0	1	1	0.058	0.823	0.932	0	1	1	-0.613	0.22	0.279	type IV pilus response regulator PilH	Two-component regulatory systems; Chemotaxis; Motility / Attachment
PA14_05340	pilI	1.03	0.253	1	0	1	1	0	1	1	0	1	1	-0.394	0.312	0.849	0.475	0.76	1	0.941	0.112	0.321	0.122	0.89	0.982	0.516	0.305	0.526	-0.858	0.132	0.19	type IV pili signal transduction protein PilI	Chemotaxis; Motility / Attachment
PA14_05360	pilJ	1.004	0.15	1	0	1	1	-0.32	0.351	1	0	1	1	0	1	1	0	1	1	0.62	0.335	0.553	0.462	0.186	0.416	-0.944	0.004	0.029	-1.425	0.002	0.013	type IV pili methyl-accepting chemotaxis transducer PilJ	Chemotaxis; Motility / Attachment
PA14_05380	pilK	0	1	1	0	1	1	0	1	1	0.126	0.752	1	0	1	1	0.12	0.945	1	0.812	0.194	0.425	0.212	0.675	0.833	-0.691	0.093	0.286	-1.476	0.003	0.016	methyltransferase PilK	Chemotaxis; Motility / Attachment
PA14_05390	chpA	0	1	1	-0.388	0.281	1	0	1	1	-0.142	0.683	1	0	1	1	0.004	0.747	1	1.094	0.029	0.132	0	1	1	-0.654	0.037	0.157	-0.775	0.108	0.167	ChpA	Two-component regulatory systems; Motility / Attachment; Chemotaxis
PA14_05400		0	1	1	0	1	1	-0.403	0.286	1	-0.045	0.957	1	0	1	1	0	1	1	1.067	0.035	0.15	0.376	0.555	0.742	0	1	1	0	1	1	probable methylesterase	Putative enzymes; Chemotaxis
PA14_05410	chpC*	-0.337	0.858	1	-0.491	0.635	1	-0.493	0.485	1	-0.756	0.187	1	-0.68	0.226	0.849	0.362	1	1	0.037	0.653	0.808	0	1	1	-1.059	0.601	0.789	0	1	1	putative chemotaxis protein methyltransferase CheR	Chemotaxis
PA14_05420	chpD*	0	1	1	-0.627	0.364	1	-0.247	0.962	1	0.284	0.769	1	0	1	1	0	1	1	0	1	1	0	1	1	-0.947	0.431	0.645	0	1	1	putative transcriptional regulator	Chemotaxis; Transcriptional regulators
PA14_05430	chpE*	0	1	1	0	1	1	-0.914	0.451	1	0.484	0.885	1	0	1	1	0.26	0.84	1	1.5	0.124	0.343	1.954	0.578	0.76	0	1	1	0	1	1	putative chemotaxis protein	Chemotaxis
PA14_05440		0	1	1	-0.754	0.237	1	0	1	1	0	1	1	0	1	1	0.433	0.825	1	0	1	1	0.493	0.372	0.589	0.474	0.437	0.649	0	1	1	hypothetical protein	Hypothetical, unclassified or unknown
PA14_05450		0	1	1	-1.023	0.617	1	0.335	0.884	1	-1.701	0.214	1	0	1	1	0	1	1	0.495	0.471	0.673	-1.764	0.061	0.222	0	1	1	0	1	1	conserved hypothetical protein	Hypothetical, unclassified or unknown
PA14_05460	bioA	0.372	0.459	1	0.212	0.879	1	0	1	1	0	1	1	0	1	1	0	1	1	0	1	1	0.055	1	1	-1.231	0.011	0.066	-1.296	0.008	0.032	adenosylmethionine-8-amino-7-oxononanoate aminotransferase	Biosynthesis of cofactors, prosthetic groups and carriers
PA14_05480		-1.311	0.101	0.971	0.155	0.747	1	0	1	1	0	1	1	0	1	1	0.426	1	1	0	1	1	0	1	1	-0.528	0.139	0.358	-0.63	0.427	0.485	putative monoamine oxidase	Amino acid biosynthesis and metabolism; Putative enzymes
PA14_05500		0.867	0.241	1	0.434	0.172	1	0	1	1	0	1	1	0	1	1	0	1	1	-0.65	0.173	0.404	1.02	0.002	0.018	-0.411	0.344	0.565	-1.056	0.166	0.224	putative cytochrome b561	Energy metabolism
PA14_05510	yceI*	0.702	0.307	1	0	1	1	-0.136	0.842	1	0	1	1	0	1	1	0	1	1	0	1	1	0	1	1	-0.447	0.187	0.41	-0.945	0.047	0.099	putative periplasmic protein	Membrane proteins; Secreted factors (toxins, enzymes, alginate)
PA14_05520	mexR	0.665	0.299	1	0	1	1	-0.046	0.881	1	-0.698	0.273	1	-0.504	0.553	0.932	0	1	1	0	1	1	0	1	1	0.361	0.858	0.973	0.381	0.241	0.302	multidrug resistance operon repressor MexR	Transcriptional regulators
PA14_05530	mexA	0	1	1	0	1	1	-0.261	0.423	1	0.157	0.64	1	0	1	1	0	1	1	0	1	1	-0.116	0.823	0.931	-1.064	0.003	0.026	-1.035	0.059	0.112	RND multidrug efflux membrane fusion protein MexA precursor	Transport of small molecules; Antibiotic resistance and susceptibility
PA14_05540	mexB	0	1	1	0	1	1	0	1	1	-0.257	0.465	1	-0.4	0.352	0.852	-0.594	0.221	0.87	0	1	1	0	1	1	-0.672	0.025	0.118	-1.239	0.006	0.026	RND multidrug efflux transporter MexB	Transport of small molecules; Membrane proteins; Antibiotic resistance and susceptibility
PA14_05550	oprM	0.234	0.578	1	-0.193	0.565	1	0	1	1	0	1	1	-0.412	0.267	0.849	0	1	1	0	1	1	0	1	1	-1.091	0.005	0.035	-0.835	0.173	0.232	major intrinsic multiple antibiotic resistance efflux outer membrane protein OprM precursor	Antibiotic resistance and susceptibility; Membrane proteins; Transport of small molecules
PA14_05560	rhlE*	0	1	1	-0.265	0.566	1	0	1	1	0	1	1	0	1	1	0.402	0.719	1	0	1	1	0	1	1	-0.997	0.006	0.04	-1.264	0.005	0.022	putative ATP-dependent RNA helicase, DEAD box family	Transcription, RNA processing and degradation
PA14_05580		0.385	0.795	1	0.359	0.222	1	0	1	1	-0.143	0.709	1	0.456	0.213	0.849	0.486	0.221	0.871	0	1	1	0.279	0.469	0.674	0	1	1	-0.796	0.058	0.111	conserved hypothetical protein	Hypothetical, unclassified or unknown
PA14_05590	metF	0.605	0.451	1	-0.177	0.879	1	-0.498	0.246	1	-0.063	0.89	1	0.586	0.202	0.843	0.134	0.649	1	-1.026	0.569	0.749	0.311	0.397	0.612	-0.791	0.072	0.244	-0.948	0.032	0.077	5,1-methylenetetrahydrofolate reductase	Amino acid biosynthesis and metabolism; Central intermediary metabolism
PA14_05600		0	1	1	0	1	1	-0.426	0.395	1	0	1	1	0.584	0.175	0.842	0.254	0.535	1	0.839	0.15	0.377	0.599	0.093	0.287	-0.974	0.065	0.232	-0.915	0.035	0.082	conserved hypothetical protein	Hypothetical, unclassified or unknown
PA14_05620	sahH	0	1	1	0	1	1	-0.367	0.258	1	0.099	0.769	1	0.738	0.038	0.527	-0.22	0.887	1	0.586	0.239	0.468	0.543	0.081	0.262	-1.158	0.001	0.006	-1.066	0.033	0.079	S-adenosyl-L-homocysteine hydrolase	Central intermediary metabolism; Amino acid biosynthesis and metabolism
PA14_05630		-0.233	0.874	1	-0.381	0.699	1	0.895	0.303	1	0.064	0.995	1	0.632	0.776	0.989	2.174	0.634	1	0	1	1	0	1	1	0	1	1	0	1	1	conserved hypothetical protein	Hypothetical, unclassified or unknown
PA14_05640	bfrG*	0	1	1	0	1	1	0	1	1	0	1	1	0.493	0.319	0.849	-1.08	0.396	0.997	0.702	0.354	0.57	0.006	1	1	-1.686	0.358	0.578	1.599	0.02	0.057	putative outer membrane ferric siderophore receptor	Membrane proteins
PA14_05650		-0.872	0.519	1	0.478	0.49	1	0	1	1	0	1	1	0.425	0.744	0.987	0	1	1	0	1	1	1.313	0.229	0.461	0	1	1	2.843	0	0.003	putative exported protein	Membrane proteins
PA14_05660		-0.474	0.753	1	0	1	1	0.053	0.854	1	-0.276	0.423	1	-0.52	0.175	0.842	0	1	1	0	1	1	0.672	0.166	0.395	0	1	1	-0.445	0.389	0.449	putative transciptional regulator	Transcriptional regulators
PA14_05690	codA	-0.075	0.666	1	0	1	1	0.722	0.128	1	-0.258	0.623	1	0	1	1	-0.457	0.29	0.928	-2.622	0	0	0.445	0.593	0.772	-1.336	0.066	0.233	0	1	1	cytosine deaminase	Nucleotide biosynthesis and metabolism
PA14_05700	codB	0	1	1	0	1	1	0	1	1	0	1	1	0	1	1	0.973	0.512	1	-3.482	0	0	0	1	1	0	1	1	0	1	1	cytosine permease	Nucleotide biosynthesis and metabolism; Transport of small molecules
PA14_05740	pydA*	0.148	0.799	1	0	1	1	-1.311	0.276	1	-0.377	0.928	1	-0.277	0.796	0.991	2.307	0.42	1	-6.228	0	0	-1.814	0.093	0.286	2.8	0.18	0.402	2.823	0	0.004	putative dihydroorotate dehydrogenase	Nucleotide biosynthesis and metabolism; Putative enzymes
PA14_05750	gltX*	1.654	0.343	1	-0.422	1	1	-0.011	0.874	1	1.585	0.374	1	0.725	0.853	1	1.737	0.609	1	-7.583	0	0	-1.734	0.093	0.286	3.088	0.309	0.528	3.515	0	0.001	putative glutamate synthase beta subunit	Amino acid biosynthesis and metabolism; Putative enzymes
PA14_05770	dhT	0	1	1	-0.838	0.625	1	0.07	1	1	0.325	0.809	1	0.731	0.769	0.987	0.105	0.782	1	-5.628	0	0	-2.29	0	0.001	3.096	0.003	0.026	2.412	0	0	dihydropyrimidinase	Nucleotide biosynthesis and metabolism
PA14_05775		0	1	1	0	1	1	-0.006	0.988	1	-0.761	1	1	-0.495	1	1	2.63	0.668	1	0.087	0.795	0.906	-999	0.539	0.731	0	1	1	0	1	1	hypothetical protein	Hypothetical, unclassified or unknown
PA14_05790		0.602	0.808	1	-1.802	0.118	1	-0.521	0.715	1	0.278	0.858	1	0.561	0.961	1	1.492	0.596	1	-5.759	0	0	-1.484	0.043	0.179	4.46	0.017	0.088	2.863	0	0.002	putative permease for cytosine/purines, uracil, thiamine, allantoin	Nucleotide biosynthesis and metabolism; Membrane proteins; Transport of small molecules
PA14_05810	amaB	-0.674	0.8	1	-2.072	0.101	1	0	1	1	0.119	0.95	1	-0.157	0.749	0.987	-0.725	0.707	1	-5.682	0	0	0	1	1	2.613	0.023	0.111	3.724	0	0.002	N-carbamoyl-beta-alanine amidohydrolase	Nucleotide biosynthesis and metabolism
PA14_05820		1.026	0.264	1	-0.304	0.392	1	-0.476	0.457	1	-0.232	0.545	1	-0.347	0.509	0.912	2.689	0.001	0.014	0.518	0.368	0.581	-1.038	0.01	0.068	0.714	0.112	0.316	0.021	0.617	0.669	putative acyl-CoA transferase	Energy metabolism
PA14_05840	gcdH	0	1	1	-0.409	0.326	1	-0.3	0.384	1	-0.133	0.685	1	-0.167	0.904	1	2.005	0.001	0.014	0.199	0.898	0.966	-0.524	0.121	0.333	0.419	0.189	0.414	0	1	1	glutaryl-CoA dehydrogenase	Fatty acid and phospholipid metabolism; Amino acid biosynthesis and metabolism; Carbon compound catabolism
PA14_05850		0	1	1	-0.593	0.375	1	0	1	1	-0.279	0.637	1	-0.116	0.666	0.966	0.014	0.692	1	0.189	0.831	0.93	-1.247	0.04	0.172	0	1	1	0	1	1	putative transcriptional regulator, LysR family	Transcriptional regulators
PA14_05860		0.136	0.638	1	-0.517	0.111	1	0.129	0.81	1	-0.528	0.15	1	-0.685	0.061	0.652	-0.591	1	1	0	1	1	-0.74	0.28	0.508	0	1	1	0	1	1	putative long-chain acyl-CoA thioester hydrolase family protein	Fatty acid and phospholipid metabolism
PA14_05870		0	1	1	0	1	1	0.274	0.562	1	1.044	0.353	1	0.957	0.416	0.88	0	1	1	0	1	1	0	1	1	0	1	1	1.592	0.013	0.044	putative phosphate transporter	Membrane proteins; Transport of small molecules
PA14_05880	nfeD*	0	1	1	-0.722	0.142	1	0.432	1	1	-0.409	0.53	1	-0.402	0.467	0.896	0	1	1	-1.479	0.012	0.064	-2.104	0.06	0.221	0	1	1	2.777	0.006	0.026	putative membrane-bound protease	Membrane proteins
PA14_05890		1.115	0.092	0.93	0	1	1	0	1	1	0	1	1	-0.147	1	1	-0.113	0.525	1	-0.573	0.24	0.468	-1.15	0.528	0.724	-0.303	0.861	0.973	-0.77	0.762	0.801	putative stomatin-like transmembrane protein	Membrane proteins
PA14_05910		0	1	1	0.082	0.8	1	0.641	0.427	1	-0.304	0.714	1	-0.87	0.396	0.868	-1.774	0.293	0.929	0.15	0.999	1	-1.779	0.076	0.251	0	1	1	0	1	1	putative bacterial periplasmic transport system	Transport of small molecules
PA14_05920		0.126	0.8	1	-0.323	0.34	1	-0.156	0.919	1	0	1	1	-0.37	0.318	0.849	0	1	1	0	1	1	-0.987	0.061	0.222	0	1	1	0	1	1	putative membrane protein	Membrane proteins
PA14_05950	dbpA	-0.278	0.791	1	-0.06	0.727	1	0	1	1	0	1	1	-0.466	0.327	0.849	-0.122	0.575	1	0	1	1	-1.361	0.036	0.161	0.6	0.384	0.596	0	1	1	RNA helicase DbpA	Transcription, RNA processing and degradation
PA14_05960	cspB*	0.78	0.111	1	0.17	0.441	1	-0.231	0.623	1	-0.479	0.327	1	0.13	0.814	0.994	1.23	0.048	0.427	0.641	0.276	0.499	1.383	0.008	0.055	0	1	1	-1.249	0.009	0.033	putative major cold shock protein	Transcriptional regulators; Adaptation / Protection
PA14_05970		0.008	0.911	1	0.896	0.261	1	-0.221	0.609	1	0	1	1	-0.694	0.61	0.947	0	1	1	0.352	0.622	0.789	0	1	1	0	1	1	-0.534	0.286	0.348	conserved hypothetical protein	Hypothetical, unclassified or unknown
PA14_05990	emrA*	0	1	1	-0.109	0.895	1	0.194	0.533	1	-0.678	0.136	1	-0.731	0.131	0.816	0	1	1	0	1	1	-1.083	0.023	0.117	0	1	1	0	1	1	putative drug resistance transporter, EmrB/QacA family	Membrane proteins; Transport of small molecules
PA14_06000	clpA*	0.367	0.471	1	-0.441	0.089	1	0.225	0.523	1	-0.159	0.633	1	-0.027	0.932	1	1.041	0.058	0.484	-0.312	0.341	0.559	-5.598	0	0	-0.253	0.481	0.682	0	1	1	putative ClpA/B protease ATP binding subunit	Translation, post-translational modification and degradation
PA14_06010		-1.689	0.02	0.31	0	1	1	0.339	0.562	1	0	1	1	0	1	1	0.651	0.452	1	-0.399	0.25	0.477	-0.783	0.055	0.209	0	1	1	0.607	0.365	0.426	conserved hypothetical protein	Hypothetical, unclassified or unknown
PA14_06030		-1.502	0.186	1	0	1	1	0	1	1	-0.33	0.453	1	0	1	1	0	1	1	0.741	0.141	0.363	0	1	1	0	1	1	0	1	1	putative 1-acyl-sn-glycerol-3-phosphate acyltransferase	Fatty acid and phospholipid metabolism
PA14_06040		-1.8	0.01	0.174	0	1	1	-0.023	0.858	1	0.32	0.464	1	0.174	0.866	1	-0.796	0.39	0.992	0	1	1	-0.593	0.181	0.411	0.83	0.174	0.396	1.16	0.051	0.103	conserved hypothetical protein	Hypothetical, unclassified or unknown
PA14_06060	creB	-0.885	0.305	1	0	1	1	0	1	1	0	1	1	0	1	1	0.177	0.794	1	0	1	1	0	1	1	0	1	1	0	1	1	two-component response regulator CreB	Transcriptional regulators; Two-component regulatory systems
PA14_06070	creC	0	1	1	-0.542	0.486	1	0	1	1	0	1	1	0	1	1	-0.098	0.599	1	0.969	0.147	0.372	0	1	1	0	1	1	0	1	1	two-component sensor CreC; catabolite repression sensor kinase for PhoB	Two-component regulatory systems
PA14_06080	creD	0	1	1	0.501	0.744	1	0	1	1	0	1	1	0	1	1	0	1	1	0	1	1	0	1	1	0	1	1	0	1	1	inner membrane protein CreD	Membrane proteins
PA14_06090		-1.938	0.359	1	0	1	1	-0.788	0.625	1	0	1	1	0	1	1	1.062	1	1	0	1	1	0	1	1	999	0.598	0.789	999	0.009	0.033	hypothetical protein	Hypothetical, unclassified or unknown
PA14_06120		0.233	0.564	1	0	1	1	-0.192	1	1	0	1	1	-0.779	0.121	0.809	0	1	1	0	1	1	-1.316	0.134	0.356	0	1	1	1.434	0.152	0.21	putative glutathione S-transferase	Amino acid biosynthesis and metabolism
PA14_06130		0.172	0.884	1	-0.54	0.257	1	0.202	0.744	1	-0.287	0.546	1	-0.235	0.46	0.895	-0.894	0.314	0.934	0	1	1	-0.874	0.123	0.338	0	1	1	0	1	1	putative streptogramin lyase	Adaptation / Protection
PA14_06150		-2.253	0.002	0.04	0.014	0.738	1	0	1	1	0	1	1	0	1	1	-0.711	0.256	0.909	0	1	1	-0.533	0.433	0.646	-1.823	0.005	0.036	-0.519	0.908	0.928	hypothetical protein	Hypothetical, unclassified or unknown
PA14_06160	fiuA*	0	1	1	0.55	0.191	1	0.088	0.767	1	0	1	1	-0.412	0.639	0.956	0	1	1	-0.572	0.468	0.671	1.904	0.099	0.297	0	1	1	1.615	0.046	0.096	putative hydroxamate-type ferrisiderophore receptor	Transport of small molecules; Membrane proteins
PA14_06170	fiuR*	0	1	1	0.074	0.737	1	999	0.307	1	-0.305	0.509	1	0	1	1	0	1	1	-0.511	0.758	0.881	0	1	1	3.049	0.143	0.363	999	0	0.001	putative transmembrane sensor	Two-component regulatory systems; Membrane proteins; Transcriptional regulators
PA14_06180	fiuI*	0	1	1	-0.475	0.197	1	0	1	1	-0.461	0.236	1	-0.515	0.236	0.849	2.066	0.687	1	-0.449	0.852	0.945	0.061	1	1	999	0.01	0.061	3.495	0.038	0.086	putative RNA polymerase sigma-7 factor, ECF subfamily	Transcriptional regulators
PA14_06190	psfA*	0	1	1	0	1	1	0	1	1	0	1	1	0	1	1	0.739	0.625	1	0.764	0.162	0.39	0.996	0.074	0.249	0	1	1	0.967	0.047	0.098	putative glutathione S-transferase	Amino acid biosynthesis and metabolism; Putative enzymes
PA14_06200		-0.226	1	1	-999	1	1	-2.351	0.657	1	999	0.97	1	999	0.522	0.917	0	1	1	0	1	1	-999	0.542	0.732	0	1	1	3.952	0.145	0.203	putative thioesterase	Biosynthesis of cofactors, prosthetic groups and carriers
PA14_06210		-1.233	0.542	1	0.407	1	1	0.549	0.607	1	0	1	1	0	1	1	0	1	1	0	1	1	0	1	1	1.382	0.47	0.671	0	1	1	putative transcriptional regulator	Transcriptional regulators
PA14_06230		1.097	0.442	1	0	1	1	0	1	1	0	1	1	-0.898	0.676	0.968	2.748	0.604	1	-6.724	0	0	0	1	1	0	1	1	2.027	0.005	0.024	putative cytosine/uracil/thiamine/allantoin permeases	Transport of small molecules
PA14_06240		0.764	0.339	1	0.135	0.869	1	0.9	0.312	1	0	1	1	0	1	1	0	1	1	-0.218	0.498	0.694	0	1	1	0	1	1	0	1	1	putative transcriptional regulator, LysR family	Transcriptional regulators
PA14_06250		0.825	0.526	1	0.767	0.611	1	-0.591	0.541	1	0.73	0.45	1	0	1	1	-0.95	1	1	-1.253	0.079	0.257	0	1	1	0	1	1	0	1	1	putative acetyltransferase, GNAT family	Putative enzymes
PA14_06260		0	1	1	-0.685	0.223	1	0.484	0.629	1	-0.04	0.945	1	-0.266	0.438	0.886	1.531	0.363	0.978	-0.158	0.759	0.881	-0.987	0.12	0.332	0.655	0.332	0.554	0	1	1	putative transcriptional regulator, LysR family	Transcriptional regulators
PA14_06270	catD*	0	1	1	-0.426	0.542	1	0	1	1	0	1	1	0	1	1	-0.637	0.676	1	0.127	0.533	0.723	0	1	1	0	1	1	1.985	0.02	0.057	putative hydrolase	Putative enzymes
PA14_06280		0	1	1	0	1	1	-0.478	0.518	1	0	1	1	0.484	0.29	0.849	1.001	0.507	1	0.532	0.176	0.408	-0.038	1	1	-1.553	0.243	0.469	0	1	1	hypothetical protein	Hypothetical, unclassified or unknown
PA14_06290	glcB	0	1	1	0	1	1	0	1	1	0.363	0.289	1	0.253	0.377	0.857	0	1	1	0	1	1	0.676	0.036	0.159	-0.999	0.003	0.025	0	1	1	malate synthase G	Central intermediary metabolism; Carbon compound catabolism
PA14_06300		0	1	1	0.507	0.243	1	-0.212	0.949	1	0	1	1	0.128	1	1	0.659	0.139	0.742	0.087	0.948	0.991	-3.784	0	0	2.319	0.096	0.29	0	1	1	putative acetyltransferase, GNAT family	Putative enzymes
PA14_06310		0.822	0.4	1	0.655	0.138	1	0	1	1	0.644	0.434	1	0.433	0.457	0.895	0.404	0.497	1	0.011	0.859	0.949	-3.274	0	0	1.576	0.062	0.225	1.057	0.049	0.1	putative ACT domain protein	Two-component regulatory systems
PA14_06320	rarD*	0	1	1	0	1	1	-0.211	0.791	1	0	1	1	0	1	1	0	1	1	0	1	1	-1.872	0.026	0.127	0.982	0.225	0.453	0	1	1	putative permease	Membrane proteins
PA14_06330		-0.751	0.652	1	0	1	1	-0.151	0.998	1	0	1	1	0	1	1	0	1	1	0	1	1	-1.303	0.009	0.062	0.367	0.771	0.913	0	1	1	putative putative homoserine kinase type II	Two-component regulatory systems
PA14_06340	modR*	0	1	1	-0.573	0.73	1	-0.081	0.923	1	0	1	1	0	1	1	0	1	1	0	1	1	-1.374	0.06	0.221	0	1	1	0	1	1	putative molybdenum transport regulator	Transport of small molecules
PA14_06350	yfiM*	0	1	1	0.282	0.916	1	-0.705	0.675	1	0	1	1	0	1	1	1.912	0.569	1	0	1	1	0	1	1	-0.375	1	1	0	1	1	putative outer membrane lipoprotein	Fatty acid and phospholipid metabolism
PA14_06360	comF*	-3.585	0.002	0.044	0	1	1	0	1	1	-1.624	0.495	1	-3.297	0.286	0.849	-2.154	0.441	1	-1.555	0.59	0.766	1.263	0.886	0.981	1.221	0.836	0.959	1.801	0.142	0.2	putative phosphoribosyltransferase	Nucleotide biosynthesis and metabolism; Putative enzymes
PA14_06390		-2.878	0.006	0.123	0	1	1	-0.046	0.74	1	-0.059	0.911	1	-0.002	0.984	1	-1.053	0.168	0.805	-1.229	0.01	0.055	-0.065	0.988	1	0.757	0.605	0.789	0	1	1	conserved hypothetical protein	Hypothetical, unclassified or unknown
PA14_06400		0.466	0.432	1	0.363	0.947	1	0	1	1	0	1	1	-0.336	0.562	0.935	-0.16	0.619	1	0	1	1	-1.29	0.302	0.528	-0.107	1	1	0	1	1	putative transcriptional regulator, LysR family	Transcriptional regulators
PA14_06420		0.105	1	1	-0.555	1	1	0.69	0.564	1	1.222	0.426	1	0	1	1	-1.771	0.456	1	0.191	0.899	0.966	0	1	1	1.219	0.467	0.671	0.429	0.827	0.858	putative lactam utilization protein	Antibiotic resistance and susceptibility
PA14_06430		1.442	0.55	1	-0.355	1	1	0.801	0.646	1	-1.5	0.386	1	0.409	0.603	0.942	0	0.728	1	0	1	1	1.083	0.333	0.554	0.636	0.797	0.934	-0.721	0.472	0.53	putative biotin-requiring enzyme	Putative enzymes
PA14_06450	accC*	0	1	1	-1.092	0.202	1	0.726	0.571	1	0	1	1	0	1	1	0	1	1	0	1	1	-0.398	0.705	0.857	0.726	0.459	0.667	-0.452	0.455	0.513	putative acyl-CoA carboxylase subunit	Fatty acid and phospholipid metabolism; Putative enzymes
PA14_06460		0.663	0.541	1	-0.795	0.458	1	0.679	0.582	1	0	1	1	0	1	1	0	1	1	0.711	0.313	0.532	0	1	1	-0.028	1	1	0.316	0.819	0.851	putative hydrolase	Putative enzymes
PA14_06480		0.86	0.233	1	0	1	1	0.679	0.626	1	-0.544	0.333	1	0	1	1	0.151	0.817	1	0.652	0.339	0.557	0	1	1	0	1	1	-0.062	0.567	0.621	putative hydrolase	Putative enzymes
PA14_06500	bioB	0.257	0.824	1	0	1	1	0	1	1	-0.751	0.225	1	-0.77	0.264	0.849	0	1	1	0.254	0.413	0.624	0	1	1	-0.848	0.015	0.083	-1.535	0.002	0.012	biotin synthase	Biosynthesis of cofactors, prosthetic groups and carriers
PA14_06510	bioF	1.018	0.356	1	-0.355	0.353	1	0	1	1	-0.235	0.598	1	-0.436	0.242	0.849	0	1	1	0	1	1	-0.937	0.051	0.199	-0.963	0.08	0.263	-1.518	0.002	0.012	8-amino-7-oxononanoate synthase	Biosynthesis of cofactors, prosthetic groups and carriers
PA14_06530	bioH*	0	1	1	-0.326	0.476	1	0	1	1	-0.473	0.292	1	-0.721	0.129	0.816	0.578	1	1	0	1	1	-0.816	0.142	0.365	-0.919	0.138	0.358	-0.835	0.061	0.115	putative biotin biosynthesis protein bioH	Biosynthesis of cofactors, prosthetic groups and carriers
PA14_06540	bioC*	-1.044	0.656	1	-0.585	0.262	1	0.476	0.375	1	-0.475	0.396	1	-1.094	0.1	0.767	0	1	1	0	1	1	0.217	0.935	1	0	1	1	-1.263	0.016	0.048	putative biotin synthesis protein BioC	Biosynthesis of cofactors, prosthetic groups and carriers
PA14_06570	bioD	-0.36	0.896	1	0	1	1	0	1	1	-0.88	0.218	1	-1.285	0.048	0.595	-0.924	0.707	1	-0.402	0.785	0.899	0	1	1	0	1	1	0	1	1	dethiobiotin synthase	Biosynthesis of cofactors, prosthetic groups and carriers
PA14_06580		1.092	0.335	1	0	1	1	0	1	1	-0.615	0.347	1	-1.361	0.086	0.745	0	1	1	-1.81	0.002	0.013	-1.659	0.027	0.131	1.415	0.143	0.363	1.294	0.078	0.135	conserved hypothetical protein	Hypothetical, unclassified or unknown
PA14_06600		0.871	0.249	1	-0.183	0.569	1	-0.567	0.146	1	-0.138	0.698	1	-0.201	0.895	1	-0.168	0.805	1	0	1	1	-1.767	0.11	0.314	-0.43	0.283	0.507	-0.552	0.508	0.564	putative acyl-CoA dehydrogenase	Fatty acid and phospholipid metabolism; Putative enzymes
PA14_06620		0	1	1	0	1	1	0	1	1	-0.253	0.61	1	0	1	1	0	1	1	0	1	1	0	1	1	0.784	0.348	0.569	0	1	1	putative acyl-CoA dehydrogenase	Fatty acid and phospholipid metabolism; Putative enzymes
PA14_06640		0	1	1	0	1	1	0	1	1	0	1	1	-0.425	0.47	0.896	-0.848	0.29	0.928	0.336	0.758	0.881	0	1	1	0	1	1	0	1	1	putative acyl-CoA dehydrogenase	Fatty acid and phospholipid metabolism; Putative enzymes
PA14_06650	nirN	-0.543	1	1	-1.052	0.417	1	0.062	0.974	1	-0.922	0.381	1	0	1	1	-0.657	0.256	0.909	2.952	0.257	0.482	1.733	0	0	-2.439	0.002	0.015	-1.852	0.003	0.017	putative c-type cytochrome	Biosynthesis of cofactors, prosthetic groups and carriers; Energy metabolism
PA14_06660	nirE	1.253	0.793	1	-1.572	0.829	1	0.052	0.953	1	-0.311	0.983	1	-0.274	0.79	0.991	-0.185	0.664	1	2.443	0.241	0.47	2.039	0	0	-2.061	0.164	0.386	-0.563	0.436	0.494	putative uroporphyrin-III c-methyltransferase	Biosynthesis of cofactors, prosthetic groups and carriers; Energy metabolism
PA14_06670	nirJ	0	1	1	0	1	1	0	1	1	-0.222	0.889	1	-0.292	0.655	0.963	-0.429	0.501	1	2.596	0.375	0.587	2.148	0	0	-2.115	0.004	0.03	-1.629	0.003	0.017	heme d1 biosynthesis protein NirJ	Biosynthesis of cofactors, prosthetic groups and carriers; Energy metabolism
PA14_06680	nirH	0	1	1	-1.951	0.324	1	0.361	0.657	1	-1.204	0.413	1	0	1	1	-0.69	0.376	0.984	2.186	0.013	0.073	2.601	0	0	-1.6	0.153	0.373	-1.934	0.001	0.007	heme d1 biosynthesis protein NirH	Biosynthesis of cofactors, prosthetic groups and carriers
PA14_06690	nirG	-0.114	0.703	1	0.166	1	1	0.115	0.884	1	0	1	1	-1.511	0.817	0.995	-0.873	0.144	0.757	1.019	0.664	0.815	2.211	0.001	0.014	-3.074	0.039	0.161	-0.968	0.054	0.106	heme d1 biosynthesis protein NirG	Biosynthesis of cofactors, prosthetic groups and carriers; Energy metabolism; Transcriptional regulators
PA14_06700	nirL	0	1	1	-0.738	0.762	1	0	1	1	-1.06	0.739	1	-1.797	0.668	0.967	-0.004	0.751	1	0.444	1	1	2.617	0	0	-2.22	0.054	0.204	-2.222	0.056	0.108	heme d1 biosynthesis protein NirL	Energy metabolism; Biosynthesis of cofactors, prosthetic groups and carriers
PA14_06710	nirD*	-0.177	0.844	1	0	1	1	-0.455	0.272	1	0	1	1	0	1	1	-0.39	0.501	1	1.587	0.664	0.815	2.075	0	0.001	-2.86	0.036	0.156	-1.591	0.002	0.014	heme d1 biosynthesis protein NirD	Biosynthesis of cofactors, prosthetic groups and carriers; Energy metabolism; Transcriptional regulators
PA14_06720	nirF	-0.372	0.55	1	-2.281	0.154	1	-0.49	0.16	1	0.778	0.499	1	0.557	0.849	1	-0.455	0.52	1	-0.216	0.544	0.731	2.32	0	0	-2.376	0.021	0.104	-2.587	0	0	heme d1 biosynthesis protein NirF	Energy metabolism; Biosynthesis of cofactors, prosthetic groups and carriers
PA14_06730	nirC	0.921	0.711	1	0	1	1	-0.037	0.702	1	0	1	1	0	1	1	0.117	0.874	1	0.341	0.995	1	2.414	0	0	-2.898	0.074	0.25	-2.322	0	0	putative c-type cytochrome precursor	Biosynthesis of cofactors, prosthetic groups and carriers; Energy metabolism
PA14_06740	nirM	0	1	1	-2.03	0.32	1	-0.152	0.523	1	-1.631	0.357	1	-0.561	0.598	0.94	0.338	0.925	1	0.466	1	1	2.525	0	0	-3.037	0.003	0.025	-2.462	0	0	cytochrome c-551 precursor	Biosynthesis of cofactors, prosthetic groups and carriers; Energy metabolism
PA14_06750	nirS	0	1	1	-0.877	0.179	1	-0.482	0.21	1	-0.219	0.766	1	0	1	1	-0.51	0.454	1	0.767	0.373	0.585	3.39	0	0	-1.231	0.079	0.26	-2.485	0	0	nitrite reductase precursor	Energy metabolism
PA14_06770	nirQ	-1.643	0.512	1	-0.336	0.39	1	0.156	0.85	1	-0.01	0.989	1	-0.04	0.764	0.987	-1.507	0.006	0.095	0	1	1	2.567	0	0	-1.136	0.35	0.571	0	1	1	regulatory protein NirQ	Energy metabolism; Central intermediary metabolism
PA14_06790	nirO*	0	1	1	0.517	0.861	1	0	1	1	0	1	1	0	1	1	-2.207	0.039	0.368	0	1	1	3.511	0	0	-1.461	0.635	0.801	0	1	1	cytochrome c oxidase subunit	Energy metabolism
PA14_06800		1.774	0.964	1	0	1	1	0.654	0.874	1	1.278	0.942	1	-0.462	1	1	-1.739	0.046	0.417	-999	0.183	0.415	4.491	0	0	0	1	1	0	1	1	hypothetical protein	Hypothetical, unclassified or unknown
PA14_06810	norC	0	1	1	-0.47	1	1	-0.788	0.475	1	0	0.556	1	1.428	0.584	0.938	-2.497	0.025	0.281	0.402	0.796	0.907	4.293	0	0	0.152	0.91	1	-2.532	0.011	0.039	nitric-oxide reductase subunit C	Energy metabolism
PA14_06830	norB	0	1	1	-1.197	0.332	1	-1.42	0.315	1	-0.515	0.554	1	0	1	1	-2.766	0.048	0.429	0.727	0.692	0.832	4.293	0	0	0.02	0.975	1	-0.869	0.227	0.286	nitric-oxide reductase subunit B	Energy metabolism
PA14_06840	norD*	-0.284	0.78	1	0	1	1	-0.502	0.461	1	0	1	1	-0.907	0.45	0.89	-2.168	0.137	0.739	1.25	0.532	0.723	4.028	0	0	1.574	0.444	0.653	-1.134	0.183	0.241	putative dinitrification protein NorD	Energy metabolism
PA14_06860		0	1	1	-999	0.382	1	-0.485	0.4	1	0	0.514	1	-1.411	0.652	0.961	-0.313	0.644	1	-0.156	0.643	0.801	2.119	0.065	0.232	0	1	1	-1.085	0.369	0.43	hypothetical protein	Hypothetical, unclassified or unknown
PA14_06870	dnr	0.774	1	1	0.261	1	1	0	1	1	0.53	0.718	1	0	1	1	1.94	0.058	0.484	0.279	0.841	0.937	-1.66	0.2	0.431	0	1	1	-0.616	0.371	0.431	transcriptional regulator Dnr	Transcriptional regulators
PA14_06875	rsmY	-1.215	0.454	1	-0.896	0.167	1	0.837	0.107	1	-0.442	0.215	1	-2.524	0	0	-0.154	0.645	1	-1.683	0.034	0.146	3.26	0	0	1.734	0	0	1.523	0.018	0.053	rsmY regulatory RNA	Non-coding RNA gene
PA14_06880		0	1	1	1.067	0.272	1	0.545	0.489	1	0	1	1	0.624	0.623	0.953	0.747	1	1	0.781	0.612	0.782	0	1	1	0	1	1	0	1	1	putative transcriptional regulator, LysR family	Transcriptional regulators
PA14_06890		0	1	1	-0.403	0.65	1	0	1	1	0.559	0.606	1	0	1	1	0.44	0.287	0.928	0	1	1	0	1	1	-0.197	1	1	0	1	1	putative sulfurase	Biosynthesis of cofactors, prosthetic groups and carriers
PA14_06900		-1.548	0.58	1	0	1	1	0.759	0.354	1	0.544	0.746	1	0	1	1	1.535	0.851	1	0	1	1	0	1	1	0	1	1	0	1	1	hypothetical protein	Hypothetical, unclassified or unknown
PA14_06920	argD*	0	1	1	-1.123	0.299	1	0	1	1	0	1	1	-1.696	0.107	0.788	0.972	1	1	0	1	1	-1.209	0.508	0.709	0	1	1	1.059	0.532	0.589	class III pyridoxal phosphate-dependent aminotransferase	Transport of small molecules; Putative enzymes
PA14_06930		0	1	1	0	1	1	0.261	0.57	1	0	1	1	-1.085	0.676	0.968	1.033	0.942	1	0	1	1	0	1	1	0	1	1	2.519	0.012	0.042	putative glutamine amidotransferase	Transport of small molecules; Putative enzymes
PA14_06940		999	0.499	1	0	1	1	0.578	1	1	0	1	1	-1.481	0.426	0.88	0	1	1	0	1	1	-0.628	0.982	1	0	1	1	0	1	1	hypothetical protein	Hypothetical, unclassified or unknown
PA14_06950		0	1	1	0	1	1	0	1	1	0	1	1	0	1	1	1.004	0.51	1	0	1	1	-0.783	0.136	0.358	0	1	1	0	1	1	putative transcriptional regulator, LuxR family	Transcriptional regulators
PA14_06960		1.455	0.231	1	0.08	0.57	1	0.491	0.532	1	0.796	0.278	1	1.841	0	0	1.46	0.105	0.663	0	1	1	-0.805	0.244	0.473	2.11	0.043	0.173	3.561	0	0	putative oxidoreductase	Energy metabolism; Putative enzymes; Carbon compound catabolism
PA14_06970		0.736	0.381	1	0.177	0.532	1	0	1	1	0.784	0.199	1	1.559	0	0.018	0.895	0.547	1	0	1	1	-0.1	1	1	0	1	1	1.974	0.002	0.013	putative transcriptional regulator, Cro/CI family	Transcriptional regulators
PA14_06980		-3.188	0	0.001	0	1	1	0	1	1	0	1	1	0	1	1	-0.603	0.404	1	0	1	1	-0.202	0.572	0.756	0	1	1	0.401	0.186	0.245	putative dehydrogenase	Putative enzymes
PA14_06990		-3.319	0	0.006	0	1	1	0	1	1	0	1	1	0.503	0.269	0.849	0	1	1	0	1	1	0	1	1	0	1	1	0	1	1	putative exported protein	Protein secretion / Export apparatus
PA14_07000	dsbB	-2.77	0.068	0.786	0	1	1	0	1	1	0	1	1	0	1	1	0.581	0.773	1	-0.274	0.432	0.641	-1.213	0.018	0.098	0	1	1	0.694	0.395	0.455	disulfide bond formation protein	Translation, post-translational modification and degradation; Chaperones / Heat shock proteins
PA14_07010		-1.813	0.259	1	0	1	1	0.683	0.429	1	0	1	1	0	1	1	0.47	0.885	1	-0.924	0.189	0.42	-2.122	0.145	0.37	0	1	1	0	1	1	putative membrane protein	Membrane proteins
PA14_07020		-1.115	0.236	1	0.644	0.18	1	0.646	0.666	1	0	1	1	0	1	1	0	1	1	0.933	0.208	0.439	-2.025	0.257	0.485	0	1	1	0	1	1	putative membrane protein	Membrane proteins
PA14_07030		-2.158	0.275	1	0	1	1	0	1	1	0.743	0.149	1	0	1	1	0	1	1	0.855	0.169	0.4	0	1	1	0	1	1	0	1	1	putative cytochrome c'	Energy metabolism
PA14_07040	yqjC*	-1.064	0.679	1	0.344	0.744	1	0.463	0.274	1	1.039	0.033	1	0.52	0.264	0.849	-0.266	0.837	1	0	1	1	0.784	0.16	0.388	-1	0.018	0.095	-1.249	0.032	0.078	putative exported protein	Protein secretion / Export apparatus
PA14_07050		-2.629	0.001	0.027	-0.196	0.88	1	0.373	0.538	1	-0.686	0.108	1	-0.546	0.138	0.822	1.015	0.79	1	-1.776	0.046	0.18	-1.148	0.167	0.396	1.015	0.57	0.769	1.206	0.048	0.1	putative depolymerase	Biosynthesis of cofactors, prosthetic groups and carriers
PA14_07060		1.257	0.842	1	0	1	1	-0.373	0.658	1	0.095	0.988	1	0	1	1	0.861	1	1	0	1	1	0	1	1	0.91	0.262	0.485	0.297	0.998	1	hypothetical protein	Hypothetical, unclassified or unknown
PA14_07070		-0.519	0.428	1	0	1	1	0.522	0.16	1	0	1	1	0.819	0.215	0.849	0.948	0.213	0.862	-0.225	0.792	0.904	-0.69	0.294	0.522	-0.986	0.108	0.311	0	1	1	putative reductase	Energy metabolism; Putative enzymes
PA14_07090	metK	0	1	1	-0.446	0.257	1	-0.246	0.532	1	0	1	1	0.675	0.109	0.795	-0.165	1	1	0.183	0.949	0.991	0.403	0.223	0.455	-1.453	0	0.002	-1.021	0.052	0.104	methionine adenosyltransferase	Antibiotic resistance and susceptibility; Amino acid biosynthesis and metabolism; Central intermediary metabolism
PA14_07110		0	1	1	-0.249	0.698	1	0	1	1	-0.212	0.572	1	0.806	0.043	0.571	0.381	0.537	1	0.045	1	1	0	1	1	-0.598	0.098	0.294	-1.118	0.014	0.045	putative transcriptional regulator, ArsR family	Transcriptional regulators
PA14_07130	tktA	0	1	1	0	1	1	0	1	1	0	1	1	0.478	0.198	0.842	0	1	1	0	1	1	-0.122	0.719	0.867	-1.06	0.002	0.014	-1.399	0.003	0.016	transketolase	Carbon compound catabolism; Energy metabolism
PA14_07140		0	1	1	-0.364	0.717	1	0	1	1	-0.244	0.614	1	-0.689	0.179	0.842	0	1	1	0	1	1	0	1	1	-0.933	0.132	0.348	-0.89	0.124	0.182	hypothetical protein	Hypothetical, unclassified or unknown
PA14_07150	hyi*	-3.42	0.29	1	-0.115	0.695	1	0	1	1	-0.042	1	1	-0.143	0.88	1	1.14	0.963	1	0	1	1	-0.442	0.793	0.911	0	1	1	1.925	0.025	0.065	putative hydroxypyruvate isomerase	Carbon compound catabolism
PA14_07170	epd	-3.467	0	0.003	0	1	1	-0.332	0.498	1	-0.007	1	1	0.693	0.162	0.842	0	1	1	0	1	1	1.003	0.086	0.272	-0.993	0.039	0.161	-0.885	0.084	0.141	D-erythrose 4-phosphate dehydrogenase	Biosynthesis of cofactors, prosthetic groups and carriers
PA14_07190	pgk	-2.078	0.002	0.047	0	1	1	0	1	1	0	1	1	0.514	0.223	0.849	0	1	1	0	1	1	0.428	0.265	0.492	-0.733	0.068	0.238	-0.719	0.272	0.334	phosphoglycerate kinase	Carbon compound catabolism; Energy metabolism
PA14_07200		-0.278	0.833	1	-0.16	0.935	1	0	1	1	-0.412	0.386	1	-0.331	0.465	0.896	0	1	1	-1.809	0.104	0.308	0.399	0.495	0.697	-0.517	0.685	0.841	0	1	1	hypothetical protein	Hypothetical, unclassified or unknown
PA14_07210		-0.264	0.579	1	0	1	1	0.319	0.756	1	-0.13	0.752	1	0.605	0.16	0.842	0.629	0.573	1	-2.194	0	0	-0.201	0.81	0.921	0	1	1	-0.732	0.177	0.236	conserved hypothetical protein	Hypothetical, unclassified or unknown
PA14_07230	fda	-1.763	0.012	0.204	-0.328	0.316	1	0.225	0.717	1	-0.319	0.361	1	0.2	0.691	0.977	0	1	1	-1.262	0.056	0.206	0.613	0.062	0.224	-0.839	0.013	0.073	-0.766	0.079	0.136	fructose-1,6-bisphosphate aldolase	Central intermediary metabolism; Carbon compound catabolism
PA14_07240		-1.894	0.025	0.361	0	1	1	0.054	0.914	1	0	1	1	0	1	1	-0.429	0.443	1	-0.815	0.21	0.439	-0.448	0.445	0.655	0.833	0.261	0.485	-0.119	0.614	0.666	hypothetical protein	Hypothetical, unclassified or unknown
PA14_07250		-1.695	0.384	1	-0.713	0.277	1	-1.654	0.701	1	0.213	0.751	1	-0.801	0.339	0.852	0.677	0.57	1	0	1	1	-1.75	0.118	0.328	0	1	1	0	1	1	putative isomerase	Putative enzymes
PA14_07260		0	1	1	0.034	0.897	1	-0.121	0.655	1	-0.018	1	1	0.306	0.505	0.911	0	1	1	-0.044	0.915	0.974	0	1	1	0	1	1	0	1	1	conserved hypothetical protein	Hypothetical, unclassified or unknown
PA14_07280	yhiN*	0	1	1	0	1	1	-0.259	0.68	1	0.129	0.895	1	0.091	0.758	0.987	1.209	0.65	1	0	1	1	0	1	1	0	1	1	0	1	1	putative periplasmic protein	Membrane proteins
PA14_07290	ygjP*	0	1	1	0.743	0.332	1	-0.307	0.597	1	0.283	0.64	1	0.136	0.724	0.984	0	1	1	0	1	1	0	1	1	0	1	1	-1.492	0.003	0.016	putative metal-dependent hydrolase	Putative enzymes
PA14_07300		-0.461	0.555	1	0.436	0.483	1	-0.179	0.778	1	-0.394	0.489	1	0.044	0.839	0.998	0	1	1	0	1	1	0.504	0.306	0.531	-0.409	0.416	0.632	-1.294	0.004	0.019	hypothetical protein	Hypothetical, unclassified or unknown
PA14_07310		0	1	1	-0.527	0.807	1	0	1	1	0	1	1	0	1	1	1.014	0.938	1	0.59	0.448	0.656	1.21	0.426	0.639	0.903	0.313	0.53	1.215	0.145	0.203	putative hydrolase	Putative enzymes
PA14_07330		2.184	0.428	1	-0.116	0.769	1	0.121	0.617	1	-0.311	0.629	1	1.149	0.032	0.485	0.72	0.6	1	-0.617	0.161	0.388	0.897	0.116	0.324	0.139	0.697	0.849	0	1	1	conserved hypothetical protein	Hypothetical, unclassified or unknown
PA14_07340		0	1	1	-1.007	0.459	1	0.642	0.354	1	0.238	0.952	1	-0.057	0.875	1	1.279	0.794	1	0	1	1	1.422	0.55	0.738	0	1	1	0	1	1	putative transcriptional regulator	Transcriptional regulators
PA14_07355		0.427	0.976	1	0	1	1	0.724	0.404	1	0.496	0.389	1	-0.347	0.706	0.98	1.587	0.597	1	1.765	0.001	0.011	-1.742	0.076	0.251	1.019	0.742	0.89	1.116	0.098	0.157	hypothetical protein	Hypothetical, unclassified or unknown
PA14_07360		-1.353	0.324	1	-0.322	0.5	1	0.46	0.407	1	0	1	1	0	1	1	0	1	1	0	1	1	0	1	1	1.072	0.305	0.526	0	1	1	hypothetical protein	Hypothetical, unclassified or unknown
PA14_07370		-3.447	0	0.005	-0.283	0.986	1	-0.127	1	1	-0.428	0.606	1	0.129	0.847	1	-3.193	0.006	0.103	-3.624	0.003	0.02	1.377	0.134	0.356	2.268	0.048	0.187	2.081	0.004	0.019	conserved hypothetical protein	Membrane proteins
PA14_07380		0	1	1	0	1	1	0.358	0.743	1	-0.21	0.751	1	0.345	0.588	0.939	0	1	1	0.303	0.526	0.718	1.31	0.072	0.247	-1.218	0.28	0.504	-0.851	0.419	0.478	hypothetical protein	Hypothetical, unclassified or unknown
PA14_07400		0	1	1	0	1	1	-0.234	0.839	1	0	1	1	0.486	0.403	0.871	0	1	1	0	1	1	0	1	1	-0.297	0.837	0.96	0	1	1	hypothetical protein	Hypothetical, unclassified or unknown
PA14_07410		3.228	0.567	1	0.166	0.785	1	-0.116	0.941	1	-0.116	1	1	0.92	0.364	0.856	0	1	1	0	1	1	0	1	1	0	1	1	-1.226	0.057	0.11	hypothetical protein	Hypothetical, unclassified or unknown
PA14_07420		1.355	0.852	1	-0.367	0.947	1	-0.555	0.467	1	0	1	1	0.19	0.639	0.956	0.312	0.816	1	-0.608	0.344	0.561	0	1	1	0	1	1	-0.437	0.372	0.432	hypothetical protein	Hypothetical, unclassified or unknown
PA14_07430		1.065	0.099	0.957	0.361	0.181	1	-0.57	0.189	1	0.123	0.785	1	0	1	1	-1.317	0.007	0.111	-0.672	0.105	0.311	0	1	1	0	1	1	0	1	1	conserved hypothetical protein	Hypothetical, unclassified or unknown
PA14_07440		-999	0.309	1	0	1	1	0	1	1	-0.618	0.738	1	-0.096	0.871	1	-0.869	0.798	1	-0.531	0.405	0.618	0	1	1	0	1	1	-1.179	0.046	0.097	hypothetical protein	Hypothetical, unclassified or unknown
PA14_07450		0.951	0.519	1	0	1	1	0	1	1	-0.188	0.722	1	-0.377	0.504	0.911	0	1	1	0	1	1	0	1	1	-0.82	0.086	0.273	-1.043	0.023	0.062	Hypothetical protein	Hypothetical, unclassified or unknown
PA14_07460		-1.728	1	1	0	1	1	0	1	1	-0.884	0.52	1	0	1	1	0.711	0.277	0.926	0	1	1	0	1	1	-0.977	0.462	0.668	-0.668	0.171	0.23	hypothetical protein	Hypothetical, unclassified or unknown
PA14_07480		-0.461	0.591	1	0.256	0.304	1	-1.459	0	0.015	-0.215	0.669	1	0.436	0.176	0.842	-1.601	0.006	0.103	-2.127	0.004	0.028	0.835	0.02	0.105	0.927	0.003	0.024	0.294	0.834	0.865	putative reverse transcriptase	Putative enzymes
PA14_07500		0.195	0.872	1	0	1	1	-0.247	0.858	1	0	1	1	0.094	0.606	0.944	0.35	0.252	0.907	-0.148	0.545	0.731	-4.291	0	0	0	1	1	0	1	1	conserved hypothetical protein	Membrane proteins
PA14_07520	rpoD	0	1	1	0	1	1	-0.043	0.816	1	0	1	1	0.186	0.466	0.896	0	1	1	0.705	0.126	0.345	0	1	1	-1.064	0	0.003	-1.17	0.021	0.058	sigma factor RpoD	Transcription, RNA processing and degradation; Transcriptional regulators
PA14_07530	dnaG	0	1	1	-0.603	0.112	1	0.222	0.567	1	-0.641	0.073	1	-0.405	0.187	0.842	0	1	1	0.995	0.04	0.163	0	1	1	-1.233	0	0.004	-1.088	0.064	0.119	putative DNA primase	DNA replication, recombination, modification and repair
PA14_07550		0	1	1	0.15	0.965	1	-0.618	0.231	1	0	1	1	0	1	1	1.031	0.486	1	0	1	1	0	1	1	0	1	1	-1.218	0.006	0.026	conserved hypothetical protein	Hypothetical, unclassified or unknown
PA14_07560	rpsU	0	1	1	0.705	0.333	1	-0.172	0.629	1	0	1	1	0.737	0.109	0.795	1.809	0.01	0.144	0.819	0.137	0.359	-0.405	0.324	0.545	0	1	1	-1.042	0.094	0.152	3S ribosomal protein S21	Translation, post-translational modification and degradation
PA14_07570	gcp	0.2	0.617	1	0.412	0.446	1	0.432	0.29	1	0	1	1	0	1	1	0.667	0.563	1	0	1	1	-1.25	0.018	0.098	0	1	1	0	1	1	O-sialoglycoprotein endopeptidase	Translation, post-translational modification and degradation
PA14_07580		-0.13	1	1	0	1	1	0.033	0.695	1	-0.056	0.922	1	-0.339	0.43	0.881	0	1	1	0	1	1	0	1	1	0	1	1	0	1	1	putative transmembrane protein	Membrane proteins
PA14_07590	folB	0.893	0.248	1	0.038	0.803	1	-0.063	0.758	1	0	1	1	0	1	1	0	1	1	0	1	1	-0.593	0.789	0.91	0	1	1	0	1	1	dihydroneopterin aldolase	Biosynthesis of cofactors, prosthetic groups and carriers
PA14_07600	folk*	0	1	1	0	1	1	0.421	0.723	1	0	1	1	0	1	1	0.771	1	1	0	1	1	-0.066	1	1	0	1	1	0	1	1	putative 2-amino-4-hydroxy-6-hydroxymethyldihydropteridine pyrophosphokinase	Biosynthesis of cofactors, prosthetic groups and carriers
PA14_07620	cca	0	1	1	-0.293	0.83	1	0	1	1	0	1	1	0	1	1	0.766	0.736	1	0	1	1	0	1	1	0	1	1	0	1	1	tRNA nucleotidyl transferase	Transcription, RNA processing and degradation
PA14_07630		-0.693	0.783	1	0	1	1	0	1	1	-0.73	0.306	1	-1.022	0.181	0.842	0	1	1	-0.188	0.545	0.731	0	1	1	999	0.935	1	4.411	0.001	0.005	hypothetical protein	Hypothetical, unclassified or unknown
PA14_07650	ycgB*	0	1	1	0	1	1	-0.501	0.322	1	0	1	1	-0.399	0.352	0.852	0.058	0.439	1	-0.16	0.729	0.86	-2.191	0	0	1.621	0.001	0.008	0.607	0.497	0.554	putative sporulation protein	Hypothetical, unclassified or unknown
PA14_07660		-0.188	0.872	1	0	1	1	0.004	0.898	1	0	1	1	0	1	1	-0.078	0.598	1	-0.427	0.328	0.546	-1.596	0	0.001	1.177	0.018	0.094	0	1	1	conserved hypothetical protein	Hypothetical, unclassified or unknown
PA14_07680	prkA*	0	1	1	0.304	0.221	1	-0.116	0.993	1	-0.215	0.541	1	0.142	0.579	0.935	0.437	0.165	0.8	-0.293	0.613	0.783	-1.816	0.001	0.007	1.353	0	0.002	0.548	0.677	0.725	putative protein kinase	Two-component regulatory systems
PA14_07690	glpE*	0.445	0.831	1	1.08	0.508	1	-0.389	0.633	1	-0.209	0.92	1	0	1	1	1.647	0.481	1	0	1	1	0	1	1	1.125	0.373	0.591	-0.638	0.243	0.303	putative thiosulfate/cyanide sulfurtransferase	Transport of small molecules; Energy metabolism
PA14_07700	apaH	0.207	0.894	1	-0.173	0.525	1	0	1	1	0	1	1	-0.102	0.957	1	0	1	1	0	1	1	0	1	1	0	1	1	0	1	1	bis(5'-nucleosyl)-tetraphosphatase	Nucleotide biosynthesis and metabolism
PA14_07710	apaG*	0	1	1	-0.151	0.849	1	0.496	0.311	1	0.065	0.923	1	0	1	1	0	1	1	-0.583	0.205	0.437	-1.671	0.001	0.013	0	1	1	0	1	1	putative apaG protein	Hypothetical, unclassified or unknown
PA14_07730	ksgA	0	1	1	0	1	1	-0.142	0.683	1	0	1	1	0	1	1	0	1	1	0	1	1	0	1	1	0	1	1	-1.061	0.02	0.057	rRNA (adenine-N6,N6)-dimethyltransferase	Transcription, RNA processing and degradation
PA14_07740	pdxA	-0.337	0.906	1	0	1	1	0	1	1	0	1	1	0	1	1	0	1	1	0.742	0.256	0.481	0	1	1	0.117	0.828	0.955	0	1	1	pyridoxal phosphate biosynthetic protein PdxA	Biosynthesis of cofactors, prosthetic groups and carriers
PA14_07760	surA	0	1	1	0	1	1	0	1	1	0.082	0.797	1	0	1	1	0	1	1	0	1	1	0.432	0.166	0.395	-0.397	0.238	0.466	-0.715	0.107	0.166	peptidyl-prolyl cis-trans isomerase	Translation, post-translational modification and degradation; Adaptation / Protection; Chaperones / Heat shock proteins
PA14_07770	ostA	0	1	1	0.131	0.477	1	0	1	1	-0.43	0.309	1	0.02	0.922	1	0	1	1	0	1	1	0.706	0.035	0.158	-0.201	0.454	0.663	-1.135	0.042	0.093	organic solvent tolerance protein OstA precursor	Adaptation / Protection
PA14_07780		-0.595	0.277	1	0	1	1	0	1	1	0.182	0.624	1	0	1	1	0	1	1	0	1	1	-0.132	0.86	0.963	0	1	1	0	1	1	putative phosphotransferase	Putative enzymes
PA14_07790		0	1	1	0	1	1	0	1	1	0.474	0.282	1	0	1	1	0	1	1	0	1	1	0	1	1	-0.9	0.168	0.39	-0.762	0.334	0.395	putative nucleotidyltransferase	Cell wall / LPS / capsule; Putative enzymes
PA14_07800	djlA*	0	1	1	0	1	1	0.104	1	1	0	1	1	0	1	1	0.177	0.776	1	0	1	1	0	1	1	0	1	1	0	1	1	putative DnaJ-like protein DjlA	Translation, post-translational modification and degradation
PA14_07810		0.587	0.689	1	0	1	1	0	1	1	0	1	1	0	1	1	0.874	0.482	1	0	1	1	0	1	1	1.114	0.281	0.504	0	1	1	conserved hypothetical protein	Hypothetical, unclassified or unknown
PA14_07820		0	1	1	0	1	1	0	1	1	0	1	1	0	1	1	0	1	1	0	1	1	0	1	1	0	1	1	0	1	1	putative histidine kinase	Two-component regulatory systems
PA14_07840	uhpA*	0	1	1	0.124	0.941	1	0.363	0.542	1	0	1	1	0	1	1	0	1	1	0	1	1	0	1	1	0	1	1	0	1	1	putative two-component response regulator	Transcriptional regulators; Two-component regulatory systems
PA14_07850		0.605	0.427	1	-0.364	0.448	1	-0.906	0.052	1	0	1	1	-0.327	0.766	0.987	0.557	0.748	1	0	1	1	0.505	0.383	0.599	0	1	1	0	1	1	putative binding protein component of ABC transporter	Transport of small molecules
PA14_07860		0	1	1	-0.027	0.73	1	1.341	0.3	1	0.347	0.422	1	0	1	1	0.325	0.428	1	0.677	0.326	0.544	0	1	1	1.286	0.118	0.326	2.093	0.001	0.008	putative ATP-binding component of ABC transporter	Transport of small molecules
PA14_07870		0.588	0.529	1	-0.308	0.399	1	1.138	0.373	1	0	1	1	-0.404	0.377	0.857	1.679	0.015	0.191	1.355	0.16	0.388	-0.334	0.455	0.663	2.751	0	0	2.232	0.006	0.027	putative binding protein component of ABC transporter	Transport of small molecules
PA14_07890		1.053	0.174	1	-0.293	0.35	1	1.448	0.192	1	0	1	1	0	1	1	0.904	0.46	1	0.851	0.081	0.26	-0.608	0.238	0.468	1.556	0.076	0.254	2.517	0	0.001	putative permease of ABC transporter	Membrane proteins; Transport of small molecules
PA14_07900		0	1	1	-0.453	0.359	1	0.882	0.442	1	-0.046	0.946	1	0	1	1	1.36	0.641	1	0	1	1	0	1	1	1.382	0.47	0.671	2.544	0	0.002	putative permease of ABC transporter	Membrane proteins; Transport of small molecules
PA14_07910	rpe	0	1	1	0.114	1	1	-0.378	0.325	1	0	1	1	0	1	1	0	1	1	0.581	0.386	0.599	0	1	1	-1.153	0.027	0.123	-1.283	0.014	0.045	ribulose-phosphate 3-epimerase	Central intermediary metabolism; Energy metabolism
PA14_07930	gph*	0	1	1	0.405	0.61	1	0.299	0.654	1	0	1	1	0	1	1	0	1	1	1.543	0.215	0.446	0.462	0.547	0.735	0	1	1	0	1	1	putative phosphoglycolate phosphatase	Carbon compound catabolism
PA14_07940	trpE	0	1	1	0	1	1	0	1	1	0	1	1	0	1	1	-0.62	0.293	0.929	1.629	0.053	0.201	0	1	1	0	1	1	0	1	1	anthranilate synthetase component I	Energy metabolism; Amino acid biosynthesis and metabolism
PA14_07950	prtN	0	1	1	-0.51	0.391	1	0	1	1	0	1	1	0	1	1	4.138	0.001	0.018	0	1	1	0	1	1	3.575	0	0	3.261	0	0	transcriptional regulator PrtN	Transcriptional regulators
PA14_07960	prtR	0.817	0.603	1	-0.285	0.7	1	0	1	1	0	1	1	0	1	1	0.746	0.192	0.841	0	1	1	0.305	0.416	0.628	1.006	0.01	0.058	0	1	1	transcriptional regulator PrtR	Transcriptional regulators
PA14_07970		0.404	0.846	1	0.284	0.487	1	-0.986	0.165	1	0	1	1	-0.838	0.143	0.822	5.126	0	0	0.823	0.109	0.318	0	1	1	6.739	0	0	5.87	0	0	putative zinc finger protein	Transcription, RNA processing and degradation; Transcriptional regulators
PA14_07980		1.221	0.214	1	0.335	0.297	1	0.277	0.56	1	0	1	1	-0.477	0.395	0.868	5.718	0	0	1.16	0.033	0.144	0.636	0.241	0.472	5.947	0	0	4.866	0	0	conserved hypothetical protein	Hypothetical, unclassified or unknown
PA14_07990	hol*	0	1	1	0.005	0.766	1	0	1	1	0	1	1	-0.545	0.166	0.842	4.815	0	0	1.112	0.048	0.185	0.655	0.405	0.619	5.377	0	0	4.877	0	0	putative holin	Related to phage, transposon or plasmid
PA14_08000		0.128	0.898	1	0	1	1	0	1	1	0	1	1	-0.497	0.301	0.849	4.92	0	0	0	1	1	0	1	1	5.015	0	0	4.616	0	0	conserved hypothetical protein	Hypothetical, unclassified or unknown
PA14_08010	gpV*	-0.236	1	1	-0.286	0.604	1	0.632	0.268	1	0.462	0.443	1	0	1	1	5.055	0	0	0	1	1	0.13	0.844	0.949	5.168	0	0	4.149	0	0	putative baseplate assembly protein V	Related to phage, transposon or plasmid
PA14_08020	gpW*	0.273	1	1	0.573	0.164	1	0.598	0.68	1	0.165	0.705	1	-0.472	0.628	0.955	5.094	0	0	0.94	0.072	0.242	0.971	0.043	0.179	5.088	0	0	3.623	0	0.001	putative baseplate assembly protein W	Related to phage, transposon or plasmid
PA14_08030		0	1	1	-0.003	0.887	1	0.264	0.57	1	0.298	0.409	1	-0.498	0.347	0.852	4.901	0	0	0.744	0.118	0.332	0.525	0.163	0.39	6.275	0	0	4.696	0	0	putative phage baseplate assembly protein	Related to phage, transposon or plasmid
PA14_08040	gpI*	0.347	0.876	1	0.352	0.311	1	0.564	0.223	1	0.434	0.257	1	0	1	1	5.555	0	0	0.744	0.107	0.314	0.553	0.179	0.411	5.495	0	0	4.043	0	0	putative phage tail protein	Related to phage, transposon or plasmid
PA14_08050		0.222	0.845	1	0.504	0.058	1	0.469	0.417	1	-0.084	0.881	1	-0.852	0.161	0.842	5.178	0	0	0.963	0.041	0.166	0.639	0.052	0.201	4.972	0	0	3.521	0	0	putative tail fiber protein	Related to phage, transposon or plasmid
PA14_08060		0.203	0.852	1	0.166	0.499	1	0.245	0.527	1	-0.319	0.469	1	-0.828	0.09	0.748	5.628	0	0.001	1.025	0.042	0.169	1.261	0.002	0.015	4.347	0	0	2.644	0.001	0.009	putative tail fiber assembly protein	Related to phage, transposon or plasmid
PA14_08070	gpFI*	-0.105	0.716	1	0.447	0.114	1	0.277	0.577	1	0.214	0.52	1	-0.699	0.117	0.798	5.319	0	0	0.728	0.113	0.323	0	1	1	5.268	0	0	3.885	0	0	putative phage tail sheath protein	Related to phage, transposon or plasmid
PA14_08090	gpFII*	0	1	1	0.225	0.337	1	0.543	0.337	1	0.164	0.716	1	-0.647	0.164	0.842	4.583	0	0.002	0.59	0.134	0.356	0.591	0.085	0.27	5.496	0	0	4.133	0	0	putative phage tail tube protein	Related to phage, transposon or plasmid
PA14_08100		0	1	1	0	1	1	0.151	0.885	1	0	1	1	-0.986	0.032	0.486	5.111	0	0.001	0.675	0.259	0.485	-0.877	0.146	0.371	5.719	0	0	4.397	0	0	conserved hypothetical protein	Related to phage, transposon or plasmid
PA14_08110		0.697	0.686	1	0	1	1	0.462	0.594	1	0	1	1	-1.641	0.003	0.099	5.19	0.001	0.017	0	1	1	0	1	1	5.615	0	0	4.999	0	0	hypothetical protein	Hypothetical, unclassified or unknown
PA14_08120		0	1	1	0.268	0.393	1	0.692	0.327	1	0.298	0.599	1	-0.314	0.656	0.964	5.303	0	0	0.731	0.104	0.308	0	1	1	5.763	0	0	4.817	0	0	putative tail length determinator protein	Related to phage, transposon or plasmid
PA14_08130	gpU*	0	1	1	0	1	1	0.361	0.474	1	0	1	1	-0.599	0.287	0.849	5.416	0	0	0.733	0.09	0.28	0.48	0.283	0.511	5.78	0	0	4.64	0	0	putative tail formation protein	Related to phage, transposon or plasmid
PA14_08140	XR2*	0.427	0.779	1	0.413	0.272	1	0.474	0.503	1	-0.325	0.467	1	-0.525	0.397	0.869	4.906	0	0	0.964	0.113	0.323	2.256	0.001	0.01	5.794	0	0	4.307	0	0	putative phage protein X	Related to phage, transposon or plasmid
PA14_08150	gpD*	-0.014	0.991	1	0.305	0.375	1	0.583	0.299	1	0.232	0.614	1	-0.344	0.623	0.953	5.389	0	0	0.813	0.083	0.264	0	1	1	5.89	0	0	4.92	0	0	putative phage late control gene D protein	Related to phage, transposon or plasmid
PA14_08160	lys*	-0.77	0.654	1	-0.471	0.62	1	0.808	0.166	1	0	1	1	-0.637	0.222	0.849	6.354	0	0	1.137	0.047	0.182	0	1	1	6.842	0	0	5.473	0	0	putative lytic enzyme	Putative enzymes; Related to phage, transposon or plasmid
PA14_08180		0	1	1	0.365	0.665	1	0	1	1	0.404	0.64	1	-0.202	0.824	0.996	6.306	0	0	0.789	0.186	0.416	0	1	1	6.93	0	0	5.178	0	0	hypothetical protein	Related to phage, transposon or plasmid
PA14_08190		0	1	1	0	1	1	0.879	0.279	1	0	1	1	0	1	1	5.358	0	0.001	0.862	0.165	0.394	0	1	1	6.749	0	0	5.353	0	0	hypothetical protein	Related to phage, transposon or plasmid
PA14_08200		0.269	0.816	1	1.152	0.036	0.99	0.942	0.6	1	0.183	0.779	1	-1.355	0.125	0.816	5.785	0.001	0.021	0.488	0.552	0.736	1.534	0.105	0.306	4.161	0	0	1.853	0	0.001	hypothetical protein	Related to phage, transposon or plasmid
PA14_08210		0.045	0.791	1	0.369	0.396	1	0.272	0.583	1	0.307	0.395	1	-0.431	0.311	0.849	5.425	0	0	0	1	1	1.384	0.001	0.011	5.114	0	0	4.129	0	0	putative major tail protein V	Related to phage, transposon or plasmid
PA14_08220		0	1	1	0.391	0.298	1	0.779	0.193	1	0.276	0.464	1	-1.191	0.007	0.177	4.332	0	0	0.871	0.071	0.24	0.38	0.357	0.575	5.233	0	0	4.49	0	0	hypothetical protein	Related to phage, transposon or plasmid
PA14_08230		0.236	0.92	1	0.272	0.426	1	0.652	0.429	1	0	1	1	-1.482	0.001	0.038	5.019	0	0	0.597	0.178	0.409	0.225	0.657	0.82	6.052	0	0	4.534	0	0	hypothetical protein	Related to phage, transposon or plasmid
PA14_08240		0	1	1	0.337	0.272	1	0.548	0.466	1	0.357	0.412	1	-0.388	0.464	0.896	5.355	0	0	0.792	0.064	0.226	0.822	0.015	0.09	5.777	0	0	4.408	0	0	putative tail length determination protein	Related to phage, transposon or plasmid
PA14_08250		0	1	1	-0.058	0.876	1	0	1	1	0.114	0.785	1	-0.769	0.145	0.827	5.885	0	0	0.801	0.178	0.409	0.667	0.219	0.453	5.903	0	0	4.539	0	0	putative phage minor tail protein	Related to phage, transposon or plasmid
PA14_08260		0	1	1	-0.337	0.647	1	0.327	0.38	1	0	1	1	0	1	1	4.78	0	0	0.605	0.137	0.359	0	1	1	6.787	0	0	5.398	0	0	putative minor tail protein L	Related to phage, transposon or plasmid
PA14_08270		0	1	1	0	1	1	0.492	0.365	1	-0.09	0.845	1	-0.413	0.28	0.849	5.828	0	0	0.724	0.146	0.372	0	1	1	7.874	0	0	5.502	0	0	conserved hypothetical protein	Related to phage, transposon or plasmid
PA14_08280		0.525	0.707	1	0.408	0.302	1	0.015	0.953	1	0.038	0.93	1	-0.35	0.812	0.994	5.187	0	0	0.77	0.103	0.306	0.67	0.161	0.389	6.33	0	0	4.26	0	0	putative phage tail assembly protein	Related to phage, transposon or plasmid
PA14_08300	JF1*	0	1	1	0.246	0.34	1	0.585	0.278	1	0.203	0.549	1	-0.61	0.199	0.842	5.024	0	0	0.712	0.125	0.343	0	1	1	5.685	0	0	4.529	0	0	putative phage-related protein, tail component	Related to phage, transposon or plasmid
PA14_08310		0.592	0.647	1	0.472	0.129	1	0.061	0.936	1	-0.119	0.763	1	-0.642	0.153	0.842	4.129	0	0	0.9	0.055	0.204	0.575	0.197	0.428	3.552	0	0	2.102	0.003	0.016	conserved hypothetical protein	Related to phage, transposon or plasmid
PA14_08320		0	1	1	0.974	0.01	0.475	0.253	0.658	1	-0.211	0.786	1	-0.187	0.939	1	3.28	0	0	1.607	0.24	0.469	0.356	0.356	0.575	3.242	0	0	1.564	0.141	0.199	conserved hypothetical protein	Related to phage, transposon or plasmid
PA14_08330		0.705	0.467	1	0.345	0.247	1	0.12	0.778	1	-0.102	0.85	1	0.051	0.793	0.991	3.309	0	0	1.017	0.043	0.171	1.29	0.001	0.009	3.334	0	0	1.803	0.078	0.135	hypothetical protein	Related to phage, transposon or plasmid
PA14_08340	trpG	0.884	0.199	1	0.438	0.45	1	0	1	1	0.143	0.76	1	0.293	0.543	0.928	0.917	0.053	0.465	1.228	0.091	0.282	0	1	1	1.256	0.003	0.021	-0.01	0.586	0.639	anthranilate synthase component II	Energy metabolism; Biosynthesis of cofactors, prosthetic groups and carriers; Amino acid biosynthesis and metabolism
PA14_08350	trpD	0	1	1	0	1	1	0.339	0.537	1	0	1	1	0.275	0.35	0.852	0	1	1	0	1	1	0	1	1	0.846	0.022	0.11	0	1	1	anthranilate phosphoribosyltransferase	Amino acid biosynthesis and metabolism
PA14_08360	trpC	0.525	0.505	1	0	1	1	0	1	1	-0.401	0.305	1	0	1	1	0	1	1	0.894	0.095	0.29	0	1	1	0.607	0.138	0.358	0	1	1	indole-3-glycerol-phosphate synthase	Amino acid biosynthesis and metabolism
PA14_08370	vfr	0	1	1	0	1	1	-0.324	0.495	1	-0.031	0.961	1	-0.153	0.839	0.998	0	1	1	0	1	1	0.578	0.103	0.305	-1.07	0.003	0.026	-0.986	0.049	0.1	cyclic AMP receptor-like protein	Transcriptional regulators
PA14_08380		0.477	0.868	1	0.221	0.469	1	0.362	0.648	1	-0.281	0.536	1	0	1	1	0	1	1	0.491	0.621	0.788	1.066	0.059	0.217	0.459	0.61	0.789	-1.022	0.099	0.158	putative redox protein	Translation, post-translational modification and degradation
PA14_08390	speD	0.664	0.435	1	0.09	0.634	1	0.237	0.605	1	-0.388	0.656	1	-0.112	0.836	0.998	2.37	0.001	0.021	0.348	0.675	0.82	1.331	0.02	0.106	0	1	1	0	1	1	S-adenosylmethionine decarboxylase proenzyme	Central intermediary metabolism
PA14_08400		0	1	1	0.039	0.766	1	-0.118	0.964	1	-0.008	1	1	0.328	0.734	0.987	0	1	1	0	1	1	0	1	1	0	1	1	0	1	1	putative ubiquinone biosynthesis protein	Biosynthesis of cofactors, prosthetic groups and carriers
PA14_08420		0	1	1	-0.292	0.669	1	0.654	0.444	1	-0.492	0.186	1	-1.013	0.024	0.413	-0.911	0.281	0.928	0.505	0.585	0.762	-1.683	0.001	0.007	0.361	0.612	0.789	0	1	1	putative HIT family protein	Nucleotide biosynthesis and metabolism; Putative enzymes
PA14_08430		0	1	1	-0.241	0.528	1	0.363	0.292	1	0.09	0.836	1	-0.177	0.649	0.961	0	1	1	0	1	1	0	1	1	1.508	0	0.005	0.924	0.056	0.109	putative ATPase associated with various cellular activities	Translation, post-translational modification and degradation; Putative enzymes
PA14_08440		-2.297	0.007	0.137	0	1	1	0.078	0.704	1	0	1	1	0.59	0.324	0.849	0	1	1	-0.651	0.248	0.475	0.592	0.368	0.585	0	1	1	0	1	1	putative short chain alcohol dehydrogenase	Carbon compound catabolism; Putative enzymes
PA14_08450		0	1	1	0.477	0.487	1	0	1	1	0	1	1	0	1	1	0	1	1	0	1	1	0.823	0.057	0.212	0	1	1	0	1	1	putative membrane protein	Membrane proteins
PA14_08460		0.833	0.527	1	0	1	1	0	1	1	0	1	1	0	1	1	0.456	1	1	0	1	1	0	1	1	0	1	1	0	1	1	putative 2-nitropropane dioxygenase	Putative enzymes
PA14_08470		0.866	0.504	1	0.906	0.124	1	-0.112	0.831	1	0.247	0.616	1	0.368	0.414	0.88	1.102	0.351	0.969	0.465	0.538	0.727	0	1	1	0.727	0.249	0.474	0	1	1	putative membrane protein	Membrane proteins
PA14_08480	argC	0	1	1	0	1	1	0	1	1	0	1	1	0	1	1	0.634	0.758	1	0	1	1	-0.448	0.408	0.622	0	1	1	0	1	1	N-acetyl-gamma-glutamyl-phosphate reductase	Amino acid biosynthesis and metabolism
PA14_08490		0.625	0.572	1	0.338	0.355	1	-0.197	0.488	1	0.243	0.547	1	0.161	0.693	0.978	1.424	0.143	0.757	0	1	1	0	1	1	0	1	1	-0.876	0.036	0.083	conserved hypothetical protein	Hypothetical, unclassified or unknown
PA14_08500		0	1	1	0	1	1	0	1	1	-0.217	0.683	1	0	1	1	0.426	0.835	1	0	1	1	0.63	0.254	0.483	0	1	1	-0.857	0.058	0.111	putative integral membrane protein	Membrane proteins
PA14_08510	yadR*	0.916	0.383	1	0	1	1	0	1	1	-0.358	0.35	1	0	1	1	-0.847	0.463	1	-0.49	0.646	0.803	0.53	0.359	0.577	0.74	0.054	0.204	-0.309	0.509	0.565	HesB-like domain	Energy metabolism
PA14_08520	anmK	-0.175	1	1	0	1	1	-0.379	0.488	1	0	1	1	0	1	1	0	1	1	0.425	0.333	0.55	0	1	1	0.211	0.488	0.689	0	1	1	putative chaperone	Translation, post-translational modification and degradation
PA14_08540		0	1	1	0	1	1	-0.292	0.519	1	-0.203	0.559	1	0	1	1	0	1	1	0	1	1	0	1	1	0.457	0.202	0.43	0	1	1	putative metallopeptidase	Cell wall / LPS / capsule
PA14_08560	tyrZ	0.574	0.486	1	0.318	0.245	1	0	1	1	-0.087	0.823	1	-0.412	0.313	0.849	0	1	1	0	1	1	0.123	0.75	0.89	-1.195	0	0.004	-2.483	0	0.002	tyrosyl-tRNA synthetase 2	Amino acid biosynthesis and metabolism; Translation, post-translational modification and degradation
PA14_08620	birA	0.525	0.761	1	0.582	0.147	1	0.005	0.879	1	0.006	0.974	1	0.384	0.31	0.849	0	1	1	0	1	1	0.466	0.298	0.526	-0.647	0.088	0.276	-1.501	0.002	0.011	BirA bifunctional protein	Biosynthesis of cofactors, prosthetic groups and carriers
PA14_08630		0.24	1	1	0.655	0.184	1	0.233	0.95	1	-0.082	0.923	1	0.692	0.212	0.849	0	1	1	0.53	0.277	0.501	0	1	1	-0.979	0.053	0.203	-1.193	0.016	0.049	putative transcriptional regulator	Transcriptional regulators
PA14_08640		0.527	0.792	1	0	1	1	0.104	0.953	1	-0.297	0.571	1	0.051	0.773	0.988	0	1	1	0.586	0.247	0.475	0.45	0.277	0.504	-0.217	0.51	0.71	-1.286	0.015	0.047	conserved hypothetical protein	Hypothetical, unclassified or unknown
PA14_08680	tufB	0	1	1	0	1	1	0.093	0.972	1	0	1	1	0	1	1	0	1	1	0.844	0.059	0.212	1.402	0.005	0.04	-1.188	0	0.001	-1.695	0	0.002	elongation factor Tu	Translation, post-translational modification and degradation
PA14_08695	secE	0.499	0.774	1	0.601	0.051	1	0.164	0.991	1	-0.475	0.364	1	-0.18	0.821	0.996	0.374	1	1	0.621	0.159	0.386	1.439	0	0	-0.553	0.163	0.385	-2.013	0	0.002	secretion protein SecE	Protein secretion / Export apparatus
PA14_08710	nusG	1.081	0.358	1	0	1	1	-0.012	0.79	1	0	1	1	0.355	0.347	0.852	0.687	0.382	0.989	0.877	0.064	0.226	1.371	0	0	-0.92	0.002	0.02	-1.739	0	0.001	transcription antitermination protein NusG	Transcription, RNA processing and degradation
PA14_08720	rplK	0.455	0.651	1	0	1	1	0.088	1	1	0	1	1	0.236	0.408	0.874	0	1	1	0.822	0.138	0.361	1.017	0.031	0.143	-1.539	0	0	-1.775	0	0.001	5S ribosomal protein L11	Translation, post-translational modification and degradation
PA14_08730	rplA	0.486	0.546	1	0	1	1	-0.033	0.766	1	0	1	1	0.387	0.233	0.849	0	1	1	0.487	0.383	0.595	0.599	0.062	0.223	-1.644	0.001	0.006	-1.482	0.001	0.005	5S ribosomal protein L1	Translation, post-translational modification and degradation
PA14_08740	rplJ	0.577	0.47	1	0.393	0.154	1	0.039	0.896	1	-0.262	0.455	1	0.335	0.366	0.856	0.296	1	1	0.753	0.083	0.264	1.249	0	0.002	-1.36	0	0.001	-2.051	0.015	0.047	5S ribosomal protein L1	Translation, post-translational modification and degradation
PA14_08750	rplL	0.614	0.717	1	0	1	1	0.047	0.873	1	-0.324	0.449	1	0.493	0.143	0.822	0	1	1	0.754	0.067	0.231	0.821	0.028	0.135	-1.663	0.002	0.017	-1.936	0	0.001	5S ribosomal protein L7 / L12	Translation, post-translational modification and degradation
PA14_08760	rpoB	0.149	0.811	1	0	1	1	0.228	0.839	1	0	1	1	0.427	0.176	0.842	-0.369	0.442	1	0.746	0.091	0.282	0.545	0.08	0.26	-0.957	0.001	0.008	-1.683	0	0.002	DNA-directed RNA polymerase beta chain	Transcription, RNA processing and degradation
PA14_08780	rpoC	-0.02	0.931	1	0	1	1	0.149	0.979	1	0	1	1	0	1	1	0	1	1	0.867	0.047	0.182	0.457	0.124	0.338	-1.211	0	0	-1.95	0	0	DNA-directed RNA polymerase beta* chain	Transcription, RNA processing and degradation
PA14_08790	rpsL	0.759	0.569	1	0	1	1	0.168	1	1	-0.321	0.35	1	0	1	1	0.487	0.581	1	1.143	0.017	0.088	1.037	0.001	0.015	-0.387	0.208	0.436	-1.964	0.012	0.041	3S ribosomal protein S12	Translation, post-translational modification and degradation
PA14_08810	rpsG	0.484	0.764	1	0.399	0.242	1	0.01	0.854	1	0	1	1	0.161	0.497	0.909	0.523	0.614	1	0.811	0.073	0.243	1.021	0.002	0.022	-1.155	0	0.004	-1.887	0.002	0.013	3S ribosomal protein S7	Translation, post-translational modification and degradation
PA14_08820	fusA1	0.191	0.577	1	0	1	1	0.19	0.993	1	0	1	1	0	1	1	0	1	1	0.886	0.042	0.168	1.303	0	0.001	-1.153	0	0.001	-1.843	0	0.001	elongation factor G	Translation, post-translational modification and degradation
PA14_08830	tufA	0	1	1	0	1	1	0.102	0.994	1	0	1	1	0	1	1	0	1	1	0.78	0.074	0.245	1.302	0.003	0.024	-1.185	0	0.001	-1.637	0	0.002	elongation factor Tu	Translation, post-translational modification and degradation
PA14_08840	rpsJ	-0.007	1	1	0.741	0.009	0.422	0	1	1	-0.429	0.409	1	0.166	0.801	0.994	0.873	0.273	0.923	-0.313	0.884	0.962	1.137	0	0.006	-0.486	0.096	0.29	-1.768	0	0.003	3S ribosomal protein S1	Transcription, RNA processing and degradation; Translation, post-translational modification and degradation
PA14_08850	rplC	-0.406	0.687	1	0.451	0.181	1	0.114	0.952	1	-0.076	0.851	1	0.348	0.277	0.849	0.501	0.705	1	0	1	1	1.299	0	0.001	-1.207	0	0.001	-1.652	0	0.003	5S ribosomal protein L3	Translation, post-translational modification and degradation
PA14_08860	rplD	-0.391	0.637	1	0.497	0.15	1	0.131	0.929	1	-0.073	0.897	1	0.19	0.537	0.924	0.279	0.996	1	0	1	1	0.919	0.004	0.032	-1.376	0	0	-1.605	0	0.004	5S ribosomal protein L4	Transcription, RNA processing and degradation; Translation, post-translational modification and degradation
PA14_08870	rplW	-0.62	0.483	1	0.36	0.184	1	0.164	0.993	1	-0.374	0.458	1	0.244	0.478	0.898	0.427	0.898	1	0.112	0.647	0.804	1.054	0.002	0.017	-0.768	0.011	0.067	-1.851	0	0.001	5S ribosomal protein L23	Translation, post-translational modification and degradation
PA14_08880	rplB	-0.032	1	1	0	1	1	0.211	0.778	1	-0.42	0.244	1	0	1	1	0.271	0.895	1	0	1	1	0.974	0.002	0.022	-0.665	0.018	0.094	-1.443	0.031	0.076	5S ribosomal protein L2	Translation, post-translational modification and degradation
PA14_08890	rpsS	-1.566	0.246	1	0.287	0.228	1	0.054	0.923	1	-0.294	0.445	1	0.005	0.97	1	0.527	0.655	1	0.164	0.54	0.728	1.137	0.001	0.008	-0.281	0.55	0.749	-1.521	0.007	0.029	3S ribosomal protein S19	Translation, post-translational modification and degradation
PA14_08900	rplV	-1.434	0.129	1	0	1	1	0.521	0.336	1	-0.362	0.3	1	0	1	1	0.345	0.422	1	0	1	1	0.723	0.035	0.157	-0.671	0.02	0.1	-1.281	0.017	0.052	5S ribosomal protein L22	Translation, post-translational modification and degradation
PA14_08910	rpsC	-0.431	0.571	1	0.057	0.598	1	0.096	0.992	1	-0.38	0.273	1	0	1	1	0.253	0.592	1	0	1	1	0.844	0.008	0.054	-0.778	0.007	0.045	-1.679	0.008	0.031	3S ribosomal protein S3	Translation, post-translational modification and degradation
PA14_08920	rplP	-0.625	0.593	1	0.363	0.214	1	0.238	0.891	1	0	1	1	0.46	0.192	0.842	0.275	0.597	1	0.247	0.53	0.721	1.086	0.006	0.044	-1.042	0.01	0.063	-1.615	0.02	0.057	5S ribosomal protein L16	Translation, post-translational modification and degradation
PA14_08930	rpmC	0.006	0.976	1	0.284	0.302	1	0.236	0.665	1	-0.341	0.332	1	0.249	0.679	0.97	0.631	0.51	1	0	1	1	0.812	0.011	0.072	-0.45	0.144	0.365	-1.901	0.09	0.148	5S ribosomal protein L29	Translation, post-translational modification and degradation
PA14_08940	rpsQ	0	1	1	-0.24	0.707	1	0	1	1	-0.306	0.398	1	0.277	0.717	0.982	-0.147	1	1	0	1	1	0	1	1	-1.269	0	0.001	-1.529	0.059	0.112	3S ribosomal protein S17	Translation, post-translational modification and degradation
PA14_08950	rplN	-0.174	0.791	1	0	1	1	0.093	0.979	1	-0.319	0.36	1	0.281	0.524	0.917	0.328	0.713	1	0	1	1	0.942	0.004	0.032	-0.921	0.024	0.114	-1.827	0.017	0.051	5S ribosomal protein L14	Translation, post-translational modification and degradation
PA14_08960	rplX	-0.104	0.882	1	0.512	0.081	1	0.159	0.79	1	0.155	0.635	1	0.898	0.013	0.274	0.229	0.307	0.934	0.435	0.34	0.558	1.292	0.03	0.141	-1.305	0	0	-2.166	0	0.001	5S ribosomal protein L24	Translation, post-translational modification and degradation
PA14_08970	rplE	-0.158	0.801	1	0.177	0.409	1	0.011	0.809	1	-0.079	0.842	1	0.473	0.142	0.822	0	1	1	0.36	0.387	0.599	0.899	0.009	0.059	-0.905	0.001	0.013	-2.086	0	0.004	5S ribosomal protein L5	Translation, post-translational modification and degradation
PA14_08980	rpsN	0	1	1	-0.089	0.943	1	0	1	1	0	1	1	0	1	1	0	1	1	0	1	1	-0.558	0.462	0.669	-0.822	0.006	0.04	-1.629	0	0.002	3S ribosomal protein S14	Translation, post-translational modification and degradation
PA14_08990	rpsH	0.768	0.26	1	0.691	0.035	0.99	-0.21	0.626	1	-0.07	0.869	1	0.667	0.063	0.665	1.499	0.038	0.364	0	1	1	1.05	0.04	0.171	-1.047	0.001	0.008	-1.888	0.038	0.086	3S ribosomal protein S8	Translation, post-translational modification and degradation
PA14_09000	rplF	0.498	0.685	1	0.264	0.494	1	-0.045	0.758	1	-0.121	0.749	1	0.197	0.495	0.907	0.502	0.857	1	0	1	1	0.776	0.019	0.101	-1.028	0.001	0.006	-1.769	0	0.001	5S ribosomal protein L6	Translation, post-translational modification and degradation
PA14_09010	rplR	0	1	1	0.215	0.655	1	0.112	0.941	1	0	1	1	0.391	0.197	0.842	-0.156	0.521	1	0.593	0.183	0.415	1.325	0	0.001	-1.084	0	0.004	-1.696	0	0.002	5S ribosomal protein L18	Translation, post-translational modification and degradation
PA14_09020	rpsE	0	1	1	0.335	0.27	1	-0.005	0.797	1	-0.225	0.571	1	0.224	0.477	0.898	0.191	0.86	1	0.62	0.155	0.382	0.891	0.005	0.038	-0.882	0.002	0.02	-1.528	0.008	0.031	3S ribosomal protein S5	Translation, post-translational modification and degradation
PA14_09030	rpmD	0.476	0.679	1	0.353	0.252	1	0.263	0.658	1	-0.139	0.711	1	0.18	0.672	0.968	0.625	0.618	1	0.517	0.224	0.452	0.632	0.066	0.233	-0.986	0.005	0.035	-1.551	0.05	0.101	5S ribosomal protein L3	Translation, post-translational modification and degradation
PA14_09040	rplO	0.156	1	1	0.438	0.169	1	-0.051	0.767	1	-0.118	0.778	1	0.16	0.562	0.935	-0.04	0.616	1	0.592	0.199	0.431	0.657	0.039	0.17	-0.853	0.003	0.025	-1.515	0.005	0.023	5S ribosomal protein L15	Translation, post-translational modification and degradation
PA14_09050	secY	0.465	0.653	1	0.36	0.148	1	0.116	0.976	1	-0.355	0.444	1	-0.029	0.96	1	0.355	1	1	0.697	0.118	0.332	0.585	0.062	0.224	-0.562	0.046	0.181	-1.67	0.004	0.018	secretion protein SecY	Membrane proteins; Protein secretion / Export apparatus
PA14_09070	rpmJ	0.961	0.419	1	0.059	0.69	1	0.447	0.253	1	-0.837	0.101	1	0.056	0.802	0.994	0	1	1	0.825	0.089	0.28	0.971	0.075	0.251	-0.3	0.333	0.555	-1.006	0.025	0.065	5S ribosomal subunit protein L36	Translation, post-translational modification and degradation
PA14_09080	rpsM	-0.4	0.977	1	0	1	1	0	1	1	0.029	0.982	1	0.482	0.237	0.849	0	1	1	0.591	0.224	0.452	1.533	0.186	0.416	-0.387	0.156	0.375	-1.299	0.091	0.149	3S ribosomal protein S13	Translation, post-translational modification and degradation
PA14_09090	rpsK	0.094	0.94	1	0	1	1	-0.027	0.833	1	0	1	1	0	1	1	0.588	0.569	1	0.763	0.12	0.336	0.817	0.015	0.091	-0.712	0.015	0.083	-0.934	0.112	0.17	ribosomal protein S11	Translation, post-translational modification and degradation
PA14_09100	rpsD	0.066	0.822	1	0.353	0.16	1	0.13	0.972	1	0	1	1	0.301	0.368	0.856	0.484	0.52	1	0.913	0.043	0.171	0.987	0.002	0.018	-0.705	0.022	0.11	-1.346	0.033	0.078	3S ribosomal protein S4	Translation, post-translational modification and degradation
PA14_09115	rpoA	0.072	0.776	1	0.182	0.353	1	0.186	0.915	1	-0.243	0.491	1	0.132	0.576	0.935	0	1	1	0.602	0.132	0.353	0.4	0.18	0.411	-0.904	0.001	0.012	-1.693	0	0.003	DNA-directed RNA polymerase alpha chain	Transcription, RNA processing and degradation
PA14_09130	rplQ	0	1	1	0	1	1	0	1	1	0	1	1	0	1	1	0	1	1	0	1	1	0.598	0.087	0.274	-1.065	0	0.004	-1.362	0.004	0.021	5S ribosomal protein L17	Translation, post-translational modification and degradation
PA14_09150	katA	-0.857	0.792	1	-0.159	0.899	1	-0.092	0.857	1	0.363	0.292	1	0.58	0.561	0.934	0.936	0.095	0.631	0.405	0.587	0.763	-0.57	0.059	0.218	0.31	0.461	0.667	-0.027	0.68	0.728	catalase	Adaptation / Protection
PA14_09160	bfrA	-0.656	0.742	1	-0.486	0.725	1	0	1	1	0.475	0.388	1	0	1	1	0	1	1	0.03	0.879	0.96	0.624	0.165	0.394	-0.697	0.063	0.226	-1.291	0.021	0.059	bacterioferritin	Transport of small molecules; Adaptation / Protection
PA14_09180	uvrA	0.312	0.549	1	0.15	0.868	1	0.039	0.933	1	0	1	1	0	1	1	0	1	1	0.271	0.665	0.815	-0.019	0.986	1	-0.871	0.015	0.08	-0.971	0.024	0.063	excinuclease ABC subunit A	DNA replication, recombination, modification and repair
PA14_09195	yajR*	-1.36	0.255	1	0	1	1	0	1	1	0	1	1	0	1	1	0.384	1	1	0	1	1	0	1	1	0	1	1	0	1	1	probable major facilitator superfamily (MFS) transporter	Membrane proteins; Transport of small molecules
PA14_09200	ssb	-0.858	0.626	1	0	1	1	0	1	1	0	1	1	0.337	0.341	0.852	0	1	1	-0.034	0.777	0.892	0	1	1	-0.553	0.275	0.498	0	1	1	single-stranded DNA-binding protein	DNA replication, recombination, modification and repair
PA14_09210	pchA	0	1	1	-0.002	0.883	1	0.388	0.652	1	0	1	1	-0.522	0.23	0.849	-0.472	0.812	1	0.353	0.925	0.979	0	1	1	-0.949	0.349	0.57	2.651	0	0.001	salicylate biosynthesis isochorismate synthase	Central intermediary metabolism; Secreted factors (toxins, enzymes, alginate); Transport of small molecules
PA14_09220	pchB	-0.323	0.954	1	-0.385	0.32	1	-0.8	0.665	1	-0.299	0.507	1	-0.693	0.08	0.72	-0.731	0.939	1	0.338	0.95	0.992	-0.296	0.452	0.659	0	1	1	2.965	0	0.002	salicylate biosynthesis protein PchB	Central intermediary metabolism; Secreted factors (toxins, enzymes, alginate); Transport of small molecules
PA14_09230	pchC	0.655	0.539	1	-0.247	0.378	1	0.007	0.781	1	-0.203	0.624	1	-0.143	0.823	0.996	-0.713	0.878	1	0.46	0.901	0.968	0.366	0.667	0.827	-999	0.108	0.311	2.447	0	0.002	pyochelin biosynthetic protein PchC	Secreted factors (toxins, enzymes, alginate); Transport of small molecules
PA14_09240	pchD	-0.326	0.987	1	-0.345	0.239	1	0.226	0.588	1	0.079	0.898	1	-0.474	0.225	0.849	-0.123	0.677	1	0.398	0.918	0.976	-0.096	0.734	0.877	-2.397	0.069	0.239	3.168	0	0	pyochelin biosynthesis protein PchD	Central intermediary metabolism; Secreted factors (toxins, enzymes, alginate); Transport of small molecules
PA14_09260	pchR	-0.432	0.887	1	-0.411	0.3	1	-0.661	0.59	1	-0.489	0.197	1	-0.056	0.947	1	1.146	0.3	0.929	-0.281	0.697	0.836	0	1	1	0	1	1	1.634	0.017	0.051	transcriptional regulator PchR	Transcriptional regulators
PA14_09270	pchE	0	1	1	0.045	0.95	1	0.112	0.766	1	-0.12	0.703	1	-0.775	0.047	0.587	-0.84	1	1	0.202	0.976	1	0.786	0.017	0.096	-0.56	0.356	0.576	2.549	0	0	pyochelin synthetase	Secreted factors (toxins, enzymes, alginate); Transport of small molecules
PA14_09280	pchF	0	1	1	0.237	0.729	1	0.501	0.566	1	-0.252	0.44	1	-0.821	0.034	0.493	-1.202	1	1	-0.133	0.877	0.959	-0.208	0.662	0.823	-2.658	0	0.004	2.011	0.001	0.008	pyochelin synthetase PchF	Secreted factors (toxins, enzymes, alginate); Transport of small molecules
PA14_09290	pchG	-0.001	0.792	1	0.287	0.712	1	0.765	0.496	1	-0.22	0.506	1	-0.828	0.026	0.436	-1.732	1	1	-0.268	0.821	0.924	-0.287	0.588	0.768	-2.106	0.222	0.449	1.869	0.004	0.02	pyochelin biosynthetic protein PchG	Central intermediary metabolism; Transport of small molecules; Membrane proteins
PA14_09300	pchH*	-0.169	0.907	1	0.323	0.731	1	0.712	0.558	1	-0.178	0.586	1	-0.936	0.016	0.314	-0.955	0.882	1	-0.25	0.836	0.935	0	1	1	0	1	1	2.026	0.002	0.014	putative ATP-binding component of ABC transporter	Membrane proteins; Transport of small molecules
PA14_09320	pchI*	0	1	1	0.514	0.402	1	0.861	0.501	1	-0.39	0.254	1	-1.005	0.01	0.231	-0.793	0.855	1	0.383	0.873	0.956	0.941	0.04	0.171	-1.266	0.417	0.632	1.837	0.005	0.022	putative ATP-binding component of ABC transporter	Transport of small molecules
PA14_09340	fptA	0.061	0.701	1	0.006	0.803	1	0.004	0.827	1	0	1	1	-0.244	0.801	0.994	-0.541	0.966	1	0.833	0.744	0.872	0.549	0.102	0.302	-2.119	0.033	0.145	1.222	0.04	0.089	Fe(III)-pyochelin outer membrane receptor precursor	Transport of small molecules
PA14_09350	fptB*	-0.895	0.717	1	0.042	0.945	1	0.222	0.805	1	-0.028	0.924	1	-0.974	0.094	0.749	1.441	0.77	1	0.862	0.67	0.817	0	1	1	-1.501	0.756	0.902	2.02	0.049	0.101	conserved hypothetical protein	Hypothetical, unclassified or unknown
PA14_09370		0.432	0.543	1	0.116	0.887	1	-0.349	1	1	-0.16	0.627	1	-1.015	0.01	0.231	0.031	0.59	1	0.834	0.718	0.852	0	1	1	-999	0.168	0.39	1.801	0.015	0.047	putative membrane protein	Membrane proteins; Antibiotic resistance and susceptibility
PA14_09380		-0.789	1	1	0.279	0.809	1	0.069	0.76	1	-0.219	0.514	1	-1.12	0.032	0.485	0.602	0.369	0.983	0.553	0.824	0.926	-0.2	0.704	0.857	-3.502	0.09	0.281	1.841	0.007	0.029	putative transporter	Membrane proteins; Transport of small molecules; Antibiotic resistance and susceptibility
PA14_09400	phzS	0.759	0.239	1	-1.212	0.001	0.105	-0.422	0.729	1	-0.201	0.735	1	1.716	0	0.001	0	1	1	3.764	0	0	0.983	0.002	0.017	-3.734	0	0.002	0	1	1	flavin-containing monooxygenase	Putative enzymes
PA14_09410	phzG1	0	1	1	-0.525	0.201	1	-0.138	0.948	1	0.273	0.68	1	1.149	0.007	0.178	0.665	0.205	0.859	3.229	0.002	0.014	0.59	0.083	0.266	-2.286	0.04	0.165	1.296	0.012	0.041	probable pyrodoxamine 5'-phosphate oxidase	Secreted factors (toxins, enzymes, alginate)
PA14_09420	phzF1	0	1	1	-0.201	0.666	1	-0.476	0.671	1	0.66	0.233	1	1.243	0.001	0.051	0	1	1	3.039	0.002	0.015	0.923	0.007	0.049	-3.466	0.001	0.011	1.341	0.008	0.03	probable phenazine biosynthesis protein	Secreted factors (toxins, enzymes, alginate)
PA14_09440	phzE1	0	1	1	-0.497	0.158	1	-0.423	0.77	1	0.555	0.31	1	1.305	0.001	0.03	0.377	0.494	1	3.037	0.016	0.084	0.593	0.066	0.233	-3.633	0	0.002	0.761	0.084	0.141	phenazine biosynthesis protein PhzE	Secreted factors (toxins, enzymes, alginate)
PA14_09450	phzD1	0	1	1	-0.451	0.335	1	-0.715	0.578	1	0.513	0.323	1	1.346	0.001	0.035	0	1	1	3.318	0.014	0.075	0.559	0.11	0.313	-999	0	0.003	0.819	0.054	0.106	phenazine biosynthesis protein PhzD	Secreted factors (toxins, enzymes, alginate)
PA14_09460	phzC1	0.741	0.2	1	-0.714	0.074	1	-0.326	0.828	1	0.395	0.47	1	1.29	0.071	0.69	0	1	1	3.227	0.005	0.035	0.931	0.014	0.086	-5.141	0	0	0.654	0.073	0.129	phenazine biosynthesis protein PhzC	Secreted factors (toxins, enzymes, alginate)
PA14_09470	phzB1	0.831	0.446	1	-0.578	0.147	1	-0.811	0.537	1	-0.317	0.372	1	1.922	0	0	0.813	0.116	0.696	3.854	0	0	1.998	0	0	-4.92	0	0	-0.686	0.089	0.147	probable phenazine biosynthesis protein	Secreted factors (toxins, enzymes, alginate)
PA14_09480	phzA1	0.753	0.824	1	-0.344	0.685	1	-0.241	0.847	1	0	1	1	1.864	0.014	0.29	1.612	0.005	0.083	4.14	0	0	1.39	0	0	-4.238	0.005	0.038	-0.624	0.093	0.151	probable phenazine biosynthesis protein	Secreted factors (toxins, enzymes, alginate)
PA14_09490	phzM	0	1	1	-0.464	0.11	1	-0.659	0.357	1	0.134	0.763	1	0.873	0.044	0.576	0.84	0.216	0.864	1.602	0.001	0.008	0.996	0.002	0.015	-1.755	0.006	0.043	1.154	0.032	0.078	probable phenazine-specific methyltransferase	Putative enzymes
PA14_09500	opmD	0	1	1	-0.049	0.946	1	-1.16	0.098	1	0	0.975	1	-0.314	0.427	0.88	0.281	0.863	1	-1.81	0.003	0.023	-0.545	0.114	0.323	-1.022	0.265	0.486	-2.179	0.001	0.005	outer membrane protein	Membrane proteins; Transport of small molecules
PA14_09520	mexI	0	1	1	0	1	1	-1.208	0.033	1	0	1	1	0	1	1	-0.14	0.95	1	-1.72	0.002	0.015	-0.505	0.108	0.309	-2.731	0.003	0.026	-1.892	0.001	0.007	probable RND efflux transporter	Membrane proteins; Transport of small molecules
PA14_09530	mexH	0	1	1	0	1	1	-1.072	0.151	1	0.141	0.709	1	0.234	0.582	0.937	0.407	0.783	1	-1.919	0	0.004	-0.548	0.084	0.268	-2.614	0.001	0.006	-1.543	0.27	0.332	RND efflux membrane fusion protein precursor	Transport of small molecules
PA14_09540	mexG	0	1	1	-0.015	0.716	1	-0.588	0.557	1	0.036	0.959	1	0.354	0.45	0.89	-0.01	0.849	1	-1.967	0.016	0.081	0	1	1	-2.651	0.008	0.053	-1.036	0.486	0.544	putative membrane protein	Membrane proteins
PA14_09550		-4.317	0	0	-0.908	0.236	1	0	1	1	0	1	1	0	1	1	-0.347	0.49	1	-1.342	0.18	0.411	0.587	0.287	0.515	2.068	0.083	0.266	1.93	0.013	0.044	putative 3-carboxymuconate cyclase	Carbon compound catabolism
PA14_09570		-1.248	0.251	1	-1.406	0.55	1	0	1	1	-0.318	0.816	1	0	1	1	0.543	0.929	1	0	1	1	-0.578	0.915	0.992	0	1	1	0	1	1	putative LysR-family transcriptional regulator	Transcriptional regulators
PA14_09580		0	1	1	0	1	1	0.259	0.9	1	0	1	1	0	1	1	0.855	1	1	0	1	1	0	1	1	0	1	1	0	1	1	hypothetical	Putative enzymes
PA14_09600	ddlA	0	1	1	-0.291	0.578	1	0	1	1	-0.253	0.527	1	-0.249	0.463	0.896	0.626	0.405	1	0	1	1	0	1	1	0	1	1	0	1	1	D-alanine-D-alanine ligase A	Cell wall / LPS / capsule
PA14_09610		0	1	1	-1.302	0.035	0.99	-0.16	0.743	1	-0.14	0.84	1	-0.72	0.193	0.842	-0.945	0.309	0.934	0	1	1	0.826	0.048	0.191	2.438	0.001	0.006	1.738	0.003	0.018	hypothetical	Hypothetical, unclassified or unknown
PA14_09630		0.913	0.222	1	-0.785	0.034	0.987	0.134	0.989	1	0	1	1	-0.677	0.086	0.745	-0.629	0.234	0.879	0	1	1	1.077	0.001	0.01	2.17	0	0.001	2.033	0	0.002	putative acyl-CoA dehydrogenase	Fatty acid and phospholipid metabolism; Putative enzymes
PA14_09660		1.233	0.172	1	-1.292	0.005	0.3	0.027	0.861	1	-0.411	0.307	1	-0.647	0.119	0.802	-0.944	0.094	0.631	0.754	0.18	0.411	1.263	0	0.002	2.158	0	0	2.544	0	0	putative AMP-binding enzyme	Fatty acid and phospholipid metabolism; Putative enzymes
PA14_09680		0.818	0.299	1	-1.087	0.114	1	0.588	0.27	1	-1.024	0.06	1	-0.701	0.16	0.842	-1.672	0.016	0.204	0	1	1	0	1	1	1.246	0.075	0.25	1.454	0.015	0.046	putative two-component sensor	Two-component regulatory systems
PA14_09690		1.099	0.366	1	-0.17	0.703	1	0.591	0.406	1	-0.4	0.477	1	-1.066	0.04	0.541	-1.393	0.083	0.595	0	1	1	-0.627	0.269	0.497	1.599	0.232	0.457	1.074	0.269	0.33	putative two-component response regulator	Transcriptional regulators; Two-component regulatory systems
PA14_09700	pqsL*	0.709	0.518	1	0	1	1	0	1	1	-0.079	0.884	1	-0.016	0.922	1	0.123	0.768	1	1.334	0.043	0.171	0	1	1	0	1	1	0	1	1	putative FAD-dependent monooxygenase	Biosynthesis of cofactors, prosthetic groups and carriers; Putative enzymes
PA14_09710	aldH*	-0.2	0.709	1	-0.852	0.356	1	0	1	1	-0.572	0.442	1	0	1	1	2.195	0.386	0.99	1.41	0.015	0.078	0	1	1	4.024	0.067	0.235	1.838	0.086	0.144	putative aldehyde dehydrogenase	Carbon compound catabolism; Putative enzymes
PA14_09730	dapA*	-1.367	0.185	1	-1.057	0.365	1	-0.562	0.598	1	-1.432	0.303	1	-1.531	0.305	0.849	0.713	0.951	1	1.319	0.121	0.337	0	1	1	0	1	1	0	1	1	putative dihydrodipicolinate synthase	Amino acid biosynthesis and metabolism
PA14_09740	yaaU*	0	1	1	0	1	1	0	1	1	0	1	1	0	1	1	1.133	0.886	1	1.022	0.191	0.422	0	1	1	-2.289	0.397	0.611	2.338	0.004	0.02	putative MFS transporter	Membrane proteins; Transport of small molecules
PA14_09750		0	1	1	0	1	1	-0.071	0.942	1	-0.585	0.291	1	0.212	0.944	1	-0.156	0.614	1	0	1	1	0	1	1	1.298	0.377	0.591	1.058	0.171	0.229	putative oxidoreductase	Putative enzymes
PA14_09760		0	1	1	0.567	0.392	1	0.717	0.228	1	0	1	1	0	1	1	0	1	1	0	1	1	1.308	0.092	0.286	-0.306	0.817	0.947	0	1	1	putative transcriptional regulator, GntR family	Transcriptional regulators
PA14_09770		0.691	0.621	1	-0.379	0.45	1	0	1	1	0	1	1	0	1	1	0	1	1	0	1	1	0.438	0.397	0.612	0	1	1	0	1	1	putative transcriptional regulator, AraC family	Transcriptional regulators
PA14_09780		0.814	1	1	0	1	1	0.458	0.613	1	-0.019	1	1	-0.346	0.929	1	0	1	1	0.344	0.547	0.732	0	1	1	0.084	0.957	1	0.88	0.622	0.673	conserved hypothetical protein	Hypothetical, unclassified or unknown
PA14_09790		0	1	1	-0.014	0.852	1	0	1	1	0	1	1	-0.781	0.298	0.849	0	1	1	0	1	1	0	1	1	0	1	1	0	1	1	putative transcriptional regulator	Transcriptional regulators
PA14_09810		0	1	1	0	1	1	0.198	0.731	1	0	1	1	0	1	1	0	1	1	1.079	0.274	0.497	0	1	1	0	1	1	0	1	1	conserved hypothetical protein	Hypothetical, unclassified or unknown
PA14_09820		-0.531	0.766	1	-0.069	0.666	1	0	1	1	0	1	1	0	1	1	0.216	0.897	1	-0.584	0.127	0.346	0.801	0.058	0.215	0	1	1	0	1	1	putative acetolactate synthase large subunit	Amino acid biosynthesis and metabolism
PA14_09850	opdN*	0	1	1	-0.656	1	1	0.6	0.724	1	-2.333	0.412	1	0	1	1	1.308	1	1	0	1	1	0	1	1	-999	0.241	0.469	0	1	1	putative porin	Membrane proteins; Transport of small molecules
PA14_09870		1.147	0.246	1	0	1	1	-0.153	0.726	1	0	1	1	0	1	1	1.802	0.602	1	0	1	1	1.84	0.658	0.82	0	1	1	0	1	1	conserved hypothetical protein	Hypothetical, unclassified or unknown
PA14_09880		0.994	1	1	-1.869	0.775	1	-0.624	0.705	1	-1.742	0.669	1	0	1	1	0	1	1	-2.704	0.069	0.236	-0.518	1	1	0.305	1	1	0	1	1	conserved hypothetical protein	Hypothetical, unclassified or unknown
PA14_09890	ppiC2	0.355	1	1	0.772	0.412	1	-0.423	0.665	1	-0.312	0.723	1	0	1	1	0	1	1	0	1	1	-1.268	0.059	0.217	0	1	1	0	1	1	peptidyl-prolyl cis-trans isomerase C2	Translation, post-translational modification and degradation; Chaperones / Heat shock proteins
PA14_09900	prpL	0.054	0.642	1	0.919	0.004	0.258	-0.306	0.812	1	0.458	0.319	1	0.44	0.272	0.849	-0.304	0.996	1	-2.813	0	0	-1.478	0	0	0.863	0.155	0.373	1.33	0.009	0.033	Pvds-regulated endoprotease, lysyl class	Putative enzymes; Secreted factors (toxins, enzymes, alginate)
PA14_09910	lysR*	0	1	1	0.027	0.914	1	-0.826	0.441	1	-1.116	0.149	1	-0.81	0.353	0.852	0	1	1	0	1	1	0	1	1	0.63	0.906	1	0	1	1	putative transcriptional regulator	Transcriptional regulators
PA14_09920		0	1	1	-0.64	1	1	0	1	1	0	1	1	0	1	1	0.577	0.935	1	-2.199	0.002	0.017	0.256	1	1	0.956	1	1	1.223	0.277	0.339	putative translation initiation inhibitor	Translation, post-translational modification and degradation
PA14_09930		0	1	1	-0.207	1	1	0	1	1	0	1	1	1.181	0.425	0.88	-0.523	0.619	1	-4.293	0	0.003	0	1	1	0	1	1	0	1	1	putative exonuclease III	DNA replication, recombination, modification and repair
PA14_09940	pfpI*	-2.45	0.117	1	0	1	1	0	1	1	0	1	1	0	1	1	-1.771	0.356	0.972	-3.552	0	0	0	1	1	-1.695	0.78	0.92	0	1	1	putative protease	Putative enzymes
PA14_09950		-1.193	0.485	1	0	1	1	0	1	1	0	1	1	0	1	1	0.729	0.98	1	0	1	1	0	1	1	0	1	1	0	1	1	putative oxidoreductase	Putative enzymes
PA14_09960		0.443	0.658	1	1.644	0.196	1	0	1	1	1.945	0.23	1	1.746	0.336	0.852	0.713	0.951	1	0	1	1	-1.757	0.41	0.623	0	1	1	1.43	0.122	0.181	putative transcriptional regulator	Transcriptional regulators
PA14_09970	fpvB	0	1	1	-0.088	0.783	1	0.788	0.847	1	-0.367	0.333	1	-0.115	0.887	1	-0.33	0.831	1	0	1	1	0	1	1	2.715	0.184	0.405	2.386	0.004	0.018	type I ferripyoverdine receptor, FpvB	Transport of small molecules
PA14_09980	dkgB	0	1	1	0	1	1	2.748	0.455	1	0	1	1	1.062	0.224	0.849	0	1	1	0.941	0.87	0.953	-0.518	1	1	0	1	1	3.442	0.107	0.165	putative oxidoreductase, aldo/keto reductase family	Putative enzymes
PA14_09990		0	1	1	1.634	0.064	1	-1.003	0.508	1	0	1	1	0.793	0.237	0.849	1.012	0.958	1	0	1	1	0	1	1	-1.958	0.647	0.807	1.458	0.069	0.125	putative acetyltransferase	Putative enzymes
PA14_10010		1.783	0.309	1	0	1	1	0.401	0.422	1	-0.703	0.395	1	-0.549	0.428	0.881	0	1	1	0	1	1	0	1	1	-0.892	0.379	0.593	0	1	1	putative transcriptional regulator	Transcriptional regulators
PA14_10020		0.13	0.981	1	0	1	1	0	1	1	0	1	1	0.338	0.664	0.966	0.761	0.464	1	0.318	0.751	0.877	0.649	0.441	0.652	-0.975	0.567	0.767	0	1	1	conserved hypothetical protein	Hypothetical, unclassified or unknown
PA14_10040		0	1	1	-0.678	0.125	1	0.45	0.417	1	-0.197	0.664	1	-0.407	0.402	0.871	0	1	1	0	1	1	0	1	1	0	1	1	0	1	1	amidase family protein	Carbon compound catabolism
PA14_10050		0.158	0.89	1	0	1	1	-0.544	0.824	1	-2.997	0.192	1	-999	0.069	0.681	1.308	1	1	0	1	1	0	1	1	0	1	1	1.272	0.956	0.97	hypothetical protein	Hypothetical, unclassified or unknown
PA14_10070		0	1	1	0	1	1	0	1	1	0	1	1	0	1	1	-1.639	0.601	1	0	1	1	0	1	1	0	1	1	2.486	0.012	0.041	putative zinc-dependent oxidoreductase	Putative enzymes
PA14_10080		2.162	0.528	1	-999	1	1	1.031	0.65	1	2.139	0.615	1	0.473	0.997	1	0.542	0.936	1	0	1	1	999	0.576	0.759	-999	0.864	0.973	0	1	1	hypothetical protein	Hypothetical, unclassified or unknown
PA14_10090		0	1	1	-0.841	0.197	1	0	1	1	-0.942	0.119	1	-0.835	0.238	0.849	0	1	1	0	1	1	0.044	0.962	1	-0.367	0.674	0.829	0	1	1	possible LysR family transcription regulator	Transcriptional regulators
PA14_10110		-2.818	0.273	1	-1.832	0.219	1	0	1	1	0.013	1	1	-1.001	0.596	0.94	0.849	1	1	0.362	1	1	0	1	1	1.22	0.609	0.789	2.388	0.013	0.044	putative transporter	Transport of small molecules
PA14_10120		0	1	1	-2.009	0.098	1	0.241	0.777	1	0.584	0.458	1	-0.395	0.58	0.935	0	1	1	0	1	1	0	1	1	0.172	0.804	0.941	0.91	0.472	0.529	possible LysR family transcription regulator	Transcriptional regulators
PA14_10130		0	1	1	-0.089	0.851	1	0	1	1	0	1	1	0.19	0.993	1	1.077	0.81	1	-0.34	0.633	0.795	0	1	1	1.608	0.177	0.4	1.611	0.171	0.229	putative short-chain dehydrogenase	Putative enzymes
PA14_10140	fepG	0	1	1	-0.724	0.815	1	999	0.61	1	-0.342	0.705	1	-1.275	0.314	0.849	0	1	1	3.167	0.33	0.548	-0.013	1	1	0	1	1	0	1	1	ferric enterobactin transport protein FepG	Membrane proteins; Transport of small molecules
PA14_10160	fepD	0.353	0.827	1	0	1	1	0.471	0.763	1	-0.039	0.982	1	-1.334	0.084	0.739	0	1	1	0.752	0.759	0.881	-0.628	1	1	999	0.598	0.789	999	0	0.004	ferric enterobactin transport protein FepD	Membrane proteins; Transport of small molecules
PA14_10170	fepB	-1.038	1	1	0	1	1	-0.121	1	1	0.114	0.891	1	-0.037	0.988	1	0	1	1	-0.485	0.966	1	-0.574	0.979	1	0	1	1	2.161	0.057	0.11	ferrienterobactin-binding periplasmic protein precursor FepB	Transport of small molecules
PA14_10180	fepC	0.576	0.599	1	-0.584	0.516	1	-0.994	0.716	1	-0.556	0.331	1	-0.738	0.252	0.849	-0.379	0.728	1	-1.638	0.322	0.54	1.92	0.645	0.811	0	1	1	0	1	1	ferric enterobactin transport protein FepC	Transport of small molecules
PA14_10190		-3.075	0.019	0.294	0	1	1	0.018	0.845	1	0.715	0.466	1	-0.185	0.71	0.981	1.028	0.811	1	0	1	1	0	1	1	0	1	1	1.332	0.056	0.108	putative transcriptional regulator	Transcriptional regulators
PA14_10200		-0.706	0.412	1	0	1	1	0.661	0.565	1	0	1	1	-0.018	0.805	0.994	0	1	1	0	1	1	-0.005	1	1	0	1	1	2.234	0.019	0.055	putative TonB-dependent receptor protein	Membrane proteins; Transport of small molecules
PA14_10210		-4.422	0.018	0.282	0	1	1	-0.024	1	1	0	1	1	0	1	1	-1.219	0.687	1	-0.837	0.715	0.85	0	1	1	-0.625	0.993	1	3.618	0.005	0.023	putative oxidoreductase	Energy metabolism
PA14_10220	ygiM*	-3.166	0.145	1	999	0.136	1	-0.522	0.402	1	1.17	0.425	1	0.62	0.663	0.966	2.069	0.432	1	0.869	0.204	0.436	0	1	1	-0.23	1	1	1.522	0.227	0.287	putative SH3 domain protein	Hypothetical, unclassified or unknown
PA14_10230	adh	0.331	0.805	1	-0.492	0.879	1	1.645	0.093	1	0	1	1	0	1	1	0	1	1	-0.919	0.153	0.379	0	1	1	2.67	0.121	0.331	3.849	0	0.003	2,3-butanediol dehydrogenase	Carbon compound catabolism
PA14_10240	acoC*	-0.627	0.385	1	0	1	1	0.184	1	1	1.039	0.352	1	0	1	1	1.334	0.873	1	-0.922	0.285	0.506	1.885	0.628	0.798	2.582	0.425	0.641	3.753	0	0	putative hydrolase	Carbon compound catabolism
PA14_10250	acoB	0	1	1	0	1	1	-0.678	0.588	1	0.81	0.632	1	-0.045	1	1	-0.312	0.711	1	0	1	1	2.127	0.497	0.697	999	0.038	0.159	5.809	0	0	acetoin catabolism protein AcoB	Carbon compound catabolism
PA14_10260	acoA*	0.906	1	1	0	1	1	-999	0.403	1	0	1	1	0	1	1	-1.287	1	1	-1.131	0.29	0.511	0	1	1	2.573	0.301	0.525	6.191	0	0.003	putative acetoin dehydrogenase E1 component	Carbon compound catabolism
PA14_10270	acoX*	-0.648	0.744	1	999	0.933	1	999	1	1	0	1	1	999	0.704	0.979	0	1	1	0	1	1	0	1	1	999	0.231	0.456	999	0	0	putative acetoin catabolism protein	Carbon compound catabolism
PA14_10280		1.774	0.766	1	0	1	1	-0.994	0.903	1	1.863	0.726	1	0	1	1	0	1	1	-3.316	0.013	0.073	0.372	1	1	2.337	0.392	0.607	6.468	0	0	putative short-chain dehydrogenase	Putative enzymes
PA14_10290	acoR	-0.764	0.707	1	0	1	1	0.392	0.576	1	0.466	0.252	1	-0.446	0.471	0.896	4.122	0	0	4.203	0	0	0.547	0.317	0.54	2.352	0	0.005	2.724	0	0	transcriptional regulator AcoR	Transcriptional regulators
PA14_10300		-0.623	0.784	1	2.049	0.314	1	0	1	1	0	1	1	0	1	1	4.739	0.002	0.034	6.024	0	0	-1.063	0.496	0.697	3.484	0.202	0.43	3.006	0.003	0.016	putative efflux protein	Protein secretion / Export apparatus
PA14_10320		0.924	0.927	1	0	1	1	-0.525	0.474	1	0	1	1	0	1	1	0	1	1	-0.955	0.084	0.268	0.614	0.547	0.735	1.41	0.063	0.226	0	1	1	putative transcriptional regulator	Transcriptional regulators
PA14_10330	ompK*	0	1	1	-0.893	0.111	1	-0.754	0.675	1	-1.104	0.093	1	-1.895	0.013	0.267	0	1	1	0	1	1	0.527	0.554	0.741	2.248	0.025	0.118	2.522	0.045	0.095	putative outer membrane protein precursor	Protein secretion / Export apparatus
PA14_10340	cvaB*	-1.332	0.173	1	-0.25	0.596	1	-0.561	0.49	1	-1.037	0.011	1	-1.597	0.001	0.03	0	1	1	0	1	1	0	1	1	2.042	0	0.004	2.346	0	0.001	putative toxin transporter	Protein secretion / Export apparatus; Membrane proteins; Transport of small molecules
PA14_10350		-0.231	0.879	1	-0.61	0.085	1	-0.594	0.495	1	-0.412	0.278	1	-1.588	0	0.013	0	1	1	-0.783	0.309	0.529	0	1	1	1.549	0.005	0.033	2.35	0	0.002	putative secretion protein	Protein secretion / Export apparatus
PA14_10360		0	1	1	0	1	1	-0.176	0.804	1	-0.525	0.13	1	-0.72	0.078	0.719	0.642	0.377	0.984	0	1	1	0.257	0.555	0.742	0.659	0.075	0.25	1.216	0.008	0.033	conserved hypothetical protein	Hypothetical, unclassified or unknown
PA14_10370	choS*	0.729	0.603	1	-0.672	0.101	1	0	1	1	-0.446	0.292	1	-1.584	0.002	0.075	-1.591	0.18	0.828	-1.753	0.008	0.05	1.039	0.148	0.374	4.835	0	0	5.232	0	0	putative cholesterol oxidase	Fatty acid and phospholipid metabolism
PA14_10380		0.208	0.677	1	0	1	1	-0.071	0.761	1	0	1	1	-1.62	0	0.002	-2.073	0.025	0.275	-2.697	0	0	1.198	0.117	0.327	5.57	0	0	5.683	0	0	hypothetical protein	Hypothetical, unclassified or unknown
PA14_10400		1.774	0.964	1	0	1	1	999	1	1	999	0.97	1	999	0.704	0.979	0	1	1	-0.221	1	1	0	1	1	0	1	1	4.506	0.044	0.095	hypothetical protein	Hypothetical, unclassified or unknown
PA14_10410		-1.033	0.69	1	-999	1	1	0	1	1	0	1	1	1.524	0.988	1	0	1	1	0	1	1	0	1	1	0	1	1	999	0.543	0.6	hypothetical protein	Hypothetical, unclassified or unknown
PA14_10420	tyrS	-0.04	0.936	1	0.985	0.422	1	0.685	0.477	1	0	1	1	0	1	1	1.481	0.721	1	0	1	1	0	1	1	0	1	1	0	1	1	tyrosyl-tRNA synthetase	Amino acid biosynthesis and metabolism; Translation, post-translational modification and degradation
PA14_10440	opdL*	1.502	0.311	1	-2.055	0.502	1	0	1	1	-1.333	0.606	1	0	1	1	2.211	0.561	1	1.575	0.256	0.481	0	1	1	0	1	1	1.929	0.022	0.06	putative porin	Transport of small molecules
PA14_10470	bcr*	0	1	1	-0.441	0.958	1	0	1	1	-0.113	0.941	1	-0.065	0.825	0.996	0	1	1	-0.717	0.443	0.652	0	1	1	0	1	1	0	1	1	putative MFS transporter	Membrane proteins; Transport of small molecules
PA14_10480		1.218	0.161	1	0.671	0.378	1	-0.525	0.436	1	0	1	1	0.816	0.216	0.849	2.323	0.309	0.934	1.08	0.137	0.359	-0.682	0.475	0.677	0	1	1	-0.607	0.78	0.818	putative transcriptional regulator	Transcriptional regulators
PA14_10490		1.245	0.464	1	0.259	0.31	1	-0.43	0.642	1	0	1	1	0	1	1	0.679	0.647	1	1.936	0	0.003	0.833	0.02	0.105	0	1	1	1.096	0.006	0.027	hypothetical protein	Hypothetical, unclassified or unknown
PA14_10500	ccoN*	0	1	1	0	1	1	-0.054	0.898	1	0	1	1	0	1	1	0	1	1	1.642	0.002	0.013	0.586	0.068	0.238	-1.565	0	0	0.917	0.012	0.041	cytochrome c oxidase subunit (cbb3-type)	Energy metabolism
PA14_10530		0	1	1	-0.448	0.188	1	-0.218	0.922	1	0	1	1	0	1	1	0	1	1	2.111	0	0.001	0	1	1	-1.772	0.001	0.006	0	1	1	putative transcriptional regulator, GntR family	Transcriptional regulators
PA14_10540	fixG*	0	1	1	-0.264	0.532	1	-0.721	0.695	1	0	1	1	0.247	0.905	1	0	1	1	2.378	0.009	0.055	0	1	1	-1.974	0	0	-0.764	0.099	0.158	putative iron-sulfur cluster-binding protein	Energy metabolism; Putative enzymes
PA14_10550	cysI*	0	1	1	0	1	1	-0.286	0.804	1	0.215	0.523	1	0	1	1	0	1	1	0.643	0.187	0.418	0	1	1	-0.968	0.003	0.025	0	1	1	putative sulfite or nitrite reductas	Central intermediary metabolism
PA14_10560		0	1	1	0	1	1	-0.25	0.812	1	0.059	0.912	1	-0.058	0.749	0.987	0	1	1	0.415	0.456	0.662	-0.354	0.301	0.528	-0.619	0.183	0.405	0.629	0.117	0.175	conserved hypothetical protein	Hypothetical, unclassified or unknown
PA14_10570	hpcH*	-0.148	1	1	0	1	1	0.808	0.986	1	0.108	1	1	-3.933	0.176	0.842	1.372	1	1	0	1	1	-0.19	1	1	0	1	1	2.958	0.251	0.312	putative 2,4-dihydroxyhept-2-ene-1,7-dioic acid aldolase	Carbon compound catabolism; Putative enzymes
PA14_10590	hpcG	0	1	1	0	1	1	0	1	1	-1.044	0.795	1	-0.758	0.845	0.999	1.491	0.928	1	0	1	1	999	0.191	0.423	0	1	1	0.262	0.591	0.643	2-oxo-hept-3-ene-1,7-dioate hydratase	Carbon compound catabolism
PA14_10600	hpaX*	0	1	1	0.809	0.596	1	0.811	0.686	1	0	1	1	0	1	1	0	1	1	0	1	1	0	1	1	0.922	0.609	0.789	2.12	0.073	0.129	putative MFS transporter	Membrane proteins; Carbon compound catabolism; Transport of small molecules
PA14_10610	hpcD	0	1	1	0	1	1	-0.759	0.597	1	-1.9	0.213	1	0	1	1	0.543	0.929	1	0.825	0.517	0.711	0	1	1	0	1	1	0.694	1	1	5-carboxymethyl-2-hydroxymuconate isomerase	Carbon compound catabolism
PA14_10620	hpcB	1.024	0.307	1	0	1	1	0	1	1	-1.267	0.287	1	0	1	1	0.342	0.828	1	0	1	1	0	1	1	-999	0.241	0.469	0	1	1	homoprotocatechuate 2,3-dioxygenase	Carbon compound catabolism
PA14_10630	hpcC	0.579	0.522	1	0	1	1	-0.518	0.486	1	0	1	1	0	1	1	0	1	1	0	1	1	0.347	0.702	0.856	0	1	1	0	1	1	5-carboxy-2-hydroxymuconate semialdehyde dehydrogenase	Carbon compound catabolism
PA14_10640	hpaG2*	0.398	0.516	1	-1.42	0.775	1	0	1	1	1.464	0.284	1	0	1	1	0.417	0.891	1	0	1	1	2.599	0.303	0.529	-0.956	1	1	1.81	0.323	0.386	putative 4-hydroxyphenylacetate degradation bifunctional isomerase	Central intermediary metabolism
PA14_10650	hpaG1*	0	1	1	-0.869	1	1	0	1	1	0	0.291	1	0	1	1	0	1	1	1.824	0.567	0.748	0	1	1	999	0.598	0.789	2.663	0.168	0.226	putative 4-hydroxyphenylacetate degradation bifunctional isomerase	Central intermediary metabolism
PA14_10660	hpaA*	0.397	0.709	1	-0.353	0.729	1	0	1	1	0	1	1	-1.411	0.168	0.842	0	1	1	0	1	1	0.671	0.888	0.981	0.812	0.495	0.696	2.411	0.131	0.188	putative transcriptional regulator	Transcriptional regulators
PA14_10670	aph	0.759	0.282	1	1.729	0.16	1	0	1	1	2.537	0.064	1	2.284	0.146	0.827	0.357	0.818	1	0	1	1	0.494	0.86	0.963	0	1	1	-0.218	0.813	0.847	aminoglycoside 3'-phosphotransferase type IIb	Antibiotic resistance and susceptibility
PA14_10680		0.858	0.253	1	0	1	1	-0.156	0.99	1	0	1	1	-0.662	0.235	0.849	-0.786	0.576	1	0.119	0.722	0.856	-0.902	0.227	0.459	0	1	1	0	1	1	putative periplasmic protein	Membrane proteins
PA14_10700		0.957	0.164	1	0	1	1	-0.227	0.704	1	0	1	1	-0.434	0.236	0.849	0	1	1	-0.365	0.426	0.638	-1.046	0.003	0.023	0	1	1	0	1	1	putative bacteriophytochrome	Two-component regulatory systems
PA14_10710		1.03	0.491	1	-0.616	0.074	1	0.293	0.528	1	0	1	1	0	1	1	0	1	1	-0.353	0.618	0.786	-0.103	0.755	0.893	0	1	1	0	1	1	putative heme oxygenase	Transport of small molecules
PA14_10730		0	1	1	0	1	1	0	1	1	0	1	1	0.005	0.788	0.991	0	1	1	-0.748	0.123	0.34	0	1	1	0	1	1	0	1	1	putative decarboxylase family protein	Putative enzymes
PA14_10740		0	1	1	-0.563	0.456	1	-0.498	0.701	1	0	1	1	0	1	1	1.212	0.283	0.928	0	1	1	-0.722	0.567	0.752	0.897	0.31	0.529	1.847	0.003	0.015	spermidine acetyltransferase	Putative enzymes; Antibiotic resistance and susceptibility; Amino acid biosynthesis and metabolism
PA14_10750	sotB*	0	1	1	0.214	0.955	1	0	1	1	-0.247	0.911	1	0	1	1	0.87	1	1	-0.84	0.218	0.447	0	1	1	0.724	0.65	0.808	0	1	1	putative MFS transporter	Membrane proteins; Transport of small molecules
PA14_10770		0.56	0.361	1	-0.395	0.268	1	0.293	0.53	1	-0.255	0.457	1	0	1	1	0	1	1	0	1	1	-4.125	0	0	1.198	0.061	0.223	1.503	0.015	0.046	putative sensor/response regulator hybrid	Two-component regulatory systems
PA14_10780		0	1	1	0	1	1	0.837	0.328	1	-0.392	0.688	1	0	1	1	-0.979	1	1	0	1	1	-1.329	0.277	0.504	1.415	0.252	0.476	0.868	0.073	0.129	conserved hypothetical protein	Hypothetical, unclassified or unknown
PA14_10790	ampC	-0.48	0.745	1	0.559	0.638	1	0	1	1	-0.286	0.854	1	-0.116	0.81	0.994	1.567	0.688	1	0.074	1	1	0	1	1	-0.031	1	1	1.079	0.125	0.183	cephalosporinase	Adaptation / Protection
PA14_10800	ampR	0	1	1	0	1	1	0.239	0.788	1	-0.398	0.505	1	-0.122	0.85	1	0.799	0.691	1	0.472	0.536	0.725	-0.797	0.132	0.355	-0.042	0.862	0.973	0	1	1	transcriptional regulator AmpR	Transcriptional regulators; Antibiotic resistance and susceptibility
PA14_10820		0	1	1	0	1	1	0.424	0.557	1	0	1	1	0	1	1	-0.675	0.452	1	-0.322	0.32	0.539	-1.527	0.006	0.043	0	1	1	0	1	1	putative HDIG domain protein	Cell wall / LPS / capsule; Motility / Attachment
PA14_10830		-1.246	0.159	1	0	1	1	0	1	1	0.242	0.579	1	0	1	1	-0.62	0.508	1	0	1	1	0	1	1	0	1	1	-0.871	0.188	0.246	putative transcriptional regulator, LysR family	Transcriptional regulators
PA14_10840		0.76	0.73	1	-0.16	0.726	1	0	1	1	-0.499	0.641	1	0	1	1	0	1	1	0	1	1	0.81	0.493	0.696	0	1	1	0	1	1	putative dehydrogenase	Putative enzymes
PA14_10850		-1.051	0.4	1	0	1	1	0.059	0.915	1	0.739	0.768	1	0.822	0.767	0.987	0	1	1	-0.076	0.917	0.976	-2.202	0.15	0.375	0	1	1	2.231	0.024	0.064	putative dehydrogenase	Putative enzymes; Central intermediary metabolism
PA14_10870		1.184	1	1	0	1	1	-2.016	0.671	1	-0.359	1	1	0	1	1	1.957	1	1	0	1	1	0	1	1	0	1	1	3.345	0.059	0.112	putative porin	Transport of small molecules
PA14_10890		-0.226	1	1	999	0.933	1	999	1	1	999	0.97	1	0	1	1	0	1	1	0.015	0.905	0.969	0	1	1	0	1	1	4.442	0.053	0.106	putative short-chain dehydrogenase	Putative enzymes
PA14_10900	ydjL*	-0.233	0.874	1	-999	0.792	1	-999	0.657	1	0.139	1	1	0	1	1	0	1	1	-0.075	1	1	0	1	1	0	1	1	999	0.013	0.044	putative Zn-dependent alcohol dehydrogenase	Putative enzymes
PA14_10910	phlE*	-1.595	1	1	0.031	0.962	1	0	1	1	-1.311	0.201	1	0	1	1	0.109	0.832	1	0	1	1	-1.198	0.496	0.697	-2.462	0.378	0.591	0.901	0.062	0.116	putative major facilitator family transporter	Membrane proteins; Transport of small molecules
PA14_10920	dad*	-999	0.655	1	-999	0.821	1	0	1	1	0	0.762	1	0	1	1	0	1	1	-999	0.675	0.82	0	1	1	0	1	1	3.749	0.212	0.271	putative 2,4'-dihydroxyacetophenone dioxygenase	Putative enzymes
PA14_10940		-0.768	0.367	1	0.014	0.809	1	0	1	1	0	1	1	0	1	1	-0.958	0.399	0.999	0	1	1	0	1	1	0	1	1	0	1	1	putative transcriptional regulator, AraC family	Transcriptional regulators
PA14_10950		-999	0.236	1	-0.153	1	1	1.377	0.528	1	-0.765	0.65	1	0	1	1	1.243	0.971	1	0.892	0.176	0.408	-0.428	0.998	1	0.215	1	1	0	1	1	conserved hypothetical protein	Hypothetical, unclassified or unknown
PA14_10960		-1.45	0.541	1	-0.818	0.997	1	0.896	0.761	1	0.996	0.458	1	0	1	1	-1.134	1	1	0	1	1	-0.627	0.832	0.939	999	0.373	0.591	2.784	0.066	0.12	possible ferridoxin oxidoreductase subunit	Putative enzymes
PA14_10970		-1.346	0.434	1	999	0.376	1	-1.511	0.728	1	2.185	0.525	1	1.093	0.992	1	0	1	1	2.151	0.062	0.222	999	0.759	0.894	0	1	1	1.8	0.136	0.192	putative flavodoxin reductase	Energy metabolism
PA14_10980		-0.919	0.807	1	0	1	1	-0.728	0.366	1	0	1	1	0	1	1	0.28	0.808	1	0.698	0.269	0.494	0	1	1	0	1	1	1.151	0.08	0.136	hypothetical protein	Hypothetical, unclassified or unknown
PA14_10990	hpaC	999	0.721	1	-2.268	0.244	1	0	1	1	-2.501	0.132	1	-2.177	0.169	0.842	0	1	1	1.654	0.433	0.643	-999	0.322	0.544	0	1	1	4.824	0.001	0.007	4-hydroxyphenylacetate 3-monooxygenase small chain	Carbon compound catabolism
PA14_11000	hpaA	1.078	0.65	1	0.921	0.438	1	0	1	1	0.255	0.788	1	0.128	1	1	1.397	0.76	1	0	1	1	0.334	0.919	0.995	0	1	1	1.345	0.038	0.086	4-hydroxyphenylacetate 3-monooxygenase large chain	Carbon compound catabolism
PA14_11010		-1.272	0.686	1	-0.007	1	1	0	1	1	0.448	0.742	1	0.775	0.366	0.856	4.935	0.207	0.859	0	1	1	-0.21	1	1	0	1	1	1.137	0.037	0.084	conserved hypothetical protein	Hypothetical, unclassified or unknown
PA14_11020	fabG*	-1.648	0.68	1	999	0.933	1	0.006	1	1	0	1	1	0.473	0.997	1	0	1	1	0	1	1	0	1	1	0	1	1	2.044	0.07	0.125	putative short-chain dehydrogenase	Putative enzymes
PA14_11030		0	1	1	0	1	1	999	0.127	1	0	1	1	0	1	1	0	1	1	0	1	1	999	0.759	0.894	0	1	1	2.685	0.035	0.082	putative aminotransferase	Transport of small molecules; Putative enzymes
PA14_11050	moaF*	0	1	1	999	0.933	1	-1.194	0.882	1	0	1	1	0	1	1	0	1	1	-0.837	0.355	0.57	0	1	1	999	0.935	1	3.697	0.02	0.057	conserved hypothetical protein	Hypothetical, unclassified or unknown
PA14_11060	cupB1	0	1	1	-0.037	1	1	0	1	1	-1.161	0.217	1	-0.994	0.265	0.849	1.234	0.854	1	0	1	1	0	1	1	2.047	0.11	0.315	1.512	0.407	0.467	putative fimbrial subunit CupB1	Motility / Attachment
PA14_11070	cupB2	0.893	0.554	1	1.36	0.41	1	0	1	1	-2.152	0.36	1	-0.399	0.844	0.999	2.066	0.687	1	0.017	0.985	1	0	1	1	2.439	0.619	0.789	1.788	0.118	0.176	chaperone CupB2	Motility / Attachment; Chaperones / Heat shock proteins
PA14_11080	cupB3	-0.382	1	1	1.304	0.267	1	0	1	1	0	1	1	0	1	1	0	1	1	0	1	1	0	1	1	0	1	1	2.196	0.027	0.068	usher CupB3	Motility / Attachment
PA14_11090	cupB4	-0.101	0.641	1	-0.952	1	1	2.949	0.363	1	0	1	1	1.816	0.63	0.955	0	1	1	0	1	1	0.482	1	1	0	1	1	2.739	0.145	0.203	chaperone CupB4	Motility / Attachment; Chaperones / Heat shock proteins
PA14_11100	cupB5	-0.303	1	1	0	1	1	0	1	1	0	1	1	-0.783	0.208	0.849	0	1	1	0	1	1	0	1	1	0	1	1	0	1	1	adhesive protein CupB5	Motility / Attachment
PA14_11110	cupB6	0.33	0.978	1	0	1	1	0	1	1	1.215	0.227	1	0	1	1	0.751	0.994	1	0	1	1	0.8	0.636	0.805	0	1	1	0	1	1	fimbrial protein cupB6	Motility / Attachment
PA14_11120	rcsB*	0.838	0.794	1	-0.361	0.686	1	-0.166	0.988	1	-0.973	0.083	1	-0.054	0.794	0.991	0	1	1	-1.006	0.046	0.179	0.629	0.456	0.664	0	1	1	-0.853	0.078	0.135	putative regulator of capsule synthesis	Transport of small molecules; Transcriptional regulators
PA14_11130		0	1	1	0	1	1	-0.261	0.838	1	0	1	1	0	1	1	0	1	1	0	1	1	-0.464	0.343	0.562	0	1	1	0	1	1	putative short chain dehydrogenase	Putative enzymes
PA14_11140		0.399	0.717	1	0	1	1	0	1	1	0	1	1	0	1	1	0.473	0.53	1	-0.337	0.604	0.777	-0.73	0.037	0.163	0	1	1	1.585	0.001	0.008	putative nonribosomal peptide synthetase	Biosynthesis of cofactors, prosthetic groups and carriers; Adaptation / Protection
PA14_11150		-0.229	0.72	1	0	1	1	0	1	1	0	1	1	1.032	0.504	0.911	0	1	1	0.54	1	1	0	1	1	-2.695	0.342	0.563	0	1	1	putative transcriptional regulator	Transcriptional regulators
PA14_11160		1.861	0.518	1	-1.655	0.405	1	0.666	0.919	1	1.121	0.386	1	0.992	0.543	0.928	0.543	0.872	1	-0.859	0.276	0.499	1.152	0.621	0.793	-0.95	0.64	0.803	0	1	1	conserved hypothetical protein	Hypothetical, unclassified or unknown
PA14_11170		-0.931	0.687	1	-0.344	0.715	1	0	1	1	0	1	1	0	1	1	1.557	0.375	0.984	0.901	0.152	0.379	0.304	0.521	0.719	0.745	0.274	0.497	0.7	0.048	0.1	conserved hypothetical protein	Hypothetical, unclassified or unknown
PA14_11180		2.473	0.477	1	1.494	0.184	1	0	1	1	0	1	1	-1.022	0.755	0.987	1.951	0.689	1	0	1	1	0	1	1	-0.181	1	1	2.347	0.025	0.065	putative transcriptional regulator	Transcriptional regulators
PA14_11190	styD*	0	1	1	0	1	1	-0.306	0.89	1	0	1	1	0	1	1	1.023	0.913	1	0	1	1	-1.906	0.093	0.287	0.249	0.895	0.991	1.63	0.072	0.129	putative aldehyde dehydrogenase	Putative enzymes
PA14_11210		-1.799	0.059	0.706	0.248	0.814	1	1.463	0.427	1	1.657	0.259	1	1.759	0.194	0.842	0	1	1	-0.586	0.749	0.875	0	1	1	1.221	0.836	0.959	3.167	0.001	0.005	putative amino acid permease	Transport of small molecules
PA14_11230		0	1	1	0.344	1	1	0.006	1	1	0.217	1	1	0.589	1	1	0	1	1	-1.778	0.708	0.844	0	1	1	0	1	1	5.413	0.002	0.013	conserved hypothetical protein	Hypothetical, unclassified or unknown
PA14_11240		1.284	0.395	1	0	1	1	-0.622	0.842	1	0.115	0.919	1	-0.906	0.156	0.842	1.448	0.638	1	0	1	1	0	1	1	0	1	1	0.971	0.119	0.177	putative transcriptional regulator	Transcriptional regulators
PA14_11250		0.323	0.47	1	0	1	1	0	1	1	0	1	1	0	1	1	0	1	1	0	1	1	0	1	1	0	1	1	0	1	1	putative dTDP-4-rhamnose reductase-related protein	Cell wall / LPS / capsule
PA14_11260		-1.795	0.388	1	0	1	1	0	1	1	0	1	1	0	1	1	-0.538	0.284	0.928	0.711	0.184	0.415	0.48	0.276	0.503	0	1	1	0	1	1	putative NAD-dependent epimerase	Central intermediary metabolism
PA14_11270	oprG	0.874	0.256	1	-1.079	0.004	0.234	0	1	1	-0.69	0.048	1	-0.163	0.491	0.906	1.022	0.087	0.616	0.428	0.426	0.638	-0.075	0.759	0.894	-1.378	0.01	0.059	-1.974	0	0.001	outer membrane protein OprG precursor	Membrane proteins
PA14_11280		0.94	0.431	1	0.619	0.243	1	0.456	0.535	1	-0.343	0.69	1	-0.238	0.78	0.991	0.077	0.671	1	1.106	0.061	0.218	0.552	0.407	0.621	-0.167	0.761	0.906	0	1	1	putative lipoprotein	Fatty acid and phospholipid metabolism
PA14_11290		0	1	1	0.698	0.737	1	-0.251	0.545	1	0.935	0.139	1	0	1	1	0	1	1	0.702	0.46	0.666	0	1	1	0	1	1	0	1	1	putative permease	Membrane proteins
PA14_11310		0	1	1	-0.566	0.905	1	-0.717	0.455	1	0	1	1	0	1	1	1.716	0.558	1	0.809	0.412	0.623	-1.463	0.154	0.382	-1.729	0.233	0.459	0	1	1	putative ABC transporter, ATP-binding protein	Transport of small molecules
PA14_11320		999	0.721	1	0.07	0.847	1	-1.028	0.273	1	1.19	0.369	1	1.19	0.443	0.888	2.053	0.5	1	0.239	0.855	0.947	-0.12	0.956	1	1.184	0.377	0.591	0	1	1	conserved hypothetical protein	Hypothetical, unclassified or unknown
PA14_11330		-2.181	0.228	1	0.219	0.877	1	0	1	1	0	1	1	0	1	1	0.864	1	1	0	1	1	0	1	1	2.439	0.619	0.789	0	1	1	conserved hypothetical protein	Hypothetical, unclassified or unknown
PA14_11340	trx-1*	-0.71	0.261	1	0	1	1	-0.083	0.914	1	-0.206	0.605	1	0	1	1	0	1	1	0	1	1	0.371	0.395	0.61	0	1	1	-0.004	0.557	0.612	putative thioredoxin	Energy metabolism
PA14_11350		0.539	0.324	1	-1.497	0.151	1	0.496	0.464	1	-0.1	0.928	1	0.187	0.974	1	1.288	0.595	1	0.574	0.577	0.756	0	1	1	0	1	1	0	1	1	hypothetical phypothetical protein	Hypothetical, unclassified or unknown
PA14_11370		-0.148	0.985	1	0	1	1	0	1	1	0.611	0.65	1	0	1	1	0	1	1	0	1	1	-1.82	0.625	0.796	0.991	0.468	0.671	1.36	0.027	0.07	putative lipoprotein	Fatty acid and phospholipid metabolism
PA14_11380	nrdR	0	1	1	0	1	1	0	1	1	0.676	0.312	1	0.968	0.2	0.843	0.865	0.448	1	0	1	1	0.268	0.756	0.894	0.487	0.339	0.561	0	1	1	putative ATP-cone domain protein	Nucleotide biosynthesis and metabolism; Transcriptional regulators
PA14_11400	ribD	0.762	0.515	1	0	1	1	0.551	0.249	1	0.041	0.96	1	-0.183	0.473	0.897	0	1	1	0	1	1	0	1	1	0	1	1	0	1	1	riboflavin-specific deaminase/reductase	Antibiotic resistance and susceptibility; Biosynthesis of cofactors, prosthetic groups and carriers
PA14_11410	ribC	0.495	0.902	1	0	1	1	0	1	1	0	1	1	0.88	0.116	0.798	1.206	0.623	1	1.129	0.042	0.168	0.847	0.116	0.325	0	1	1	0	1	1	riboflavin synthase alpha chain	Biosynthesis of cofactors, prosthetic groups and carriers
PA14_11420	ribB	-0.16	0.702	1	0	1	1	0.534	0.237	1	0	1	1	0	1	1	0.851	0.373	0.984	0	1	1	1.084	0.015	0.091	0.905	0.037	0.158	0	1	1	GTP cyclohydrolase II / 3,4-dihydroxy-2-butanone 4-phosphate synthase	Biosynthesis of cofactors, prosthetic groups and carriers
PA14_11430	ribH	0	1	1	0	1	1	0	1	1	0	1	1	0	1	1	0.529	0.656	1	0.208	0.765	0.884	0	1	1	-0.562	0.228	0.455	0	1	1	6,7-dimethyl-8-ribityllumazine synthase	Biosynthesis of cofactors, prosthetic groups and carriers
PA14_11450	nusB	-0.119	1	1	0	1	1	0	1	1	0	1	1	0	1	1	0	1	1	0.038	0.915	0.974	0.678	0.154	0.382	-0.988	0.152	0.371	-0.9	0.074	0.13	NusB	Transcription, RNA processing and degradation
PA14_11460	thiL	0	1	1	0.073	0.947	1	0	1	1	-0.001	1	1	0	1	1	0.857	0.681	1	0	1	1	0	1	1	-0.908	0.26	0.484	0	1	1	thiamine monophosphate kinase	Biosynthesis of cofactors, prosthetic groups and carriers
PA14_11470	pgpA	-0.054	0.87	1	0	1	1	0.063	0.994	1	0.646	0.369	1	0.541	0.396	0.868	-0.139	0.522	1	0	1	1	0	1	1	0	1	1	-0.886	0.04	0.088	phosphatidylglycerophosphatase A	Fatty acid and phospholipid metabolism
PA14_11480		0	1	1	0	1	1	0	1	1	0.282	0.567	1	0	1	1	0	1	1	0	1	1	-0.59	0.459	0.667	0	1	1	0	1	1	hypothetical protein	Hypothetical, unclassified or unknown
PA14_11490		0	1	1	0.409	0.488	1	0	1	1	0	1	1	-0.386	0.562	0.935	0.196	0.775	1	0.772	0.526	0.718	-0.921	0.428	0.641	0.062	1	1	-0.832	0.225	0.284	conserved hypothetical protein	Hypothetical, unclassified or unknown
PA14_11510	ribA	0	1	1	0	1	1	-0.131	0.738	1	0	1	1	0	1	1	0	1	1	-0.157	0.666	0.815	0	1	1	0	1	1	0	1	1	GTP cyclohydrolase II	Biosynthesis of cofactors, prosthetic groups and carriers
PA14_11520		0	1	1	0	1	1	0.027	0.873	1	0	1	1	0	1	1	0	1	1	0.473	0.645	0.803	0.509	0.416	0.628	-0.941	0.124	0.336	-0.899	0.067	0.122	conserved hypothetical protein	Membrane proteins
PA14_11530		0	1	1	0.637	0.399	1	0	1	1	0	1	1	0	1	1	0.937	0.852	1	-0.686	0.353	0.57	0	1	1	0	1	1	0	1	1	putative ABC transporter	Transport of small molecules
PA14_11550	dxs	0	1	1	0	1	1	0	1	1	0.529	0.193	1	0	1	1	0	1	1	0	1	1	0	1	1	0	1	1	-0.811	0.105	0.165	1-deoxyxylulose-5-phosphate synthase	Biosynthesis of cofactors, prosthetic groups and carriers
PA14_11560	ispA	0.331	0.442	1	0	1	1	0	1	1	0.656	0.316	1	0	1	1	0.443	1	1	0.519	0.617	0.785	0	1	1	0	1	1	0	1	1	geranyltranstransferase	Biosynthesis of cofactors, prosthetic groups and carriers
PA14_11570	xseB	0	1	1	0	1	1	0	1	1	0	1	1	0	1	1	1.325	0.661	1	0	1	1	0	1	1	0	1	1	0	1	1	exodeoxyribonuclease VII small subunit	DNA replication, recombination, modification and repair
PA14_11580		0	1	1	-0.374	0.564	1	-0.055	0.781	1	0.093	0.828	1	-0.28	0.714	0.981	0	1	1	0.117	0.913	0.973	-1.754	0.126	0.343	1.475	0.441	0.652	1.482	0.052	0.104	putative racemase	Putative enzymes
PA14_11590		1.312	0.294	1	0.903	0.627	1	0.523	0.465	1	-1.031	0.479	1	-0.616	0.865	1	1.342	0.896	1	0	1	1	999	0.512	0.712	1.625	0.86	0.973	1.967	0.089	0.147	hypothetical protein	Hypothetical, unclassified or unknown
PA14_11600		0.703	0.737	1	-1.119	0.802	1	0	1	1	-3.164	0.091	1	-0.727	0.634	0.956	1.765	0.878	1	1.032	0.367	0.58	-0.636	0.987	1	0	1	1	3.671	0	0.003	possible ABC transporter component	Transport of small molecules
PA14_11610		0	1	1	0.55	1	1	-1.016	0.882	1	0.2	1	1	-999	0.571	0.935	0	1	1	0.499	0.615	0.784	0	1	1	0.375	1	1	3.697	0.02	0.057	possible ABC transporter permease component	Transport of small molecules; Membrane proteins
PA14_11620		-0.379	0.708	1	0	1	1	0.426	1	1	-1.384	0.255	1	-0.772	0.87	1	0.555	0.933	1	-0.349	0.442	0.652	0	1	1	0	1	1	1.682	0.06	0.113	probable ABC transporter	Transport of small molecules
PA14_11630		0	1	1	0.146	1	1	-0.253	0.755	1	0	1	1	-0.341	0.38	0.857	0	1	1	0	1	1	0	1	1	0.791	0.276	0.499	0.847	0.179	0.238	probable two-component sensor	Two-component regulatory systems
PA14_11650		0	1	1	0	1	1	-0.416	0.338	1	0	1	1	0	1	1	0.593	1	1	0	1	1	0	1	1	0	1	1	0	1	1	hypothetical protein	Hypothetical, unclassified or unknown
PA14_11660	aqpZ	-1.893	0.202	1	-1.148	0.295	1	0	1	1	-0.614	0.578	1	0	1	1	-1.264	0.491	1	0	1	1	0.762	0.552	0.739	0	1	1	0	1	1	aquaporin Z	Membrane proteins; Transport of small molecules
PA14_11670		-0.39	0.642	1	0.4	0.628	1	-2.017	0.483	1	1.062	0.444	1	0	1	1	2.292	0.815	1	0	1	1	-0.627	0.832	0.939	2.507	0.304	0.526	3.366	0.126	0.184	hypothetical protein	Hypothetical, unclassified or unknown
PA14_11680		0	1	1	0	1	1	0	1	1	0.127	0.768	1	0	1	1	0	1	1	0	1	1	0	1	1	0	1	1	0	1	1	probable two-component regulator	Transcriptional regulators; Two-component regulatory systems
PA14_11690	ppa	0.976	0.14	1	0.147	0.977	1	0.12	0.971	1	-0.058	0.899	1	0	1	1	-0.718	0.151	0.772	0.649	0.274	0.497	1.264	0.002	0.019	-1.28	0.007	0.045	-1.287	0.015	0.046	PPase	Energy metabolism; Central intermediary metabolism
PA14_11700		0.85	0.841	1	1.227	0.155	1	0	1	1	-0.146	0.863	1	-0.58	0.378	0.857	-0.727	0.332	0.949	0	1	1	0	1	1	0	1	1	-0.533	0.178	0.236	conserved hypothetical protein	Hypothetical, unclassified or unknown
PA14_11720		0.249	1	1	0	1	1	-0.505	0.377	1	0	1	1	-0.533	0.365	0.856	0	1	1	0.405	0.605	0.778	0	1	1	0.945	0.152	0.373	0	1	1	probable membrane protein	Membrane proteins
PA14_11730		-1.232	0.206	1	-0.43	0.889	1	0	1	1	-0.341	0.819	1	-0.029	0.961	1	0	1	1	-5.712	0	0	0.81	0.878	0.977	0	1	1	1.244	0.019	0.055	possible protein kinase	Translation, post-translational modification and degradation
PA14_11740		0	1	1	-1.107	0.058	1	0	1	1	0	1	1	-0.452	0.43	0.881	0	1	1	-1.113	0.025	0.117	-1.385	0.06	0.22	1.23	0.154	0.373	0	1	1	conserved hypothetical protein	Hypothetical, unclassified or unknown
PA14_11750		0.849	0.81	1	0.375	0.484	1	-0.61	0.231	1	0	1	1	0	1	1	1.032	0.278	0.926	-1.075	0.034	0.148	-0.332	0.573	0.757	0	1	1	0	1	1	probable acetyltransferase	Putative enzymes
PA14_11760	eutC*	-0.212	1	1	0	1	1	0.889	0.27	1	0	1	1	-0.227	0.763	0.987	-1.363	0.394	0.993	-2.113	0	0.001	-0.488	0.27	0.498	0.994	0.386	0.599	1.78	0.003	0.014	putative ethanolamine ammonia-lyase	Carbon compound catabolism
PA14_11770	eutB	0	1	1	-0.298	0.359	1	-0.211	0.672	1	-0.068	0.859	1	0	1	1	-1.519	0.123	0.701	-2.432	0	0	-0.797	0.047	0.189	1.116	0.16	0.381	1.635	0.031	0.077	ethanolamine ammonia-lyase large subunit, EutB	Central intermediary metabolism
PA14_11790		0.883	0.485	1	-0.356	0.324	1	-0.358	0.512	1	0	1	1	-0.554	0.248	0.849	-3.912	0	0	-5.502	0	0	0.839	0.038	0.167	1.921	0.005	0.039	1.327	0.111	0.169	putative amino acid transporter	Transport of small molecules
PA14_11810		0	1	1	-0.658	0.037	0.991	-0.143	0.634	1	0.069	0.881	1	-0.104	0.801	0.994	-6.36	0	0	-0.273	0.903	0.968	0.413	0.216	0.449	1.611	0	0.002	1.931	0.001	0.007	putative aldehyde dehydrogenase	Putative enzymes
PA14_11830		0.058	0.847	1	-0.419	0.278	1	0	1	1	-0.518	0.194	1	-0.44	0.281	0.849	0	1	1	0	1	1	0	1	1	0	1	1	0	1	1	probable transcriptional regulator	Transcriptional regulators
PA14_11845	mpl	0	1	1	0	1	1	0.075	0.89	1	0	1	1	0	1	1	0.285	0.855	1	0	1	1	0	1	1	0	1	1	0	1	1	UDP-N-acetylmuramate:L-alanyl-gamma-D-glutamyl-meso-diaminopimelate ligase	Cell wall / LPS / capsule
PA14_11860		0	1	1	0	1	1	0	1	1	0	1	1	0	1	1	0	1	1	0	1	1	0	1	1	0	1	1	0	1	1	probable aromatic acid decarboxylase	Putative enzymes
PA14_11880		-0.848	0.45	1	-0.261	0.793	1	0	1	1	-0.583	0.581	1	-1.243	0.255	0.849	-1.263	0.489	1	1.345	0.283	0.505	0	1	1	0.573	0.757	0.902	0.934	0.905	0.926	putative lipoprotein	Hypothetical, unclassified or unknown
PA14_11890		-1.371	0.045	0.576	-0.359	0.366	1	-0.064	0.905	1	-0.226	0.539	1	-0.322	0.32	0.849	0	1	1	-1.753	0	0.003	-0.85	0.061	0.222	0.8	0.253	0.476	0.856	0.227	0.286	conserved hypothetical protein	Hypothetical, unclassified or unknown
PA14_11900		-1.254	0.097	0.95	0.072	0.811	1	0.469	0.345	1	0	1	1	0	1	1	-0.534	0.677	1	-1.306	0.02	0.098	0.51	0.258	0.486	0	1	1	0	1	1	hypothetical protein	Membrane proteins
PA14_11910		0.648	0.506	1	0.499	0.723	1	0.234	0.993	1	0.623	0.145	1	0.457	0.267	0.849	0.833	0.303	0.932	0.985	0.279	0.502	-1.56	0.002	0.02	0	1	1	0.718	0.063	0.118	conserved hypothetical protein	Hypothetical, unclassified or unknown
PA14_11920		-1.948	0.025	0.363	0.731	0.541	1	0.51	0.798	1	0	1	1	0	1	1	0	1	1	0	1	1	0	1	1	0	1	1	0	1	1	hypothetical protein	Membrane proteins
PA14_11930		-0.883	0.213	1	0.071	0.837	1	0	1	1	0	1	1	0	1	1	0	1	1	0	1	1	0	1	1	0	1	1	0	1	1	putative membrane protein	Membrane proteins
PA14_11940		-0.466	0.742	1	0	1	1	-0.045	0.925	1	0.007	1	1	0	1	1	-0.716	0.608	1	0	1	1	-1.378	0.013	0.083	-0.034	0.98	1	0	1	1	hypothetical protein	Hypothetical, unclassified or unknown
PA14_11960		0.421	0.557	1	-0.248	0.801	1	0.06	0.867	1	-0.194	0.727	1	-0.415	0.328	0.849	0	1	1	0	1	1	-1.337	0.012	0.077	0	1	1	0	1	1	hypothetical protein	Membrane proteins
PA14_11970		0	1	1	0	1	1	-0.062	0.936	1	0	1	1	0	1	1	0	1	1	0	1	1	-0.877	0.167	0.396	0.565	0.399	0.613	0	1	1	methylpurine-DNA glycosylase family protein	Putative enzymes
PA14_11980		0	1	1	0	1	1	-0.114	0.834	1	0	1	1	0	1	1	0	1	1	0	1	1	0	1	1	-0.025	1	1	0.983	0.131	0.188	possible O-methyltransferase	Putative enzymes
PA14_11990		0.676	0.679	1	-0.308	0.527	1	0.032	0.895	1	-0.523	0.455	1	-1.455	0.054	0.623	0	1	1	-0.563	0.354	0.57	0	1	1	-0.186	1	1	2.093	0.014	0.045	possible hydrolase	Membrane proteins; Putative enzymes
PA14_12010	proA	0.063	0.857	1	0.343	0.407	1	0.38	0.423	1	0	1	1	0	1	1	-0.788	0.449	1	0.125	0.94	0.987	-0.486	0.176	0.406	-0.314	0.349	0.569	-1.082	0.016	0.049	probable gamma-glutamyl phosphate reductase	Amino acid biosynthesis and metabolism; Biosynthesis of cofactors, prosthetic groups and carriers
PA14_12020	nadD	0	1	1	0	1	1	-0.079	0.926	1	-0.337	0.385	1	0	1	1	0.44	0.721	1	0.307	0.543	0.73	-0.013	0.906	0.989	0	1	1	-1.434	0.098	0.157	NadD nicotinic acid mononucleotide adenylyltransferase	Biosynthesis of cofactors, prosthetic groups and carriers
PA14_12030		0	1	1	0	1	1	0	1	1	0	1	1	0	1	1	0	1	1	0	1	1	0	1	1	0	1	1	-0.96	0.036	0.084	conserved hypothetical protein	Hypothetical, unclassified or unknown
PA14_12050		0	1	1	0	1	1	-0.169	0.608	1	0.005	1	1	0	1	1	0.519	0.703	1	0.211	0.817	0.92	0	1	1	0	1	1	-1.148	0.099	0.158	hypothetical protein	Hypothetical, unclassified or unknown
PA14_12060	pbpA	0	1	1	0	1	1	0	1	1	0	1	1	-0.193	0.854	1	0	1	1	1.181	0.023	0.11	-0.48	0.254	0.483	0	1	1	-1.468	0.001	0.006	FtsI / penicillin-binding protein 2	Cell wall / LPS / capsule
PA14_12070	rodA	0	1	1	-0.121	0.949	1	0	1	1	-0.184	0.721	1	-0.344	0.495	0.907	0	1	1	1.318	0.009	0.052	0.061	0.907	0.989	0	1	1	-0.996	0.038	0.086	rod shape-determining protein	Cell wall / LPS / capsule
PA14_12080	sltB1	-3.355	0	0.001	0	1	1	0.094	0.991	1	-0.493	0.21	1	0	1	1	0	1	1	0	1	1	0.367	0.322	0.544	-0.501	0.204	0.431	-0.857	0.063	0.117	soluble lytic transglycosylase B	Cell wall / LPS / capsule
PA14_12090		-0.886	0.18	1	0	1	1	0.171	0.578	1	0	1	1	0	1	1	0	1	1	0	1	1	0	1	1	0	1	1	0	1	1	possible lipoprotein, rlpA family	Hypothetical, unclassified or unknown
PA14_12100	dacC	-0.85	0.233	1	0	1	1	0	1	1	-0.043	0.923	1	-0.269	0.633	0.956	0	1	1	0.776	0.073	0.244	0.018	0.89	0.982	-0.366	0.212	0.439	-0.765	0.115	0.173	D-ala-D-ala-carboxypeptidase	Cell wall / LPS / capsule
PA14_12110		-0.73	0.385	1	0	1	1	0	1	1	-0.397	0.485	1	-0.231	0.822	0.996	0	1	1	0.573	0.155	0.382	0.009	0.928	1	-0.361	0.27	0.492	-1.211	0.012	0.041	conserved hypothetical protein	Hypothetical, unclassified or unknown
PA14_12120	lipB	-0.444	0.615	1	0.491	0.2	1	0.07	0.958	1	0.236	0.661	1	0.531	0.171	0.842	0	1	1	0.866	0.069	0.236	0.039	0.913	0.991	-0.885	0.015	0.084	-1.155	0.01	0.037	lipoate-protein ligase B	Amino acid biosynthesis and metabolism; Biosynthesis of cofactors, prosthetic groups and carriers
PA14_12130	lis	0	1	1	0	1	1	0	1	1	0	1	1	0	1	1	0	1	1	0.491	0.378	0.589	-0.41	0.272	0.5	-0.509	0.135	0.353	-0.923	0.064	0.119	Lipoate synthase	Biosynthesis of cofactors, prosthetic groups and carriers
PA14_12140		0	1	1	-0.678	0.244	1	0	1	1	-0.471	0.31	1	-0.683	0.178	0.842	0	1	1	0	1	1	-1.05	0.149	0.375	1.955	0.124	0.336	1.038	0.259	0.32	putative transcriptional regulator	Transcriptional regulators
PA14_12150		0.686	0.497	1	0	1	1	-1.149	0.39	1	0	1	1	0	1	1	0	1	1	-0.881	0.571	0.751	0	1	1	1.503	0.607	0.789	0	1	1	probable epoxide hydrolase	Putative enzymes
PA14_12160		-4.491	0	0	0	1	1	0	1	1	0	1	1	0	1	1	0	1	1	-0.766	0.291	0.512	0.562	0.215	0.448	0	1	1	0	1	1	putative murein transglycosylase	Putative enzymes
PA14_12170		-999	0.382	1	0	1	1	999	1	1	0	1	1	0	1	1	0	1	1	0	1	1	0	1	1	0	1	1	0	1	1	hypothetical protein	Hypothetical, unclassified or unknown
PA14_12180		0	1	1	-1.869	0.526	1	-0.84	0.491	1	0.014	1	1	-2.279	0.469	0.896	3.14	0.28	0.928	0.901	0.278	0.502	2.256	0.472	0.676	1.446	0.147	0.368	0	1	1	conserved hypothetical protein	Hypothetical, unclassified or unknown
PA14_12200	holA	-1.07	0.607	1	0.22	0.902	1	0	1	1	0	1	1	-0.454	0.499	0.91	0	1	1	0	1	1	0	1	1	0	1	1	0	1	1	DNA polymerase III, delta subunit	DNA replication, recombination, modification and repair
PA14_12210		0	1	1	-0.088	0.679	1	0	1	1	0	1	1	0	1	1	0	1	1	0	1	1	0.222	0.751	0.891	-0.425	0.239	0.467	-0.989	0.053	0.106	hypothetical protein	Hypothetical, unclassified or unknown
PA14_12230	leuS	0	1	1	-0.122	0.734	1	0	1	1	0.257	0.452	1	0	1	1	0	1	1	0	1	1	0.273	0.406	0.62	-0.555	0.071	0.242	-1.057	0.015	0.048	leucyl-tRNA synthetase	Amino acid biosynthesis and metabolism; Translation, post-translational modification and degradation
PA14_12260		0	1	1	0	1	1	0.362	0.713	1	-0.62	0.085	1	-0.444	0.195	0.842	0	1	1	-0.613	0.206	0.437	-2.669	0	0	2.281	0.001	0.013	1.567	0.005	0.024	conserved hypothetical protein	Hypothetical, unclassified or unknown
PA14_12270		0	1	1	0	1	1	0	1	1	-0.706	0.297	1	0	1	1	0	1	1	-0.725	0.256	0.481	0.793	0.341	0.561	0	1	1	0	1	1	conserved hypothetical protein	Hypothetical, unclassified or unknown
PA14_12280	lnt	0	1	1	0.62	0.231	1	0	1	1	0	1	1	0.591	0.209	0.849	-0.066	0.6	1	0.743	0.221	0.45	0.389	0.316	0.539	0	1	1	0	1	1	apolipoprotein N-acyltransferase	Cell wall / LPS / capsule; Translation, post-translational modification and degradation
PA14_12300		0.612	0.327	1	0	1	1	0	1	1	-0.657	0.073	1	0	1	1	0	1	1	0	1	1	0	1	1	0	1	1	-1.212	0.052	0.105	Putative Mg2+ and Co2+ transporter CorC	Adaptation / Protection
PA14_12310		0.907	0.34	1	0	1	1	0	1	1	-0.171	0.652	1	0.125	0.602	0.942	0.145	0.361	0.976	0.748	0.077	0.25	0.209	0.565	0.75	-0.553	0.19	0.414	-1.36	0.003	0.015	conserved hypothetical protein	Hypothetical, unclassified or unknown
PA14_12330		0.871	0.342	1	-0.443	0.133	1	-0.046	0.889	1	-0.028	0.918	1	-0.394	0.302	0.849	0	1	1	0	1	1	-0.578	0.105	0.306	0	1	1	-0.57	0.144	0.201	PhoH family protein	Adaptation / Protection
PA14_12350	orf2*	0	1	1	0.463	0.621	1	-0.013	0.776	1	0	1	1	0.392	0.279	0.849	0.765	0.377	0.984	0	1	1	0.537	0.217	0.45	-0.527	0.204	0.431	-0.838	0.045	0.096	conserved hypothetical protein	Hypothetical, unclassified or unknown
PA14_12360		-0.637	0.878	1	0.645	0.828	1	-0.204	0.576	1	0	1	1	-0.037	0.881	1	-0.267	0.68	1	-0.971	0.257	0.482	0	1	1	0	1	1	0	1	1	conserved hypothetical protein	Hypothetical, unclassified or unknown
PA14_12370		0.711	0.458	1	0	1	1	0	1	1	0	1	1	0	1	1	0	1	1	0	1	1	-0.472	0.228	0.46	-0.396	0.418	0.632	-0.115	0.773	0.812	hypothetical protein	Hypothetical, unclassified or unknown
PA14_12390	hemL	0	1	1	0.013	0.818	1	0	1	1	0	1	1	0	1	1	0	1	1	1.163	0.022	0.108	0	1	1	0	1	1	0	1	1	glutamate 1-semialdehyde 2,1-aminomutase	Biosynthesis of cofactors, prosthetic groups and carriers
PA14_12400	thiE	0	1	1	-0.206	0.581	1	0	1	1	0	1	1	0.007	0.812	0.994	0	1	1	1.285	0.025	0.116	0.62	0.421	0.633	0	1	1	-0.336	0.33	0.391	thiamin-phosphate pyrophosphorylase	Biosynthesis of cofactors, prosthetic groups and carriers
PA14_12410	thiD	-1.099	0.439	1	0	1	1	-0.073	0.921	1	-0.133	0.849	1	0.611	0.545	0.929	1.133	0.419	1	0.392	0.631	0.795	-0.466	0.446	0.655	0	1	1	0	1	1	phosphomethylpyrimidine kinase	Biosynthesis of cofactors, prosthetic groups and carriers
PA14_12440		0	1	1	-0.23	0.753	1	-0.042	0.871	1	-0.759	0.135	1	-0.252	0.828	0.997	1.256	0.302	0.932	0	1	1	0	1	1	-1.049	0.505	0.706	0	1	1	possible transcriptional regulator acrR family	Transcriptional regulators
PA14_12450		0	1	1	0.188	0.745	1	0.185	0.695	1	0.195	0.639	1	-0.34	0.569	0.935	0.711	0.284	0.928	-0.289	0.639	0.799	0	1	1	-0.032	0.991	1	0	1	1	possible acyl-CoA dehydrogenase	Fatty acid and phospholipid metabolism; Putative enzymes
PA14_12470		0	1	1	-0.808	0.601	1	-0.276	0.942	1	-0.673	0.435	1	0.231	0.851	1	1.231	0.3	0.929	0	1	1	0	1	1	-0.697	0.914	1	0	1	1	conserved hypothetical protein	Hypothetical, unclassified or unknown
PA14_12490		-2.207	0.008	0.156	0	1	1	0	1	1	0	1	1	0	1	1	0	1	1	-0.424	0.369	0.582	-0.485	0.239	0.47	0	1	1	0	1	1	AMP nucleosidase	Nucleotide biosynthesis and metabolism
PA14_12530		2.011	0.352	1	0	1	1	-0.049	0.914	1	-0.396	0.513	1	-0.404	0.452	0.892	0.904	0.581	1	0	1	1	-0.8	0.33	0.551	1.594	0.043	0.174	0.927	0.089	0.148	conserved hypothetical protein	Hypothetical, unclassified or unknown
PA14_12540		-1.733	0.177	1	-0.484	0.828	1	0	1	1	-0.344	0.776	1	0	1	1	0.915	1	1	0.991	0.256	0.481	0	1	1	0.838	0.392	0.607	0	1	1	possible pseudouridylate synthase	Transcription, RNA processing and degradation; Putative enzymes
PA14_12550		1.238	0.56	1	999	0.247	1	0	1	1	-2.183	0.635	1	0.003	1	1	0.812	1	1	1.349	0.409	0.621	0	1	1	0	1	1	-1.128	0.073	0.129	hypothetical protein	Hypothetical, unclassified or unknown
PA14_12560		0.427	1	1	-0.185	0.996	1	-0.513	0.37	1	-0.719	0.23	1	-0.704	0.188	0.842	-0.202	0.511	1	-0.456	0.568	0.749	1.205	0.187	0.418	0	1	1	0	1	1	conserved hypothetical protein	Membrane proteins
PA14_12570		1.288	0.421	1	-0.555	0.561	1	-0.072	0.979	1	0	1	1	0	1	1	0	1	1	0.762	0.203	0.436	0	1	1	0	1	1	0	1	1	probable AsnC-family transcriptional regulator	Transcriptional regulators
PA14_12590		-1.448	1	1	0	1	1	1.103	0.387	1	-0.056	1	1	-0.277	0.634	0.956	0	1	1	0	1	1	1.418	0.774	0.903	-0.247	1	1	0	1	1	hypothetical protein	Hypothetical, unclassified or unknown
PA14_12610	cepA*	-1.499	0.276	1	0	1	1	0	1	1	0	1	1	0	1	1	0	1	1	0	1	1	-0.493	0.519	0.716	1.051	0.262	0.485	0	1	1	probable cation efflux family protein	Membrane proteins; Transport of small molecules
PA14_12620		-1.113	0.151	1	0	1	1	0.012	0.862	1	0	1	1	0.317	0.869	1	0	1	1	-1.522	0.005	0.034	-1.685	0.002	0.017	0	1	1	0.821	0.213	0.272	hypothetical protein	Hypothetical, unclassified or unknown
PA14_12630	hrpB*	0	1	1	0	1	1	0	1	1	0	1	1	0	1	1	0	1	1	0.694	0.136	0.359	0	1	1	-0.429	0.446	0.656	0	1	1	putative ATP-dependent helicase	DNA replication, recombination, modification and repair; Putative enzymes
PA14_12640		-1	1	1	-999	0.214	1	0	1	1	0	1	1	0	1	1	-0.042	0.355	0.972	2.681	0.015	0.078	1.478	0.429	0.642	0	1	1	0	1	1	hypothetical protein	Hypothetical, unclassified or unknown
PA14_12650		-1.411	0.835	1	0	1	1	-0.903	0.445	1	0	1	1	0	1	1	2.638	0.357	0.972	3.173	0.014	0.075	1.756	0.672	0.831	0.305	0.868	0.974	1.433	0.062	0.117	hypothetical protein	Hypothetical, unclassified or unknown
PA14_12670		0	1	1	0	1	1	-0.102	0.933	1	0	1	1	0	1	1	0	1	1	0.474	0.628	0.793	-0.65	0.233	0.464	0.533	0.581	0.78	0	1	1	possible nuclease or phosphatase	DNA replication, recombination, modification and repair
PA14_12680		0	1	1	-0.014	0.826	1	1.812	0.129	1	0	1	1	-0.742	0.093	0.748	-0.305	0.834	1	-0.653	0.138	0.361	-3.263	0	0.002	0	1	1	2.155	0.009	0.034	possible short-chain dehydrogenase	Fatty acid and phospholipid metabolism; Putative enzymes
PA14_12690		0.629	0.542	1	0.099	0.73	1	0	1	1	1.05	0.312	1	0	1	1	1.71	0.589	1	0	1	1	-1.629	0.207	0.441	0	1	1	0	1	1	possible glyoxalase	Carbon compound catabolism
PA14_12700		-999	0.463	1	0.944	0.722	1	-0.565	0.276	1	-0.961	0.425	1	0.05	0.848	1	0.797	1	1	-0.924	0.352	0.57	0	1	1	0.182	0.77	0.913	0	1	1	conserved hypothetical protein	Membrane proteins
PA14_12710		0	1	1	0.836	0.71	1	-0.684	0.618	1	-0.791	0.458	1	-0.611	0.418	0.88	0	1	1	-2.249	0.001	0.005	0	1	1	0	1	1	0	1	1	possible Coenzyme F42-dependent N5,N1-methylene tetrahydromethanopterin reductase	Biosynthesis of cofactors, prosthetic groups and carriers
PA14_12730		2.352	0.983	1	0	1	1	-0.743	0.814	1	0	1	1	-1.46	0.605	0.944	1.308	1	1	0	1	1	0.017	1	1	999	0.155	0.373	2.005	0.345	0.406	possible isochorismatase family protein	Amino acid biosynthesis and metabolism
PA14_12740		-0.888	0.193	1	-0.226	0.84	1	0.378	0.328	1	-1.028	0.036	1	-1.14	0.011	0.242	-0.357	0.417	1	0.629	0.212	0.442	-0.129	0.939	1	-0.986	0.073	0.246	-0.272	0.706	0.751	conserved hypothetical protein	Hypothetical, unclassified or unknown
PA14_12750		-0.75	0.295	1	-0.268	0.482	1	-0.282	0.804	1	0	1	1	-0.643	0.317	0.849	-1.096	0.187	0.836	0	1	1	0	1	1	-1.038	0.183	0.405	0	1	1	conserved hypothetical protein	Hypothetical, unclassified or unknown
PA14_12760		0.998	0.336	1	0	1	1	0	1	1	0	1	1	0	1	1	0	1	1	0	1	1	0	1	1	0	1	1	0	1	1	probable ATP-dependent RNA helicase	Transcription, RNA processing and degradation
PA14_12770		0	1	1	0	1	1	-0.165	0.923	1	0.229	0.766	1	0.097	1	1	0	1	1	0	1	1	0	1	1	0	1	1	-0.46	0.861	0.889	conserved hypothetical protein	Hypothetical, unclassified or unknown
PA14_12780		0.614	0.71	1	0.619	0.23	1	0	1	1	0.053	0.915	1	0	1	1	0	1	1	0.595	0.26	0.485	0	1	1	-0.504	0.249	0.474	-1.361	0.034	0.08	probable two-component response regulator	Transcriptional regulators; Two-component regulatory systems
PA14_12810		0	1	1	0	1	1	-0.553	0.335	1	0.209	0.837	1	-0.483	0.618	0.953	0	1	1	0	1	1	-0.538	0.54	0.732	-0.483	0.701	0.853	0	1	1	probable two-component response regulator	Two-component regulatory systems; Nucleotide biosynthesis and metabolism
PA14_12820		0	1	1	0.594	0.339	1	0.084	0.957	1	0	1	1	0	1	1	0	1	1	0	1	1	0.417	0.499	0.699	-0.643	0.452	0.661	0	1	1	probable two-component sensor	Two-component regulatory systems
PA14_12840		0	1	1	-0.162	0.481	1	0	1	1	0	1	1	0	1	1	0	1	1	-0.633	0.128	0.347	-1.625	0	0.004	0.891	0.15	0.371	0.834	0.183	0.241	possible acetyltransferase, GNAT family	Translation, post-translational modification and degradation
PA14_12850		0	1	1	-0.424	0.315	1	0	1	1	0	1	1	0	1	1	0	1	1	0	1	1	-0.921	0.213	0.447	0	1	1	0	1	1	probable acetyltransferase	Translation, post-translational modification and degradation
PA14_12860		-0.426	0.871	1	-0.361	0.571	1	0	1	1	0	1	1	-0.587	0.23	0.849	0	1	1	0	1	1	-0.634	0.211	0.444	0	1	1	0	1	1	conserved hypothetical protein	Hypothetical, unclassified or unknown
PA14_12870	tesB	0	1	1	-0.175	0.586	1	0	1	1	0	1	1	0	1	1	0	1	1	0	1	1	0	1	1	0	1	1	0	1	1	TesB, acyl-CoA thioesterase II	Fatty acid and phospholipid metabolism
PA14_12890		0.799	0.354	1	0	1	1	0.046	0.961	1	0	1	1	-0.876	0.461	0.896	0.518	0.937	1	0	1	1	0	1	1	0	1	1	0	1	1	possible phosphatase/hydrolase	Putative enzymes
PA14_12900		-2.307	0.002	0.043	0	1	1	0.079	0.852	1	0.147	0.759	1	0.548	0.197	0.842	-0.596	0.566	1	0	1	1	0	1	1	-0.8	0.144	0.364	-0.323	1	1	histone-like protein HU form N	DNA replication, recombination, modification and repair
PA14_12910		0	1	1	2.634	0.476	1	0	1	1	1.802	0.721	1	2.36	0.404	0.871	0	1	1	0	1	1	0	1	1	0	1	1	0.38	0.632	0.682	hypothetical protein	Hypothetical, unclassified or unknown
PA14_12920		2.092	0.615	1	4.191	0	0	1.166	0.339	1	4.128	0.192	1	3.963	0.174	0.842	0	1	1	1.066	0.266	0.491	0	1	1	0	1	1	0	1	1	probable ABC-type taurine transporter, periplasmic component	Transport of small molecules
PA14_12940		-2.063	0.37	1	7.555	0	0.004	0	1	1	7.398	0.12	1	6.48	0.147	0.832	1.011	1	1	0	1	1	999	0.732	0.875	0	1	1	1.4	0.127	0.184	probable ATP-binding component of ABC taurine tran	Transport of small molecules
PA14_12960		-0.192	0.756	1	4.53	0.003	0.211	0	1	1	3.958	0.254	1	2.703	0.298	0.849	0.742	0.973	1	1.933	0.235	0.462	0	1	1	0	1	1	0	1	1	probable permease of ABC taurine transporter	Membrane proteins; Transport of small molecules
PA14_12970	tauD	0	1	1	3.978	0	0.008	0.36	0.699	1	4.607	0.234	1	3.362	0.195	0.842	0.702	1	1	-0.914	0.541	0.73	0	1	1	0	1	1	0	1	1	TauD	Carbon compound catabolism
PA14_12980		0	1	1	0	1	1	0.53	0.289	1	0	1	1	-0.397	0.271	0.849	0	1	1	0.743	0.283	0.505	0	1	1	-0.199	0.652	0.809	-0.957	0.042	0.091	possible membrane protein	Membrane proteins
PA14_12990		-0.039	0.768	1	0.48	0.378	1	0	1	1	0.446	0.325	1	0.011	0.854	1	-0.714	0.214	0.863	0	1	1	-0.065	0.797	0.913	0	1	1	0	1	1	probable choline transporter	Membrane proteins; Transport of small molecules
PA14_13000		0	1	1	3.625	0	0	-0.317	1	1	3.334	0.273	1	3.253	0.259	0.849	1.113	0.812	1	-1.144	0.125	0.344	0	1	1	-1.018	0.622	0.79	-0.313	0.771	0.81	probable transcriptional regulator	Transcriptional regulators
PA14_13010		0	1	1	2.686	0.073	1	0	1	1	2.727	0.281	1	3.128	0.233	0.849	0	1	1	0	1	1	-1.817	0.016	0.095	-0.579	0.606	0.789	-0.684	1	1	conserved hypothetical protein	Hypothetical, unclassified or unknown
PA14_13030	cioA	-0.458	0.465	1	0.533	0.049	1	-0.375	0.878	1	0.107	0.811	1	0.074	0.783	0.991	-1.607	0.019	0.224	-0.344	0.829	0.93	0	1	1	1.287	0.006	0.042	1.001	0.036	0.084	CioA, cyanide insensitive terminal oxidase	Energy metabolism
PA14_13040	cioB	0	1	1	0.563	0.06	1	-0.263	0.649	1	0.422	0.428	1	0.389	0.257	0.849	-1.392	0.016	0.201	0	1	1	-0.462	0.297	0.525	1.058	0.026	0.122	1.193	0.023	0.063	CioB, cyanide insensitive terminal oxidase	Energy metabolism
PA14_13050		0.326	0.645	1	0.079	0.666	1	0	1	1	-0.159	0.643	1	0.166	0.932	1	0	1	1	-0.927	0.067	0.233	-0.536	0.542	0.732	2.052	0.071	0.242	1.203	0.261	0.322	hypothetical protein	Hypothetical, unclassified or unknown
PA14_13060		-1.197	0.243	1	0	1	1	0.241	0.677	1	0	1	1	0	1	1	1.058	0.808	1	-0.744	0.271	0.496	-1.199	0.213	0.447	0	1	1	0	1	1	probable AraC-type transcriptional regulator	Transcriptional regulators
PA14_13070		0	1	1	0.386	0.827	1	0.788	0.447	1	0	1	1	-1.123	0.56	0.934	1.04	0.922	1	0	1	1	0	1	1	0	1	1	1.671	0.161	0.218	probable MFS transporter	Membrane proteins; Transport of small molecules
PA14_13090		-0.944	0.326	1	-0.613	0.181	1	-0.096	0.592	1	-0.198	0.64	1	-0.794	0.142	0.822	0	1	1	0	1	1	0.658	0.132	0.353	-1.632	0.014	0.078	-0.841	0.217	0.277	probable 3-ketoacyl-CoA thiolase	Fatty acid and phospholipid metabolism; Putative enzymes
PA14_13110		0	1	1	0.171	0.482	1	-0.602	0.33	1	0.255	0.473	1	0	1	1	-0.412	1	1	-0.955	0.039	0.162	-1.309	0.001	0.009	2.445	0	0.001	2.179	0.001	0.007	probable medium-chain acyl-CoA ligase	Fatty acid and phospholipid metabolism
PA14_13130		1.021	0.158	1	-0.015	0.943	1	-0.953	0.077	1	0.304	0.383	1	0	1	1	-0.339	0.962	1	0	1	1	-0.811	0.01	0.069	2.917	0	0	3.077	0	0	hypothetical protein	Hypothetical, unclassified or unknown
PA14_13140		0.54	0.477	1	-0.046	0.878	1	-0.925	0.103	1	0.344	0.322	1	-0.313	0.55	0.932	-0.538	1	1	0	1	1	-0.712	0.03	0.142	2.458	0	0	3.171	0.001	0.009	conserved hypothetical protein	Hypothetical, unclassified or unknown
PA14_13150		0	1	1	-0.339	0.374	1	-0.314	0.576	1	0.011	0.995	1	-0.433	0.382	0.859	0.761	0.313	0.934	0	1	1	-1.658	0	0	1.864	0	0.004	1.595	0.002	0.013	putative transcriptional regulator	Transcriptional regulators
PA14_13170		-1.189	0.221	1	-0.371	0.617	1	0	1	1	0.114	0.872	1	0.476	0.352	0.852	0.256	0.833	1	-0.642	0.149	0.375	0	1	1	0	1	1	1.197	0.098	0.157	probable metal transporting P-type ATPase	Membrane proteins; Transport of small molecules
PA14_13190		-0.263	1	1	0.242	0.733	1	0.133	0.762	1	0.523	0.424	1	-0.494	0.298	0.849	-1.259	0.677	1	-0.53	0.158	0.386	-0.389	0.32	0.543	1.005	0.038	0.158	0	1	1	conserved hypothetical protein	Hypothetical, unclassified or unknown
PA14_13200		0	1	1	0	1	1	-0.939	0.217	1	0.559	0.384	1	0	1	1	-0.652	1	1	-0.85	0.072	0.243	0	1	1	0.874	0.637	0.801	0.591	0.122	0.181	conserved hypothetical protein	Hypothetical, unclassified or unknown
PA14_13210		-1.045	0.441	1	-1.017	0.132	1	-999	0.93	1	0	1	1	0	1	1	1.995	0.748	1	0	1	1	-3.38	0.241	0.471	999	0.935	1	999	0.117	0.175	hypothetical protein	Hypothetical, unclassified or unknown
PA14_13220		0.536	0.757	1	1.373	0.441	1	-1.139	0.482	1	0	1	1	0.54	0.761	0.987	0	1	1	0.022	1	1	-1.246	0.446	0.655	1.693	0.758	0.903	0.773	0.19	0.248	possible protein-tyrosine-phosphatase	Putative enzymes
PA14_13230	moaC	0	1	1	0	1	1	0	1	1	0	1	1	0	1	1	-0.752	0.322	0.943	0	1	1	-0.633	0.243	0.472	-0.012	0.922	1	0	1	1	probable Molybdenum cofactor biosynthesis protein	Biosynthesis of cofactors, prosthetic groups and carriers
PA14_13240	moaD	0	1	1	0	1	1	-0.222	0.959	1	0	1	1	0.601	0.314	0.849	-0.491	1	1	0	1	1	-0.9	0.339	0.56	-0.898	0.579	0.777	0	1	1	molybdopterin converting factor, small subunit	Biosynthesis of cofactors, prosthetic groups and carriers
PA14_13250	moaE	1.513	0.338	1	-1.048	0.098	1	0.811	0.209	1	0.006	1	1	-0.558	0.221	0.849	0	1	1	-0.517	0.585	0.762	0	1	1	2.135	0.081	0.264	0.679	0.671	0.719	molybdopterin converting factor, large subunit	Biosynthesis of cofactors, prosthetic groups and carriers
PA14_13260	moaB1	0	1	1	0	1	1	0.169	0.579	1	0.941	0.472	1	0.457	0.746	0.987	-1.193	0.717	1	0	1	1	-1.687	0.075	0.251	-2.247	0.159	0.38	-0.751	0.203	0.262	MoaB1	Biosynthesis of cofactors, prosthetic groups and carriers
PA14_13280	moeA1	-0.911	0.372	1	0	1	1	-0.391	0.661	1	-0.498	0.862	1	0	1	1	-1.929	0.546	1	-0.914	0.245	0.473	-1.298	0.527	0.723	-1.315	0.376	0.591	-2.105	0.004	0.02	MoeA1, Molybdopterin biosynthesis enzyme	Biosynthesis of cofactors, prosthetic groups and carriers
PA14_13290		-1.164	0.752	1	0	1	1	-0.205	0.565	1	-1.386	0.467	1	0.775	0.595	0.94	-1.203	0.104	0.657	0	1	1	1.92	0	0.004	-2.159	0.001	0.007	-3.076	0	0.001	putative protease	Translation, post-translational modification and degradation; Putative enzymes
PA14_13300		0	1	1	0	1	1	0	1	1	0	1	1	-1.361	0.322	0.849	-1.115	0.239	0.888	0	1	1	2.157	0	0.004	-2.133	0.001	0.011	-3.287	0	0.004	putative peptidase	Translation, post-translational modification and degradation
PA14_13320		-0.348	0.768	1	-1.055	0.992	1	0	1	1	0	1	1	0	1	1	-1.58	0.079	0.576	0	1	1	3.161	0.003	0.028	-2.111	0.158	0.377	-3.141	0	0.004	Putative lipid carrier protein	Fatty acid and phospholipid metabolism
PA14_13330		-0.797	0.664	1	0	1	1	0.209	1	1	1.027	0.289	1	1.195	0.142	0.822	1.678	0.653	1	0	1	1	1.58	0.248	0.476	0	1	1	0	1	1	putative phosphatase or phosphodiesterase	Putative enzymes; Nucleotide biosynthesis and metabolism; Secreted factors (toxins, enzymes, alginate)
PA14_13340		-0.756	0.463	1	0	1	1	0	1	1	0	1	1	0.56	0.176	0.842	0	1	1	0	1	1	1.189	0.066	0.233	0	1	1	1.401	0.042	0.092	predicted extracellular nuclease	Transcription, RNA processing and degradation
PA14_13350		0.662	0.527	1	0	1	1	0	1	1	0.201	0.614	1	1.264	0.017	0.333	-0.618	0.178	0.825	1.585	0.008	0.047	0.924	0.008	0.054	-1.006	0.011	0.067	-1.059	0.058	0.111	hypothetical protein	Hypothetical, unclassified or unknown
PA14_13360		0.352	0.931	1	0	1	1	0.127	0.942	1	-0.304	0.586	1	0.871	0.034	0.493	0.088	0.729	1	1.816	0.001	0.008	0.854	0.089	0.279	-1.126	0.009	0.055	-1.177	0.012	0.041	hypothetical protein	Hypothetical, unclassified or unknown
PA14_13370		0	1	1	-0.565	0.259	1	0.558	0.222	1	0.23	0.633	1	1.135	0.028	0.45	0	1	1	1.966	0.002	0.014	1.324	0.002	0.016	-0.798	0.108	0.311	-1.048	0.027	0.068	hypothetical protein	Hypothetical, unclassified or unknown
PA14_13380		1.356	0.868	1	0	1	1	0.37	0.437	1	0	1	1	1.506	0.001	0.033	0.896	0.496	1	1.421	0.02	0.099	0.495	0.22	0.453	0	1	1	0	1	1	hypothetical protein	Hypothetical, unclassified or unknown
PA14_13390		-2.499	0.461	1	0	1	1	-0.155	1	1	0	1	1	0.802	0.343	0.852	0	1	1	0	1	1	-0.073	0.918	0.995	0.908	0.055	0.206	0.607	0.464	0.521	conserved hypothetical protein	Hypothetical, unclassified or unknown
PA14_13410	prfC	0	1	1	0.099	0.878	1	0.048	0.92	1	0	1	1	0	1	1	0	1	1	0	1	1	0.675	0.15	0.375	-0.943	0.008	0.051	-1.239	0.014	0.045	peptide chain release factor 3	Translation, post-translational modification and degradation
PA14_13420		-3.788	0	0	0.318	0.844	1	0	1	1	0.031	0.975	1	0.771	0.168	0.842	0	1	1	0	1	1	0	1	1	0	1	1	0	1	1	conserved hypothetical protein	Hypothetical, unclassified or unknown
PA14_13430	fecA	-0.417	0.663	1	0.361	0.993	1	1.009	0.304	1	-0.734	0.266	1	-0.454	0.839	0.998	0	1	1	1.058	0.264	0.49	-0.043	0.998	1	0	1	1	-0.679	0.316	0.379	Fe(III) dicitrate transport protein FecA	Membrane proteins; Transport of small molecules
PA14_13450	fecR*	-1.963	0.808	1	3.764	0.006	0.334	999	0.596	1	-0.585	0.219	1	0	1	1	1.308	1	1	0	1	1	2.693	0.285	0.513	0.715	0.916	1	-0.901	1	1	putative transmembrane sensor protein, FecR	Membrane proteins; Transcriptional regulators
PA14_13460	fecI*	1.657	0.669	1	0.602	0.174	1	2.069	0.564	1	-0.664	0.244	1	-0.237	0.73	0.986	0	1	1	-0.286	1	1	-1.194	0.716	0.866	1.625	0.86	0.973	2.642	0.013	0.044	putative RNA polymerase sigma-7 factor, ECF subfa	Transcriptional regulators
PA14_13470		1.687	0.569	1	-0.71	0.311	1	-0.029	0.894	1	0.152	0.863	1	-0.107	0.734	0.987	1.734	0.367	0.981	0	1	1	0	1	1	0	1	1	0	1	1	putative transcriptional regulator, AraC family	Transcriptional regulators
PA14_13490		0.158	0.825	1	0.874	0.375	1	-1.268	0.314	1	-0.089	1	1	0.321	0.855	1	0	1	1	0	1	1	0	1	1	0.857	0.601	0.789	4.363	0	0.003	putative membrane protein	Membrane proteins
PA14_13500		-2.698	0.147	1	0.099	0.998	1	0	1	1	0.794	0.368	1	0.663	0.58	0.935	0	1	1	0	1	1	0	1	1	-1.096	0.278	0.501	0	1	1	putative D-isomer specific 2-hydroxyacid dehydroge	Energy metabolism; Putative enzymes
PA14_13510		0	1	1	0.587	0.368	1	-0.467	0.647	1	-0.144	0.872	1	-0.659	0.349	0.852	0	1	1	0	1	1	0	1	1	-0.126	0.826	0.954	0	1	1	putative transcriptional regulator, LysR family	Transcriptional regulators
PA14_13520		0	1	1	0	1	1	-0.722	0.262	1	0	1	1	0	1	1	0	1	1	1.304	0.052	0.199	-1.063	0.496	0.697	0	1	1	0	1	1	putative outer membrane protein	Protein secretion / Export apparatus; Membrane proteins
PA14_13530		-0.094	1	1	-1.011	0.525	1	0	1	1	-0.775	0.489	1	0	1	1	-0.499	0.549	1	0.694	0.245	0.473	0	1	1	0	1	1	0	1	1	putative outer membrane protein	Protein secretion / Export apparatus; Membrane proteins
PA14_13560		0	1	1	-0.582	0.988	1	-0.012	0.953	1	0	1	1	0	1	1	0	1	1	0	1	1	0	1	1	-1.138	0.337	0.56	-1.166	0.079	0.135	putative fusaric acid resistance protein	Protein secretion / Export apparatus
PA14_13580		-3.16	0	0.003	-0.629	0.183	1	-0.18	0.905	1	-0.505	0.327	1	-0.029	0.803	0.994	-3.05	0	0	-4.358	0	0	0	1	1	1.441	0.238	0.466	2.346	0.033	0.079	putative ABC-type proline/glycine betaine transpor	Transport of small molecules
PA14_13590		-3.222	0	0.012	-0.64	0.244	1	0	1	1	-0.471	0.337	1	-0.177	0.552	0.932	-2.53	0	0.011	-5.022	0	0	0.501	0.265	0.492	1.715	0.617	0.789	1.145	0.527	0.584	putative permease of ABC-type transporter	Membrane proteins; Transport of small molecules
PA14_13600		-2.963	0	0.007	-0.608	0.39	1	-0.463	0.592	1	-0.408	0.505	1	0.068	0.969	1	-2.317	0.002	0.036	-4.262	0	0	0	1	1	3.491	0.319	0.537	2.236	0.256	0.316	putative binding protein component of ABC transpor	Transport of small molecules
PA14_13610		-2.857	0.001	0.029	0	1	1	-0.581	0.77	1	-0.389	0.532	1	-0.061	0.732	0.986	-2.209	0.006	0.094	-4.272	0	0	0	1	1	-0.372	1	1	2.607	0.077	0.133	putative permease component of an ABC-type transpo	Membrane proteins; Transport of small molecules
PA14_13620	nhaP	0	1	1	0	1	1	0	1	1	-0.416	0.576	1	0	1	1	-0.943	0.2	0.853	-1.205	0.018	0.092	0.724	0.244	0.473	0	1	1	0	1	1	Na+/H+ antiporter NhaP	Membrane proteins; Transport of small molecules
PA14_13630		-1.548	0.58	1	0	1	1	0.731	0.328	1	0	1	1	0	1	1	-0.369	0.619	1	-0.769	0.332	0.549	-1.079	0.235	0.465	0.625	0.929	1	0	1	1	hypothetical protein	Hypothetical, unclassified or unknown
PA14_13650		0	1	1	0	1	1	-0.251	0.821	1	0	1	1	0	1	1	0	1	1	0	1	1	0	1	1	0	1	1	0	1	1	putative sugar phosphatase	Carbon compound catabolism
PA14_13660	tpbA	0.206	0.818	1	-1.752	0.919	1	-0.334	1	1	0	1	1	0	1	1	0	1	1	3.8	0.123	0.34	-0.518	1	1	999	0.406	0.621	3.263	0.151	0.208	putative protein phosphatase	Two-component regulatory systems; Translation, post-translational modification and degradation; Motility / AttachmentMotility / Attachment
PA14_13670		0	1	1	0	1	1	-1.292	0.303	1	0	1	1	0	1	1	0	1	1	0	1	1	2.282	0.426	0.639	-0.646	0.922	1	0.53	1	1	hypothetical protein	Hypothetical, unclassified or unknown
PA14_13680		1.434	0.454	1	0	1	1	0	1	1	-1.036	0.356	1	-0.778	0.347	0.852	1.061	0.814	1	0	1	1	-0.127	0.894	0.982	0.922	0.377	0.591	2.151	0.042	0.092	putative short-chain dehydrogenase	Biosynthesis of cofactors, prosthetic groups and carriers; Putative enzymes
PA14_13690		0.322	0.63	1	0	1	1	0	1	1	0	1	1	0	1	1	0.846	1	1	0.325	0.649	0.805	0	1	1	0	1	1	0	1	1	putative methyltransferase	Biosynthesis of cofactors, prosthetic groups and carriers
PA14_13710		1.111	0.298	1	0	1	1	0	1	1	0	1	1	0	1	1	0.801	0.65	1	0	1	1	0	1	1	0	1	1	0	1	1	conserved hypothetical protein	Hypothetical, unclassified or unknown
PA14_13720		-0.285	1	1	-2.398	0.093	1	-0.367	0.601	1	0	1	1	0.976	0.764	0.987	-0.524	0.379	0.985	-0.262	0.844	0.94	0.447	0.652	0.818	0	1	1	-1.464	0.014	0.045	conserved hypothetical protein	Hypothetical, unclassified or unknown
PA14_13730	narL	-0.082	0.955	1	-0.586	0.22	1	0.489	0.287	1	0	1	1	0	1	1	-0.114	0.711	1	0.094	0.996	1	-1.345	0.01	0.065	-0.883	0.053	0.204	-1.15	0.055	0.108	putative nitrate/nitrite response regulator; NarL	Energy metabolism; Two-component regulatory systems
PA14_13740	narX	0.565	0.695	1	0	1	1	0.095	0.938	1	0	1	1	0	1	1	0	1	1	0	1	1	-1.1	0.032	0.149	-1.425	0.006	0.041	-1.605	0.002	0.014	putative nitrate/nitrite sensor protein; NarX	Energy metabolism; Two-component regulatory systems
PA14_13750	narK1	0	1	1	0	1	1	0.192	0.507	1	-0.256	0.989	1	-0.244	0.984	1	-1.338	0.732	1	0	1	1	-0.912	0.391	0.606	-2.428	0.001	0.01	-3.126	0.005	0.023	putative nitrite extrusion protein	Membrane proteins; Transport of small molecules
PA14_13770	narK2	-0.211	0.799	1	-0.367	1	1	0	1	1	2.755	0.283	1	2.816	0.238	0.849	1.161	0.662	1	-0.616	0.317	0.537	-1.557	0.444	0.654	-2.049	0.229	0.455	-4.146	0.018	0.053	nitrite extrusion protein	Membrane proteins; Transport of small molecules
PA14_13780	narG	-0.664	0.484	1	0.366	1	1	-0.493	0.173	1	-0.661	0.483	1	-0.876	0.393	0.868	1.19	0.842	1	0.287	0.992	1	-1.311	0.482	0.686	-2.488	0.025	0.118	-3.469	0.037	0.086	putative respiratory nitrate reductase alpha subun	Energy metabolism
PA14_13800	narH	-0.074	0.893	1	0.275	1	1	-0.175	0.515	1	0	1	1	0	1	1	-0.615	0.536	1	0.674	0.378	0.59	-1.459	0.272	0.5	-1.321	0.242	0.469	-0.789	0.08	0.136	respiratory nitrate reductase beta subuni	Energy metabolism
PA14_13810	narJ	-0.871	0.441	1	0	1	1	0	1	1	0	1	1	0	1	1	-1.318	0.31	0.934	0.607	0.518	0.711	-2.496	0.074	0.249	-1.212	0.609	0.789	0	1	1	respiratory nitrate reductase delta chain	Energy metabolism
PA14_13830	narI	-1.133	0.45	1	-0.519	1	1	-0.504	0.43	1	0	1	1	1.235	0.485	0.903	-0.923	0.444	1	0.57	0.408	0.62	-2.474	0.052	0.201	-1.342	0.267	0.489	-1.391	0.088	0.146	respiratory nitrate reductase gamma chain	Energy metabolism
PA14_13840		-0.347	0.771	1	0	1	1	0	1	1	0	1	1	0	1	1	-0.475	0.557	1	0.677	0.351	0.569	-2.642	0	0	-2.766	0.29	0.513	0	1	1	putative peptidyl-prolyl cis-trans isomerase	Translation, post-translational modification and degradation; Chaperones / Heat shock proteins
PA14_13850	moaA	-0.95	0.333	1	0	1	1	0	1	1	-0.312	0.914	1	-0.982	0.648	0.96	-0.605	0.537	1	0.892	0.368	0.581	-2.608	0	0	0	1	1	1.717	0.255	0.315	molybdenum cofactor biosynthesis protein A	Biosynthesis of cofactors, prosthetic groups and carriers
PA14_13860		-1.539	0.326	1	0	1	1	0	1	1	-1.121	0.741	1	0	1	1	1.621	1	1	0	1	1	0	1	1	0	1	1	0	1	1	hypothetical protein	Hypothetical, unclassified or unknown
PA14_13870		-0.575	0.367	1	1.693	0.09	1	0.9	0.529	1	-0.364	0.725	1	-0.121	0.887	1	0	1	1	-0.439	0.569	0.75	0.621	0.686	0.842	0	1	1	0	1	1	hypothetical protein	Hypothetical, unclassified or unknown
PA14_13880		0.385	1	1	1.893	0.402	1	0	1	1	0	1	1	1.454	0.235	0.849	4.087	0.537	1	0.648	0.814	0.919	0.325	0.969	1	0	1	1	2.838	0.297	0.359	hypothetical protein	Hypothetical, unclassified or unknown
PA14_13890		0	1	1	-0.104	1	1	0.451	0.576	1	-0.294	0.773	1	-0.257	1	1	0	1	1	0	1	1	0	1	1	0	1	1	0	1	1	putative integrase protein	Related to phage, transposon or plasmid
PA14_13920		-0.038	0.782	1	-0.305	1	1	0	1	1	-0.822	0.791	1	0	1	1	3.269	0.255	0.909	0.599	0.634	0.796	999	0.599	0.775	0.04	1	1	-1.565	0.06	0.114	hypothetical protein	Hypothetical, unclassified or unknown
PA14_13940		-0.58	0.726	1	0.434	0.239	1	0	1	1	-0.144	0.756	1	0.493	0.185	0.842	2.464	0	0.001	0	1	1	1.76	0	0	0.353	0.491	0.692	-0.944	0.03	0.073	putative S-type pyocin protein	Adaptation / Protection; Secreted factors (toxins, enzymes, alginate)
PA14_13950		-0.023	1	1	0.142	0.561	1	0	1	1	-0.949	0.197	1	-0.407	0.492	0.906	1.825	0.003	0.062	0.933	0.313	0.531	1.826	0	0.002	0.111	0.982	1	-2.087	0	0.002	hypothetical protein	Hypothetical, unclassified or unknown
PA14_13960		0	1	1	0.695	0.635	1	-0.758	1	1	0	1	1	0	1	1	2.439	0.738	1	-0.403	0.466	0.67	0	1	1	-999	0.864	0.973	0	1	1	hypothetical protein	Hypothetical, unclassified or unknown
PA14_13970		-0.234	0.846	1	0	1	1	1.043	0.328	1	-0.709	0.351	1	-0.521	0.401	0.871	0.304	0.37	0.983	0.21	0.986	1	0.268	0.81	0.921	-0.834	0.891	0.99	0.403	0.409	0.468	hypothetical protein	Hypothetical, unclassified or unknown
PA14_13990		0	1	1	0	1	1	-0.043	0.892	1	0	1	1	0	1	1	0	1	1	0	1	1	-0.474	0.592	0.772	-1.336	0.054	0.204	0	1	1	putative amino acid ABC transporter	Transport of small molecules
PA14_14000		0	1	1	-0.589	0.423	1	0.051	0.91	1	0	1	1	0	1	1	0	1	1	0	1	1	0	1	1	0.061	1	1	0	1	1	conserved hypothetical protein	Transcriptional regulators; Amino acid biosynthesis and metabolism
PA14_14010		0	1	1	-0.633	0.27	1	0	1	1	0	1	1	-0.956	0.078	0.719	0	1	1	0	1	1	-1.098	0.14	0.362	-1.956	0.092	0.284	0	1	1	putative amino acid oxidase	Amino acid biosynthesis and metabolism
PA14_14020		0	1	1	-0.789	0.277	1	0.5	0.464	1	0.064	0.98	1	-0.479	0.44	0.887	-0.293	0.898	1	0	1	1	0	1	1	-1.906	0.048	0.187	0	1	1	putative ornithine cyclodeaminase	Amino acid biosynthesis and metabolism
PA14_14040	rhl	-0.688	0.617	1	0	1	1	0	1	1	0	1	1	0	1	1	0	1	1	0.713	0.117	0.33	0.224	0.481	0.684	0	1	1	0	1	1	ATP-dependent RNA helicase RhlB	Transcription, RNA processing and degradation
PA14_14060		0	1	1	-1.192	0.018	0.711	-0.477	0.355	1	-0.335	0.437	1	-0.567	0.182	0.842	-1.084	0.096	0.634	-0.107	0.837	0.935	0	1	1	1.265	0.18	0.401	1.469	0.015	0.046	putative long-chain-fatty-acid-CoA ligase	Fatty acid and phospholipid metabolism; Putative enzymes
PA14_14080	estB*	0	1	1	0	1	1	0	1	1	0.514	0.507	1	0	1	1	0	1	1	0	1	1	0	1	1	-0.708	0.26	0.483	-0.731	0.378	0.438	carboxylesterase	Fatty acid and phospholipid metabolism; Putative enzymes
PA14_14100	yhdW*	0	1	1	-0.333	0.462	1	-0.136	1	1	0	1	1	0	1	1	-0.41	1	1	0.291	0.861	0.949	-2.666	0	0	1.862	0.008	0.053	1.456	0.026	0.068	Putative amino-acid ABC transporter binding protei	Transport of small molecules
PA14_14110	pcs	-1.268	0.071	0.795	0	1	1	0	1	1	0	1	1	0	1	1	0	1	1	0.535	0.529	0.721	-0.819	0.039	0.169	0	1	1	0	1	1	Phosphatidylserine synthase	Fatty acid and phospholipid metabolism
PA14_14130		-2.091	0.076	0.822	-0.312	1	1	0.499	0.312	1	0.43	0.423	1	0	1	1	0	1	1	0	1	1	0	1	1	0	1	1	0	1	1	conserved hypothetical protein	Hypothetical, unclassified or unknown
PA14_14140		0.249	0.554	1	0	1	1	0.041	0.888	1	0	1	1	0	1	1	0.207	0.896	1	0.624	0.375	0.587	-0.907	0.06	0.221	0.761	0.269	0.491	0	1	1	conserved hypothetical protein	Hypothetical, unclassified or unknown
PA14_14150		0	1	1	0	1	1	0	1	1	0.423	0.475	1	-0.322	0.487	0.903	0	1	1	0	1	1	0	1	1	0.808	0.264	0.485	0	1	1	putative endonuclease domain	DNA replication, recombination, modification and repair
PA14_14160		0.591	0.405	1	0.704	0.391	1	-0.192	0.595	1	0.462	0.395	1	0.4	0.522	0.917	0	1	1	0.639	0.448	0.656	-1.101	0.099	0.297	0	1	1	0	1	1	putative acetyltransferase	Amino acid biosynthesis and metabolism; Putative enzymes
PA14_14170		0.155	0.663	1	0.488	0.425	1	0	1	1	0.445	0.417	1	0	1	1	0.672	0.765	1	0	1	1	0	1	1	0.818	0.257	0.481	0	1	1	putative glutathione S-transferase	Translation, post-translational modification and degradation
PA14_14200		0	1	1	0	1	1	0	1	1	-0.025	0.956	1	-0.197	0.626	0.954	0	1	1	0.225	0.92	0.977	-0.954	0.106	0.307	0.903	0.349	0.569	0	1	1	putative membrane protein	Membrane proteins
PA14_14210		1.663	0.638	1	0	1	1	0	1	1	0	1	1	0	1	1	0.352	0.882	1	0.601	0.485	0.686	0	1	1	0	1	1	0	1	1	hypothetical protein	Hypothetical, unclassified or unknown
PA14_14220	yejK*	0.071	0.956	1	0	1	1	-0.148	0.799	1	0	1	1	0	1	1	0	1	1	0.644	0.241	0.47	0	1	1	0	1	1	0	1	1	putative nucleoid-associated protein	Hypothetical, unclassified or unknown
PA14_14230		0.623	0.276	1	0.234	0.501	1	0	1	1	0	1	1	0	1	1	0	1	1	0.394	0.566	0.747	-1.204	0.002	0.022	0	1	1	0	1	1	putative periplasmic transport protein	Protein secretion / Export apparatus
PA14_14250		0	1	1	0.53	0.453	1	-0.614	0.395	1	0	1	1	0.686	0.366	0.856	1.553	0.418	1	0.424	0.652	0.807	-1.195	0.087	0.275	2.081	0.062	0.224	1.414	0.165	0.223	conserved hypothetical protein	Hypothetical, unclassified or unknown
PA14_14270		0	1	1	-0.249	0.715	1	0.408	0.497	1	0.293	0.531	1	0.023	0.862	1	0	1	1	-0.484	0.237	0.466	-1.787	0.001	0.01	0	1	1	0	1	1	putative hydrolase, isochorismatase family	Putative enzymes
PA14_14280		-0.07	0.922	1	-0.446	0.927	1	0	1	1	-0.221	0.87	1	0	1	1	0.905	1	1	0	1	1	-1.372	0.261	0.488	0	1	1	0	1	1	putative transcriptional regulator, LysR family	Transcriptional regulators
PA14_14290		0.305	0.578	1	0	1	1	-0.053	0.833	1	0.229	0.779	1	1.002	0.059	0.639	-0.965	0.535	1	0	1	1	0	1	1	-2.372	0.508	0.709	0	1	1	conserved hypothetical protein	Hypothetical, unclassified or unknown
PA14_14300		0.854	0.351	1	-0.495	0.725	1	-0.568	0.887	1	1.367	0.349	1	1.39	0.275	0.849	1.173	1	1	-0.873	0.612	0.782	999	0.4	0.614	0	1	1	0.799	0.099	0.158	putative zinc-binding oxidoreductase	Carbon compound catabolism
PA14_14310		0.592	0.697	1	0	1	1	-0.144	0.799	1	0	1	1	0	1	1	0.935	0.593	1	-0.136	0.633	0.795	-0.784	0.228	0.461	0	1	1	0	1	1	putative transcriptional regulator	Transcriptional regulators
PA14_14320		0	1	1	0.535	0.563	1	0	1	1	0.676	0.403	1	0.754	0.326	0.849	0.865	1	1	0	1	1	0	1	1	1.804	0.336	0.559	3.396	0.051	0.103	conserved hypothetical protein	Hypothetical, unclassified or unknown
PA14_14330		0	1	1	-0.787	0.578	1	0	1	1	1.546	0.207	1	1.658	0.122	0.809	0	1	1	0	1	1	0	1	1	-2.543	0.417	0.632	0	1	1	probable chaperone	Secreted factors (toxins, enzymes, alginate); Chaperones / Heat shock proteins; Protein secretion / Export apparatus
PA14_14340	ybiN*	0	1	1	0	1	1	0	1	1	0	1	1	0	1	1	1.518	0.563	1	0.621	0.508	0.703	-1.031	0.419	0.63	0	1	1	-0.445	0.333	0.394	conserved hypothetical protein	Hypothetical, unclassified or unknown
PA14_14360		0	1	1	0	1	1	0.43	0.202	1	0	1	1	0	1	1	-0.09	0.71	1	0.241	0.732	0.863	-1.287	0.183	0.414	0	1	1	-0.141	0.811	0.845	putative sodium/sulphate transporter	Membrane proteins; Transport of small molecules
PA14_14370		0	1	1	-0.706	0.142	1	0.12	0.928	1	0	1	1	-0.287	0.454	0.894	0	1	1	0.763	0.19	0.421	0.713	0.192	0.424	-0.109	1	1	0	1	1	putative ABC-transporter ATP-binding component	Transport of small molecules
PA14_14380		0	1	1	0	1	1	-0.411	0.328	1	0	1	1	0	1	1	0	1	1	1.017	0.086	0.271	0.391	0.343	0.562	0	1	1	0	1	1	putative transmembrane component of ABC transporte	Membrane proteins; Transport of small molecules
PA14_14390		-0.262	1	1	-0.231	0.395	1	-0.268	0.387	1	0.176	0.668	1	0	1	1	0	1	1	0.611	0.347	0.564	0.568	0.105	0.306	0.499	0.147	0.368	0	1	1	putative ABC-type transport protein, periplasmic c	Transport of small molecules
PA14_14400		0.228	1	1	1.079	0.301	1	0.636	0.916	1	0	1	1	-0.782	0.765	0.987	1.112	1	1	0	1	1	-0.08	1	1	-1.375	0.813	0.946	-3.256	0.294	0.356	hypothetical protein	Hypothetical, unclassified or unknown
PA14_14420		0	1	1	-0.285	0.759	1	-0.376	0.6	1	0	1	1	-0.619	0.327	0.849	0.422	0.875	1	-1.166	0.039	0.161	0	1	1	0	1	1	0	1	1	hypothetical protein	Hypothetical, unclassified or unknown
PA14_14430		0.337	0.923	1	0.09	1	1	0	1	1	0	1	1	0	1	1	0.303	0.933	1	0	1	1	0	1	1	0	1	1	0	1	1	hypothetical protein	Hypothetical, unclassified or unknown
PA14_14440	valS	0	1	1	0	1	1	0.15	0.85	1	0	1	1	0	1	1	0.202	0.876	1	0.8	0.157	0.385	0.433	0.246	0.473	-0.967	0.004	0.032	-1.204	0.012	0.041	valyl-tRNA synthetase	Amino acid biosynthesis and metabolism; Translation, post-translational modification and degradation
PA14_14450		-0.103	0.825	1	0	1	1	-0.294	0.789	1	0.102	0.912	1	0.261	0.85	1	0.744	0.318	0.938	0	1	1	0.605	0.657	0.82	0	1	1	0	1	1	conserved hypothetical protein	Hypothetical, unclassified or unknown
PA14_14460	holC	0.646	0.423	1	0	1	1	-0.133	0.635	1	-0.281	0.546	1	0.169	0.587	0.939	0.884	0.392	0.992	0.541	0.378	0.589	-0.027	0.962	1	0	1	1	-0.514	0.368	0.428	DNA polymerase holoenzyme chi subunit	DNA replication, recombination, modification and repair
PA14_14470	pepA	0	1	1	0	1	1	0	1	1	0	1	1	0	1	1	0	1	1	0	1	1	0	1	1	0	1	1	0	1	1	leucine aminopeptidase	Transcription, RNA processing and degradation; Secreted factors (toxins, enzymes, alginate); Translation, post-translational modification and degradation
PA14_14480		0	1	1	0	1	1	0	1	1	0	1	1	0	1	1	1.311	0.733	1	0	1	1	-2.239	0.145	0.37	-1.043	0.629	0.796	0.683	0.111	0.17	putative transcriptional regulator	Transcriptional regulators
PA14_14490		0	1	1	0	1	1	0	1	1	0	1	1	0	1	1	0.951	0.921	1	0	1	1	0	1	1	0	1	1	0	1	1	putative hydrolase	Amino acid biosynthesis and metabolism
PA14_14500	yjgP*	-1.06	0.112	1	0	1	1	-0.168	0.677	1	-0.037	0.972	1	-0.019	0.953	1	0	1	1	0	1	1	0.39	0.295	0.523	0	1	1	-0.942	0.022	0.059	putative permease	Membrane proteins
PA14_14510	yjgQ*	-0.463	0.414	1	0.429	0.134	1	0	1	1	-0.128	0.804	1	-0.028	0.961	1	-0.725	0.175	0.82	0.62	0.243	0.471	0.207	0.512	0.712	0	1	1	-0.924	0.046	0.097	putative permease	Membrane proteins
PA14_14520		0	1	1	0	1	1	0	1	1	0	1	1	0	1	1	0	1	1	0	1	1	0	1	1	0	1	1	0	1	1	putative membrane protein	Membrane proteins
PA14_14530		0	1	1	0	1	1	0	1	1	-0.17	0.761	1	0	1	1	-0.591	1	1	0.859	0.31	0.53	-1.879	0.003	0.027	0.458	0.476	0.676	0	1	1	putative membrane protein	Membrane proteins; Nucleotide biosynthesis and metabolism
PA14_14540		0.751	0.569	1	0.832	0.004	0.246	0.435	0.435	1	0.111	0.828	1	-0.323	0.81	0.994	4.39	0.006	0.095	0	1	1	0.92	0.026	0.13	4.583	0	0	3.149	0.001	0.005	hypothetical protein	Hypothetical, unclassified or unknown
PA14_14550		0.219	0.88	1	0.8	0.146	1	0.008	0.754	1	-0.116	0.83	1	-0.974	0.166	0.842	4.223	0.004	0.075	-0.049	0.822	0.925	1.018	0.018	0.098	4.443	0	0	3.182	0	0.004	hypothetical protein	Hypothetical, unclassified or unknown
PA14_14560		1.352	1	1	-999	0.858	1	0.067	1	1	0	0.556	1	-999	0.533	0.923	0	1	1	0	1	1	0	1	1	-0.522	0.893	0.99	-3.367	0.003	0.017	hypothetical protein	Hypothetical, unclassified or unknown
PA14_14590	queA	0	1	1	0	1	1	-0.102	0.734	1	0.017	1	1	0	1	1	2.602	0.001	0.032	0	1	1	0	1	1	0	1	1	0	1	1	S-adenosylmethionine:tRNA ribosyltransferase-isomerase	Translation, post-translational modification and degradation
PA14_14600	tgt	0	1	1	0	1	1	0.123	0.941	1	-0.12	0.839	1	0	1	1	0.742	0.476	1	0	1	1	0	1	1	-0.735	0.096	0.29	-1.561	0.002	0.013	queuine tRNA-ribosyltransferase	Transcription, RNA processing and degradation; Translation, post-translational modification and degradation
PA14_14610	yajC*	0.767	0.731	1	0.689	0.48	1	0.129	0.894	1	0	1	1	0.773	0.069	0.681	1.027	0.208	0.859	0.609	0.149	0.375	1.431	0	0.005	-0.836	0.02	0.099	-1.646	0.002	0.014	putative preprotein translocase	Protein secretion / Export apparatus
PA14_14630	secD	0	1	1	0.469	0.228	1	0	1	1	0	1	1	0.451	0.19	0.842	-0.419	0.258	0.909	0.619	0.256	0.481	0.791	0.021	0.11	-1.001	0.002	0.015	-1.452	0.001	0.007	protein-export membrane protein SecD	Membrane proteins; Protein secretion / Export apparatus
PA14_14650	secF	0.284	0.766	1	0.31	0.469	1	0	1	1	-0.544	0.33	1	-0.353	0.615	0.952	-0.647	0.292	0.929	0	1	1	0.719	0.075	0.251	-1.058	0.002	0.019	-1.316	0.007	0.029	protein-export membrane protein SecF	Protein secretion / Export apparatus
PA14_14660	ycfJ*	-7.084	0	0	-0.52	0.151	1	0.17	0.724	1	0.027	0.981	1	0.401	0.427	0.88	0	1	1	-1.975	0.003	0.02	-0.058	0.947	1	1.152	0.043	0.175	1.356	0.003	0.016	putative outer membrane protein	Protein secretion / Export apparatus; Membrane proteins
PA14_14680	suhB*	0	1	1	0	1	1	-0.294	0.492	1	-0.111	0.849	1	-0.268	0.68	0.97	0	1	1	0	1	1	0	1	1	-0.939	0.053	0.202	-0.998	0.02	0.057	extragenic suppressor protein SuhB	Translation, post-translational modification and degradation; Adaptation / Protection
PA14_14690		-0.381	0.474	1	0	1	1	-0.09	0.728	1	0	1	1	0	1	1	0	1	1	0	1	1	0.421	0.305	0.53	0	1	1	-1.278	0.006	0.026	putative rRNA methylase	Translation, post-translational modification and degradation; Putative enzymes
PA14_14700	cysE	-0.573	1	1	0	1	1	0.277	0.787	1	0.002	0.988	1	0	1	1	0	1	1	0	1	1	1.07	0.019	0.103	-0.381	0.44	0.651	-0.867	0.092	0.151	serine O-acetyltransferase	Biosynthesis of cofactors, prosthetic groups and carriers; Amino acid biosynthesis and metabolism
PA14_14710		0	1	1	0.485	0.695	1	-0.132	0.676	1	-0.199	0.705	1	-0.297	0.917	1	-0.152	0.515	1	-0.427	0.622	0.788	1.032	0.03	0.14	0	1	1	-1.167	0.012	0.042	putative Rrf2 family protein	Transcriptional regulators; Adaptation / Protection
PA14_14730	iscS	-0.002	0.685	1	0.282	0.57	1	0	1	1	-0.193	0.579	1	-0.211	0.812	0.994	-1.068	0.035	0.35	0	1	1	1.697	0	0	-0.465	0.129	0.343	-1.238	0.006	0.026	cysteine desulfurase	Amino acid biosynthesis and metabolism; Biosynthesis of cofactors, prosthetic groups and carriers
PA14_14740	iscU*	0.468	0.521	1	0.363	0.536	1	-0.013	0.825	1	-0.331	0.526	1	-0.327	0.834	0.998	-0.728	0.158	0.784	0	1	1	1.533	0	0	-0.778	0.037	0.157	-1.26	0.004	0.021	putative iron-binding protein IscU	Biosynthesis of cofactors, prosthetic groups and carriers
PA14_14750	icsA*	1.007	0.444	1	0.424	0.238	1	0	1	1	-0.711	0.253	1	-0.471	0.674	0.968	-0.62	0.168	0.805	-0.261	0.894	0.965	1.916	0	0	-0.604	0.129	0.343	-1.533	0.001	0.008	putative iron-binding protein IscA	Energy metabolism; Biosynthesis of cofactors, prosthetic groups and carriers
PA14_14770	hscB	0.059	0.771	1	0.42	0.516	1	-0.333	0.481	1	0	1	1	0.067	0.703	0.979	-1.039	0.055	0.474	-0.355	0.685	0.827	1.614	0	0.001	0	1	1	0	1	1	heat shock protein HscB	Chaperones / Heat shock proteins
PA14_14780	hscA	0	1	1	0.454	0.369	1	0	1	1	-0.281	0.429	1	-0.265	0.813	0.994	-0.702	0.21	0.86	0.119	0.756	0.88	1.284	0	0.003	-0.594	0.1	0.297	-1.073	0.022	0.06	heat shock protein HscA	Chaperones / Heat shock proteins
PA14_14800	fdx2	0.633	0.606	1	0.98	0.097	1	0	1	1	-0.452	0.505	1	-0.402	0.75	0.987	-1.785	0.003	0.062	0.719	0.305	0.525	0.669	0.066	0.234	-0.476	0.179	0.4	-1.591	0.001	0.007	ferredoxin [2Fe-2S]	Energy metabolism
PA14_14810		0.552	0.37	1	0.706	0.031	0.956	0	1	1	-0.805	0.25	1	-0.095	0.99	1	0	1	1	0.542	0.325	0.541	1.887	0	0.001	0	1	1	-1.649	0.001	0.007	conserved hypothetical protein	Hypothetical, unclassified or unknown
PA14_14820	ndk	0.194	1	1	0.467	0.133	1	0.007	0.798	1	-0.038	0.949	1	0.268	0.425	0.88	0.113	0.747	1	0	1	1	0.804	0.015	0.09	-0.783	0.011	0.066	-1.668	0	0.002	nucleoside diphosphate kinase	Nucleotide biosynthesis and metabolism
PA14_14830		0	1	1	0	1	1	0.008	0.836	1	-0.225	0.591	1	-0.032	0.95	1	0	1	1	0	1	1	0	1	1	-0.626	0.041	0.168	-1.404	0.001	0.008	putative Fe-S-cluster redox enzyme	Energy metabolism
PA14_14850	pilF	0.068	1	1	0.318	0.314	1	-0.053	0.781	1	-0.104	0.803	1	0.115	0.637	0.956	0.406	0.764	1	0	1	1	0.371	0.342	0.562	-0.383	0.334	0.557	-1.056	0.011	0.04	type 4 fimbrial biogenesis protein PilF	Protein secretion / Export apparatus; Motility / Attachment
PA14_14860		0	1	1	0	1	1	0	1	1	0	1	1	0	1	1	0	1	1	0	1	1	0.509	0.187	0.417	0	1	1	0	1	1	conserved hypothetical protein	Hypothetical, unclassified or unknown
PA14_14880	ispG	0	1	1	0	1	1	0	1	1	-0.212	0.56	1	-0.256	0.609	0.945	-0.56	0.33	0.949	0	1	1	0	1	1	-0.435	0.165	0.386	-0.993	0.046	0.097	putative isoprenoid biosynthetic protein	Fatty acid and phospholipid metabolism; Putative enzymes
PA14_14890	hisS	0	1	1	0	1	1	0	1	1	-0.164	0.672	1	-0.13	0.894	1	0	1	1	0	1	1	0.369	0.257	0.485	-0.657	0.037	0.156	-1.265	0.008	0.031	histidyl-tRNA synthetase	Translation, post-translational modification and degradation
PA14_14900		0	1	1	0	1	1	0	1	1	-0.055	0.909	1	0.335	0.348	0.852	0	1	1	0	1	1	0	1	1	-0.616	0.072	0.244	-1.1	0.034	0.08	conserved hypothetical protein	Hypothetical, unclassified or unknown
PA14_14910		0	1	1	0.264	0.57	1	0	1	1	0.545	0.119	1	0.498	0.131	0.816	0.167	0.919	1	0.598	0.251	0.479	0.59	0.061	0.222	-0.715	0.041	0.167	-1.006	0.033	0.079	conserved hypothetical protein	Hypothetical, unclassified or unknown
PA14_14930	engA*	0.337	0.462	1	0	1	1	0.213	0.741	1	-0.101	0.798	1	0.169	0.582	0.936	-0.832	0.243	0.892	0	1	1	-0.097	0.827	0.935	-0.962	0.006	0.043	-1.669	0	0.002	putative GTP-binding protein EngA	Translation, post-translational modification and degradation
PA14_14940	ybdL*	1.276	0.22	1	0.539	0.293	1	0	1	1	0.416	0.336	1	0.577	0.15	0.838	0	1	1	0	1	1	0.931	0.043	0.18	0	1	1	0	1	1	putative aminotransferase	Amino acid biosynthesis and metabolism; Putative enzymes
PA14_14960	yafV*	0.903	0.195	1	-0.046	0.956	1	-0.036	0.955	1	-0.098	0.77	1	0	1	1	0	1	1	0	1	1	-0.288	0.438	0.649	0	1	1	0	1	1	putative amidohydrolase	Amino acid biosynthesis and metabolism
PA14_14975		-1.822	0.008	0.156	0	1	1	0.25	0.732	1	0	1	1	0.864	0.065	0.671	0	1	1	-0.588	0.323	0.541	0	1	1	1.463	0.029	0.133	1.071	0.124	0.182	hypothetical protein	Hypothetical, unclassified or unknown
PA14_14990	mocA*	-3.8	0	0	-0.139	0.987	1	-0.28	0.739	1	-0.388	0.317	1	0.288	0.579	0.935	-0.716	0.21	0.86	-1.299	0.112	0.321	0.732	0.045	0.184	0.92	0.152	0.373	0.876	0.088	0.146	putative oxidoreductase	Energy metabolism; Putative enzymes
PA14_15000		0	1	1	0.146	1	1	0	1	1	-0.252	0.8	1	0.333	0.544	0.928	-1.063	0.234	0.879	0	1	1	0	1	1	0	1	1	0	1	1	hypothetical protein	Membrane proteins
PA14_15020		0	1	1	0	1	1	0	1	1	0.621	0.271	1	0.858	0.094	0.749	0	1	1	-0.295	0.813	0.919	-0.101	1	1	-0.249	0.921	1	0	1	1	hypothetical protein	Hypothetical, unclassified or unknown
PA14_15030	leuA	0	1	1	0	1	1	-0.017	0.953	1	0	1	1	0	1	1	0	1	1	0	1	1	0.835	0.055	0.209	0	1	1	0	1	1	2-isopropylmalate synthase	Amino acid biosynthesis and metabolism
PA14_15050		0.043	0.96	1	0.588	0.42	1	-0.266	0.724	1	0.861	0.21	1	0.353	0.435	0.885	1.225	0.065	0.516	-0.28	0.978	1	1.119	0.001	0.015	-0.16	0.736	0.886	0	1	1	conserved hypothetical protein	Hypothetical, unclassified or unknown
PA14_15070	oprC	0	1	1	0	1	1	-0.171	0.941	1	0	1	1	-0.348	0.436	0.886	0	1	1	0.939	0.031	0.137	1.347	0	0	-1.961	0	0	0	1	1	outer membrane copper receptor OprC	Transport of small molecules
PA14_15080		-0.988	0.226	1	-0.525	0.253	1	-0.118	0.981	1	0.21	0.593	1	0.027	0.917	1	-0.93	0.114	0.692	0.874	0.262	0.488	0.86	0.035	0.158	-1.139	0.038	0.159	0	1	1	putative iron-regulated membrane protein	Membrane proteins
PA14_15090		-0.406	0.654	1	0	1	1	-0.824	0.599	1	0.73	0.265	1	0.531	0.512	0.914	0	1	1	-1.721	0.065	0.227	-1.038	0.268	0.495	0	1	1	2.62	0.001	0.008	hypothetical protein	Membrane proteins
PA14_15100		0	1	1	0.33	0.621	1	0	1	1	0	1	1	-0.124	0.98	1	0	1	1	-0.203	0.535	0.725	-1.323	0.018	0.098	0.673	0.344	0.565	0.807	0.312	0.376	putative peptidase	Membrane proteins
PA14_15110		0	1	1	-0.126	0.58	1	0	1	1	0.455	0.25	1	0	1	1	0.603	0.428	1	-0.778	0.524	0.717	-0.562	0.512	0.712	0.96	0.106	0.309	2.282	0	0.001	conserved hypothetical protein	Hypothetical, unclassified or unknown
PA14_15120		0.726	0.432	1	0	1	1	-0.294	0.894	1	0	1	1	0	1	1	-0.864	0.192	0.841	-0.299	0.984	1	-0.37	0.279	0.505	-1.314	0.074	0.248	1.388	0.005	0.024	putative membrane or periplasmic protein	Membrane proteins
PA14_15130		0	1	1	0.28	0.277	1	0	1	1	0	1	1	0	1	1	-0.913	0.209	0.86	-0.717	0.754	0.878	0.366	0.292	0.521	-1.039	0.138	0.358	1.24	0.015	0.047	conserved hypothetical protein	Hypothetical, unclassified or unknown
PA14_15140		1.025	0.653	1	-999	0.821	1	0	1	1	0	1	1	0	1	1	2.672	0.814	1	0	1	1	1.017	0.912	0.991	0	1	1	2.602	0.273	0.334	conserved hypothetical protein	Hypothetical, unclassified or unknown
PA14_15150		0	1	1	-0.209	0.889	1	0	1	1	0	1	1	-0.54	0.177	0.842	-0.169	0.657	1	-0.701	0.684	0.826	-0.887	0.321	0.544	-0.122	1	1	0.383	0.181	0.24	putative AraC-like transcriptional regulator	Transcriptional regulators
PA14_15160		0.615	0.972	1	0	1	1	0	1	1	0	1	1	0	1	1	1.062	1	1	0	1	1	0	1	1	0	1	1	0	1	1	conserved hypothetical protein	Hypothetical, unclassified or unknown
PA14_15180		0	1	1	0	1	1	0	1	1	0	1	1	0	1	1	-1.197	0.298	0.929	0	1	1	-0.353	0.522	0.719	0	1	1	0.383	0.21	0.27	putative ABC transport system, membrane protein	Membrane proteins; Transport of small molecules
PA14_15190		0	1	1	-999	0.604	1	-0.659	0.433	1	0.278	1	1	1.88	0.632	0.955	-1.511	0.418	1	0.985	0.895	0.965	0	1	1	1.88	0.617	0.789	1.815	0.039	0.088	putative TRAP-type C4-dicarboxylate transport protein	Transport of small molecules; Membrane proteins
PA14_15200		0	1	1	1.336	0.301	1	0	1	1	0	1	1	0	1	1	-2.144	0.133	0.724	0	1	1	-0.368	0.586	0.766	0	1	1	1.227	0.097	0.157	putative TRAP-type C4-dicarboxylate transport	Transport of small molecules
PA14_15210		-0.078	0.76	1	0	1	1	0	1	1	0	1	1	0	1	1	0	1	1	0	1	1	0	1	1	0	1	1	0	1	1	putative transcriptional regulator, LysR family	Transcriptional regulators
PA14_15230	xseA	0	1	1	0	1	1	0.147	0.96	1	0.193	0.8	1	-0.108	0.709	0.981	0.45	1	1	0.675	0.292	0.514	-0.516	0.271	0.499	0	1	1	0	1	1	exodeoxyribonuclease VII large subunit	DNA replication, recombination, modification and repair
PA14_15240		1.184	1	1	1.163	0.646	1	0.4	0.596	1	999	0.522	1	999	0.262	0.849	-2.035	1	1	0.187	1	1	1.516	0.76	0.895	-0.044	1	1	0	1	1	putative transcriptional regulator, LysR family	Transcriptional regulators
PA14_15250		-0.038	0.782	1	-1.233	0.612	1	0	1	1	-0.783	0.909	1	-1.411	0.652	0.961	3.791	0.696	1	0.047	1	1	-0.518	1	1	0.956	1	1	2.926	0.013	0.044	putative membrane protein	Membrane proteins
PA14_15260		-999	0.492	1	-1.656	0.795	1	0.006	1	1	0	1	1	-1.797	0.668	0.967	0	1	1	-1.893	0.112	0.322	0	1	1	0	1	1	999	0.002	0.012	putative deacetylase	Putative enzymes
PA14_15270		2.772	0.381	1	0	1	1	999	1	1	0.278	1	1	2.14	0.505	0.911	-1.523	0.895	1	-1.38	0.492	0.691	0	1	1	0	1	1	5.12	0	0.002	putative permease	Transport of small molecules; Membrane proteins
PA14_15280		0	1	1	1.091	0.438	1	-0.695	0.903	1	0.424	0.777	1	0.59	0.79	0.991	2.087	0.813	1	0	1	1	0	1	1	999	0.231	0.456	999	0.002	0.014	conserved hypothetical protein	Hypothetical, unclassified or unknown
PA14_15290		0.233	0.897	1	0	1	1	-0.58	0.771	1	0	1	1	-0.696	0.263	0.849	0	1	1	-1.273	0.013	0.071	-1.432	0.19	0.422	0	1	1	0	1	1	putative regulatory protein	Two-component regulatory systems; Transcriptional regulators
PA14_15310	guaB	0	1	1	0.211	0.558	1	0	1	1	0	1	1	0.577	0.113	0.798	1.258	0.069	0.536	0.465	0.35	0.568	0	1	1	-0.976	0.002	0.019	-1.541	0.001	0.005	inosine-5-monophosphate dehydrogenase	Nucleotide biosynthesis and metabolism
PA14_15340	guaA	0.096	0.683	1	0	1	1	0	1	1	0	1	1	0	1	1	0.371	0.574	1	0.754	0.158	0.386	0.416	0.299	0.526	-1.005	0.002	0.02	-1.527	0.001	0.005	GMP synthase	Amino acid biosynthesis and metabolism; Nucleotide biosynthesis and metabolism
PA14_15350		0.39	0.661	1	0	1	1	0.159	0.828	1	-0.338	0.373	1	-0.264	0.642	0.956	0	1	1	-0.428	0.785	0.899	0.466	0.217	0.45	-1.439	0	0.001	-1.899	0	0.002	putative integrase	Related to phage, transposon or plasmid
PA14_15360		0.468	0.695	1	0	1	1	0	1	1	-0.361	0.456	1	-0.179	0.854	1	0	1	1	0	1	1	0	1	1	-0.332	0.403	0.617	-0.884	0.151	0.208	hypothetical protein	Hypothetical, unclassified or unknown
PA14_15370		0.511	1	1	-999	0.44	1	1.087	0.947	1	0.763	0.923	1	0	1	1	0	1	1	0	1	1	0	1	1	1.625	0.86	0.973	0	1	1	hypothetical protein	Hypothetical, unclassified or unknown
PA14_15380	repA	0.675	0.579	1	-1.098	0.726	1	-0.141	0.953	1	0	1	1	0	1	1	1.594	0.649	1	-0.907	0.151	0.378	-1.074	0.433	0.645	1.857	0.616	0.789	-0.385	0.543	0.6	replicative helicase, RepA	Related to phage, transposon or plasmid
PA14_15400	repC*	0.357	0.472	1	0	1	1	0.614	0.375	1	-0.498	0.261	1	-0.488	0.328	0.849	0	1	1	0	1	1	0	1	1	0	1	1	0	1	1	putative replication protein, RepC	Related to phage, transposon or plasmid
PA14_15430	tnpR*	0	1	1	0	1	1	0	1	1	0	1	1	0	1	1	0.09	0.703	1	0	1	1	1.028	0.242	0.472	1.216	0.462	0.667	0	1	1	putative resolvase, essential for transposition	Related to phage, transposon or plasmid; DNA replication, recombination, modification and repair
PA14_15435		0	1	1	-0.186	0.859	1	0.125	0.911	1	-0.084	0.888	1	-0.045	0.925	1	0.558	0.701	1	0	1	1	0	1	1	-0.436	0.486	0.687	-0.643	0.188	0.246	hypothetical protein	Hypothetical, unclassified or unknown
PA14_15445	merE	-0.817	0.594	1	0	1	1	0.566	0.54	1	-0.058	1	1	0	1	1	0	1	1	-0.544	0.493	0.691	0	1	1	-1.117	0.495	0.696	0	1	1	Hypothetical mercuric resistance protein merE	Hypothetical, unclassified or unknown
PA14_15450	merD	-0.76	0.551	1	-0.02	0.861	1	0	1	1	0	1	1	0	1	1	0.629	0.969	1	-0.864	0.384	0.596	2.046	0.155	0.382	0	1	1	0	1	1	Mercuric resistence transcriptional repressor protein MerD	Transcriptional regulators
PA14_15460	merA	0	1	1	-0.162	0.965	1	0	1	1	0	1	1	0	1	1	0	1	1	-0.32	0.62	0.787	0.173	0.7	0.854	0	1	1	0	1	1	Mercuric reductase MerA	Adaptation / Protection
PA14_15470	merP	0	1	1	0	1	1	0	1	1	0	1	1	0	1	1	0	1	1	0	1	1	0.034	1	1	-0.425	0.58	0.779	-1.37	0.012	0.042	Periplasmic mercuric ion binding protein, MerP	Adaptation / Protection
PA14_15475	merT	-0.264	0.838	1	0	1	1	0.235	0.804	1	-0.546	0.379	1	0	1	1	0	1	1	0	1	1	1.015	0.246	0.473	-1.005	0.497	0.698	0	1	1	Mercuric transport protein MerT	Hypothetical, unclassified or unknown
PA14_15480	merR	-0.152	0.837	1	0.493	0.158	1	0.357	0.488	1	0	1	1	0.288	0.579	0.935	0.665	0.417	1	-0.505	0.396	0.609	0.647	0.11	0.313	0	1	1	-1.128	0.049	0.1	Regulatory protein merR	Transcriptional regulators
PA14_15490		0.166	0.896	1	0	1	1	0.27	0.766	1	-0.79	0.41	1	0	1	1	1.579	0.69	1	0	1	1	0	1	1	0	1	1	-1.207	0.038	0.086	hypothetical protein	Hypothetical, unclassified or unknown
PA14_15500	traK*	-0.181	0.82	1	-0.27	0.93	1	0.42	0.632	1	-0.005	1	1	0.572	0.445	0.888	0	1	1	0	1	1	0	1	1	0	1	1	-1.631	0.068	0.124	possible oriT-binding protein, TraK	Related to phage, transposon or plasmid
PA14_15510	traJ	1.268	0.176	1	0.364	0.539	1	0	1	1	-0.379	0.475	1	0	1	1	-0.669	0.668	1	0	1	1	-0.189	0.919	0.995	0	1	1	0	1	1	oriT-binding protein, TraJ	Related to phage, transposon or plasmid
PA14_15520	trbJ	0.831	0.451	1	-0.564	0.822	1	0.785	0.546	1	0.482	0.595	1	0	1	1	-1.2	1	1	0	1	1	0	1	1	0	1	1	-0.357	0.477	0.535	mating pair formation protein TrbJ	Related to phage, transposon or plasmid
PA14_15530	trbK*	0.184	0.697	1	-0.912	0.33	1	0.364	0.551	1	-0.392	0.745	1	0.59	0.586	0.939	0	1	1	-0.152	0.947	0.991	1.476	0.54	0.732	0	1	1	-0.155	0.711	0.754	possible entry/exclusion protein TrbK	Related to phage, transposon or plasmid
PA14_15540	trbL*	0	1	1	-0.556	0.528	1	0.63	0.274	1	0.62	0.255	1	0	1	1	0	1	1	-0.027	0.889	0.963	0.58	0.434	0.646	0	1	1	-0.403	0.592	0.644	putative mating pair formation protein TrbL	Related to phage, transposon or plasmid
PA14_15560		-0.065	1	1	-0.863	0.329	1	0	1	1	0	1	1	0	1	1	-0.932	0.496	1	-0.436	0.751	0.877	-0.638	0.515	0.714	0	1	1	0	1	1	hypothetical protein	Hypothetical, unclassified or unknown
PA14_15570		0.865	0.535	1	0	1	1	0	1	1	0	1	1	0	1	1	0.693	0.154	0.778	-0.066	0.956	0.996	0.614	0.411	0.625	-0.444	0.515	0.716	-1.184	0.043	0.094	hypothetical protein	Hypothetical, unclassified or unknown
PA14_15580		0.381	0.485	1	-0.024	0.861	1	0.082	0.958	1	-0.532	0.161	1	-0.35	0.354	0.852	0	1	1	0	1	1	0.542	0.093	0.286	-0.9	0.003	0.025	-1.873	0.001	0.005	possible Type II restriction enzyme, methylase subunit	Putative enzymes
PA14_15590		0	1	1	0	1	1	0	1	1	-0.379	0.276	1	-0.465	0.239	0.849	0	1	1	0.516	0.375	0.587	0.321	0.356	0.575	-0.817	0.123	0.335	-1.832	0	0.004	conserved hypothetical protein	Hypothetical, unclassified or unknown
PA14_15600		0.226	0.778	1	0.012	0.801	1	0.079	0.968	1	-0.427	0.303	1	-0.65	0.218	0.849	0	1	1	0.959	0.046	0.18	0.138	0.667	0.827	-0.608	0.123	0.335	-1.809	0	0.002	conserved hypothetical protein	Hypothetical, unclassified or unknown
PA14_15610		-0.083	0.792	1	0	1	1	0	1	1	-0.307	0.436	1	-0.396	0.355	0.853	0	1	1	0.887	0.076	0.25	0	1	1	-0.476	0.13	0.344	-1.277	0.004	0.018	conserved hypothetical protein	Hypothetical, unclassified or unknown
PA14_15620		0	1	1	1.163	0.646	1	0	1	1	1.154	0.727	1	0.816	0.833	0.997	0	1	1	-0.301	0.545	0.731	-0.069	1	1	2.439	0.619	0.789	0	1	1	possible dehydrogenase	Putative enzymes
PA14_15630		-0.885	0.272	1	-0.862	0.158	1	0	1	1	-0.838	0.181	1	0	1	1	0	1	1	-0.416	0.327	0.544	0.716	0.373	0.589	1.704	0.172	0.395	1.402	0.067	0.122	hypothetical protein	Hypothetical, unclassified or unknown
PA14_15650		-0.236	0.947	1	0	1	1	0	1	1	-0.117	0.835	1	0	1	1	0	1	1	0	1	1	0	1	1	0	1	1	0	1	1	conserved hypothetical protein	Hypothetical, unclassified or unknown
PA14_15660		-0.293	0.829	1	-0.364	0.839	1	0	1	1	0	1	1	0	1	1	1.265	0.677	1	0	1	1	1	0.3	0.527	0	1	1	0	1	1	probable oxidoreductase	Putative enzymes
PA14_15670	cumA*	0	1	1	0	1	1	0.424	0.33	1	0	1	1	-0.215	0.79	0.991	0	1	1	0	1	1	0.866	0.041	0.177	0	1	1	0	1	1	putative multicopper oxidase	Biosynthesis of cofactors, prosthetic groups and carriers; Putative enzymes
PA14_15680	cumB*	0.635	0.586	1	0	1	1	0	1	1	0	1	1	0	1	1	0	1	1	-0.27	0.373	0.586	-1.169	0.034	0.154	0	1	1	0	1	1	putative Cytosine/adenosine deaminase	Nucleotide biosynthesis and metabolism
PA14_15700		0	1	1	0	1	1	0.142	0.928	1	-0.777	0.458	1	0	1	1	0	1	1	-0.514	0.429	0.64	0	1	1	0	1	1	0	1	1	putative amino acid permease	Transport of small molecules
PA14_15710		0.199	1	1	0	1	1	0.602	0.652	1	0.288	0.788	1	0	1	1	-0.346	0.547	1	0	1	1	0	1	1	0	1	1	0.97	0.683	0.731	conserved hypothetical protein	Hypothetical, unclassified or unknown
PA14_15720	yfhD*	0	1	1	0.354	0.391	1	0	1	1	0	1	1	0	1	1	0	1	1	0.565	0.452	0.66	0.58	0.096	0.29	0	1	1	0	1	1	putative periplasmic binding transport protein	Transport of small molecules
PA14_15740	purL	0	1	1	0	1	1	0	1	1	0	1	1	0	1	1	0.144	0.825	1	0.502	0.348	0.566	0	1	1	-0.834	0.013	0.073	-1.03	0.017	0.05	phosphoribosylformylglycinamidine synthase	Nucleotide biosynthesis and metabolism
PA14_15750		-1.728	1	1	0	1	1	-0.137	1	1	0	1	1	0.011	0.823	0.996	0	1	1	0.355	0.444	0.652	-1.214	0.326	0.548	0	1	1	0	1	1	conserved hypothetical protein	Hypothetical, unclassified or unknown
PA14_15770		-3.436	0	0.001	-0.462	0.622	1	-0.696	0.2	1	-0.533	0.342	1	0	1	1	0	1	1	-0.626	0.28	0.503	0.98	0.122	0.335	-2.04	0.046	0.183	-1.904	0.004	0.019	conserved hypothetical protein	Hypothetical, unclassified or unknown
PA14_15780	nagE*	0.411	0.602	1	-1.014	0.129	1	0	1	1	-0.321	0.628	1	-1.712	0.056	0.63	-1.181	0.116	0.696	0.524	0.458	0.664	-0.503	0.326	0.547	1.584	0.089	0.278	1.842	0.014	0.045	putative Phosphotransferase system, N-acetylglucosamine-specific enzyme IIABC	Transport of small molecules
PA14_15790	nagF*	0.784	0.19	1	-0.564	0.303	1	0	1	1	0	1	1	-0.579	0.204	0.848	-1.322	0.072	0.545	0	1	1	-0.066	0.888	0.981	1.225	0.08	0.263	0	1	1	putative phosphoenolpyruvate-protein phosphotransferase	Transport of small molecules
PA14_15810	glmS*	0	1	1	0	1	1	0.31	0.981	1	0	1	1	-0.137	0.65	0.961	0	1	1	0	1	1	0	1	1	0	1	1	0	1	1	putative glucosamine-fructose-6-phosphate aminotransferase	Cell wall / LPS / capsule; Putative enzymes
PA14_15820	nagA*	0.46	0.535	1	-0.851	0.189	1	-0.352	0.608	1	0.653	0.451	1	0.034	0.96	1	-1.805	0.071	0.54	0.486	0.788	0.901	-0.656	0.346	0.565	0.023	0.954	1	0	1	1	putative N-acetylglucosamine-6-phosphate deacetylase	Transport of small molecules; Central intermediary metabolism
PA14_15830		0	1	1	0	1	1	-0.369	0.949	1	0.957	0.364	1	0	1	1	-1.031	0.559	1	0	1	1	-0.834	0.384	0.599	0	1	1	0	1	1	putative transcriptional regulator, GntR family	Transcriptional regulators
PA14_15840		1.648	0.319	1	0.182	0.447	1	0	1	1	-0.568	0.275	1	-0.114	0.728	0.986	0	1	1	0.623	0.204	0.436	-0.81	0.067	0.234	0	1	1	-0.297	0.432	0.49	conserved hypothetical protein	Hypothetical, unclassified or unknown
PA14_15850		0.962	0.565	1	0.716	0.293	1	-0.079	0.92	1	-0.729	0.191	1	-0.864	0.138	0.822	1.233	0.024	0.274	0	1	1	0.65	0.139	0.361	1.246	0.205	0.432	0	1	1	MutT/nudix family protein	Nucleotide biosynthesis and metabolism
PA14_15860		0.176	0.51	1	0	1	1	0.513	0.264	1	0	1	1	0	1	1	-0.564	0.545	1	0	1	1	0.149	0.864	0.967	0.422	0.405	0.619	0	1	1	putative NUDIX hydrolase	DNA replication, recombination, modification and repair
PA14_15870		0.347	0.751	1	-0.285	0.533	1	0.055	0.835	1	0	1	1	0.069	0.899	1	-1.211	0.033	0.332	0.304	0.642	0.8	0	1	1	0	1	1	0	1	1	putative acetyltransferase	Transport of small molecules
PA14_15880		0.774	1	1	0.026	0.8	1	0	1	1	0	1	1	0.64	0.63	0.955	0.953	0.374	0.984	0	1	1	0.019	1	1	0	1	1	-0.175	0.453	0.511	conserved hypothetical protein	Hypothetical, unclassified or unknown
PA14_15890	purT	-0.702	0.64	1	-0.405	0.418	1	0	1	1	0.485	0.303	1	0.101	0.998	1	0	1	1	0.403	0.57	0.75	0	1	1	-0.472	0.285	0.508	0	1	1	phosphoribosylglycinamide formyltransferase 2	Amino acid biosynthesis and metabolism; Nucleotide biosynthesis and metabolism
PA14_15910		-0.033	0.814	1	0.405	0.402	1	0	1	1	0.904	0.267	1	0	1	1	-0.335	0.615	1	0	1	1	0	1	1	-0.496	0.693	0.847	0	1	1	putative Lysophospholipase	Amino acid biosynthesis and metabolism
PA14_15920	yhjE*	0.552	0.634	1	0.044	0.866	1	-0.637	0.663	1	0	1	1	-0.176	0.758	0.987	0.684	0.986	1	1.008	0.114	0.325	0	1	1	0.272	1	1	2.579	0.049	0.1	putative major facilitator family transporter	Membrane proteins; Transport of small molecules
PA14_15930	yfjD*	0	1	1	0	1	1	0	1	1	-0.588	0.347	1	0	1	1	0	1	1	0.789	0.17	0.401	0	1	1	-0.951	0.143	0.363	-0.964	0.032	0.077	putative hemolysin containing a CBS domain	Transport of small molecules; Membrane proteins
PA14_15940		0	1	1	0.817	0.261	1	-0.361	0.651	1	0.728	0.246	1	0.883	0.192	0.842	0	1	1	0.485	0.4	0.611	0	1	1	0	1	1	-1.037	0.019	0.054	putative ABC-type transport permease	Membrane proteins
PA14_15960	ffh	0.778	0.198	1	0.435	0.453	1	0.165	1	1	0.627	0.119	1	0.629	0.104	0.78	0	1	1	0	1	1	0.743	0.03	0.141	-0.785	0.021	0.103	-1.129	0.025	0.065	signal recognition particle protein Ffh	Protein secretion / Export apparatus
PA14_15970	rpsP	0.504	0.437	1	0.381	0.299	1	-0.129	0.668	1	0.019	0.949	1	0.329	0.398	0.869	0	1	1	0.74	0.131	0.351	0	1	1	-0.73	0.026	0.121	-1.769	0	0.001	3S ribosomal protein S16	DNA replication, recombination, modification and repair; Translation, post-translational modification and degradation
PA14_15980	rimM	0.923	0.227	1	0.538	0.228	1	-0.163	0.675	1	0.376	0.372	1	0.688	0.159	0.842	0.408	0.824	1	0.422	0.313	0.532	0.601	0.085	0.271	-1.024	0.001	0.009	-1.889	0	0.001	16S rRNA processing protein RimM	Transcription, RNA processing and degradation
PA14_15990	trmD	0.725	0.199	1	0	1	1	0	1	1	0	1	1	0.474	0.298	0.849	0	1	1	0.526	0.217	0.446	1.336	0.031	0.145	-0.723	0.14	0.36	-2.091	0	0.001	tRNA (guanine-N1)-methyltransferase	Transcription, RNA processing and degradation
PA14_16000	rplS	0.91	0.332	1	0	1	1	-0.16	0.573	1	-0.676	0.245	1	-0.102	0.896	1	-0.208	0.527	1	0	1	1	0.105	0.802	0.917	-1.84	0.001	0.006	-2.089	0	0.003	5S ribosomal protein L19	Translation, post-translational modification and degradation
PA14_16010		-1.15	0.998	1	0.55	1	1	0.73	0.21	1	999	0.522	1	999	0.704	0.979	0	1	1	0	1	1	0	1	1	0	1	1	-2.39	0.016	0.049	putative ong-chain acyl-CoA thioester hydrolase	Fatty acid and phospholipid metabolism
PA14_16020		0	1	1	0.112	0.943	1	-2.219	0	0.011	-0.011	1	1	0.378	0.25	0.849	-1.227	0.099	0.642	-0.901	0.035	0.149	-1.19	0.008	0.055	-0.942	0.161	0.382	-0.188	0.776	0.814	conserved hypothetical protein	Hypothetical, unclassified or unknown
PA14_16030		-0.817	0.312	1	0	1	1	0	1	1	-0.51	0.242	1	0	1	1	0	1	1	0.64	0.246	0.473	-0.466	0.342	0.561	1.23	0.187	0.41	1.044	0.205	0.264	putative sodium/hydrogen exchanger	Membrane proteins; Transport of small molecules
PA14_16040	xerD	0	1	1	0.517	0.789	1	0	1	1	0	1	1	0	1	1	1.441	0.466	1	0	1	1	0	1	1	0	1	1	0.751	0.317	0.38	integrase/recombinase XerD	DNA replication, recombination, modification and repair
PA14_16050	dsbC	0	1	1	0	1	1	0	1	1	0.288	0.442	1	-0.116	1	1	0	1	1	0.711	0.215	0.446	0.694	0.048	0.192	0	1	1	0	1	1	thiol:disulfide interchange protein DsbC	Translation, post-translational modification and degradation; Chaperones / Heat shock proteins
PA14_16070	hom	0	1	1	0	1	1	0	1	1	0	1	1	0	1	1	0	1	1	0	1	1	0.278	0.448	0.656	-0.86	0.021	0.105	-0.761	0.065	0.12	homoserine dehydrogenase	Amino acid biosynthesis and metabolism
PA14_16090	thrC	0.142	0.785	1	0	1	1	0	1	1	0	1	1	0.091	0.922	1	0	1	1	0.71	0.203	0.436	0.515	0.166	0.395	-0.865	0.021	0.106	-0.834	0.043	0.094	Threonine synthase	Biosynthesis of cofactors, prosthetic groups and carriers; Amino acid biosynthesis and metabolism
PA14_16100		0.763	0.726	1	-0.448	0.216	1	-1.02	0.834	1	-0.084	0.859	1	-0.341	0.299	0.849	0.635	0.525	1	0	1	1	-0.604	0.191	0.423	0	1	1	2.712	0	0.002	conserved hypothetical protein	Hypothetical, unclassified or unknown
PA14_16110		-1.875	0.007	0.138	0.319	0.393	1	0.974	0.173	1	0	1	1	0	1	1	0.019	0.679	1	-1.168	0.032	0.142	-0.885	0.35	0.569	2.205	0.055	0.208	1.239	0.212	0.271	conserved hypothetical protein	Hypothetical, unclassified or unknown
PA14_16130		0	1	1	0	1	1	0.108	0.626	1	0.18	0.709	1	-0.235	0.504	0.911	0.709	0.451	1	0	1	1	-0.594	0.224	0.457	0.877	0.19	0.414	0	1	1	putative carnitine dehydratase	Energy metabolism
PA14_16140		0	1	1	0	1	1	0.272	0.766	1	-0.262	0.637	1	0.626	0.198	0.842	-0.394	0.366	0.98	0.495	0.55	0.735	1.069	0.02	0.107	0	1	1	0	1	1	conserved hypothetical protein	Hypothetical, unclassified or unknown
PA14_16150		0.611	0.502	1	-0.68	0.149	1	0.214	0.733	1	-0.593	0.194	1	0	1	1	-0.622	0.324	0.943	0	1	1	1.035	0.015	0.088	0	1	1	0	1	1	putative phage shock protein	Transcription, RNA processing and degradation
PA14_16160		0.611	0.46	1	0	1	1	0	1	1	-0.969	0.146	1	0.637	0.197	0.842	0	1	1	0.722	0.108	0.315	1.52	0.001	0.008	-0.91	0.13	0.345	-0.91	0.133	0.191	hypothetical protein	Membrane proteins
PA14_16180		0.479	0.419	1	0	1	1	0	1	1	0.07	0.853	1	1.457	0.014	0.291	-0.863	0.106	0.663	0.791	0.095	0.29	1.765	0	0	-1.469	0	0.001	-1.034	0.037	0.085	conserved hypothetical protein	Hypothetical, unclassified or unknown
PA14_16190		0	1	1	-0.626	0.182	1	0.351	0.325	1	-0.497	0.245	1	0.944	0.016	0.312	-0.634	0.341	0.961	0.877	0.062	0.222	1.012	0.005	0.037	-0.978	0.008	0.053	-1.106	0.014	0.045	hypothetical protein	Hypothetical, unclassified or unknown
PA14_16200		0.758	0.885	1	0	1	1	0	1	1	0	1	1	1.234	0.086	0.745	0	1	1	1.393	0.025	0.118	0.346	0.625	0.796	0	1	1	0	1	1	conserved hypothetical protein	Hypothetical, unclassified or unknown
PA14_16210		0	1	1	1.475	0.463	1	-0.111	0.725	1	0	1	1	1.109	0.186	0.842	0	1	1	1.016	0.168	0.398	0	1	1	-1.954	0.023	0.11	-1.405	0.012	0.04	conserved hypothetical protein	Hypothetical, unclassified or unknown
PA14_16220	recJ	0	1	1	0	1	1	0	1	1	0	1	1	0	1	1	0	1	1	0.831	0.239	0.468	0	1	1	-1.398	0.016	0.084	-1.385	0.006	0.025	single-stranded-DNA-specific exonuclease RecJ	DNA replication, recombination, modification and repair
PA14_16250	lasB	1.027	0.207	1	0	1	1	-0.563	0.274	1	0.571	0.095	1	-0.975	0.014	0.28	0.621	0.431	1	-0.664	0.198	0.431	0.277	0.413	0.626	1.199	0	0.005	3.241	0	0	elastase LasB	Amino acid biosynthesis and metabolism; Secreted factors (toxins, enzymes, alginate); Translation, post-translational modification and degradation
PA14_16260		0	1	1	0	1	1	0.202	0.65	1	0	1	1	0	1	1	0	1	1	0.012	0.882	0.961	-1.524	0	0.001	1.655	0.017	0.091	2.107	0	0.004	putative oxidoreductase, FAD/FMN-binding	Energy metabolism; Putative enzymes
PA14_16270		0.913	0.232	1	0	1	1	-2.757	0.001	0.087	0	1	1	0	1	1	0	1	1	-0.015	0.91	0.973	0.228	0.789	0.91	0	1	1	0	1	1	conserved hypothetical protein	Hypothetical, unclassified or unknown
PA14_16280		0.442	0.698	1	-0.418	0.327	1	-0.376	0.676	1	-0.324	0.484	1	-0.92	0.129	0.816	-1.797	0.702	1	-2.423	0	0.002	-0.498	0.878	0.977	0	1	1	0.369	0.53	0.587	putative transciptional regulator	Transcriptional regulators; Antibiotic resistance and susceptibility
PA14_16290		0.507	1	1	0	1	1	-0.723	0.367	1	0.093	0.915	1	0	1	1	-1.239	0.558	1	-2.511	0	0.003	0	1	1	-0.545	0.427	0.642	-0.376	0.729	0.771	conserved hypothetical protein	Hypothetical, unclassified or unknown
PA14_16300		-0.341	1	1	-0.354	0.429	1	-1.196	0.068	1	-1.248	0.012	1	-0.802	0.113	0.798	-0.031	0.655	1	-3.296	0	0	-0.077	0.97	1	-0.484	0.818	0.947	-0.391	0.882	0.908	hypothetical protein	Antibiotic resistance and susceptibility
PA14_16310		0	1	1	0	1	1	-1.122	0.415	1	0.088	0.924	1	-0.412	0.344	0.852	0.17	0.868	1	-1.953	0.001	0.012	-1.17	0.104	0.306	-2.328	0.151	0.371	-0.511	0.895	0.918	putative MFS permease	Membrane proteins; Transport of small molecules
PA14_16320	fkbP-1*	0	1	1	-0.344	0.852	1	0	1	1	0.251	0.843	1	0	1	1	0	1	1	0	1	1	0	1	1	0	1	1	0	1	1	putative FkbP-type peptidyl-prolyl cis-trans isomerase	Translation, post-translational modification and degradation; Chaperones / Heat shock proteins
PA14_16330		0	1	1	0.167	0.977	1	0.307	0.667	1	0	1	1	0.597	0.115	0.798	0	1	1	0	1	1	0.963	0.017	0.097	-1.139	0.003	0.026	-0.971	0.077	0.133	conserved hypothetical protein	Hypothetical, unclassified or unknown
PA14_16340		0.825	0.427	1	0	1	1	0.665	0.288	1	0	1	1	0.972	0.036	0.514	0	1	1	0.734	0.239	0.468	-1.664	0.002	0.019	0.53	0.69	0.845	0.182	0.343	0.404	conserved hypothetical protein	Hypothetical, unclassified or unknown
PA14_16350		1.125	0.407	1	0	1	1	-1.711	0.133	1	0	1	1	0	1	1	2.327	0.816	1	-0.56	0.22	0.448	-3.195	0.234	0.465	3.715	0.104	0.304	0	1	1	putative two-component response regulator	Transcriptional regulators; Two-component regulatory systems
PA14_16360		0	1	1	0	1	1	-0.686	0.207	1	0	1	1	0	1	1	0	1	1	0	1	1	-1.28	0.182	0.414	-1.236	0.116	0.323	-1.433	0.035	0.082	putative oxidase	Putative enzymes
PA14_16370		0	1	1	0	1	1	0.073	0.749	1	0.424	0.345	1	0.183	0.893	1	0	1	1	0	1	1	0	1	1	1.064	0.071	0.242	0.914	0.105	0.164	putative membrane protein	Membrane proteins
PA14_16380		-0.527	0.871	1	-1.037	0.28	1	0	1	1	-0.783	0.324	1	-1.099	0.206	0.848	-1.106	0.319	0.941	0	1	1	-0.549	0.496	0.697	0	1	1	0	1	1	putative LysR-family transcriptional regulator	Transcriptional regulators
PA14_16390	betA*	0	1	1	-0.48	0.302	1	-0.672	0.566	1	0	1	1	0	1	1	0.68	0.228	0.877	1.249	0.01	0.057	0.925	0.008	0.058	2.66	0	0.001	2.324	0	0.002	putative glucose-methanol-choline oxidoreductase	Putative enzymes; Carbon compound catabolism
PA14_16410		0	1	1	-1.436	0.006	0.351	0	1	1	-0.262	0.537	1	-1.321	0.016	0.314	-0.272	0.64	1	3.463	0	0	0	1	1	1.901	0.126	0.338	4.127	0	0	putative MFS transporter	Membrane proteins; Transport of small molecules
PA14_16430	wspA	0	1	1	0	1	1	0	1	1	0	1	1	0	1	1	0	1	1	0	1	1	-1.219	0.001	0.013	-1.2	0.004	0.03	-1.081	0.028	0.07	putative methyl-accepting chemotaxis transducer	Chemotaxis; Adaptation / Protection; Motility / Attachment
PA14_16440	wspB*	0	1	1	0.074	0.838	1	0	1	1	0	1	1	0	1	1	0	1	1	0	1	1	-1.601	0	0.006	0	1	1	-1.26	0.011	0.038	hypothetical protein	Chemotaxis; Motility / Attachment
PA14_16450	wspC	0.705	0.351	1	0	1	1	0	1	1	0	1	1	0	1	1	0	1	1	0.711	0.177	0.409	-0.447	0.33	0.552	-0.694	0.209	0.436	-1.234	0.006	0.026	putative chemotaxis protein methyltransferase CheR	Chemotaxis; Adaptation / Protection; Motility / Attachment
PA14_16460	wspD	0.204	0.961	1	0	1	1	-0.473	0.358	1	0.681	0.115	1	0.682	0.128	0.816	0	1	1	0.9	0.096	0.291	-1.724	0.004	0.034	-0.849	0.172	0.395	-1.453	0.007	0.028	CheW domain protein	Chemotaxis; Motility / Attachment
PA14_16470	wspE*	0.286	0.573	1	0	1	1	0.157	0.563	1	0.372	0.311	1	0.45	0.229	0.849	0	1	1	0.708	0.194	0.426	-0.833	0.019	0.103	-0.856	0.075	0.25	-0.833	0.068	0.123	putative chemotaxis sensor/effector fusion protein	Two-component regulatory systems; Chemotaxis; Motility / Attachment
PA14_16480	wspF	0	1	1	0	1	1	0	1	1	0	1	1	0	1	1	0	1	1	0	1	1	-0.642	0.258	0.486	0	1	1	0	1	1	putative methylesterase, CheB-like	Transcriptional regulators; Chemotaxis; Motility / Attachment
PA14_16500	wspR	0.687	0.356	1	0	1	1	-0.256	0.765	1	0	1	1	0.363	0.373	0.857	0	1	1	0	1	1	-1.081	0.012	0.076	0	1	1	0	1	1	probable two-component response regulator	Nucleotide biosynthesis and metabolism; Chemotaxis; Motility / Attachment
PA14_16510		-0.018	0.691	1	0.297	0.492	1	0.448	0.381	1	0	1	1	0	1	1	0	1	1	0	1	1	0	1	1	-0.922	0.007	0.045	-1.754	0	0.001	putative peptide chain release factor 2	Translation, post-translational modification and degradation
PA14_16530	lysS	0.667	0.298	1	0	1	1	-0.032	0.77	1	0.268	0.471	1	0.065	0.679	0.97	0	1	1	1.144	0.02	0.1	0.882	0.026	0.126	-1.518	0	0	-1.904	0	0.001	lysyl-tRNA synthetase	Amino acid biosynthesis and metabolism; Translation, post-translational modification and degradation
PA14_16550		0.824	0.695	1	0.524	0.218	1	0.08	0.84	1	0	1	1	0	1	1	0.478	0.785	1	0.6	0.359	0.574	-0.056	0.941	1	0	1	1	0	1	1	putative transcriptional regulator, TetR family	Transcriptional regulators
PA14_16560		0	1	1	0	1	1	0.059	0.885	1	0.318	0.39	1	0	1	1	0.797	0.331	0.949	0	1	1	0	1	1	0	1	1	0	1	1	putative lipoprotein	Fatty acid and phospholipid metabolism
PA14_16580		0	1	1	0	1	1	0	1	1	0	1	1	0	1	1	0	1	1	0.543	0.368	0.581	-0.639	0.074	0.249	0	1	1	0	1	1	conserved hypothetical protein	Transcriptional regulators
PA14_16590		0	1	1	-0.16	0.705	1	0	1	1	0	1	1	0	1	1	0	1	1	0.944	0.1	0.3	-0.293	0.547	0.735	0	1	1	0	1	1	conserved hypothetical protein	Hypothetical, unclassified or unknown
PA14_16600		0	1	1	0	1	1	-0.189	0.918	1	-0.005	0.999	1	0.06	1	1	0	1	1	1.191	0.029	0.132	0	1	1	0.684	0.203	0.431	-0.28	0.367	0.428	putative hydrolase, alpha/beta family	Fatty acid and phospholipid metabolism
PA14_16610		0	1	1	0	1	1	-0.141	0.717	1	0.453	0.367	1	0.124	0.658	0.966	-0.824	0.283	0.928	1.411	0.025	0.117	0	1	1	0	1	1	0	1	1	putative lipoprotein	Fatty acid and phospholipid metabolism
PA14_16620		0	1	1	0	1	1	0.048	0.782	1	0	1	1	0	1	1	0.431	1	1	1.79	0.061	0.218	0.898	0.254	0.483	0	1	1	0	1	1	putative phophatase	Putative enzymes
PA14_16630		-5.804	0	0	-0.333	0.558	1	-0.229	0.633	1	-0.319	0.473	1	0.08	0.957	1	-2.964	0	0	-5.043	0	0	0	1	1	1.888	0	0.001	2.083	0.037	0.085	putative outer membrane protein, OmpA	Membrane proteins; Transport of small molecules
PA14_16640		-6.193	0	0	-0.235	0.651	1	0	1	1	-0.231	0.513	1	0.22	0.88	1	-2.671	0	0	-4.968	0	0	1.009	0.001	0.014	1.885	0.049	0.192	2.139	0.012	0.04	putative lipoprotein	Fatty acid and phospholipid metabolism
PA14_16660	cadA*	0.858	0.196	1	0	1	1	-0.073	0.903	1	0	1	1	0	1	1	0	1	1	0	1	1	0	1	1	0.515	0.343	0.565	0	1	1	putative metal-transporting P-type ATPase	Membrane proteins; Transport of small molecules
PA14_16670	cadR*	0.037	0.811	1	-0.043	0.852	1	0	1	1	0.194	0.763	1	0	1	1	-1.166	0.126	0.708	0	1	1	0	1	1	-1.61	0.055	0.208	0	1	1	putative transcriptional regulator CadR	Transcriptional regulators
PA14_16680		0.42	0.612	1	0.296	0.603	1	0.176	0.677	1	0	1	1	0.087	0.625	0.954	0	1	1	-0.99	0.03	0.133	-6.543	0	0	1.752	0.099	0.294	2.042	0.002	0.012	conserved hypothetical protein	Hypothetical, unclassified or unknown
PA14_16690	ppc	0	1	1	0	1	1	0	1	1	0	1	1	0	1	1	0.592	0.487	1	0	1	1	-0.367	0.293	0.522	0.474	0.289	0.512	0	1	1	phosphoenolpyruvate carboxylase	Energy metabolism; Central intermediary metabolism
PA14_16700	adk	0	1	1	0	1	1	-0.439	0.302	1	0	1	1	0	1	1	0	1	1	0	1	1	0.043	0.819	0.928	-0.711	0.054	0.205	-1.103	0.014	0.045	adenylate kinase	Nucleotide biosynthesis and metabolism
PA14_16710	yeaZ*	-1.126	0.413	1	0	1	1	-0.265	0.622	1	0	1	1	0	1	1	0.753	1	1	0	1	1	0	1	1	-0.367	0.598	0.789	-1.064	0.093	0.152	putative protease with chaperone activity	Translation, post-translational modification and degradation
PA14_16720		0	1	1	0	1	1	0.385	0.397	1	0.078	0.993	1	0.142	1	1	0	1	1	0	1	1	0	1	1	0.96	0.227	0.454	0	1	1	conserved hypothetical protein	Hypothetical, unclassified or unknown
PA14_16730		1.928	0.283	1	0.125	0.958	1	0	1	1	-0.17	0.73	1	-0.598	0.295	0.849	-1.029	0.128	0.71	0	1	1	-1.138	0.038	0.167	0	1	1	-0.683	0.1	0.159	conserved hypothetical protein	Hypothetical, unclassified or unknown
PA14_16740		-0.043	0.733	1	0	1	1	0	1	1	0	1	1	0.154	0.962	1	0.967	0.847	1	0.389	0.702	0.84	0	1	1	0	1	1	0	1	1	putative carboxyvinyl-carboxyphosphonate phosphorylmutase	Carbon compound catabolism; Putative enzymes
PA14_16750		-0.066	0.892	1	-0.074	0.753	1	0	1	1	0	1	1	0	1	1	0	1	1	0	1	1	0	1	1	0	1	1	1.231	0.245	0.305	putative inner membrane protein	Membrane proteins
PA14_16770		0	1	1	0.511	0.574	1	0	1	1	0	1	1	0	1	1	-1.198	0.495	1	0	1	1	0	1	1	0	1	1	0	1	1	conserved hypothetical protein	Hypothetical, unclassified or unknown
PA14_16780		-0.055	0.79	1	-0.737	0.499	1	0	1	1	-0.326	0.807	1	0.085	1	1	0	1	1	-0.201	0.934	0.986	0.984	0.309	0.534	0	1	1	0	1	1	putative cytochrome P45	Biosynthesis of cofactors, prosthetic groups and carriers
PA14_16790		-0.672	0.384	1	0	1	1	-0.401	0.571	1	0	1	1	0	1	1	0	1	1	-0.609	0.449	0.657	-0.524	0.329	0.55	-1.445	0.005	0.036	-1.435	0.242	0.302	putative transcriptional regulator, tetR family	Transcriptional regulators
PA14_16800		0	1	1	-0.486	0.57	1	0.015	0.82	1	-0.346	0.423	1	-0.397	0.313	0.849	0	1	1	-0.306	0.987	1	0.684	0.287	0.515	-1.553	0.005	0.038	-1.136	0.331	0.392	putative efflux transmembrane protein	Transport of small molecules
PA14_16820		0	1	1	-0.325	0.344	1	-0.357	0.487	1	-0.354	0.339	1	-0.696	0.128	0.816	0	1	1	0.159	0.969	1	-0.525	0.166	0.395	-1.881	0	0.004	-1.628	0.003	0.015	putative efflux transmembrane protein	Antibiotic resistance and susceptibility; Membrane proteins; Transport of small molecules
PA14_16830		0	1	1	0	1	1	0	1	1	0	1	1	0	1	1	-0.056	0.595	1	-0.374	0.959	0.998	0	1	1	0	1	1	0	1	1	conserved hypothetical protein	Hypothetical, unclassified or unknown
PA14_16840		-0.888	0.396	1	0	1	1	-0.128	1	1	-0.105	0.832	1	0	1	1	0	1	1	0	1	1	0	1	1	0	1	1	0	1	1	putative lipoprotein	Fatty acid and phospholipid metabolism
PA14_16860	plsB	-1.247	0.087	0.899	0	1	1	0	1	1	0	1	1	0	1	1	0	1	1	0	1	1	0	1	1	0.601	0.128	0.342	0	1	1	glycerol-3-phosphate acyltransferase	Fatty acid and phospholipid metabolism
PA14_16870		0	1	1	0	1	1	0.141	0.643	1	-0.155	0.868	1	0	1	1	1.101	0.839	1	0	1	1	0.305	0.714	0.865	0.689	0.29	0.513	1.523	0.008	0.03	putative ABC transporter ATP-binding protein	Transport of small molecules
PA14_16880		0	1	1	0.964	0.097	1	0	1	1	0	1	1	0.484	0.391	0.867	0.735	0.683	1	0	1	1	0	1	1	1.156	0.097	0.292	1.082	0.054	0.106	putative permease of ABC transporter	Membrane proteins; Transport of small molecules
PA14_16890		0	1	1	-0.35	0.317	1	-0.286	0.708	1	-0.124	0.785	1	-0.266	0.631	0.955	0.245	0.939	1	0	1	1	0	1	1	0.874	0.057	0.213	1.332	0.016	0.05	putative auxiliary component of ABC transporter	Motility / Attachment
PA14_16910		0	1	1	-0.272	0.406	1	0.031	0.893	1	0.319	0.497	1	0.318	0.491	0.906	0.471	1	1	0	1	1	0	1	1	0.88	0.173	0.395	1.748	0.001	0.005	hypothetical protein	Hypothetical, unclassified or unknown
PA14_16920	sufE*	0	1	1	-0.583	0.343	1	0	1	1	-0.818	0.147	1	-1.588	0.022	0.399	0	1	1	0	1	1	-2.37	0.052	0.2	0	1	1	0	1	1	putative Fe-S center assembly protein	Transport of small molecules
PA14_16930	csdA*	0	1	1	-0.159	0.755	1	0	1	1	0	1	1	0	1	1	0	1	1	0	1	1	-1.965	0.001	0.009	0	1	1	-0.265	0.385	0.445	putative cysteine sulfinate desulfinase	Amino acid biosynthesis and metabolism; Putative enzymes
PA14_16950	dapD	0	1	1	0	1	1	-0.108	0.677	1	0	1	1	0	1	1	0	1	1	0.603	0.239	0.468	0.197	0.658	0.82	-0.618	0.094	0.287	-1.034	0.02	0.057	tetrahydrodipicolinate N-succinyletransferase	Amino acid biosynthesis and metabolism; Cell wall / LPS / capsule
PA14_16960		-0.783	0.691	1	0.531	0.284	1	0.195	0.694	1	0.067	0.97	1	0.704	0.502	0.911	0	1	1	0	1	1	0	1	1	0	1	1	-0.574	0.15	0.207	putative transporter, LysE family	Amino acid biosynthesis and metabolism; Membrane proteins
PA14_16970		0	1	1	0.343	0.555	1	0	1	1	0	1	1	0.916	0.138	0.822	0	1	1	-0.498	0.424	0.636	-0.275	0.625	0.796	0	1	1	0	1	1	putative arsenate reductase, glutaredoxin family	Transport of small molecules
PA14_16980		-0.826	0.383	1	0	1	1	0	1	1	0	1	1	-1.24	0.417	0.88	0	1	1	-0.075	0.831	0.93	0	1	1	0	1	1	0	1	1	conserved hypothetical protein	Hypothetical, unclassified or unknown
PA14_16990		0.058	0.863	1	-0.657	0.227	1	-2.459	0	0	0.028	0.947	1	-0.973	0.077	0.719	-3.001	0	0.001	-3.86	0	0	1.009	0.015	0.091	-0.984	0.037	0.156	-0.709	0.829	0.861	hypothetical protein	Hypothetical, unclassified or unknown
PA14_17000		2.937	0.825	1	0	1	1	0.119	1	1	0	1	1	0	1	1	0	1	1	0	1	1	0	1	1	2.438	0.308	0.527	4.23	0.012	0.041	hypothetical protein	Hypothetical, unclassified or unknown
PA14_17010	yjcE*	-1.798	0.436	1	0	1	1	0.415	0.403	1	0	1	1	-0.487	0.345	0.852	-0.475	0.397	0.997	-0.745	0.165	0.394	0	1	1	0	1	1	0	1	1	putative putative Na(+)/H(+) exchanger protein	Membrane proteins; Transport of small molecules
PA14_17030	dapC*	0.483	0.501	1	0	1	1	0	1	1	0.205	0.731	1	0	1	1	-0.933	0.452	1	-0.682	0.325	0.542	-1.256	0.043	0.179	0	1	1	0	1	1	succinyldiaminopimelate transaminase	Amino acid biosynthesis and metabolism; Putative enzymes
PA14_17040	glnD	-0.418	0.84	1	0.118	0.933	1	0	1	1	0	1	1	0	1	1	0	1	1	-0.676	0.229	0.458	-0.553	0.318	0.542	0	1	1	-0.799	0.102	0.161	protein-P-II uridylyltransferase	Central intermediary metabolism; Amino acid biosynthesis and metabolism
PA14_17050	map	0	1	1	0	1	1	0	1	1	0	1	1	0	1	1	0	1	1	0	1	1	-0.746	0.055	0.209	0	1	1	-0.373	0.262	0.323	methionine aminopeptidase, type I	Translation, post-translational modification and degradation
PA14_17060	rpsB	0.144	1	1	0.377	0.24	1	0.043	0.836	1	-0.098	0.826	1	0.986	0.008	0.189	0.693	0.423	1	0	1	1	0.659	0.037	0.162	-1.446	0	0	-1.949	0	0	3S ribosomal subunit protein S2	Translation, post-translational modification and degradation
PA14_17070	tsf	-1.058	0.34	1	0	1	1	-0.123	0.657	1	-0.043	0.927	1	0.831	0.02	0.369	0.246	1	1	0.4	0.308	0.528	0.915	0.027	0.131	-1.669	0	0.002	-2.106	0	0	translation elongation factor Ts	Translation, post-translational modification and degradation
PA14_17080	pyrH	-1.051	0.557	1	0.503	0.129	1	0.549	0.253	1	0	1	1	0.976	0.012	0.261	-0.039	0.89	1	0.7	0.072	0.242	1.765	0	0	-0.914	0.005	0.035	-1.612	0	0.004	uridylate kinase	Nucleotide biosynthesis and metabolism
PA14_17100	frr	-1.862	0.498	1	0.385	0.315	1	0.561	0.278	1	0.816	0.044	1	0	1	1	-0.729	0.203	0.859	0.557	0.141	0.363	1.54	0.012	0.075	-1.824	0.001	0.01	-1.575	0.062	0.117	ribosome recycling factor	Translation, post-translational modification and degradation
PA14_17110	uppS	0	1	1	0	1	1	0	1	1	0	1	1	0	1	1	-0.199	0.462	1	0.709	0.244	0.472	-0.18	0.722	0.869	-0.67	0.143	0.363	0	1	1	undecaprenyl pyrophosphate synthetase	Biosynthesis of cofactors, prosthetic groups and carriers; Cell wall / LPS / capsule
PA14_17120	cdsA	0	1	1	-0.442	0.26	1	0	1	1	-0.132	0.748	1	-0.062	0.737	0.987	-0.344	0.333	0.949	0.873	0.131	0.352	-0.738	0.106	0.307	0	1	1	-1.018	0.032	0.078	phosphatidate cytidylyltransferase	Fatty acid and phospholipid metabolism
PA14_17130	dxr	-0.122	0.673	1	-0.385	0.242	1	0.304	0.572	1	0	1	1	0	1	1	0	1	1	0	1	1	-0.38	0.436	0.648	0	1	1	-0.829	0.094	0.153	1-deoxy-d-xylulose 5-phosphate reductoisomerase	Biosynthesis of cofactors, prosthetic groups and carriers
PA14_17140	yaeL*	-1.153	0.072	0.798	0.412	0.188	1	0	1	1	0	1	1	0	1	1	0.558	0.535	1	0.476	0.248	0.475	0.856	0.016	0.094	0	1	1	0	1	1	putative membrane-associated zinc metalloprotease	Membrane proteins
PA14_17150		0	1	1	0	1	1	0	1	1	0	1	1	0	1	1	0	1	1	0.804	0.086	0.271	0.561	0.097	0.291	-0.324	0.323	0.542	-1.258	0.011	0.039	putative outer membrane antigen	Cell wall / LPS / capsule; Membrane proteins; Transport of small molecules
PA14_17170	ompH*	0	1	1	0	1	1	0	1	1	0	1	1	0	1	1	0	1	1	0.946	0.041	0.167	0	1	1	-0.795	0.013	0.073	-1.295	0.003	0.016	putative outer membrane protein OmpH,	Cell wall / LPS / capsule; Membrane proteins; Transport of small molecules
PA14_17180	lpxD	-0.288	0.998	1	0	1	1	0	1	1	0	1	1	0	1	1	-0.534	0.356	0.972	0.801	0.094	0.287	0.509	0.133	0.356	-0.457	0.165	0.386	-1.397	0.033	0.079	UDP-3-O-[3-hydroxymyristoyl] glucosamine N-acyltransferase	Cell wall / LPS / capsule
PA14_17190	fabZ	0.778	0.502	1	0	1	1	0.144	0.998	1	-0.548	0.428	1	-0.237	0.856	1	-0.459	0.316	0.937	0.313	0.815	0.919	0.657	0.055	0.209	-0.207	0.552	0.752	-2.112	0.001	0.006	(3R)-hydroxymyristoyl-(acyl-carrier-protein) dehydratase	Cell wall / LPS / capsule; Fatty acid and phospholipid metabolism
PA14_17210	lpxA	-0.099	0.847	1	0.095	0.976	1	0	1	1	0.028	0.928	1	0	1	1	-0.802	0.231	0.879	0.374	0.501	0.698	0.475	0.283	0.511	-0.735	0.025	0.119	-1.744	0	0.002	UDP-N-acetylglucosamine acetyltransferase	Cell wall / LPS / capsule
PA14_17220	lpxB	0	1	1	0	1	1	0.116	1	1	0.366	0.387	1	-0.287	0.66	0.966	-0.822	0.111	0.68	0.525	0.301	0.521	0	1	1	-1.145	0.006	0.043	-2.125	0	0	lipid A-disaccharide synthase	Cell wall / LPS / capsule
PA14_17230	rnhB	-0.252	0.951	1	0.202	1	1	0	1	1	0	1	1	-0.612	0.198	0.842	-1.583	0.028	0.3	1.687	0.009	0.054	0	1	1	-1.15	0.125	0.337	-1.721	0.003	0.016	ribonuclease HII	DNA replication, recombination, modification and repair
PA14_17250	yaaJ*	0	1	1	0	1	1	0.304	0.727	1	0	1	1	0	1	1	0.197	0.776	1	0	1	1	0.221	0.67	0.83	-2.157	0	0	-2.478	0	0	putative Na+/alanine symporter	Transport of small molecules
PA14_17260	dnaE	0.438	0.434	1	0	1	1	0.149	0.832	1	-0.135	0.727	1	0	1	1	0	1	1	0	1	1	0.399	0.228	0.461	-0.78	0.014	0.076	-1.342	0.003	0.017	DNA polymerase III, alpha subunit	DNA replication, recombination, modification and repair
PA14_17270	accA	0.589	0.562	1	0.434	0.246	1	0	1	1	0.249	0.474	1	0	1	1	0.529	0.264	0.91	0	1	1	-0.194	0.733	0.876	-1.543	0	0	-1.944	0	0.001	acetyl-CoA carboxylase, carboxyl transferase, alpha subunit	Fatty acid and phospholipid metabolism
PA14_17280	mesJ*	0	1	1	0	1	1	0	1	1	0.3	0.568	1	0	1	1	0	1	1	0	1	1	0	1	1	-0.788	0.181	0.403	0	1	1	putative cell cycle protein	Cell division
PA14_17290	pyrG	0	1	1	0.251	0.635	1	0	1	1	0	1	1	0.332	0.295	0.849	0	1	1	0	1	1	0.417	0.216	0.449	-0.354	0.226	0.453	-0.832	0.056	0.109	CTP synthase	Nucleotide biosynthesis and metabolism
PA14_17310	kdsA	0	1	1	0	1	1	0	1	1	0	1	1	0	1	1	0	1	1	0.577	0.185	0.415	0.746	0.07	0.243	-0.783	0.021	0.105	-1.112	0.034	0.08	2-dehydro-3-deoxyphosphooctonate aldolase	Carbon compound catabolism; Cell wall / LPS / capsule
PA14_17320	eno	-2.874	0	0.005	0	1	1	0.001	0.866	1	-0.051	0.866	1	0	1	1	-0.432	0.424	1	0.6	0.207	0.439	0.496	0.118	0.328	0	1	1	-0.755	0.157	0.214	enolase	Translation, post-translational modification and degradation; Energy metabolism; Carbon compound catabolism
PA14_17330		-1.285	0.216	1	-0.144	0.728	1	0.114	0.993	1	0.183	0.648	1	0.299	0.395	0.868	-0.106	0.772	1	0.425	0.356	0.571	0.553	0.337	0.558	-0.047	1	1	-0.337	0.32	0.382	putative septum formation initiator	Cell division
PA14_17340	ispD	-2.187	0.237	1	-0.264	0.868	1	0	1	1	-0.402	0.505	1	0	1	1	0.022	0.752	1	0.578	0.233	0.461	0	1	1	0	1	1	0	1	1	4-diphosphocytidyl-2-methyl-D-erithritol synthase	Biosynthesis of cofactors, prosthetic groups and carriers
PA14_17350		-0.499	1	1	-2.35	0.066	1	0	1	1	-0.66	0.544	1	0	1	1	0	1	1	0	1	1	0.231	0.972	1	0.605	0.764	0.91	0	1	1	putative redox protein	Translation, post-translational modification and degradation
PA14_17370	yedE*	0	1	1	0	1	1	0	1	1	0	1	1	0	1	1	0	1	1	0	1	1	-1.027	0.081	0.262	0	1	1	-0.963	0.03	0.074	putative transport permease protein	Transport of small molecules
PA14_17380		0.132	1	1	0.103	0.967	1	0	1	1	-0.282	0.706	1	0.071	0.787	0.991	0.64	0.776	1	0	1	1	-0.842	0.188	0.419	-0.693	0.429	0.644	0	1	1	putative transcriptional regulator, LysR family	Transcriptional regulators
PA14_17400	adhC	0	1	1	0	1	1	0	1	1	0	1	1	0	1	1	0	1	1	0	1	1	0	1	1	-0.163	0.726	0.876	-0.843	0.049	0.1	alcohol dehydrogenase class III	Central intermediary metabolism
PA14_17410		0.965	0.273	1	0	1	1	0	1	1	0	1	1	0	1	1	0	1	1	0	1	1	-0.99	0.027	0.13	-0.29	0.499	0.699	0	1	1	putative esterase	Putative enzymes
PA14_17420	ispF	0	1	1	0	1	1	0	1	1	0	1	1	0	1	1	-0.352	0.483	1	0.138	0.999	1	0	1	1	0.042	0.86	0.973	0	1	1	2-C-methyl-D-erythritol 2,4-cyclodiphosphate synthase	Biosynthesis of cofactors, prosthetic groups and carriers
PA14_17440	truD	0.12	0.752	1	0	1	1	0	1	1	-0.202	0.63	1	0	1	1	0	1	1	0	1	1	0	1	1	0.172	0.833	0.959	-0.875	0.051	0.103	putative tRNA pseudouridine synthase D	Translation, post-translational modification and degradation
PA14_17450	surE	0	1	1	0	1	1	0	1	1	-0.392	0.371	1	0	1	1	0	1	1	0	1	1	0	1	1	0	1	1	-0.899	0.048	0.1	putative stationary-phase survival protein SurE	Adaptation / Protection
PA14_17460	pcm	-2.638	0.001	0.023	0	1	1	0.163	0.941	1	0.612	0.423	1	0.339	0.339	0.852	0.228	0.957	1	0	1	1	0.749	0.082	0.264	-0.584	0.18	0.401	-0.923	0.07	0.126	L-isoaspartate protein carboxylmethyltransferase type II	Adaptation / Protection; Translation, post-translational modification and degradation
PA14_17470	nlpD*	-1.486	0.038	0.504	0.538	0.131	1	0	1	1	0.428	0.208	1	0.592	0.079	0.719	0.623	0.083	0.596	0	1	1	-0.396	0.214	0.448	0.695	0.029	0.132	0.709	0.218	0.277	putative lipoprotein NlpD	Cell wall / LPS / capsule
PA14_17480	rpoS	-0.297	1	1	0	1	1	0	1	1	0	1	1	0.001	0.837	0.998	0.818	0.061	0.506	-0.039	0.907	0.971	-8.078	0	0	0.451	0.178	0.4	0.568	0.449	0.507	sigma factor RpoS	Transcriptional regulators
PA14_17490	fdxA	1.23	0.524	1	0.281	0.491	1	0.373	0.48	1	-0.3	0.45	1	0.69	0.557	0.934	1.192	0.223	0.872	0.99	0.034	0.147	0.831	0.044	0.182	0.121	0.915	1	-0.879	0.109	0.168	ferredoxin I	Energy metabolism
PA14_17500	mutS	0.688	0.792	1	0	1	1	-0.026	0.872	1	0	1	1	0	1	1	-0.027	0.629	1	0.951	0.039	0.161	0	1	1	0	1	1	-1.291	0.002	0.014	DNA mismatch repair protein MutS	DNA replication, recombination, modification and repair
PA14_17510		0	1	1	-1.387	0.428	1	-1.031	0.588	1	-1.348	0.368	1	0	1	1	0.464	0.886	1	0.251	0.539	0.727	0	1	1	3.002	0.145	0.365	3.039	0.01	0.038	putative TolB-like translocation protein	Protein secretion / Export apparatus
PA14_17520	cinA*	0	1	1	0	1	1	0	1	1	0	1	1	0	1	1	0.746	1	1	0	1	1	0	1	1	-0.476	0.659	0.815	0	1	1	putative competence-damaged protein	DNA replication, recombination, modification and repair
PA14_17530	recA	-0.102	0.825	1	0.151	0.87	1	0.323	0.593	1	0	1	1	0	1	1	0.885	0.088	0.618	0	1	1	0.608	0.077	0.252	0.918	0.004	0.032	0	1	1	RecA protein	DNA replication, recombination, modification and repair
PA14_17540	recX*	0	1	1	0	1	1	0.21	0.839	1	0	1	1	0	1	1	1.441	0.092	0.627	0	1	1	0	1	1	1.151	0.061	0.223	0	1	1	putative recX protein	DNA replication, recombination, modification and repair
PA14_17550		0.67	0.43	1	0	1	1	0	1	1	0	1	1	0	1	1	0.693	0.232	0.879	0.15	0.987	1	-0.524	0.425	0.637	-0.025	0.848	0.97	0	1	1	putative lysine decarboxylase	Putative enzymes
PA14_17570		0	1	1	0	1	1	0.126	0.569	1	0	1	1	0	1	1	0.562	0.334	0.95	0	1	1	-1.122	0.004	0.032	0	1	1	-0.19	0.717	0.76	putative metallo-beta-lactamase superfamily protein	Translation, post-translational modification and degradation
PA14_17580		0.293	0.531	1	-0.501	0.111	1	0	1	1	-0.106	0.758	1	0.186	0.774	0.988	1.251	0.082	0.595	-0.291	0.565	0.747	-1.288	0.001	0.008	-0.749	0.136	0.354	-1.012	0.051	0.103	conserved hypothetical protein	Hypothetical, unclassified or unknown
PA14_17590		-3.067	0.188	1	0.35	0.313	1	0	1	1	-0.122	0.832	1	0.61	0.146	0.827	0.472	0.8	1	-0.652	0.244	0.472	0	1	1	0.403	0.737	0.886	-0.58	0.722	0.764	conserved hypothetical protein	Hypothetical, unclassified or unknown
PA14_17600		-2.831	0.05	0.615	0	1	1	-0.143	0.592	1	-0.222	0.836	1	-0.535	0.732	0.986	-0.802	0.185	0.835	0	1	1	0	1	1	0	1	1	0	1	1	putative secreted protein	Protein secretion / Export apparatus
PA14_17610	potD	0	1	1	0	1	1	-0.557	0.473	1	0.017	1	1	0.665	0.599	0.94	-2.204	0.332	0.949	0.592	0.801	0.91	999	0.49	0.693	-2.034	0.13	0.344	-1.27	0.032	0.077	polyamine ABC transporter protein	Transport of small molecules
PA14_17620	potC	0.774	1	1	0	1	1	0.114	0.771	1	0	1	1	0	1	1	-2.697	0.527	1	1.369	0.39	0.602	0.011	1	1	-4.108	0.005	0.036	-1.006	0.136	0.192	polyamine transport protein PotC	Membrane proteins; Transport of small molecules
PA14_17630	potB	0.719	0.563	1	0	1	1	0	1	1	0	1	1	0	1	1	-0.005	0.722	1	0	1	1	0	1	1	-4.659	0.002	0.014	-1.642	0.059	0.112	polyamine transport protein PotB	Membrane proteins; Transport of small molecules
PA14_17640	potA	-1.671	0.521	1	0	1	1	0.174	0.787	1	0.605	0.746	1	0.103	1	1	1.18	0.938	1	2.426	0.323	0.541	0.971	0.803	0.918	-3.765	0.053	0.203	-1.26	0.054	0.106	polyamine transport protein PotA	Transport of small molecules
PA14_17650		0	1	1	0	1	1	0	1	1	0.783	0.442	1	0	1	1	0	1	1	0	1	1	-0.922	0.572	0.756	-1.025	0.422	0.636	0	1	1	conserved hypothetical protein	Hypothetical, unclassified or unknown
PA14_17660		-0.994	0.383	1	-1.64	0.714	1	-0.013	0.807	1	0	1	1	-0.343	1	1	0.231	0.774	1	0.613	0.996	1	0.547	0.655	0.819	0	1	1	0	1	1	putative transmembrane protein	Membrane proteins
PA14_17670		-0.768	1	1	0	1	1	0.102	0.977	1	-0.413	0.511	1	-0.075	1	1	0	1	1	0	1	1	1.053	0.025	0.122	0	1	1	0	1	1	putative DNA-binding response regulator, LuxR family	Transcriptional regulators; Two-component regulatory systems
PA14_17675	dgkA	-0.226	1	1	-0.226	0.809	1	-0.192	1	1	0	1	1	1.194	0.548	0.931	0.94	0.855	1	0.117	0.958	0.997	0	1	1	-0.198	0.997	1	0	1	1	diacylglycerol kinase	Fatty acid and phospholipid metabolism
PA14_17690		-0.024	0.768	1	-0.053	1	1	0	1	1	0.766	0.076	1	0.452	0.558	0.934	0	1	1	-0.64	0.286	0.507	-0.169	0.655	0.819	0.715	0.088	0.277	0.883	0.062	0.116	putative glutamate synthase, large subunit	Transport of small molecules; Membrane proteins
PA14_17700	rpmE2	0.718	1	1	0	1	1	-0.894	0.409	1	0.578	0.327	1	0.594	0.275	0.849	0	1	1	-0.301	0.458	0.664	-1.344	0.237	0.467	-999	0.651	0.808	0	1	1	putative ribosomal protein, L31P family	Translation, post-translational modification and degradation
PA14_17710	rpmJ	0.997	0.891	1	-0.136	1	1	0.341	1	1	0.966	0.145	1	0	1	1	1.705	0.797	1	-0.321	0.45	0.657	0	1	1	0.21	1	1	-0.892	1	1	putative 5S ribosomal protein L36	Translation, post-translational modification and degradation
PA14_17720		0	1	1	0	1	1	-0.613	0.418	1	0	1	1	0	1	1	0.767	0.661	1	0	1	1	0	1	1	0	1	1	0	1	1	putative transcriptional regulator, LuxR family	Transcriptional regulators
PA14_17730		-2.636	0	0.012	-0.988	0.232	1	0	1	1	-0.771	0.311	1	0.111	0.857	1	-0.311	0.644	1	-2.271	0.001	0.005	0	1	1	0.8	0.921	1	0	1	1	putative carbon-nitrogen hydrolase family protein	Putative enzymes
PA14_17740	ycjJ*	-2.786	0.005	0.11	0.686	0.609	1	0	1	1	-0.303	0.852	1	-0.365	0.912	1	0	1	1	-2.412	0	0	0	1	1	2.408	0.112	0.317	2.102	0.013	0.043	putative amino acid/amine transport protein	Membrane proteins; Transport of small molecules
PA14_17760	ada*	0	1	1	0	1	1	0.254	0.678	1	0.459	0.427	1	-0.306	0.507	0.912	0.929	1	1	0	1	1	-2.942	0.02	0.107	1.305	0.66	0.816	2.591	0.007	0.028	putative methylated-DNA--protein-cysteine methyltransferase	DNA replication, recombination, modification and repair
PA14_17780		-999	0.058	0.699	1.52	0.649	1	1.683	0.166	1	0.212	0.966	1	-1.65	0.387	0.862	3.243	0.58	1	-1.114	0.282	0.504	2.256	0.472	0.676	3.676	0.143	0.364	2.29	0.027	0.069	putative major facilitator family transporter	Membrane proteins; Transport of small molecules
PA14_17790		0.356	0.956	1	-1.315	0.221	1	0	1	1	0	1	1	-1.179	0.363	0.856	0	1	1	0	1	1	-1.011	0.184	0.415	0	1	1	0	1	1	putative LysR-family transcriptional regulator	Transcriptional regulators
PA14_17810		0.013	0.615	1	0	1	1	0	1	1	0	1	1	0	1	1	0	1	1	0	1	1	0	1	1	3.154	0.305	0.526	2.103	0.061	0.115	putative acyl-CoA dehydrogenase	Putative enzymes
PA14_17820		0	1	1	-0.137	0.968	1	0	1	1	0.278	1	1	1.157	0.822	0.996	0	1	1	-0.474	1	1	1.528	0.78	0.907	0	1	1	1.264	0.203	0.262	putative L-carnitine dehydratase	Fatty acid and phospholipid metabolism
PA14_17850	fadB*	0	1	1	-1.367	1	1	2.006	0.752	1	2.185	0.525	1	1.093	0.992	1	0	1	1	0	1	1	0	1	1	999	0.598	0.789	3.981	0.143	0.2	putative enoyl-CoA hydratase/isomerase family protein	Fatty acid and phospholipid metabolism; Carbon compound catabolism
PA14_17860	paaH*	-1.566	0.167	1	1.462	0.553	1	0	1	1	1.502	0.138	1	0.986	0.56	0.934	0	1	1	0	1	1	2.604	0.519	0.717	0	1	1	0	1	1	putative 3-hydroxyacyl-CoA dehydrogenase	Fatty acid and phospholipid metabolism; Carbon compound catabolism
PA14_17880	paaJ*	0	1	1	1.922	0.468	1	1.455	0.794	1	0	1	1	999	0.459	0.895	0	1	1	0	1	1	-0.628	1	1	999	0.61	0.789	999	0.076	0.133	acetyl-CoA acetyltransferase (thiolase)	Fatty acid and phospholipid metabolism; Carbon compound catabolism
PA14_17890		0.459	0.778	1	0	1	1	0	1	1	0.648	0.522	1	0.294	1	1	1.524	0.683	1	0	1	1	0	1	1	1.329	0.465	0.67	1.456	0.012	0.041	putative porin	Membrane proteins; Carbon compound catabolism; Transport of small molecules
PA14_17900	metR	0	1	1	-0.413	0.674	1	0	1	1	0.393	0.443	1	0	1	1	-0.289	0.612	1	-0.411	0.325	0.541	0	1	1	0.588	0.561	0.761	0	1	1	transcriptional regulator MetR	Transcriptional regulators
PA14_17910	lipG*	-3.1	0.199	1	-999	0.358	1	-1.334	0.692	1	0	1	1	-1.81	0.668	0.967	0	1	1	2.194	0.157	0.385	1.067	1	1	999	0.598	0.789	4.998	0.228	0.288	putative hydrolase, alpha/beta fold family	Putative enzymes
PA14_17920	glpM	-0.963	1	1	0.344	1	1	0	1	1	1.059	0.516	1	-1.772	0.466	0.896	2.686	0.668	1	-0.01	0.912	0.973	1.373	0.891	0.982	0	1	1	0	1	1	membrane protein GlpM	Membrane proteins; Transport of small molecules
PA14_17930	glpD	0.187	0.613	1	0.447	0.448	1	0.179	0.74	1	-1.047	0.114	1	-1.804	0.028	0.452	-2.255	0.166	0.803	-2.443	0	0	0	1	1	-1.816	0.001	0.009	-3.121	0	0	glycerol-3-phosphate dehydrogenase	Central intermediary metabolism; Energy metabolism
PA14_17940	glpR	-0.061	0.808	1	0	1	1	0	1	1	0	1	1	0	1	1	0	1	1	0.799	0.198	0.431	-0.648	0.576	0.759	0	1	1	-1.069	0.016	0.049	glycerol-3-phosphate regulon repressor	Transcriptional regulators
PA14_17960	glpK	0.48	0.307	1	0	1	1	0	1	1	0	1	1	-0.462	0.418	0.88	-0.478	0.52	1	0.639	0.247	0.475	-2.045	0.001	0.008	-2.052	0	0	-3.011	0	0	glycerol kinase	Central intermediary metabolism
PA14_17980	glpF	0	1	1	0	1	1	0	1	1	-0.366	0.488	1	-0.271	0.493	0.906	0	1	1	-0.633	0.209	0.439	-4.873	0	0	-1.326	0.006	0.043	-2.013	0	0.001	glycerol uptake facilitator protein	Transport of small molecules
PA14_17990	ybaK*	0	1	1	0.111	1	1	0	1	1	0	1	1	0	1	1	-0.513	0.539	1	-0.308	0.665	0.815	2.26	0.161	0.389	-0.984	0.17	0.395	-1.925	0	0.002	conserved hypothetical protein	Hypothetical, unclassified or unknown
PA14_18010	glpK*	0	1	1	0.269	1	1	0	1	1	0	1	1	0	1	1	-1.341	0.029	0.303	0.564	0.618	0.786	0	1	1	-1.599	0.001	0.01	-2.086	0	0.001	putative glycerol kinase	Central intermediary metabolism; Putative enzymes
PA14_18020		-2.274	0.027	0.384	0	1	1	0	1	1	0	1	1	0	1	1	-0.965	0.253	0.907	-0.226	0.708	0.843	0	1	1	-1.359	0.033	0.145	-0.973	0.087	0.145	putative phenazine biosynthesis protein, PhzF family	Secreted factors (toxins, enzymes, alginate)
PA14_18040		0.782	0.539	1	0.393	0.459	1	0.165	0.639	1	0.071	0.911	1	0.631	0.173	0.842	-0.394	0.83	1	0	1	1	0.992	0.175	0.406	0.427	0.642	0.804	0.005	0.524	0.581	hypothetical protein	Hypothetical, unclassified or unknown
PA14_18050		0	1	1	0	1	1	0.121	0.859	1	0	1	1	0	1	1	0	1	1	0	1	1	-1.67	0.131	0.352	0.729	0.644	0.805	0	1	1	hypothetical protein	Hypothetical, unclassified or unknown
PA14_18060		0.45	0.935	1	0	1	1	0.058	0.763	1	0	1	1	0	1	1	0.44	0.277	0.926	0.327	0.688	0.829	-0.994	0.396	0.61	0	1	1	0	1	1	putative cytochrome B561	Energy metabolism; Membrane proteins
PA14_18070		0.644	0.366	1	0	1	1	-2.739	0.633	1	2.011	0.337	1	0	1	1	0.602	0.944	1	0	1	1	0.127	1	1	-0.488	1	1	-0.496	1	1	putative periplasmic metal-binding protein	Transport of small molecules
PA14_18080		0.811	0.316	1	0	1	1	0	1	1	-0.061	0.969	1	0.079	0.996	1	1.119	0.181	0.828	0.668	0.273	0.497	-1.667	0.017	0.097	0	1	1	-0.382	0.868	0.895	putative transcriptional regulator, TetR family	Transcriptional regulators; Antibiotic resistance and susceptibility
PA14_18090		0	1	1	0	1	1	-0.52	0.743	1	0	1	1	-1.332	0.35	0.852	0.966	0.908	1	0	1	1	0	1	1	0	1	1	0	1	1	putative major facilitator subfamily transporter protein	Adaptation / Protection; Transport of small molecules
PA14_18100		0.911	0.22	1	-1.002	0.071	1	0.195	0.501	1	-0.146	0.88	1	0.065	0.812	0.994	1.842	0.029	0.307	-0.459	0.791	0.903	-1.369	0.027	0.13	0.149	0.837	0.96	-0.228	0.82	0.852	hypothetical protein	Hypothetical, unclassified or unknown
PA14_18110	mmsR	0	1	1	0	1	1	0.499	0.286	1	-0.459	0.409	1	-0.252	0.731	0.986	0.471	1	1	0.877	0.47	0.673	-0.925	0.156	0.384	0.167	1	1	-0.855	0.063	0.118	transcriptional regulator MmsR	Transcriptional regulators
PA14_18120	mmsA	0	1	1	-0.415	0.214	1	0	1	1	0	1	1	0	1	1	1.504	0	0.008	1.593	0.001	0.012	0.463	0.158	0.386	4.795	0	0	4.982	0	0	methylmalonate-semialdehyde dehydrogenase	Amino acid biosynthesis and metabolism; Carbon compound catabolism
PA14_18140	mmsB	0.699	0.632	1	-0.442	0.332	1	-0.5	0.948	1	0	1	1	-0.411	0.253	0.849	2.335	0	0	1.634	0.001	0.006	0	1	1	3.982	0	0	5.028	0	0	3-hydroxyisobutyrate dehydrogenase	Carbon compound catabolism
PA14_18150	acsL*	-0.103	0.822	1	-1.013	0.094	1	-0.871	0.688	1	0.212	0.608	1	-1.015	0.059	0.639	3.679	0	0	3.125	0	0	0	1	1	3.58	0	0	3.982	0	0	putative acetyl-coa synthetase	Fatty acid and phospholipid metabolism; Putative enzymes
PA14_18160		0	1	1	0	1	1	0	1	1	0	1	1	0	1	1	0	1	1	0.318	0.81	0.916	0	1	1	-0.917	0.315	0.532	0	1	1	putative zinc-binding dehydrogenase	Energy metabolism; Putative enzymes
PA14_18180		1.579	0.924	1	-0.745	0.316	1	-0.636	0.439	1	0	1	1	0	1	1	0	1	1	0	1	1	0.828	0.346	0.565	-1.199	0.275	0.498	-1.359	0.018	0.052	putative Antibiotic biosynthesis monooxygenase	Antibiotic resistance and susceptibility
PA14_18200		0.003	0.986	1	-0.599	0.588	1	0	1	1	-0.258	0.77	1	-0.755	0.353	0.852	0	1	1	1.403	0.026	0.122	-1.616	0.062	0.224	0	1	1	0.009	0.625	0.675	putative transcriptional regulator, LysR family	Transcriptional regulators
PA14_18210		-1.113	0.649	1	-0.938	0.3	1	0	1	1	0.368	0.722	1	-0.068	0.885	1	-0.935	0.529	1	-0.235	0.885	0.962	0	1	1	0	1	1	0	1	1	putative deoxyribonuclease, TatD family	DNA replication, recombination, modification and repair
PA14_18230	fruR	0.091	0.939	1	0	1	1	-0.792	0.261	1	-0.278	0.721	1	0.02	0.985	1	0	1	1	0	1	1	0	1	1	-1.226	0.215	0.442	0	1	1	transcriptional repressor of fru operon	Transcriptional regulators; Carbon compound catabolism; Transport of small molecules
PA14_18250	fruI	-1.05	0.266	1	-0.706	0.5	1	0	1	1	0.43	0.597	1	0.342	0.62	0.953	-1.663	0.016	0.198	0.733	0.222	0.45	0.043	1	1	-2.159	0	0	-2.281	0	0	putative phosphotransferase system, fructose-specific component	Central intermediary metabolism; Transport of small molecules
PA14_18260	fruK	0.858	0.662	1	0	1	1	0.082	0.959	1	-0.255	0.897	1	-0.185	0.981	1	-1.458	0.09	0.618	1.177	0.037	0.156	0	1	1	-0.62	0.447	0.657	-2.157	0.007	0.028	1-phosphofructokinase	Central intermediary metabolism; Transport of small molecules
PA14_18275	fruA	-0.559	0.81	1	0	1	1	0	1	1	0.234	0.863	1	0.789	0.552	0.932	-1.661	0.096	0.631	1.175	0.074	0.246	0	1	1	-1.016	0.084	0.268	-1.025	0.053	0.106	phosphotransferase system, fructose-specific IIBC component	Carbon compound catabolism; Transport of small molecules
PA14_18300		0	1	1	0	1	1	0	1	1	0.257	0.586	1	-0.411	0.653	0.963	0.374	0.95	1	0.173	0.836	0.935	0	1	1	1.184	0.377	0.591	0	1	1	putative nucleotide sugar dehydrogenase	Putative enzymes
PA14_18310		-1.763	0.532	1	0	1	1	0	1	1	0	1	1	0	1	1	1.149	0.828	1	-0.14	0.771	0.888	1.647	0.465	0.671	0	1	1	3.16	0.094	0.152	putative membrane protein	Membrane proteins; Adaptation / Protection; Cell wall / LPS / capsule
PA14_18320		-1.728	1	1	-0.847	0.791	1	0.652	0.876	1	-0.179	0.902	1	-0.456	0.676	0.968	-0.719	0.982	1	0	1	1	999	0.095	0.29	0	1	1	2.467	0.025	0.065	putative inner membrane protein	Adaptation / Protection; Cell wall / LPS / capsule; Membrane proteins
PA14_18330	arnT	0.546	0.888	1	0	1	1	0	1	1	0	1	1	-0.732	0.273	0.849	0	1	1	0	1	1	0	1	1	0	1	1	2.212	0.008	0.033	4-amino-4-deoxy-L-arabinose lipid A transferase	Adaptation / Protection; Membrane proteins; Cell wall / LPS / capsule
PA14_18340		0	1	1	0.177	0.779	1	0.486	0.638	1	0	1	1	0	1	1	0.776	1	1	0	1	1	0	1	1	999	0.243	0.469	4.031	0.023	0.062	putative polysaccharide deacetylase	Carbon compound catabolism; Adaptation / Protection; Antibiotic resistance and susceptibility; Cell wall / LPS / capsule
PA14_18350	fmt*	0	1	1	0	1	1	0	1	1	0	1	1	0	1	1	0	1	1	0	1	1	1.257	0.076	0.251	0.943	0.312	0.529	2.161	0.009	0.034	putative transformylase	Translation, post-translational modification and degradation; Putative enzymes; Adaptation / Protection; Antibiotic resistance and susceptibility; Cell wall / LPS / capsule
PA14_18360	prmF*	-0.04	0.802	1	-0.249	0.659	1	0	1	1	-0.074	0.957	1	-0.504	0.68	0.97	1.119	0.734	1	-0.447	0.363	0.578	0	1	1	2.954	0.147	0.368	2.862	0.017	0.05	putative glycosyl transferase	Adaptation / Protection; Putative enzymes; Cell wall / LPS / capsule; Antibiotic resistance and susceptibility
PA14_18370	arnB*	0.354	1	1	0	1	1	-0.607	0.431	1	0.545	0.39	1	0	1	1	0	1	1	-0.864	0.128	0.347	0	1	1	2.311	0.246	0.472	2.614	0.008	0.032	putative aminotransferease	Amino acid biosynthesis and metabolism; Cell wall / LPS / capsule; Antibiotic resistance and susceptibility; Adaptation / Protection
PA14_18380	algA	-0.687	0.56	1	0.578	0.384	1	0	1	1	0	1	1	0	1	1	1.214	0.822	1	-0.582	0.338	0.556	-0.525	0.592	0.772	0	1	1	1.141	0.12	0.179	mannose-1-phosphate guanylyltransferase/mannose-6-phosphate isomerase	Cell wall / LPS / capsule; Adaptation / Protection; Secreted factors (toxins, enzymes, alginate)
PA14_18410	algF	-1.71	0.312	1	1.475	0.463	1	0	1	1	0	1	1	0	1	1	0	1	1	0	1	1	0	1	1	0	1	1	0	1	1	alginate O-acetyltransferase	Cell wall / LPS / capsule; Adaptation / Protection; Secreted factors (toxins, enzymes, alginate)
PA14_18430	algJ	0	1	1	-0.656	1	1	0	1	1	0	1	1	0	1	1	2.118	0.815	1	0	1	1	0	1	1	-1.372	0.94	1	2.098	0.056	0.109	alginate o-acetyltransferase AlgJ	Cell wall / LPS / capsule; Adaptation / Protection; Secreted factors (toxins, enzymes, alginate)
PA14_18450	algI	-0.589	0.715	1	0.841	0.375	1	0	1	1	0.208	0.896	1	0.08	0.988	1	0	1	1	0	1	1	1.338	0.337	0.558	1.399	0.301	0.525	1.675	0.035	0.081	alginate o-acetyltransferase AlgI	Cell wall / LPS / capsule; Adaptation / Protection; Secreted factors (toxins, enzymes, alginate)
PA14_18470	algL	-0.815	0.602	1	0	1	1	0.782	0.807	1	-0.137	1	1	-0.81	0.978	1	0	1	1	0	1	1	-2.013	0.642	0.809	0	1	1	1.514	0.056	0.109	poly(beta-d-mannuronate) lyase precursor AlgL	Cell wall / LPS / capsule; Adaptation / Protection; Secreted factors (toxins, enzymes, alginate)
PA14_18480	algX	0	1	1	0	1	1	0	1	1	-0.819	0.6	1	0	1	1	-0.043	0.824	1	-0.786	0.309	0.529	-0.518	1	1	0	1	1	0	1	1	alginate biosynthesis protein AlgX	Cell wall / LPS / capsule; Adaptation / Protection; Secreted factors (toxins, enzymes, alginate)
PA14_18500	algG	0.426	1	1	0	1	1	0	1	1	0	1	1	0	1	1	-2.062	0.665	1	0	1	1	0	1	1	1.715	0.617	0.789	1.773	0.093	0.152	alginate-c5-mannuronan-epimerase	Cell wall / LPS / capsule; Adaptation / Protection; Secreted factors (toxins, enzymes, alginate)
PA14_18510	algE	0	1	1	0	1	1	0	1	1	-0.615	0.77	1	-0.277	0.796	0.991	0	1	1	-1.011	0.324	0.541	1.199	0.807	0.92	-1.372	0.94	1	1.935	0.101	0.16	Alginate production outer membrane protein AlgE precursor	Membrane proteins; Adaptation / Protection; Secreted factors (toxins, enzymes, alginate)
PA14_18520	algK	0	1	1	0	1	1	1.183	0.64	1	1.178	0.751	1	2.107	0.251	0.849	-2.035	1	1	-0.098	1	1	0	1	1	0.89	0.813	0.946	3.763	0	0.001	alginate biosynthetic protein AlgK precursor	Cell wall / LPS / capsule; Adaptation / Protection; Secreted factors (toxins, enzymes, alginate)
PA14_18550	alg44	-0.208	0.806	1	999	0.933	1	-2.052	0.654	1	0	0.588	1	-0.492	0.999	1	1.542	1	1	-0.746	0.425	0.636	-0.244	1	1	0	1	1	2.595	0.014	0.045	alginate biosynthesis protein Alg44	Cell wall / LPS / capsule; Adaptation / Protection; Secreted factors (toxins, enzymes, alginate)
PA14_18565	alg8	-1.473	0.13	1	-1.519	0.727	1	0	1	1	0	1	1	-2.069	0.541	0.926	-1.977	1	1	-1.168	0.169	0.4	999	0.599	0.775	999	0.155	0.373	2.67	0.053	0.105	alginate biosynthesis protein Alg8	Cell wall / LPS / capsule; Adaptation / Protection; Secreted factors (toxins, enzymes, alginate)
PA14_18580	algD	-1.491	0.097	0.948	0	1	1	0	1	1	1.399	0.223	1	0.958	0.383	0.86	2.024	0.81	1	-1.602	0.015	0.078	0	1	1	0	1	1	1.428	0.067	0.122	GDP-mannose 6-dehydrogenase AlgD	Cell wall / LPS / capsule; Adaptation / Protection; Secreted factors (toxins, enzymes, alginate)
PA14_18590		1.065	0.298	1	0.894	0.324	1	-0.258	0.723	1	0.413	0.421	1	0	1	1	0	1	1	0	1	1	0	1	1	0	1	1	0	1	1	conserved hypothetical protein	Hypothetical, unclassified or unknown
PA14_18600		0.736	0.348	1	0	1	1	0	1	1	0	1	1	0	1	1	0	1	1	0	1	1	0	1	1	0	1	1	0	1	1	putative ABC transporter, ATP-binding protein	Transport of small molecules
PA14_18610	argF	0.484	0.936	1	1.008	0.13	1	0	1	1	-0.083	0.97	1	0.342	0.568	0.935	0	1	1	-0.243	0.887	0.962	0	1	1	0	1	1	0	1	1	ornithine carbamoyltransferase, anabolic	Amino acid biosynthesis and metabolism
PA14_18620		0	1	1	0	1	1	-0.441	0.503	1	0	1	1	0	1	1	0	1	1	0	1	1	0.445	0.534	0.729	1.207	0.069	0.239	0	1	1	hypothetical protein	Hypothetical, unclassified or unknown
PA14_18630	eprS*	0	1	1	-0.537	0.198	1	0	1	1	0.253	0.559	1	-0.052	0.855	1	1.562	0.014	0.181	1.564	0.002	0.018	-0.403	0.264	0.492	0.703	0.093	0.285	0.938	0.152	0.209	putative serine protease	Putative enzymes
PA14_18640		0	1	1	0	1	1	0	1	1	0.335	0.601	1	0	1	1	0	1	1	0	1	1	-1.018	0.28	0.507	0	1	1	0.994	0.171	0.229	putative oxidoreductase, molybdopterin-binding	Putative enzymes
PA14_18650	ydhD*	0.909	0.476	1	-0.015	0.749	1	-0.216	0.731	1	0.107	0.76	1	0.342	0.529	0.92	0.083	0.704	1	0	1	1	1.022	0.005	0.038	0	1	1	-0.301	0.959	0.972	glutaredoxin-related protein	Translation, post-translational modification and degradation
PA14_18660		0	1	1	0	1	1	0.04	0.836	1	0.484	0.511	1	1.066	0.219	0.849	-0.897	0.172	0.814	-0.442	0.399	0.611	0	1	1	0	1	1	0	1	1	putative integral membrane transport protein	Membrane proteins
PA14_18670	bfrB	1.037	0.292	1	0.264	0.647	1	-0.457	0.271	1	0	1	1	0	1	1	0.038	0.456	1	-0.045	0.733	0.864	-1.889	0	0	-0.622	0.084	0.268	-2.177	0.083	0.141	bacterioferritin	Transport of small molecules; Adaptation / Protection
PA14_18680	bfd*	1.284	0.335	1	0.669	0.076	1	0	1	1	-0.425	0.415	1	-0.469	0.485	0.903	0	1	1	-0.072	0.96	0.998	1.291	0.086	0.272	3.203	0.001	0.009	2.271	0	0.001	putative bacterioferritin-associated ferredoxin	Transport of small molecules
PA14_18690	ahpC*	-0.777	0.659	1	-0.03	0.934	1	0.6	0.162	1	0	1	1	0	1	1	0	1	1	0.99	0.045	0.177	0.799	0.073	0.249	-0.491	0.122	0.334	0	1	1	putative alkyl hydroperoxide reductase subunit	Translation, post-translational modification and degradation; Adaptation / Protection; Putative enzymes
PA14_18700	rnt	-2.226	0.697	1	0.554	0.215	1	0	1	1	0.2	0.612	1	0	1	1	0	1	1	0.436	0.481	0.682	0.546	0.22	0.453	0	1	1	-0.819	0.128	0.185	ribonuclease T	DNA replication, recombination, modification and repair; Transcription, RNA processing and degradation
PA14_18710	pyrC	0	1	1	0	1	1	0	1	1	-0.565	0.334	1	0	1	1	0	1	1	0	1	1	0	1	1	0	1	1	-0.702	0.094	0.152	dihydroorotase, homodimeric type	Nucleotide biosynthesis and metabolism
PA14_18720	motY*	-0.086	0.884	1	0	1	1	-4.233	0	0	0	1	1	-0.613	0.098	0.762	-4.787	0	0	-6.054	0	0	0	1	1	-1.242	0.153	0.373	0	1	1	putative outer membrane protein precursor, OmpA family	Membrane proteins
PA14_18740	argG	0	1	1	0.529	0.266	1	0	1	1	0	1	1	0	1	1	0	1	1	-0.612	0.419	0.63	-0.031	0.93	1	-0.966	0.007	0.049	-0.883	0.031	0.076	argininosuccinate synthase	Amino acid biosynthesis and metabolism
PA14_18750	gloA1	0.497	0.473	1	0.602	0.24	1	0.134	0.617	1	0	1	1	0	1	1	-0.603	1	1	0	1	1	0.626	0.17	0.399	0	1	1	0	1	1	lactoylglutathione lyase	Energy metabolism; Central intermediary metabolism
PA14_18760	mexE*	-1.645	0.585	1	999	0.179	1	0	1	1	0.17	1	1	2.093	0.344	0.852	2.017	0.75	1	0.415	1	1	1.528	0.78	0.907	0.956	1	1	1.713	0.395	0.455	putative RND efflux membrane fusion protein precursor	Transport of small molecules
PA14_18780	mexF*	0	1	1	0	1	1	0	1	1	0	1	1	0	1	1	0.683	0.995	1	0	1	1	0	1	1	1.127	0.455	0.664	1.527	0.005	0.021	putative RND efflux transporter	Membrane proteins; Transport of small molecules
PA14_18790	opmE*	-0.348	0.901	1	-1.812	0.606	1	-1.194	0.882	1	1.378	0.349	1	1.488	0.399	0.869	-1.637	0.426	1	0	1	1	0.146	1	1	2.299	0.431	0.645	4.605	0.036	0.083	putative outer membrane efflux protein	Membrane proteins; Transport of small molecules
PA14_18800		-0.913	0.311	1	0.601	0.437	1	-0.309	1	1	0.974	0.245	1	1.026	0.356	0.855	0	1	1	0	1	1	0	1	1	1.221	0.836	0.959	0	1	1	putative heavy metal binding protein	Transport of small molecules
PA14_18810		0	1	1	0	1	1	0	1	1	0.182	0.919	1	0.524	0.725	0.984	2.879	0.002	0.033	0.087	0.852	0.945	0.865	0.546	0.735	1.748	0.618	0.789	3.488	0.003	0.016	hypothetical protein	Hypothetical, unclassified or unknown
PA14_18820		1.074	0.721	1	0	1	1	0	1	1	1.952	0.072	1	0	1	1	3.304	0.011	0.157	2.734	0.339	0.557	0	1	1	999	0.155	0.373	3.016	0.008	0.033	hypothetical protein	Hypothetical, unclassified or unknown
PA14_18830		0	1	1	0.503	0.563	1	0	1	1	0	1	1	0.899	0.419	0.88	3.859	0.006	0.103	2.567	0.095	0.289	0	1	1	0.15	1	1	1.711	0.061	0.115	putative lyase	Carbon compound catabolism
PA14_18850		-0.084	0.989	1	-0.223	0.938	1	-0.694	0.585	1	0	1	1	1.176	0.085	0.742	2.018	0.008	0.121	0.801	0.281	0.503	0.507	0.724	0.871	0	1	1	2.569	0.004	0.019	putative lyase	Carbon compound catabolism; Putative enzymes
PA14_18860		0	1	1	0	1	1	-0.11	0.809	1	0	1	1	0	1	1	1.412	0.421	1	0	1	1	0	1	1	1.105	0.264	0.485	0.965	0.073	0.129	conserved hypothetical protein	Hypothetical, unclassified or unknown
PA14_18870		0.358	0.552	1	0.562	0.165	1	0	1	1	0.072	0.849	1	0.453	0.297	0.849	0	1	1	1.157	0.174	0.404	-0.254	0.826	0.935	0.874	0.039	0.163	0	1	1	conserved hypothetical protein	Hypothetical, unclassified or unknown
PA14_18880	nth	0	1	1	0	1	1	0	1	1	-0.658	0.186	1	-0.02	0.836	0.998	-0.088	0.901	1	1.287	0.014	0.075	0	1	1	-0.234	0.729	0.878	-1.158	0.025	0.065	endonuclease III	DNA replication, recombination, modification and repair
PA14_18890	rnfE*	0	1	1	0	1	1	0	1	1	0	1	1	0	1	1	0	1	1	0.795	0.174	0.404	0	1	1	0	1	1	-0.688	0.128	0.185	putative NADH:ubiquinone oxidoreductase, subunit RnfE	Energy metabolism
PA14_18900	rnfG*	-0.006	0.805	1	0	1	1	0	1	1	0	1	1	0.332	0.875	1	-0.708	0.729	1	1.494	0.068	0.233	-1.183	0.36	0.578	-1.213	0.303	0.526	0	1	1	putative NADH:ubiquinone oxidoreductase, subunit RnfG	Energy metabolism
PA14_18910	rnfD*	-0.189	0.803	1	0	1	1	0	1	1	-0.027	0.972	1	0	1	1	-0.264	0.49	1	0.677	0.299	0.52	-0.999	0.181	0.411	0	1	1	0	1	1	putative NADH:ubiquinone oxidoreductase, subunit RnfD	Energy metabolism
PA14_18920	rnfC*	-0.007	0.902	1	0	1	1	0.099	0.719	1	0	1	1	0	1	1	0	1	1	0.451	0.276	0.499	0	1	1	-0.985	0.075	0.25	0	1	1	putative NADH:ubiquinone oxidoreductase, subunit RnfC	Membrane proteins; Energy metabolism
PA14_18930	rnfB*	0	1	1	0	1	1	-0.577	0.641	1	-0.834	0.282	1	-0.971	0.146	0.827	0	1	1	0.404	0.782	0.896	-1.586	0.198	0.428	-1.148	0.306	0.526	-0.836	0.115	0.173	putative NADH:ubiquinone oxidoreductase, subunit RnfB	Energy metabolism
PA14_18950	rnfA*	0.097	0.609	1	0.001	0.978	1	0	1	1	-0.218	0.747	1	0	1	1	0.719	0.769	1	0	1	1	0	1	1	0	1	1	-0.328	0.324	0.387	putative NADH:ubiquinone oxidoreductase, subunit RnfA	Energy metabolism; Membrane proteins
PA14_18960		1.545	0.188	1	-0.027	1	1	-0.047	0.894	1	0.597	0.503	1	1.038	0.19	0.842	-0.043	0.924	1	0	1	1	1.113	0.114	0.322	-0.596	0.954	1	0.558	0.848	0.876	hypothetical protein	Hypothetical, unclassified or unknown
PA14_18970	pldA	0.524	0.534	1	0	1	1	0.62	0.171	1	0	1	1	0.363	0.278	0.849	-0.69	0.154	0.778	0.17	0.732	0.863	1.91	0	0	-0.896	0.158	0.379	0	1	1	phospholipase D	Fatty acid and phospholipid metabolism
PA14_18985		0	1	1	0	1	1	0	1	1	0	1	1	0.497	0.296	0.849	-1.086	0.108	0.668	0	1	1	1.937	0	0	0	1	1	0	1	1	conserved hypothetical protein	Hypothetical, unclassified or unknown
PA14_19010		3.576	0.452	1	0.239	0.903	1	0.766	0.25	1	0	1	1	0	1	1	0	1	1	0	1	1	2.228	0.029	0.136	0	1	1	0	1	1	hypothetical protein	Hypothetical, unclassified or unknown
PA14_19020		2.579	0.478	1	-0.387	0.97	1	0.346	0.311	1	0	1	1	1.108	0.126	0.816	0.4	1	1	0.619	0.267	0.492	0.79	0.219	0.453	0	1	1	-0.601	0.18	0.238	hypothetical protein	Secreted factors (toxins, enzymes, alginate)
PA14_19030		0.999	0.467	1	0	1	1	0.234	0.733	1	0	1	1	0.183	0.911	1	0.307	0.849	1	0.015	0.96	0.998	-0.385	0.629	0.799	0	1	1	0	1	1	conserved hypothetical protein	Hypothetical, unclassified or unknown
PA14_19050	metG	0.527	0.573	1	0	1	1	0	1	1	0	1	1	0	1	1	0	1	1	0.44	0.355	0.571	0.402	0.21	0.444	0	1	1	-0.695	0.06	0.114	methionyl-tRNA synthetase	Amino acid biosynthesis and metabolism; Translation, post-translational modification and degradation
PA14_19065	mrp*	0	1	1	-0.3	0.728	1	0.08	0.915	1	0	1	1	0	1	1	0	1	1	0	1	1	0	1	1	0	1	1	0	1	1	conserved hypothetical protein	Cell division
PA14_19090	dcd*	0.903	0.278	1	0.388	0.831	1	-0.28	0.463	1	0	1	1	0	1	1	0.67	0.661	1	0	1	1	0.473	0.326	0.548	0	1	1	0	1	1	putative deoxycytidine triphosphate deaminase	Nucleotide biosynthesis and metabolism
PA14_19100	rhlA	0.438	0.707	1	0.397	0.246	1	-0.435	0.498	1	0	1	1	0.573	0.079	0.719	0	1	1	-4.323	0	0	-0.299	0.649	0.815	-1.887	0	0.005	0	1	1	rhamnosyltransferase chain A	Secreted factors (toxins, enzymes, alginate)
PA14_19110	rhlB	0.3	0.85	1	0.516	0.128	1	-0.649	0.416	1	-0.162	0.652	1	0.116	0.598	0.94	-1.126	0.065	0.518	-4.511	0	0	0	1	1	-2.24	0	0.002	0	1	1	rhamnosyltransferase chain B	Secreted factors (toxins, enzymes, alginate)
PA14_19120	rhlR	0	1	1	0.363	0.255	1	-0.385	0.354	1	0.031	0.906	1	0.159	0.596	0.94	0	1	1	-1.799	0	0.003	-0.381	0.273	0.501	0	1	1	0	1	1	acylhomoserine lactone dependent transcriptional regulator	Transcriptional regulators
PA14_19130	rhlI	0.644	0.436	1	0.436	0.198	1	-0.573	0.196	1	0.435	0.238	1	0.619	0.089	0.748	0	1	1	0	1	1	0	1	1	0	1	1	0	1	1	autoinducer synthesis protein RhlI	Biosynthesis of cofactors, prosthetic groups and carriers; Adaptation / Protection
PA14_19140	pheC	0.375	0.475	1	0	1	1	0	1	1	0	1	1	0.291	0.425	0.88	0	1	1	0	1	1	0.149	0.718	0.866	-0.443	0.558	0.759	0	1	1	cyclohexadienyl dehydratase	Adaptation / Protection; Amino acid biosynthesis and metabolism
PA14_19150	yigM*	0.888	0.931	1	-0.896	0.396	1	0	1	1	0	1	1	0	1	1	0	1	1	-0.206	0.789	0.902	-0.554	0.558	0.744	-0.396	0.82	0.947	0	1	1	putative membrane protein	Membrane proteins
PA14_19160	rarD*	1.355	0.471	1	0.983	0.384	1	0.329	0.806	1	0	1	1	0	1	1	0.465	1	1	0	1	1	0	1	1	0	1	1	0	1	1	putative chloramphenicol-sensitive protein	Membrane proteins
PA14_19170	yafL*	-2.735	0.003	0.071	0.862	0.458	1	0	1	1	0	1	1	0	1	1	0	1	1	1.024	0.231	0.459	0	1	1	2.106	0.001	0.011	1.655	0.012	0.042	putative lipoprotein	Cell wall / LPS / capsule
PA14_19190	sfcA*	0.517	0.344	1	0	1	1	0	1	1	0	1	1	0.347	0.312	0.849	0	1	1	0	1	1	0.302	0.4	0.614	0.555	0.173	0.396	0	1	1	putative NAD-linked malate dehydrogenase	Central intermediary metabolism
PA14_19205		1.267	0.153	1	-0.262	0.726	1	0.477	0.607	1	0	1	1	0	1	1	0.952	0.867	1	0	1	1	0	1	1	-1.111	0.64	0.803	0	1	1	hypothetical protein	Hypothetical, unclassified or unknown
PA14_19210		1.221	0.109	1	0	1	1	0	1	1	-0.018	1	1	0	1	1	0.168	0.856	1	-0.599	0.509	0.703	-0.06	0.975	1	0	1	1	0	1	1	putative dihydrofolate reductase	Biosynthesis of cofactors, prosthetic groups and carriers
PA14_19230	ybdG*	0.128	0.8	1	0.533	0.747	1	0	1	1	0.62	0.483	1	-0.398	0.943	1	0	1	1	0	1	1	0.623	0.336	0.557	-0.709	0.356	0.576	0	1	1	putative mechanosensitive ion channel family protein	Membrane proteins
PA14_19270		1.542	0.144	1	0	1	1	0	1	1	0	1	1	0	1	1	-0.062	0.732	1	-0.945	0.343	0.561	0	1	1	2.264	0.247	0.473	2.414	0.016	0.048	putative MFS transporter	Membrane proteins; Transport of small molecules
PA14_19290	srmB*	0	1	1	0.142	0.621	1	0	1	1	0	1	1	0	1	1	0.242	0.981	1	0	1	1	0	1	1	0	1	1	0	1	1	putative ATP-dependent RNA helicase	Transcription, RNA processing and degradation
PA14_19310		0.383	0.433	1	-0.456	0.255	1	0.213	0.524	1	0	1	1	-0.49	0.192	0.842	0	1	1	0	1	1	-2.582	0	0	0	1	1	-0.015	0.977	0.988	putative transmembrane protein	Transport of small molecules; Membrane proteins
PA14_19320		-0.385	0.935	1	0	1	1	0.986	0.203	1	0.556	0.422	1	-0.49	0.634	0.956	-0.657	0.692	1	-0.059	0.889	0.963	-1.234	0.453	0.66	0	1	1	0	1	1	conserved hypothetical protein	Hypothetical, unclassified or unknown
PA14_19330		0	1	1	1.007	0.585	1	0	1	1	0.557	0.593	1	0	1	1	3.31	0.397	0.997	0	1	1	0	1	1	0.854	0.982	1	0	1	1	conserved hypothetical protein	Hypothetical, unclassified or unknown
PA14_19340		0	1	1	0.193	0.819	1	0.256	0.637	1	0	1	1	0	1	1	1.162	0.279	0.928	-0.283	0.36	0.575	-1.708	0.003	0.024	0.928	0.304	0.526	1.496	0.008	0.033	putative sensor/response regulator hybrid	Two-component regulatory systems
PA14_19350		-3.428	0	0	-0.69	0.243	1	0	1	1	-0.232	0.578	1	-0.246	0.421	0.88	0	1	1	-2.061	0.017	0.089	0	1	1	1.629	0.153	0.373	1.114	0.325	0.387	putative peptidase or cellulase	Carbon compound catabolism
PA14_19360		-3.885	0	0	-0.335	0.475	1	0	1	1	-0.119	0.792	1	-0.072	0.62	0.953	0	1	1	-1.838	0.006	0.036	-0.476	0.186	0.416	0.705	0.44	0.651	1.828	0.012	0.041	putative acetyltransferase, GNAT family	Putative enzymes
PA14_19370	asnB*	-3.726	0	0	-0.312	0.554	1	0	1	1	-0.358	0.385	1	-0.258	0.392	0.867	0	1	1	-2.618	0.002	0.013	0	1	1	1.871	0.02	0.099	1.002	0.414	0.474	putative asparagine synthetase, glutamine-hydrolyzing	Amino acid biosynthesis and metabolism
PA14_19380		-0.949	0.234	1	-0.453	0.564	1	0.455	0.244	1	0.059	0.92	1	0.042	0.896	1	0.566	0.346	0.962	-0.101	0.904	0.968	-0.664	0.33	0.551	-0.624	0.207	0.435	-0.651	0.368	0.428	putative transcriptional regulator	Transcriptional regulators
PA14_19390		-0.175	0.904	1	-1.036	0.457	1	0	1	1	0.229	0.871	1	0	1	1	0.776	1	1	1.193	0.303	0.523	0	1	1	-1.097	0.377	0.591	0	1	1	putative transmembrane protein	Membrane proteins
PA14_19400	mnmC	0	1	1	-0.438	0.56	1	-0.306	0.651	1	-0.627	0.338	1	-0.212	0.613	0.949	0.754	0.654	1	0	1	1	0	1	1	0	1	1	0	1	1	putative D-amino acid oxidase family protein	Amino acid biosynthesis and metabolism
PA14_19410		0	1	1	0.271	0.477	1	0	1	1	0	1	1	0.325	0.335	0.852	0	1	1	0	1	1	0	1	1	0	1	1	-0.495	0.407	0.467	conserved hypothetical protein	Hypothetical, unclassified or unknown
PA14_19430		0	1	1	0	1	1	-0.243	0.83	1	0	1	1	0	1	1	0	1	1	0.108	0.935	0.986	0	1	1	1.024	0.302	0.526	0	1	1	putative acyl-CoA thiolase	Fatty acid and phospholipid metabolism; Putative enzymes
PA14_19450		0	1	1	0	1	1	0	1	1	0	1	1	0	1	1	0	1	1	0	1	1	1.162	0.26	0.487	0	1	1	-0.51	0.9	0.922	conserved hypothetical protein	Hypothetical, unclassified or unknown
PA14_19470	mqoA	0	1	1	0	1	1	0.361	0.654	1	0	1	1	-0.219	0.987	1	0	1	1	0	1	1	0	1	1	-0.573	0.265	0.486	-1.187	0.014	0.045	malate:quinone oxidoreductase	Central intermediary metabolism; Energy metabolism
PA14_19480		1.292	0.762	1	0.7	0.102	1	-1.309	0.903	1	0.187	0.699	1	0	1	1	2.253	0.326	0.947	0.683	0.668	0.816	-3.554	0	0.003	3.988	0.068	0.238	1.606	0.195	0.254	hypothetical protein	Hypothetical, unclassified or unknown
PA14_19490	lsfA*	0	1	1	2.853	0	0	0	1	1	2.628	0.226	1	3.114	0.151	0.838	0	1	1	-0.856	0.204	0.436	-0.256	0.655	0.819	-0.633	0.542	0.743	-0.951	0.885	0.909	putative thiol-specific antioxidant protein	Adaptation / Protection
PA14_19500	ssuA*	0.406	0.877	1	2.254	0.139	1	999	0.815	1	2.306	0.484	1	2.395	0.288	0.849	0	1	1	3.013	0.416	0.628	0	1	1	999	0.61	0.789	1.462	0.546	0.602	putative sulfonate binding protein	Transport of small molecules
PA14_19510	ssuC*	-0.388	0.878	1	0.994	0.362	1	-2.706	0.201	1	2.183	0.467	1	1.415	0.197	0.842	0.621	0.887	1	-0.475	0.581	0.759	0.81	1	1	1.329	0.813	0.946	2.853	0	0.003	putative aliphatic sulfonates ABC transporter	Membrane proteins; Transport of small molecules
PA14_19520	ssuB*	-1.285	0.471	1	2.846	0.023	0.823	2.797	0.45	1	4.23	0.25	1	3.174	0.373	0.857	0	1	1	0.307	0.987	1	-2.123	0.784	0.907	999	0.935	1	3.976	0.143	0.201	putative sulfonate transport system, ATP-binding protein	Transport of small molecules
PA14_19530	ssuE*	-1.592	0.197	1	2.926	0.001	0.103	0	1	1	3.285	0.22	1	3.533	0.116	0.798	0.812	1	1	0	1	1	1.684	0.684	0.842	-0.429	0.827	0.954	0.274	0.344	0.405	putative NADH-dependent FMN reductase	Central intermediary metabolism
PA14_19540	ssuA*	0	1	1	6.099	0.003	0.225	0	1	1	5.92	0.147	1	5.435	0.131	0.816	1.626	0.863	1	0	1	1	0	1	1	-1.315	0.509	0.71	-1.041	0.84	0.87	putative ABC-type transporter periplasmic sulfonate-binding protein	Transport of small molecules
PA14_19560	ssuD	0	1	1	5.383	0.001	0.068	-0.695	0.903	1	5.374	0.193	1	4.161	0.238	0.849	0.22	0.882	1	0.84	0.925	0.979	0	1	1	-0.2	1	1	0.784	0.148	0.205	putative sulfonate monooxygenase	Central intermediary metabolism; Putative enzymes
PA14_19570	ssuC*	-1.815	0.178	1	5.871	0	0.007	0.502	1	1	999	0.077	1	999	0.109	0.795	-3.869	0.297	0.929	0	1	1	999	0.759	0.894	-999	0.522	0.723	0.783	0.201	0.259	putative aliphatic sulfonates transport permease protein	Membrane proteins; Transport of small molecules
PA14_19580	ssuB*	0.164	0.924	1	4.904	0	0.031	0	1	1	6.157	0.142	1	3.887	0.194	0.842	0	1	1	0	1	1	0	1	1	999	0.61	0.789	3.083	0.039	0.086	putative aliphatic sulfonate transport ATP-binding protein	Transport of small molecules
PA14_19590	ssuF*	-0.717	1	1	8.383	0.003	0.203	0	1	1	5.947	0.156	1	3.466	0.154	0.842	0	1	1	0.163	0.884	0.962	0	1	1	2.625	0.563	0.763	0	1	1	putative molybdopterin-binding protein	Central intermediary metabolism; Transport of small molecules
PA14_19600		999	0.349	1	-0.632	0.523	1	-0.327	0.653	1	0.194	0.817	1	-0.281	0.584	0.938	0.618	0.89	1	-0.929	0.066	0.23	-0.329	0.589	0.769	1.215	0.086	0.272	0	1	1	conserved hypothetical protein	Hypothetical, unclassified or unknown
PA14_19610		0	1	1	0.573	0.458	1	-0.45	0.297	1	0.162	0.747	1	-0.071	0.952	1	0	1	1	-0.195	0.576	0.755	-0.328	0.614	0.788	0	1	1	0	1	1	conserved hypothetical protein	Hypothetical, unclassified or unknown
PA14_19620	folX	-1.195	0.493	1	0	1	1	0	1	1	0.163	0.726	1	-0.163	0.925	1	-0.791	0.433	1	0	1	1	0	1	1	1.383	0.016	0.085	0	1	1	D-erythro-7,8-dihydroneopterin triphosphate epimerase	Biosynthesis of cofactors, prosthetic groups and carriers
PA14_19630	folE1	0	1	1	0.429	0.664	1	-0.434	0.433	1	0.017	0.972	1	0	1	1	-0.755	0.342	0.961	0	1	1	0	1	1	0.206	0.902	0.996	-1.014	0.039	0.087	GTP cyclohydrolase I precursor	Biosynthesis of cofactors, prosthetic groups and carriers
PA14_19640	ydgB*	0.189	1	1	0	1	1	-0.434	0.774	1	0	1	1	0	1	1	-1.226	0.279	0.928	-0.727	0.164	0.394	0.258	0.88	0.978	0.94	0.258	0.482	0	1	1	oxidoreductase, short chain dehydrogenase/reductase	Putative enzymes; Biosynthesis of cofactors, prosthetic groups and carriers
PA14_19650		0.77	1	1	0	1	1	0	1	1	2.233	0.527	1	1.538	0.662	0.966	-0.265	0.788	1	-5.867	0	0	0	1	1	-999	0.462	0.667	0	1	1	putative membrane protein	Membrane proteins
PA14_19660	mioC*	0	1	1	0	1	1	0	1	1	-0.452	0.572	1	-0.712	0.344	0.852	0	1	1	0.917	0.354	0.57	0.035	0.986	1	0.368	0.602	0.789	0	1	1	putative flavodoxin	Energy metabolism
PA14_19670		0	1	1	-0.124	0.915	1	-0.076	0.983	1	-0.092	0.917	1	0	1	1	1.505	0.61	1	-0.745	0.131	0.352	0	1	1	-1.73	0.208	0.436	-0.037	0.572	0.626	putative transcriptional regulator, LysR family	Transcriptional regulators
PA14_19680		0.507	1	1	0	1	1	0	1	1	0.345	0.875	1	0	1	1	2.302	0.479	1	-0.961	0.515	0.709	0	1	1	2.073	0.342	0.563	-0.049	0.589	0.641	putative murein hydrolase exporter	Protein secretion / Export apparatus; Membrane proteins
PA14_19690		0	1	1	0	1	1	-0.303	0.928	1	-0.439	0.745	1	-0.357	0.737	0.987	0.814	0.355	0.972	-0.717	0.66	0.812	0	1	1	2.091	0.15	0.371	2.307	0.023	0.063	putative murein hydrolase export regulator	Protein secretion / Export apparatus; Membrane proteins
PA14_19700		1.125	0.226	1	-0.842	0.32	1	-0.506	0.781	1	0.591	0.278	1	0	1	1	0	1	1	-0.767	0.136	0.359	-1.082	0.185	0.416	2.175	0.063	0.226	1.642	0.054	0.106	putative class II aldolase/adducin domain protein	Carbon compound catabolism; Putative enzymes
PA14_19710		0.796	0.39	1	-0.411	0.67	1	0.833	0.475	1	0	1	1	-0.589	0.305	0.849	0	1	1	-1.008	0.272	0.496	-1.585	0.067	0.234	0	1	1	1.471	0.13	0.187	putative hydrolase, alpha/beta fold family	Putative enzymes
PA14_19720		0	1	1	0.345	1	1	-2.728	0.336	1	0.002	1	1	0	1	1	2.255	0.814	1	-0.381	0.729	0.86	0.017	1	1	0	1	1	4.371	0.064	0.119	hypothetical protein	Membrane proteins
PA14_19730		0	1	1	0	1	1	0	1	1	0	1	1	-0.551	0.547	0.931	0	1	1	0	1	1	0.258	0.696	0.85	1.648	0.027	0.123	0.674	0.21	0.27	putative oxidoreductase, short-chain dehydrogenase/reductase family	Putative enzymes
PA14_19740		-0.187	0.945	1	-0.83	0.066	1	0	1	1	0.234	0.792	1	-0.121	0.79	0.991	0.687	0.766	1	0	1	1	0	1	1	2.331	0.054	0.204	2.109	0.013	0.044	putative enoyl CoA-hydratase/isomerase family protein	Fatty acid and phospholipid metabolism; Putative enzymes
PA14_19750		0	1	1	0	1	1	999	0.815	1	0.238	1	1	0.572	1	1	0	1	1	0	1	1	0	1	1	0	1	1	0.885	0.256	0.316	conserved hypothetical protein	Hypothetical, unclassified or unknown
PA14_19770		-0.63	0.794	1	0	1	1	0	1	1	0	1	1	-0.909	0.428	0.881	0.889	1	1	0	1	1	0	1	1	0.814	0.597	0.789	2.546	0.007	0.029	putative Glycine/D-amino acid oxidases	Amino acid biosynthesis and metabolism
PA14_19800		-1.109	0.166	1	0	1	1	-0.62	0.779	1	0	1	1	0	1	1	0	1	1	0	1	1	0	1	1	0.853	0.41	0.625	0	1	1	putative transcriptional regulator, AraC family	Transcriptional regulators
PA14_19810		0.155	0.86	1	0	1	1	0.49	0.734	1	1.418	0.089	1	0	1	1	0	1	1	-0.511	0.801	0.91	-0.719	0.896	0.982	-1.073	0.87	0.975	2.254	0.007	0.029	conserved hypothetical protein	Hypothetical, unclassified or unknown
PA14_19830		0	1	1	0	1	1	0	1	1	0	1	1	-0.413	0.717	0.982	0	1	1	0	1	1	-1.137	0.157	0.384	0	1	1	1.578	0.086	0.144	conserved hypothetical protein	Hypothetical, unclassified or unknown
PA14_19850		0	1	1	0	1	1	-0.285	1	1	0.87	0.385	1	0.718	0.702	0.979	1.725	0.607	1	-0.115	0.604	0.777	-1.424	0.323	0.545	1.184	0.373	0.591	3.363	0	0.003	putative transcriptional regulator	Transcriptional regulators
PA14_19860		0	1	1	-0.616	0.356	1	0.06	0.81	1	0.195	0.824	1	-0.086	0.673	0.968	0.577	0.819	1	0	1	1	-0.498	0.379	0.594	1.618	0.071	0.242	2.355	0.002	0.01	conserved hypothetical protein	Hypothetical, unclassified or unknown
PA14_19870	ldh	0.257	0.65	1	-0.432	0.369	1	0.342	0.514	1	-0.141	0.709	1	-0.279	0.404	0.871	0.657	0.238	0.887	-1.113	0.112	0.321	-4.564	0	0	3.31	0.013	0.073	2.412	0.001	0.007	leucine dehydrogenase	Amino acid biosynthesis and metabolism
PA14_19900		0	1	1	-0.465	0.253	1	0.767	0.772	1	0.037	0.952	1	0.137	0.925	1	0.876	0.172	0.815	-1.231	0.018	0.09	-5.671	0	0	999	0.381	0.593	4.649	0	0.003	putative pyruvate dehydrogenase E1 component, alpha subunit	Energy metabolism
PA14_19910	pdhB*	0	1	1	0	1	1	-0.994	0.903	1	0.259	0.522	1	0.159	0.746	0.987	2.386	0.012	0.158	-1.367	0.009	0.052	-5.264	0.001	0.007	2.439	0.338	0.561	1.961	0.079	0.135	putative pyruvate dehydrogenase E1 component, beta subunit	Energy metabolism
PA14_19920		0	1	1	0.185	0.651	1	-2.324	0.729	1	0	1	1	-0.267	0.415	0.88	0.855	0.176	0.82	-1.688	0.001	0.009	-4.302	0.002	0.015	0	1	1	2.368	0.034	0.081	putative dihydrolipoamide acetyltransferase	Energy metabolism
PA14_19930		-1.183	0.677	1	0	1	1	0	1	1	1.347	0.631	1	-0.495	1	1	4.648	0.106	0.663	0	1	1	0	1	1	0	1	1	0	1	1	conserved hypothetical protein	Hypothetical, unclassified or unknown
PA14_19940		-0.196	1	1	-0.451	0.451	1	-0.148	0.974	1	-0.655	0.394	1	-1.429	0.131	0.816	3.246	0.023	0.262	0	1	1	0	1	1	2.901	0	0.004	2.617	0.001	0.007	hypothetical protein	Hypothetical, unclassified or unknown
PA14_19950		0.631	0.671	1	0	1	1	-0.427	0.283	1	0.234	0.599	1	0.015	0.798	0.992	1.932	0.027	0.291	0	1	1	-0.743	0.176	0.406	1.463	0.035	0.149	0.914	0.025	0.065	conserved hypothetical protein	Hypothetical, unclassified or unknown
PA14_19960		0.469	0.415	1	-0.367	1	1	0	1	1	0.745	0.923	1	-1.527	1	1	2.128	0.9	1	0	1	1	0.804	0.993	1	2.491	0.441	0.651	0	1	1	conserved hypothetical protein	Hypothetical, unclassified or unknown
PA14_19970		0.352	0.931	1	0.344	1	1	-999	0.456	1	0	1	1	1.157	0.992	1	0	1	1	-999	0.626	0.79	0	1	1	999	0.61	0.789	2.272	0.424	0.483	hypothetical protein	Hypothetical, unclassified or unknown
PA14_19990		0.507	1	1	0.53	0.865	1	3.316	0.225	1	0	1	1	0.714	0.233	0.849	0	1	1	1.205	0.462	0.668	0	1	1	-1.29	0.524	0.725	0	1	1	putative sigma-7 factor, ECF subfamily	Transcriptional regulators
PA14_20000		-1.749	0.495	1	0.212	0.966	1	0.813	0.943	1	-0.905	0.198	1	0	1	1	0	1	1	-2.41	0.094	0.289	0.572	1	1	-1.544	0.796	0.934	0	1	1	putative Fe2+-dicitrate sensor, membrane component	Membrane proteins; Transcriptional regulators
PA14_20010	hasR	0.426	1	1	-0.489	0.435	1	0	1	1	-0.736	0.134	1	0.023	0.779	0.991	0	1	1	-1.229	0.26	0.486	0.717	1	1	999	0.61	0.789	3.97	0.021	0.058	Haem uptake outer membrane receptor HasR precursor	Transport of small molecules
PA14_20020	hasAp	0	1	1	-1.027	0.534	1	0.006	1	1	-1.716	0	0.181	-0.705	0.595	0.94	2.981	0.727	1	0	1	1	0	1	1	1.625	0.86	0.973	0	1	1	heme acquisition protein HasAp	Transport of small molecules
PA14_20030	hasD	0.439	0.546	1	0	1	1	0.697	1	1	0	1	1	-1.097	0.439	0.887	-1.93	0.449	1	-2.506	0.068	0.234	0	1	1	999	0.598	0.789	5.373	0.006	0.027	transport protein HasD	Protein secretion / Export apparatus; Transport of small molecules
PA14_20040	hasE	0	1	1	0	1	1	999	0.424	1	0	1	1	0	1	1	0	1	1	-3.583	0.002	0.015	-1.636	0.709	0.862	0	1	1	2.285	0.423	0.482	metalloprotease secretion protein	Protein secretion / Export apparatus
PA14_20050	hasF*	0	1	1	1.081	0.717	1	999	1	1	-0.534	0.782	1	-0.817	0.756	0.987	0	1	1	0	1	1	0	1	1	0	1	1	3.894	0.596	0.648	putative outer membrane protein	Protein secretion / Export apparatus
PA14_20060		-6.149	0	0.001	-0.959	0.639	1	0	1	1	-0.09	0.982	1	0	1	1	-1.719	0.453	1	-5.447	0	0	0	1	1	2.154	0.46	0.667	0	1	1	conserved hypothetical protein	Hypothetical, unclassified or unknown
PA14_20070		0	1	1	-1.262	0.346	1	0	1	1	-0.645	0.668	1	-0.691	0.498	0.91	0.67	0.982	1	-5.557	0	0	-0.333	1	1	0	1	1	-2.059	0.004	0.02	putative membrane protein	Membrane proteins
PA14_20080		0	1	1	0	1	1	0	1	1	0	1	1	0	1	1	0	1	1	-2.017	0	0.004	0	1	1	0	1	1	0	1	1	putative membrane protein	Antibiotic resistance and susceptibility
PA14_20100		0.769	0.836	1	0	1	1	-0.703	0.205	1	0	1	1	0	1	1	0	1	1	-0.562	0.264	0.49	-0.709	0.241	0.471	-0.259	1	1	-0.408	0.285	0.346	putative ABC-type multidrug transport system, permease component	Antibiotic resistance and susceptibility; Membrane proteins
PA14_20110		0	1	1	-0.396	0.811	1	0.088	0.771	1	0	1	1	0	1	1	-1.215	0.179	0.825	0	1	1	0	1	1	0	1	1	0	1	1	putative ABC-type multidrug transport system, permease component	Antibiotic resistance and susceptibility; Membrane proteins
PA14_20120		0	1	1	-0.477	0.387	1	0.082	0.69	1	0.065	0.947	1	0	1	1	0	1	1	0	1	1	-1.038	0.138	0.36	0	1	1	1.087	0.132	0.189	hypothetical protein	Hypothetical, unclassified or unknown
PA14_20130	yeiE*	-0.316	0.891	1	0.01	1	1	-0.45	0.563	1	0	1	1	0	1	1	0	1	1	0	1	1	0	1	1	-0.824	0.491	0.691	0.498	0.129	0.186	putative transcriptional regulator, LysR family	Transcriptional regulators
PA14_20140	fpr	0.641	0.736	1	1.117	0.002	0.148	-0.458	0.281	1	0.453	0.375	1	0.164	0.549	0.931	-0.687	0.201	0.857	0.545	0.39	0.602	1.134	0.001	0.008	-1.339	0.067	0.235	-1.816	0.082	0.139	ferredoxin--NADP+ reductase	Biosynthesis of cofactors, prosthetic groups and carriers; Energy metabolism
PA14_20150	nosL	-1.47	0.535	1	-999	0.821	1	-1.038	1	1	2.564	0.389	1	0	1	1	-2.23	0.04	0.377	0	1	1	3.941	0.001	0.015	0	1	1	0	1	1	putative nitrous oxide reductase protein	Energy metabolism
PA14_20170	nosY	0.425	0.65	1	0	1	1	-0.126	1	1	1.765	0.707	1	-0.527	1	1	-0.918	0.461	1	0.595	0.713	0.848	1.939	0.002	0.019	999	0.418	0.632	3.673	0.063	0.118	nitrous-oxide reductase, nosY component	Membrane proteins; Energy metabolism
PA14_20180	nosF	0.455	1	1	-1.055	1	1	0.305	1	1	2.248	0.527	1	0.538	0.997	1	-1.188	0.37	0.983	-2	0.494	0.691	3.091	0.001	0.013	999	0.61	0.789	999	0.056	0.108	ATP/GTP binding protein NosF"	Energy metabolism; Transport of small molecules
PA14_20190	nosD	0	1	1	0	1	1	-1.519	0.04	1	0	1	1	0	1	1	-1.423	0.26	0.909	0	1	1	2.523	0	0	0.396	0.694	0.847	0.458	0.896	0.919	copper ABC transporter, periplasmic copper-binding protein	Transport of small molecules; Energy metabolism
PA14_20200	nosZ	-0.897	0.244	1	-0.792	0.938	1	-0.596	0.511	1	0	1	1	0	1	1	-1.369	0.099	0.642	1.343	0.464	0.669	3.113	0	0	0.683	0.739	0.888	-1.667	0.132	0.189	nitrous-oxide reductase precursor	Energy metabolism
PA14_20230	nosR	0	1	1	0	1	1	-0.781	0.35	1	-1.722	0.707	1	1.27	0.535	0.924	-1.9	0.001	0.019	-0.193	0.861	0.949	3.752	0	0	-1.115	0.371	0.591	-1.915	0.059	0.112	NosR Regulatory protein for N2O reductase	Transcriptional regulators; Membrane proteins; Energy metabolism
PA14_20240		0.112	0.56	1	0	1	1	0.236	0.933	1	0	1	1	0	1	1	3.196	0.347	0.964	-1.243	0.178	0.409	999	0.383	0.599	-0.041	1	1	2.461	0.03	0.075	putative ring-cleaving dioxygenase	Putative enzymes
PA14_20250		0	1	1	-0.671	0.588	1	-0.422	0.882	1	0	1	1	-1.603	0.263	0.849	-0.88	1	1	-1.526	0.065	0.227	0	1	1	999	0.61	0.789	1.853	0.646	0.696	putative antibiotic biosynthesis monooxygenase	Antibiotic resistance and susceptibility
PA14_20260		0	1	1	1.249	0.637	1	0.691	0.741	1	-0.997	0.608	1	-2.083	0.395	0.868	2.128	0.495	1	0	1	1	0	1	1	1.984	0.165	0.386	1.44	0.125	0.183	conserved hypothetical protein	Hypothetical, unclassified or unknown
PA14_20270	rhlG	0	1	1	2.744	0.271	1	-0.043	0.888	1	0	1	1	0	1	1	-1.639	0.601	1	-2.969	0.014	0.075	0	1	1	-999	0.331	0.553	0	1	1	beta-ketoacyl reductase	Cell wall / LPS / capsule; Fatty acid and phospholipid metabolism
PA14_20280		-3.311	0.005	0.1	0.381	0.535	1	-1.719	0.021	0.843	0.495	0.434	1	0.357	0.703	0.979	0	1	1	-3.255	0	0	-0.387	0.865	0.967	-1.04	0.378	0.591	0	1	1	conserved hypothetical protein	Hypothetical, unclassified or unknown
PA14_20290	algZ*	-1.776	0.352	1	0.185	0.499	1	-2.084	0.027	0.985	0.067	0.828	1	0.391	0.287	0.849	-2.386	0.238	0.887	-2.582	0	0	-0.394	0.19	0.422	-0.74	0.038	0.159	-0.767	0.375	0.435	DNA binding-protein	Transcriptional regulators
PA14_20300	phnC	-1.405	0.074	0.816	0.003	0.911	1	-0.966	0.413	1	-0.006	1	1	0.354	0.911	1	0.626	0.939	1	-0.887	0.174	0.404	0	1	1	999	0.61	0.789	2.86	0.11	0.169	ATP-binding component of ABC phosphonate transporter	Transport of small molecules
PA14_20320	phnD	-1.216	0.184	1	0	1	1	2.316	0.372	1	0.716	0.457	1	0	1	1	1.967	0.564	1	-1.169	0.254	0.48	0	1	1	-0.247	1	1	0	1	1	binding protein component of ABC phosphonate transporter	Transport of small molecules
PA14_20330	phnE	-0.762	0.479	1	1.349	0.136	1	0	1	1	-0.569	0.756	1	0.416	0.751	0.987	0	1	1	-1.397	0.267	0.492	-0.562	0.726	0.873	0	1	1	2.728	0.01	0.036	phosphonate ABC tranporter permease protein	Membrane proteins; Transport of small molecules
PA14_20350	phnF	0	1	1	0	1	1	-999	0.64	1	0	1	1	0	1	1	0	1	1	-1.452	0.068	0.234	999	0.624	0.796	0	1	1	3.876	0.129	0.186	putative transcriptional regulator	Transcriptional regulators
PA14_20360	phnG	-1.996	0.543	1	-1.305	0.85	1	999	0.584	1	-1.368	0.846	1	-0.462	1	1	0	1	1	-1.109	0.287	0.509	0	1	1	0	1	1	0	1	1	putative phosphonate metabolism protein PhnG	Transport of small molecules
PA14_20370	phnH	2.352	0.842	1	0	1	1	0.276	1	1	0	1	1	0.146	1	1	-0.235	0.727	1	-0.628	0.349	0.567	-1.213	0.767	0.898	0	1	1	2.07	0.008	0.03	putative phosphonate metabolism protein, PhnH	Transport of small molecules
PA14_20380	phnI	0	1	1	0	1	1	0.765	0.953	1	0	1	1	0	1	1	-2.074	0.418	1	-0.804	0.161	0.389	2.341	0.414	0.627	0.375	1	1	3.934	0.099	0.158	putative phosphonate metabolism protein	Transport of small molecules
PA14_20390	phnJ	0	1	1	-0.23	0.668	1	0.48	0.843	1	0	1	1	-0.156	1	1	0.682	1	1	-1.362	0.061	0.219	0	1	1	-0.181	1	1	0.95	0.455	0.512	putative phosphonate metabolism protein	Transport of small molecules
PA14_20400	phnK	-0.717	0.458	1	-2.186	0.423	1	-1.016	0.882	1	0	1	1	0	1	1	-2.098	0.306	0.934	-0.869	0.24	0.469	0	1	1	0	1	1	1.374	0.108	0.167	putative phosphonate ABC transporter, ATP-binding protein	Transport of small molecules
PA14_20420	phnL	0	1	1	-0.7	0.702	1	-0.609	0.967	1	-1.01	0.352	1	-0.607	0.445	0.888	-0.252	0.73	1	-0.567	0.697	0.836	-0.415	0.859	0.963	0.219	1	1	3.088	0.063	0.117	phosphonate ABC transporter, ATP-binding protein	Transport of small molecules
PA14_20430	phnM	-0.83	0.333	1	0	1	1	0	1	1	0.005	1	1	-0.073	0.664	0.966	0.754	0.709	1	-0.928	0.105	0.311	-1.68	0.042	0.178	0.951	0.375	0.591	1.246	0.045	0.095	phosphonate metabolism protein	Transport of small molecules
PA14_20440	phnN	0.23	0.971	1	0	1	1	0.613	0.28	1	-0.087	0.894	1	0.129	0.94	1	0.488	1	1	0.112	0.966	1	0.32	0.813	0.923	0.481	0.575	0.774	1.597	0.092	0.151	ATP-binding component of phosphonate transport	Transport of small molecules
PA14_20450	phnP	0.07	0.74	1	-0.727	0.386	1	0	1	1	-0.586	0.408	1	0.154	0.982	1	0	1	1	0	1	1	0	1	1	-1.603	0.314	0.531	0	1	1	putative phosphonate metabolism protein	Transport of small molecules
PA14_20460		-1.276	0.255	1	-0.139	1	1	-1.492	0.172	1	0	1	1	0	1	1	-2.879	0.081	0.585	-5.475	0	0	0	1	1	4.155	0.005	0.034	3.377	0.138	0.195	hypothetical protein	Hypothetical, unclassified or unknown
PA14_20470		-0.101	0.851	1	0.568	0.08	1	-1.697	0.031	1	-0.067	0.933	1	0.348	0.41	0.875	-4.557	0	0	-5.491	0.001	0.008	0	1	1	2.353	0.029	0.131	1.506	0.008	0.033	hypothetical protein	Membrane proteins
PA14_20480		0	1	1	0.353	0.205	1	-1.404	0.032	1	-0.285	0.618	1	1.571	0.001	0.026	-3.368	0	0	-5.284	0	0	-0.619	0.165	0.395	2.48	0.04	0.164	2.513	0.001	0.01	hypothetical protein	Membrane proteins
PA14_20491		-0.581	0.552	1	-0.175	1	1	-0.728	0.788	1	-0.509	0.576	1	-1.785	0.073	0.704	0.999	1	1	0.26	0.641	0.8	0	1	1	1.215	0.777	0.918	0	1	1	putatative acetyltransferase	Putative enzymes
PA14_20510		0	1	1	-0.303	0.727	1	0.459	0.482	1	-0.274	0.55	1	-0.31	0.431	0.881	0.071	0.422	1	-0.768	0.128	0.347	1.07	0.126	0.343	0	1	1	-0.506	0.241	0.302	hypothetical protein	Hypothetical, unclassified or unknown
PA14_20520		0	1	1	0	1	1	0	1	1	-0.621	0.193	1	0	1	1	1.048	0.094	0.631	0	1	1	0	1	1	0.786	0.367	0.588	-0.186	0.693	0.739	hypothetical protein	Hypothetical, unclassified or unknown
PA14_20530		0.752	0.746	1	0.171	0.543	1	0	1	1	-0.725	0.188	1	0.508	0.674	0.968	1.107	0.021	0.249	0.69	0.216	0.446	1.099	0.07	0.241	1.117	0.258	0.483	-1.153	0.047	0.098	hypothetical protein	Hypothetical, unclassified or unknown
PA14_20550		0	1	1	1.797	0.222	1	0	1	1	-0.16	1	1	0.828	0.62	0.953	1.28	0.858	1	0	1	1	0	1	1	0	1	1	0	1	1	hypothetical protein	Hypothetical, unclassified or unknown
PA14_20560	amiE	0.317	0.804	1	0.102	0.546	1	0	1	1	0	1	1	0	1	1	2.779	0.001	0.028	0.528	0.279	0.502	1.047	0.002	0.018	1.353	0.112	0.316	0	1	1	aliphatic amidase	Carbon compound catabolism
PA14_20570	amiB*	0	1	1	-0.153	0.819	1	0	1	1	0.494	0.201	1	0.169	0.592	0.94	3.027	0.01	0.14	0.87	0.107	0.314	0.703	0.067	0.235	1.586	0.19	0.414	0.961	0.113	0.172	putative ATPases with chaperone activity, ATP-binding subunit	Chaperones / Heat shock proteins
PA14_20580	amiC	0	1	1	0	1	1	0	1	1	0.2	0.625	1	0	1	1	2.673	0.123	0.701	0	1	1	0.974	0.021	0.107	1.493	0.151	0.371	0.45	0.819	0.851	aliphatic amidase expression-regulating protein	Transcriptional regulators
PA14_20590	amiR	0.096	0.91	1	0.3	0.432	1	0.141	0.974	1	0.472	0.262	1	0	1	1	3.069	0.028	0.302	0	1	1	0.928	0.02	0.107	1.06	0.235	0.463	0	1	1	aliphatic amidase regulator	Transcriptional regulators
PA14_20600		0.615	0.509	1	0	1	1	0.31	0.784	1	0	1	1	0	1	1	0	1	1	-0.1	0.586	0.763	0	1	1	0.75	0.09	0.281	0	1	1	conserved hypothetical protein	Hypothetical, unclassified or unknown
PA14_20610	lecB	0.878	0.534	1	-0.382	0.656	1	2.694	0.407	1	-0.464	0.19	1	1.51	0.002	0.084	-1.806	0.002	0.047	-2.075	0	0.001	0.972	0.013	0.081	-2.031	0.082	0.265	1.53	0.231	0.29	fucose-binding lectin PA-IIL	Motility / Attachment
PA14_20620		0.438	0.603	1	0	1	1	-0.261	0.995	1	0	1	1	-0.894	0.984	1	2.686	0.668	1	-1.66	0.09	0.28	0	1	1	0.748	0.819	0.947	3.078	0.025	0.065	putative HlyD family secretion protein	Secreted factors (toxins, enzymes, alginate)
PA14_20630		0	1	1	0.62	0.814	1	-0.975	0.509	1	0	1	1	-1.825	0.165	0.842	0.748	0.991	1	0	1	1	999	0.759	0.894	0	1	1	0	1	1	conserved hypothetical protein	Membrane proteins
PA14_20640		0	1	1	0.223	1	1	0	1	1	0.413	0.752	1	0	1	1	0	1	1	0	1	1	-0.325	0.897	0.982	0	1	1	0.906	0.523	0.58	putative membrane protein	Membrane proteins
PA14_20650	dsdA	0.314	0.964	1	0	1	1	0	1	1	0.076	0.962	1	0.196	0.831	0.997	0	1	1	0	1	1	-0.364	0.544	0.733	0.185	0.714	0.864	1.084	0.067	0.122	D-serine dehydratase	Amino acid biosynthesis and metabolism
PA14_20670		0	1	1	0	1	1	0	1	1	0	1	1	0	1	1	0	1	1	0	1	1	0.485	0.129	0.348	0.789	0.044	0.175	0	1	1	putative glutamine synthetase	Amino acid biosynthesis and metabolism; Carbon compound catabolism
PA14_20680		0	1	1	-0.103	0.712	1	0.25	0.413	1	0	1	1	0.644	0.156	0.842	0	1	1	-0.779	0.113	0.323	0	1	1	1.225	0.028	0.128	1.094	0.028	0.071	putative MFS transporter	Membrane proteins
PA14_20690		0	1	1	-0.514	0.527	1	0	1	1	-0.526	0.183	1	-0.572	0.156	0.842	0	1	1	-0.545	0.379	0.59	-0.641	0.261	0.488	1.055	0.192	0.416	0.973	0.049	0.1	conserved hypothetical protein	Hypothetical, unclassified or unknown
PA14_20700		0.783	0.349	1	0.51	0.17	1	-1.635	0	0.021	0	1	1	0.609	0.121	0.809	-1.549	0.01	0.143	-2.449	0	0	-0.639	0.072	0.247	-0.574	0.213	0.44	0	1	1	putative glycosyltransferase	Membrane proteins
PA14_20720	flgN	0.796	0.577	1	-0.439	0.266	1	-1.5	0.001	0.09	0	1	1	-0.368	0.282	0.849	-1.183	0.068	0.533	-1.535	0.003	0.02	-0.835	0.061	0.222	-0.121	0.921	1	0	1	1	putative export chaperone involved in flagellar synthesis	Protein secretion / Export apparatus
PA14_20730	flgM	0.077	0.96	1	0	1	1	-1.188	0.004	0.182	0.412	0.27	1	0.328	0.421	0.88	-0.859	0.135	0.729	-1.349	0.007	0.045	-0.587	0.162	0.39	-0.542	0.117	0.326	-0.563	0.814	0.847	putative negative regulator of flagellin synthesis, FlgM	Transcriptional regulators
PA14_20740	flgA	0.446	0.75	1	0.312	0.617	1	0	1	1	0	1	1	0	1	1	-1.645	0.18	0.828	-4.184	0	0	-0.75	0.151	0.378	0	1	1	-0.808	0.064	0.119	putative flagella basal body P-ring formation protein	Motility / Attachment
PA14_20750		0.347	0.627	1	0.438	0.208	1	-2.223	0.004	0.208	0.077	0.824	1	-0.041	0.906	1	-1.157	0.033	0.332	-1.339	0.009	0.052	0.026	0.871	0.972	-1.145	0	0.003	-1.322	0.007	0.028	putative chemotaxis signal transduction protein	Adaptation / Protection; Chemotaxis
PA14_20760	cheR*	0	1	1	0	1	1	-1.641	0	0.012	-0.099	0.799	1	-0.214	0.746	0.987	-1.291	0.045	0.409	-1.245	0.009	0.051	-0.334	0.411	0.624	-0.364	0.287	0.51	-0.675	0.115	0.173	putative chemotaxis protein methyltransferase	Adaptation / Protection; Chemotaxis
PA14_20770		0	1	1	-0.225	0.41	1	-0.38	0.48	1	0	1	1	0	1	1	0	1	1	-0.744	0.088	0.276	-1.705	0	0.001	-0.094	1	1	0	1	1	putative anti-sigma F factor antagonist	Transcriptional regulators; Motility / Attachment; Two-component regulatory systems
PA14_20780		0	1	1	0	1	1	0.175	0.569	1	0	1	1	0	1	1	0	1	1	-0.645	0.157	0.384	-1.724	0	0.002	0.686	0.174	0.396	0	1	1	putative sensor histidine kinase/response regulator	Transcriptional regulators; Two-component regulatory systems
PA14_20800		0.568	1	1	0	1	1	0.396	0.374	1	0	1	1	0	1	1	0	1	1	0	1	1	-0.34	0.72	0.867	0.075	0.878	0.979	0	1	1	putative histidine-containing phosphotransfer (HPt) domain	Two-component regulatory systems; Motility / Attachment
PA14_20810	recQ	0	1	1	0	1	1	0	1	1	0	1	1	0	1	1	0	1	1	0.312	0.498	0.695	0.404	0.284	0.512	0	1	1	-0.795	0.039	0.087	ATP-dependent DNA helicase RecQ	DNA replication, recombination, modification and repair
PA14_20820		0	1	1	0	1	1	-0.685	0.164	1	0	1	1	0	1	1	-1.159	0.068	0.533	-1.018	0.028	0.128	-0.833	0.039	0.168	0	1	1	-0.699	0.073	0.129	putative two-component response regulator	Two-component regulatory systems; Motility / Attachment
PA14_20840		0	1	1	0.395	0.369	1	-0.483	0.353	1	0	1	1	0	1	1	-1.073	0.173	0.818	0	1	1	-0.958	0.156	0.383	0.812	0.447	0.657	0	1	1	conserved hypothetical protein	Membrane proteins
PA14_20850	slyA*	0.483	0.709	1	0.198	0.657	1	0	1	1	-0.439	0.263	1	-0.476	0.206	0.848	0	1	1	0	1	1	0	1	1	-0.439	0.291	0.514	-1.581	0.002	0.014	putative transcriptional regulator, MarR family	Transcriptional regulators
PA14_20860		0	1	1	-0.251	0.727	1	-1.045	0.039	1	-0.258	0.47	1	0	1	1	0	1	1	-1.022	0.031	0.137	-2.103	0	0	0	1	1	0	1	1	putative Tfp pilus assembly protein FimV	Protein secretion / Export apparatus; Membrane proteins
PA14_20870		-1.874	0.05	0.619	-0.513	0.846	1	0.528	0.297	1	-0.29	0.711	1	-0.168	0.762	0.987	0	1	1	0.892	0.226	0.454	0	1	1	-0.367	0.543	0.743	0	1	1	putative membrane protein	Cell wall / LPS / capsule; Membrane proteins; Secreted factors (toxins, enzymes, alginate)
PA14_20880		0.432	0.881	1	1.902	0.504	1	0.355	0.747	1	1.564	0.569	1	0.901	0.999	1	-0.094	0.773	1	0	1	1	0	1	1	0	1	1	2.103	0.061	0.115	conserved hypothetical protein	Hypothetical, unclassified or unknown
PA14_20890	rfaD	-1.447	0.204	1	-0.93	0.036	0.99	0	1	1	0.041	0.952	1	-0.006	0.793	0.991	0.613	0.316	0.936	-0.411	0.792	0.904	-1.286	0.297	0.526	-0.406	0.299	0.524	-0.513	0.652	0.702	ADP-L-glycero-D-mannoheptose 6-epimerase	Cell wall / LPS / capsule
PA14_20900		0	1	1	-1.355	0.037	0.993	-0.277	0.724	1	-0.416	0.597	1	0.821	0.143	0.822	-0.765	0.376	0.984	2.106	0.001	0.005	1.568	0.013	0.081	-3.875	0	0.003	0.888	0.084	0.142	putative MFS transporter	Membrane proteins; Transport of small molecules
PA14_20920		0	1	1	-0.876	0.188	1	0.15	0.849	1	0.219	0.702	1	1.688	0.006	0.163	-0.544	0.359	0.975	1.86	0.001	0.007	1.402	0.001	0.009	-2.469	0	0.001	0.368	0.573	0.626	hypothetical protein	Hypothetical, unclassified or unknown
PA14_20940		0.636	0.585	1	0	1	1	-0.183	0.644	1	0.504	0.357	1	1.94	0	0.004	-0.806	0.211	0.86	1.978	0.001	0.008	1.436	0.017	0.095	-3.18	0	0	0	1	1	putative acyl carrier protein	Fatty acid and phospholipid metabolism
PA14_20950	fabH2	0	1	1	-0.669	0.125	1	-0.283	0.475	1	-0.33	0.581	1	1.206	0.003	0.096	-0.853	0.1	0.645	2.125	0	0.001	1.732	0	0	-2.542	0	0	0.371	0.498	0.555	3-oxoacyl-[acyl-carrier-protein] synthase III	Fatty acid and phospholipid metabolism
PA14_20960		0	1	1	-0.931	0.059	1	-0.066	0.864	1	0.239	0.626	1	1.693	0.02	0.365	-0.27	0.513	1	2.846	0	0	1.923	0	0.006	-3.343	0	0	0	1	1	putativ isomerase	Putative enzymes
PA14_20970	cyp23	0.535	0.751	1	-0.603	0.292	1	-0.118	0.724	1	-0.027	0.974	1	1.434	0	0.016	0	1	1	2.509	0	0	1.718	0	0	-3.562	0	0	0	1	1	cytochrome P45	Adaptation / Protection; Carbon compound catabolism
PA14_20980		0.868	0.505	1	-0.597	0.227	1	-0.259	0.765	1	-0.14	0.808	1	1.322	0.004	0.123	0	1	1	1.862	0.001	0.008	1.633	0	0.004	-2.881	0	0	0.716	0.087	0.145	putative short chain dehydrogenas	Putative enzymes
PA14_21000		0.632	0.257	1	-0.743	0.174	1	-0.258	0.789	1	-0.166	0.801	1	2.083	0	0	-0.424	0.698	1	1.961	0	0.001	1.728	0	0.001	-3.079	0	0	0	1	1	hypothetical protein	Hypothetical, unclassified or unknown
PA14_21010		0	1	1	-0.581	0.243	1	0.098	0.877	1	-0.003	1	1	1.993	0	0.003	-0.735	0.168	0.805	2.438	0.002	0.016	1.03	0.017	0.097	-3.272	0	0	0	1	1	putative FAD-dependent monooxygenase	Energy metabolism; Putative enzymes
PA14_21020		0.63	0.452	1	-0.632	0.07	1	-0.098	0.982	1	-0.408	0.269	1	1.316	0.001	0.05	-0.616	0.172	0.814	1.662	0.018	0.092	1.424	0	0	-3.54	0	0	0	1	1	putative non-ribosomal peptide synthetase	Biosynthesis of cofactors, prosthetic groups and carriers; Adaptation / Protection
PA14_21030		0.806	0.341	1	0	1	1	-0.144	0.765	1	-0.335	0.392	1	0.31	0.438	0.886	0	1	1	0	1	1	0.525	0.088	0.275	-1.961	0	0	0	1	1	putative ATP-dependent Clp protease proteolytic subunit	Translation, post-translational modification and degradation; Cell wall / LPS / capsule
PA14_21040		0	1	1	0.967	0.569	1	0.436	0.608	1	1.129	0.214	1	-0.379	0.958	1	2.087	0.564	1	0	1	1	0	1	1	-1.695	0.78	0.92	1.524	0.073	0.129	putative hydrolase	Putative enzymes
PA14_21050		0	1	1	0.035	0.838	1	0.796	0.408	1	0	1	1	0.281	0.779	0.99	-0.708	0.822	1	-0.638	0.257	0.482	-1.97	0.026	0.128	-0.488	1	1	0.565	0.965	0.978	putative short-chain dehydrogenase	Putative enzymes
PA14_21060		0	1	1	-0.61	0.901	1	-0.13	0.957	1	0.297	0.8	1	-0.96	0.578	0.935	1.36	0.812	1	-0.835	0.166	0.397	-1.417	0.446	0.655	0	1	1	1.457	0.057	0.11	conserved hypothetical protein	Hypothetical, unclassified or unknown
PA14_21070		-0.894	0.241	1	-0.12	0.849	1	0.167	0.649	1	0.271	0.632	1	0.504	0.387	0.862	0	1	1	0	1	1	-0.537	0.367	0.584	0.168	0.868	0.974	0	1	1	putative MerR-family transcriptional regulator	Transcriptional regulators
PA14_21080	toxR*	-0.265	0.921	1	0	1	1	0	1	1	-0.004	1	1	0	1	1	0.76	1	1	0	1	1	0	1	1	2.127	0.071	0.242	1.891	0.082	0.14	putative LysR-family transcriptional activator	Transcriptional regulators
PA14_21090		-0.912	0.492	1	1.29	0.817	1	0.962	0.72	1	0	0.079	1	-1.353	0.631	0.955	-0.855	0.805	1	0	1	1	0.81	1	1	0	1	1	0.794	1	1	conserved hypothetical protein	Membrane proteins
PA14_21110	plcN	-0.52	0.907	1	0	1	1	0	1	1	-1.075	0.238	1	-0.709	0.536	0.924	0.71	0.985	1	0	1	1	0	1	1	3.914	0.07	0.241	2.19	0.085	0.143	non-hemolytic phospholipase C precursor	Secreted factors (toxins, enzymes, alginate)
PA14_21120		-1.921	0.443	1	1.36	0.41	1	0	1	1	0.53	0.793	1	0	1	1	1.362	1	1	-1.133	0.29	0.511	0	1	1	0	1	1	-0.776	0.585	0.638	hypothetical protein	Hypothetical, unclassified or unknown
PA14_21130		-1.639	0.025	0.363	-0.766	0.288	1	0.498	0.397	1	0	1	1	0	1	1	0.144	0.787	1	-0.999	0.147	0.372	0	1	1	0	1	1	0	1	1	putative outer membrane lipoprotein	Membrane proteins
PA14_21140		0	1	1	0	1	1	0	1	1	0	1	1	0	1	1	0	1	1	1.445	0.108	0.316	0	1	1	0	1	1	0	1	1	probable ABC transporter permease component	Membrane proteins; Transport of small molecules
PA14_21150		0.162	0.689	1	0	1	1	0.449	0.65	1	0	1	1	-0.25	0.689	0.975	-1.229	0.388	0.991	0	1	1	0	1	1	0	1	1	0	1	1	probable ABC transporter permease component	Membrane proteins; Transport of small molecules
PA14_21160		1.01	0.367	1	0	1	1	0.045	0.774	1	0	1	1	0.228	0.897	1	0	1	1	0.709	0.179	0.409	-0.32	0.809	0.921	0	1	1	0.813	0.131	0.188	probable ABC transporter ATP-binding component	Transport of small molecules
PA14_21175		0.713	0.328	1	-0.41	0.336	1	0	1	1	0.404	0.38	1	0	1	1	0	1	1	0.806	0.13	0.35	0.196	0.809	0.921	0	1	1	0	1	1	putative ABC-type phosphate/phosphonate transport system, periplasmic component	Transport of small molecules
PA14_21180		0	1	1	0	1	1	0	1	1	-0.308	0.791	1	0.584	0.576	0.935	0	1	1	0	1	1	0.946	0.417	0.628	0	1	1	0	1	1	putative 3-hydroxyisobutyrate dehydrogenase	Fatty acid and phospholipid metabolism; Putative enzymes
PA14_21190		0.692	0.489	1	0	1	1	-0.502	0.654	1	0	1	1	0.427	0.206	0.848	0	1	1	-0.863	0.035	0.149	-4.643	0	0	1.099	0.185	0.408	1.858	0.012	0.041	conserved hypothetical protein	Membrane proteins
PA14_21210		0	1	1	0	1	1	0.368	0.566	1	0.202	0.707	1	0	1	1	-0.919	0.356	0.972	0.72	0.223	0.45	0	1	1	0	1	1	0	1	1	conserved hypothetical protein	Membrane proteins
PA14_21220		0	1	1	-0.495	0.184	1	0.294	0.414	1	0.319	0.397	1	0.582	0.358	0.856	0.992	0.066	0.523	0.077	0.961	0.998	-1.242	0.001	0.008	-0.632	0.074	0.25	-0.887	0.116	0.174	conserved hypothetical protein	Hypothetical, unclassified or unknown
PA14_21230	hepA	0	1	1	0.231	0.769	1	0	1	1	0	1	1	0	1	1	0.283	0.963	1	0.498	0.234	0.461	0.316	0.514	0.713	-0.939	0.014	0.076	-0.994	0.017	0.051	HepA	Transcription, RNA processing and degradation
PA14_21240		0	1	1	0	1	1	-1.162	0.296	1	0	1	1	-0.658	0.198	0.842	-1.282	0.403	1	-2.343	0	0.002	0	1	1	-1.695	0.53	0.731	1.041	0.127	0.184	conserved hypothetical protein	Hypothetical, unclassified or unknown
PA14_21250	alkB	-0.171	0.993	1	-0.133	0.546	1	0	1	1	-0.023	0.956	1	0.148	0.764	0.987	0	1	1	0	1	1	-0.657	0.243	0.472	0	1	1	0.853	0.085	0.143	putative alkylated DNA repair protein	DNA replication, recombination, modification and repair
PA14_21260		0	1	1	-0.318	0.515	1	0.077	0.719	1	0	1	1	0.664	0.16	0.842	0.693	0.037	0.358	-1.007	0.675	0.82	0.209	0.765	0.897	-0.175	0.77	0.913	-0.079	0.838	0.868	hypothetical protein	Hypothetical, unclassified or unknown
PA14_21280		0	1	1	0	1	1	0	1	1	0	1	1	0	1	1	0	1	1	0	1	1	-1.689	0.005	0.038	0	1	1	0	1	1	putative membrane protein	Membrane proteins
PA14_21290		0	1	1	0	1	1	0.669	0.455	1	0	1	1	-0.582	0.266	0.849	0	1	1	0.486	0.542	0.73	-2.101	0.028	0.132	-2.281	0.457	0.665	0	1	1	putative membrane fusion protein	Membrane proteins
PA14_21300		0.617	0.415	1	0	1	1	0	1	1	0	1	1	-1.703	0.581	0.935	2.68	0.484	1	0	1	1	-0.033	1	1	2.656	0.061	0.222	2.179	0.01	0.037	putative MFS transporte	Membrane proteins; Transport of small molecules
PA14_21310	phaJ1	0.569	0.565	1	0.317	0.595	1	0.209	0.676	1	0	1	1	0	1	1	0.747	0.55	1	0	1	1	0	1	1	-0.826	0.267	0.489	0	1	1	(R)-specific enoyl-CoA hydratase	Fatty acid and phospholipid metabolism; Putative enzymes
PA14_21320		0	1	1	0.339	0.333	1	-0.075	0.975	1	0	1	1	0	1	1	0.577	0.487	1	0.605	0.253	0.479	0	1	1	0	1	1	0	1	1	putative lysophospholipase	Fatty acid and phospholipid metabolism; Putative enzymes
PA14_21340	fadD2	0.18	0.587	1	0	1	1	0.108	1	1	0	1	1	-0.561	0.192	0.842	0.605	0.204	0.859	0.813	0.103	0.306	0.591	0.091	0.283	0.375	0.378	0.591	0	1	1	long-chain-fatty-acid--CoA ligase	Fatty acid and phospholipid metabolism
PA14_21370	fadD1	0	1	1	0.055	0.742	1	0	1	1	0.025	0.933	1	0	1	1	0	1	1	0	1	1	0.452	0.173	0.403	-0.435	0.231	0.456	0	1	1	long-chain-fatty-acid--CoA ligase	Fatty acid and phospholipid metabolism
PA14_21380		-999	0.655	1	1.929	0.66	1	0.77	0.708	1	-0.122	1	1	0.202	1	1	2.533	0.739	1	-1.091	0.53	0.721	999	0.299	0.527	0	1	1	0.073	0.808	0.842	hypothetical protein	Hypothetical, unclassified or unknown
PA14_21400	hrpA	0	1	1	0	1	1	0.394	0.371	1	0.36	0.423	1	0	1	1	0	1	1	0.045	0.943	0.989	0.531	0.173	0.403	-0.468	0.386	0.598	-0.746	0.051	0.103	putative ATP-dependent helicase	DNA replication, recombination, modification and repair; Transcription, RNA processing and degradation
PA14_21410	phoA	-0.968	0.498	1	0.344	1	1	0	1	1	0.278	1	1	1.123	0.813	0.994	-999	0.233	0.879	1.352	0.247	0.475	0	1	1	2.088	0.462	0.667	2.059	0.185	0.243	alkaline phosphatase	Central intermediary metabolism
PA14_21440		0	1	1	0.464	0.351	1	0	1	1	0	1	1	0	1	1	0	1	1	0.344	0.759	0.881	0	1	1	0	1	1	0	1	1	putative HIT family protein	Nucleotide biosynthesis and metabolism; Putative enzymes
PA14_21450		0	1	1	-0.181	0.674	1	0	1	1	0	1	1	0.615	0.27	0.849	-1.051	0.171	0.812	0	1	1	1.498	0.003	0.025	0	1	1	0	1	1	conserved hypothetical protein	Hypothetical, unclassified or unknown
PA14_21460		0.538	0.452	1	0.163	0.985	1	0	1	1	1.882	0.445	1	2.163	0.151	0.84	0	1	1	0	1	1	2.139	0.034	0.156	2.88	0.435	0.648	1.721	0.148	0.205	hypothetical protein	Hypothetical, unclassified or unknown
PA14_21470		0	1	1	0	1	1	0.167	0.701	1	-0.62	0.665	1	0.968	0.301	0.849	-1.459	0.288	0.928	0.556	0.477	0.679	2.941	0	0.005	0.05	0.999	1	-2.338	0.003	0.017	hypothetical protein	Hypothetical, unclassified or unknown
PA14_21480		0.748	0.67	1	0.147	0.566	1	0	1	1	-0.556	0.393	1	-0.032	0.983	1	-0.474	0.588	1	0.338	0.693	0.833	2.178	0	0	-2.265	0.033	0.146	-2.055	0.024	0.064	hypothetical protein	Hypothetical, unclassified or unknown
PA14_21490		0.172	0.61	1	0.377	0.223	1	0	1	1	-0.165	0.678	1	0.477	0.164	0.842	0	1	1	-0.352	0.404	0.615	1.457	0	0.001	-0.303	0.366	0.588	-0.84	0.13	0.187	conserved hypothetical protein	Hypothetical, unclassified or unknown
PA14_21510		0.589	0.546	1	0	1	1	-999	0.529	1	0.089	1	1	0.285	0.864	1	1.28	0.858	1	0	1	1	-4.733	0.004	0.03	0	1	1	0	1	1	conserved hypothetical protein	Hypothetical, unclassified or unknown
PA14_21520		0.7	0.569	1	0	1	1	0	1	1	0.476	0.486	1	0.817	0.338	0.852	0	1	1	0	1	1	-1.041	0.227	0.46	0.247	0.968	1	0	1	1	putative hydrolase	Biosynthesis of cofactors, prosthetic groups and carriers
PA14_21530		1.163	0.188	1	0	1	1	2.949	0.363	1	0.219	0.876	1	0.186	0.977	1	-0.082	0.67	1	0	1	1	-2.584	0.18	0.411	1.134	0.616	0.789	5.023	0.009	0.035	putative ankyrin domain protein	Hypothetical, unclassified or unknown
PA14_21540	fabH-2*	0	1	1	0.429	0.185	1	0	1	1	0	1	1	-0.145	0.872	1	0	1	1	0	1	1	0	1	1	-0.946	0.016	0.085	-1.162	0.01	0.037	putative 3-oxoacyl-(acyl-carrier-protein) synthase III	Fatty acid and phospholipid metabolism
PA14_21550		0	1	1	0.494	0.225	1	0.082	0.979	1	-0.065	0.901	1	-0.212	0.738	0.987	0	1	1	0	1	1	0	1	1	0	1	1	-0.916	0.12	0.178	putative sigma-7 factor, ECF subfamily	Transcriptional regulators
PA14_21560		0.979	0.755	1	0	1	1	0	1	1	0	1	1	0	1	1	1.584	0.583	1	-0.927	0.137	0.359	0	1	1	0.262	0.826	0.954	0	1	1	hypothetical protein	Hypothetical, unclassified or unknown
PA14_21570		0.289	0.992	1	0	1	1	0.302	1	1	0.073	1	1	0	1	1	1.474	0.499	1	0	1	1	2.234	0.053	0.202	-0.734	0.64	0.803	0	1	1	conserved hypothetical protein	Hypothetical, unclassified or unknown
PA14_21580		-0.683	0.301	1	0.411	0.724	1	0	1	1	0	1	1	-0.916	0.251	0.849	1.116	0.65	1	0	1	1	3.383	0.001	0.012	-0.681	0.571	0.769	-0.904	0.144	0.201	conserved hypothetical protein	Hypothetical, unclassified or unknown
PA14_21590		-1.956	0.064	0.756	-1.377	0.649	1	0	1	1	0.863	0.385	1	-1.072	0.579	0.935	0.965	0.854	1	0	1	1	1.287	0.365	0.583	-0.814	0.71	0.861	0	1	1	conserved hypothetical protein	Hypothetical, unclassified or unknown
PA14_21600		-0.873	0.644	1	1.76	0.413	1	0.395	0.692	1	0	1	1	1.125	0.466	0.896	1.515	0.646	1	0	1	1	1.735	0.284	0.511	0	1	1	-1.593	0.168	0.227	putative membrane protein	Membrane proteins
PA14_21610	oprO	-0.128	0.984	1	0	1	1	0	1	1	-0.991	0.34	1	0.505	0.714	0.981	0	1	1	-1.329	0.015	0.08	0	1	1	0	1	1	-0.962	0.074	0.13	pyrophosphate-specific outer membrane porin OprO precursor	Transport of small molecules
PA14_21620	oprP	0.267	0.931	1	0	1	1	0	1	1	-0.474	0.747	1	0	1	1	0.659	0.945	1	0	1	1	0	1	1	-1.073	0.87	0.975	1.3	0.091	0.15	phosphate-specific outer membrane porin OprP precursor	Transport of small molecules
PA14_21630		-0.994	0.426	1	-0.821	0.115	1	0	1	1	0	1	1	0	1	1	0.814	0.332	0.949	-0.328	0.883	0.962	-0.163	0.951	1	-0.857	0.295	0.519	-0.401	0.761	0.801	hypothetical protein	Membrane proteins
PA14_21640		0.215	0.924	1	-0.359	0.341	1	0.358	0.673	1	0	1	1	0.195	0.571	0.935	0	1	1	0.479	0.489	0.689	-0.438	0.614	0.788	0	1	1	-1.049	0.089	0.147	putative oxidoreductase, short chain dehydrogenase/reductase	Biosynthesis of cofactors, prosthetic groups and carriers; Putative enzymes
PA14_21650		-0.632	0.821	1	-0.089	1	1	0.71	0.376	1	0.301	0.8	1	1.115	0.15	0.838	0	1	1	0	1	1	0.96	0.277	0.504	-0.568	0.56	0.76	0	1	1	hypothetical protein	Hypothetical, unclassified or unknown
PA14_21660		0	1	1	0	1	1	0	1	1	1.057	0.638	1	0	1	1	-0.498	0.583	1	1.728	0.419	0.63	0	1	1	0.213	0.881	0.981	0	1	1	conserved hypothetical protein	Membrane proteins
PA14_21670		-3.489	0.062	0.735	0	1	1	0.119	1	1	0.512	0.744	1	0	1	1	0	1	1	-6.375	0.001	0.006	0	1	1	0	1	1	-999	0.494	0.551	conserved hypothetical protein	Hypothetical, unclassified or unknown
PA14_21680		-3.451	0.004	0.087	-0.808	0.198	1	0	1	1	-0.719	0.266	1	-0.27	0.515	0.914	0	1	1	-4.179	0.004	0.03	-0.307	0.764	0.897	0	1	1	0	1	1	conserved hypothetical protein	Hypothetical, unclassified or unknown
PA14_21690	lhr1*	-1.23	0.198	1	0	1	1	0	1	1	-0.001	0.98	1	-0.421	0.278	0.849	-0.241	0.848	1	-1.177	0.079	0.257	0	1	1	0.393	0.427	0.642	0.233	0.268	0.329	putative ATP-dependent DNA helicase	DNA replication, recombination, modification and repair
PA14_21700		0.645	0.457	1	0	1	1	0	1	1	-0.341	0.381	1	-0.532	0.236	0.849	-0.658	0.314	0.934	0.57	0.305	0.525	0	1	1	0	1	1	0	1	1	putative sensory box histidine kinase/response regulator	Two-component regulatory systems
PA14_21710		-1.437	0.181	1	-0.477	0.359	1	0	1	1	-0.23	0.619	1	0.175	0.937	1	0.234	0.851	1	-0.91	0.101	0.302	0	1	1	0	1	1	0.632	0.336	0.397	putative acetyltransferase	Translation, post-translational modification and degradation
PA14_21720		-2.085	0.042	0.554	0	1	1	0	1	1	0.385	0.703	1	0.642	0.466	0.896	0.909	0.591	1	0	1	1	0	1	1	0.996	0.225	0.453	0	1	1	putative transcriptional regulator, AraC family	Transcriptional regulators
PA14_21730	fecA*	0	1	1	0	1	1	0.303	0.754	1	0	1	1	0.889	0.052	0.613	0.705	0.59	1	0	1	1	1.176	0.05	0.197	1.337	0.022	0.108	0.944	0.084	0.141	putative TonB-dependent receptor	Membrane proteins; Transport of small molecules
PA14_21750		0	1	1	0	1	1	0	1	1	0	1	1	0	1	1	0.29	0.865	1	0	1	1	0.406	0.362	0.58	0	1	1	-1.005	0.017	0.051	putative acetyltransferase	Fatty acid and phospholipid metabolism; Membrane proteins
PA14_21760	capB	1.057	0.454	1	0.209	0.55	1	-0.358	0.836	1	0.556	0.233	1	0.778	0.111	0.798	0.287	0.366	0.98	0	1	1	1.014	0.052	0.201	-0.387	0.602	0.789	-0.965	0.064	0.119	cold acclimation protein B	Transcriptional regulators; Adaptation / Protection
PA14_21770	sugE*	2.092	0.974	1	0	1	1	0	1	1	0	1	1	-2.172	0.169	0.842	0	1	1	0	1	1	-1.64	0.307	0.532	1.88	0.07	0.24	0.64	0.808	0.842	putative DMT superfamily transport protein	Membrane proteins; Transport of small molecules
PA14_21780		1.092	1	1	-0.902	0.539	1	0	1	1	-0.443	0.726	1	-0.275	0.878	1	0.87	1	1	0	1	1	0	1	1	0	1	1	0	1	1	putative sodium/bile acid symporter	Membrane proteins; Transport of small molecules
PA14_21790	rdgC	-1.436	0.472	1	0	1	1	0	1	1	0	1	1	0.098	0.8	0.994	0	1	1	0.161	0.744	0.872	-0.018	0.936	1	-0.864	0.117	0.326	-0.771	0.201	0.259	putative recombination associated protein RdgC	DNA replication, recombination, modification and repair
PA14_21820	fkpA*	-2.42	0.001	0.032	0.324	0.465	1	0	1	1	0.346	0.342	1	0.221	0.429	0.881	0	1	1	0	1	1	0.464	0.223	0.455	-0.259	0.461	0.667	0	1	1	putative peptidyl-prolyl cis-trans isomerase, FkbP-type	Translation, post-translational modification and degradation; Chaperones / Heat shock proteins
PA14_21830		-3.192	0	0.001	-0.086	0.752	1	0	1	1	-0.106	0.814	1	0.074	0.969	1	-1.304	0.056	0.48	-3.358	0	0	0.119	0.836	0.942	0	1	1	1.032	0.14	0.197	conserved hypothetical protein	Hypothetical, unclassified or unknown
PA14_21840		0.811	0.405	1	0.673	0.257	1	-0.596	0.348	1	0	1	1	0.566	0.194	0.842	0.336	0.487	1	0	1	1	-1.315	0.018	0.098	1.044	0.128	0.341	0.759	0.426	0.484	putative periplasmic binding protein	Membrane proteins
PA14_21850		-0.161	0.878	1	0	1	1	0	1	1	0	1	1	0	1	1	-0.563	0.722	1	-0.536	0.218	0.447	0	1	1	0	1	1	0	1	1	putative transcriptional regulator	Transcriptional regulators
PA14_21860		0	1	1	0	1	1	0.331	0.429	1	-0.157	0.79	1	-0.592	0.153	0.842	0	1	1	-0.731	0.185	0.416	-0.779	0.214	0.447	0.695	0.482	0.683	0	1	1	conserved hypothetical protein	Hypothetical, unclassified or unknown
PA14_21870		-1.898	0.085	0.891	0	1	1	-0.295	0.717	1	0	1	1	0	1	1	0	1	1	-0.727	0.23	0.458	0	1	1	0	1	1	0	1	1	putative EAL domain/GGDEF domain protein	Putative enzymes
PA14_21880	tsp	-1.365	0.024	0.35	0	1	1	-0.205	0.73	1	0	1	1	0	1	1	-0.82	0.355	0.972	0	1	1	0	1	1	0	1	1	0.087	0.957	0.97	periplasmic tail-specific protease	Translation, post-translational modification and degradation
PA14_21890	qor*	0	1	1	0	1	1	0	1	1	0.336	0.377	1	0.53	0.17	0.842	0	1	1	0	1	1	-0.378	0.358	0.577	0.708	0.182	0.403	0	1	1	putative quinone oxidoreductase	Energy metabolism; Putative enzymes
PA14_21900		0	1	1	0	1	1	-0.27	0.751	1	0	1	1	0	1	1	0	1	1	0	1	1	-0.676	0.175	0.406	0	1	1	0	1	1	putative HAD-superfamily hydrolase	Putative enzymes
PA14_21910		0	1	1	0	1	1	0	1	1	0	1	1	0	1	1	0.768	0.252	0.907	0	1	1	-0.899	0.136	0.358	0	1	1	0	1	1	putative ATP-binding component of ABC transporter	Transport of small molecules
PA14_21920		0	1	1	0.506	0.541	1	0.624	0.761	1	0	1	1	0	1	1	1.918	0.275	0.925	-0.74	0.107	0.314	-3.783	0	0.001	0	1	1	1.905	0.018	0.054	putative permease of ABC transporter	Membrane proteins; Transport of small molecules
PA14_21930		0	1	1	0.122	1	1	-0.582	0.995	1	-0.314	0.606	1	-0.504	0.333	0.852	1.685	0.114	0.692	-1.031	0.055	0.204	-2.346	0.22	0.453	0	1	1	2.765	0.008	0.033	putative permease of ABC transporter	Membrane proteins; Transport of small molecules
PA14_21940		0	1	1	0.002	0.858	1	-0.603	0.804	1	0	1	1	0	1	1	2.737	0.083	0.595	-0.856	0.085	0.27	-3.365	0.001	0.013	0	1	1	0	1	1	conserved hypothetical protein	Hypothetical, unclassified or unknown
PA14_21960		0.765	0.305	1	0	1	1	0.023	0.98	1	0.373	0.337	1	0.241	0.435	0.885	2.279	0.036	0.355	-0.382	0.308	0.528	-3.541	0	0	3.116	0.034	0.148	1.975	0.059	0.112	putative ABC transporter, periplasmic substrate-binding protein	Transport of small molecules
PA14_21970		0.133	0.99	1	0	1	1	0	1	1	0	1	1	0	1	1	1.253	0.778	1	-0.878	0.161	0.388	-2.048	0.105	0.306	1.629	0.637	0.801	2.334	0.075	0.132	probable transcriptional regulator	Transcriptional regulators
PA14_21980		-0.044	0.82	1	0	1	1	0	1	1	0.692	0.398	1	0.441	0.697	0.978	1.621	0.54	1	0	1	1	0	1	1	0	1	1	0	1	1	putative ribosomal-protein-serine acetyltransferase	Translation, post-translational modification and degradation
PA14_21990		0.368	0.83	1	0	1	1	0	1	1	0	1	1	0	1	1	0	1	1	-0.108	0.844	0.939	-0.712	0.098	0.296	0	1	1	0	1	1	putative aspartyl aminopeptidase	Amino acid biosynthesis and metabolism
PA14_22000	rluA	-2.671	0.124	1	0.819	0.653	1	-0.603	0.248	1	0	1	1	0	1	1	0	1	1	0.981	0.215	0.446	-0.901	0.317	0.54	0	1	1	-0.7	0.1	0.159	ribosomal large subunit pseudouridine synthase A	Transcription, RNA processing and degradation
PA14_22010	minE	-3.723	0.001	0.018	0.638	0.03	0.938	0	1	1	-0.025	0.943	1	0.612	0.089	0.748	1.369	0.047	0.42	0.818	0.119	0.335	0.889	0.015	0.09	-0.233	0.812	0.946	0	1	1	cell division topological specificity factor	Cell division
PA14_22020	minD	-3.31	0.009	0.171	0.249	0.395	1	0	1	1	-0.098	0.799	1	0.578	0.132	0.816	0	1	1	0.88	0.085	0.269	0	1	1	0	1	1	0	1	1	cell division inhibitor MinD	Cell division
PA14_22040	minC	-3.854	0	0.002	0.4	0.317	1	0	1	1	0.087	0.902	1	0	1	1	0	1	1	0.742	0.208	0.439	0	1	1	0.755	0.113	0.317	0	1	1	cell division inhibitor MinC	Cell division
PA14_22050	htrB	0	1	1	0	1	1	0	1	1	0.49	0.434	1	0	1	1	0	1	1	0.086	1	1	-0.575	0.471	0.675	0	1	1	0	1	1	putative lipid A biosynthesis lauroyl/myristoyl acyltransferase	Cell wall / LPS / capsule
PA14_22060		0	1	1	-0.356	0.265	1	0	1	1	0	1	1	-0.595	0.239	0.849	-0.668	0.492	1	0	1	1	0	1	1	0	1	1	0	1	1	putative patatin family protein	Fatty acid and phospholipid metabolism
PA14_22075		0	1	1	0	1	1	0	1	1	0.346	0.436	1	0.336	0.59	0.939	0	1	1	0	1	1	0	1	1	-0.224	0.915	1	0	1	1	putative pirin-related protein	Hypothetical, unclassified or unknown
PA14_22080		0.415	0.92	1	0.235	0.435	1	0.397	0.25	1	-0.307	0.615	1	-0.273	0.695	0.978	0	1	1	0.099	0.548	0.733	0.758	0.109	0.312	-0.823	0.058	0.217	-1.682	0.211	0.27	possible resolvase	Hypothetical, unclassified or unknown
PA14_22090		0.08	1	1	0	1	1	0	1	1	-1.2	0.039	1	-0.376	0.567	0.935	-0.198	0.561	1	0.076	0.881	0.961	0	1	1	0.633	0.642	0.804	0	1	1	hypothetical protein	Hypothetical, unclassified or unknown
PA14_22100		0.463	0.81	1	1.022	0.466	1	0.185	0.928	1	0	1	1	0	1	1	1.557	0.732	1	0	1	1	0	1	1	1.511	0.219	0.446	-1.215	0.07	0.126	hypothetical protein	Hypothetical, unclassified or unknown
PA14_22110		0.22	0.912	1	0	1	1	0	1	1	-1.675	0.17	1	-0.243	0.696	0.978	1.323	0.657	1	-0.119	0.774	0.89	0	1	1	0.625	0.929	1	0	1	1	hypothetical protein	Hypothetical, unclassified or unknown
PA14_22120		0	1	1	0	1	1	-0.002	0.743	1	-0.691	0.138	1	0	1	1	-0.33	0.88	1	0.14	0.69	0.831	0.851	0.173	0.403	0.364	0.887	0.987	0	1	1	hypothetical protein	Hypothetical, unclassified or unknown
PA14_22130		0	1	1	1.892	0.254	1	-1.254	0.872	1	-2.407	0.412	1	0	1	1	-0.363	0.71	1	0.378	0.648	0.804	999	0.49	0.693	0	1	1	1.478	0.661	0.71	hypothetical protein	Hypothetical, unclassified or unknown
PA14_22140		0.429	0.604	1	0	1	1	0	1	1	0	1	1	-0.679	0.623	0.953	0	1	1	0.126	0.955	0.996	1.006	0.608	0.783	-0.787	0.939	1	-0.026	0.698	0.743	hypothetical protein	Hypothetical, unclassified or unknown
PA14_22160		0.358	0.906	1	0.292	1	1	0	1	1	0	1	1	0	1	1	1.777	0.748	1	0.744	0.432	0.642	1.263	0.886	0.981	0	1	1	0	1	1	hypothetical protein	Hypothetical, unclassified or unknown
PA14_22180		0	1	1	-2.014	0.344	1	0	1	1	0	1	1	0	1	1	2.187	0.385	0.99	0	1	1	0	1	1	0	1	1	-0.877	0.156	0.212	hypothetical protein	Hypothetical, unclassified or unknown
PA14_22190		0.47	1	1	0.351	0.512	1	0	1	1	-0.711	0.191	1	-0.333	0.465	0.896	0.93	0.726	1	0	1	1	0.777	0.135	0.356	0.971	0.168	0.392	-1.078	0.044	0.095	hypothetical protein	Hypothetical, unclassified or unknown
PA14_22210		0.361	1	1	0.65	0.322	1	0	1	1	-1.165	0.217	1	-0.57	0.754	0.987	0	1	1	0	1	1	0	1	1	1.007	0.716	0.865	0	1	1	hypothetical protein	Hypothetical, unclassified or unknown
PA14_22220		0.277	0.502	1	0.441	0.905	1	-0.364	0.885	1	0	1	1	0.908	0.326	0.849	1.559	0.132	0.72	0.419	0.663	0.813	1.156	0.334	0.555	-999	0.357	0.578	0	1	1	hypothetical protein	Hypothetical, unclassified or unknown
PA14_22230		0.768	0.806	1	1.074	0.297	1	1.544	0.575	1	0	1	1	0	1	1	2.993	0.337	0.955	0.557	0.411	0.622	0	1	1	999	0.507	0.708	0.615	0.989	0.999	hypothetical protein	Hypothetical, unclassified or unknown
PA14_22240		-0.013	1	1	0.607	0.536	1	1.36	0.504	1	-1.35	0.608	1	0.429	0.904	1	2.087	0.641	1	0	1	1	0	1	1	0.371	1	1	0	1	1	hypothetical protein	Hypothetical, unclassified or unknown
PA14_22250		0.299	1	1	1.345	0.294	1	1.095	0.636	1	0	1	1	0	1	1	2.739	0.342	0.961	-0.647	0.49	0.689	2.788	0.204	0.437	0	1	1	0	1	1	hypothetical protein	Hypothetical, unclassified or unknown
PA14_22260		1.859	0.37	1	999	0.933	1	0	1	1	0	1	1	0.524	1	1	0	1	1	-0.18	0.636	0.797	0	1	1	999	0.381	0.593	0.26	0.862	0.889	hypothetical protein	Hypothetical, unclassified or unknown
PA14_22270		0	1	1	0.584	0.16	1	0	1	1	0.133	0.763	1	-0.325	0.577	0.935	0.994	0.225	0.872	0.008	1	1	0.779	0.11	0.314	0.282	0.627	0.793	-1.432	0.002	0.012	possible recombinase	Hypothetical, unclassified or unknown
PA14_22280		-0.024	1	1	0	1	1	-0.537	0.778	1	0.091	1	1	-0.317	0.891	1	-0.417	0.765	1	0	1	1	0	1	1	2.385	0.34	0.562	1.119	0.333	0.394	putative pirin-related protein	Transcriptional regulators
PA14_22290	vacJ	-1.465	0.069	0.79	0.098	0.62	1	-0.431	0.482	1	0	1	1	-0.191	0.623	0.953	0	1	1	0	1	1	1.06	0.017	0.097	0.722	0.221	0.449	0	1	1	putative surface lipoprotein	Cell wall / LPS / capsule
PA14_22310		0	1	1	0.478	0.29	1	0	1	1	-0.022	1	1	0.103	0.827	0.997	0	1	1	0	1	1	0	1	1	0.714	0.145	0.365	0	1	1	conserved hypothetical protein	Hypothetical, unclassified or unknown
PA14_22320		2.359	0.745	1	2.739	0.001	0.083	0	1	1	2.26	0.228	1	2.904	0.326	0.849	0	1	1	-1	0.924	0.979	0	1	1	0	1	1	999	0.191	0.25	putative membrane protein	Membrane proteins
PA14_22330		0.389	1	1	0.547	0.6	1	-0.417	0.451	1	0.43	0.466	1	0	1	1	0	1	1	-1.413	0.006	0.036	0	1	1	1.326	0.306	0.526	0	1	1	putative glycine betaine-binding protein precursor	Adaptation / Protection; Transport of small molecules
PA14_22340	yjcH*	0	1	1	-0.391	0.776	1	0	1	1	0.011	0.964	1	-0.45	0.329	0.849	2.251	0.002	0.048	2.067	0	0.002	1.767	0	0	1.78	0.002	0.018	1.32	0.021	0.059	putative membrane protein	Membrane proteins
PA14_22350	actP*	0	1	1	-0.735	0.462	1	-0.24	0.563	1	0.033	0.906	1	-1.314	0.002	0.059	2.17	0.001	0.03	3.245	0	0	1.033	0.004	0.033	1.764	0	0.001	1.848	0	0.003	putative sodium/proline:solute symporter	Membrane proteins; Transport of small molecules
PA14_22370		0	1	1	-0.572	0.545	1	0.339	0.826	1	0.388	0.35	1	-0.641	0.232	0.849	1.239	0.065	0.516	1.938	0	0.002	0	1	1	1.543	0.007	0.046	1.07	0.046	0.097	putative signal-transduction protein	Two-component regulatory systems
PA14_22380		0	1	1	-0.58	0.568	1	0.639	0.799	1	-0.205	0.757	1	-1.275	0.045	0.582	0.864	0.313	0.934	2.051	0.001	0.007	1.094	0.193	0.424	2.217	0.053	0.204	1.431	0.247	0.307	putative nuclease	DNA replication, recombination, modification and repair; Putative enzymes
PA14_22400		-3.22	0.008	0.156	0.341	0.346	1	0.472	0.578	1	0.216	0.666	1	0.382	0.513	0.914	0	1	1	-4.384	0.028	0.126	1.661	0.004	0.033	0	1	1	1.051	0.531	0.588	conserved hypothetical protein	Membrane proteins
PA14_22410		0	1	1	-0.037	0.719	1	-0.01	0.85	1	0.311	0.473	1	0	1	1	0	1	1	-1.119	0.048	0.184	-0.347	0.469	0.674	-0.558	0.372	0.591	0	1	1	conserved hypothetical protein	Hypothetical, unclassified or unknown
PA14_22420		0	1	1	-0.305	0.81	1	-0.643	0.598	1	-0.408	0.533	1	-1.271	0.065	0.671	0	1	1	-0.974	0.074	0.245	-0.981	0.382	0.598	6.733	0	0	6.418	0	0	conserved hypothetical protein	Hypothetical, unclassified or unknown
PA14_22440	bapA*	0	1	1	0	1	1	0	1	1	0	1	1	-0.718	0.076	0.713	-0.554	0.455	1	0	1	1	0	1	1	-0.682	0.155	0.373	-0.953	0.025	0.065	putative ATP-binding/permease fusion ABC transporter	Membrane proteins; Transport of small molecules
PA14_22450	ppiA	0	1	1	0	1	1	0	1	1	-0.394	0.333	1	-0.764	0.109	0.795	0	1	1	0	1	1	-0.602	0.125	0.341	0	1	1	0	1	1	peptidyl-prolyl cis-trans isomerase A	Translation, post-translational modification and degradation; Chaperones / Heat shock proteins
PA14_22460		0	1	1	0	1	1	0	1	1	0.277	0.698	1	0.589	0.199	0.842	0.573	0.22	0.869	0	1	1	-0.701	0.136	0.358	0	1	1	-0.775	0.076	0.132	putative hydrolase, alpha/beta fold family	Putative enzymes
PA14_22470		0	1	1	-0.505	0.244	1	-0.281	0.672	1	0	1	1	0	1	1	0	1	1	0	1	1	0	1	1	0	1	1	0	1	1	putative transcriptional regulator, LysR family	Transcriptional regulators
PA14_22480		0	1	1	0	1	1	-0.452	0.581	1	-0.091	0.904	1	-0.873	0.208	0.849	0	1	1	0	1	1	1.057	0.145	0.37	0.977	0.361	0.582	0	1	1	hypothetical protein	Hypothetical, unclassified or unknown
PA14_22490	acpD	0.717	0.323	1	-0.501	0.578	1	-0.546	0.868	1	0.167	0.881	1	0.882	0.686	0.972	-0.562	0.796	1	-1.404	0.148	0.374	1.928	0.121	0.333	1.989	0.025	0.12	1.517	0.013	0.044	acyl carrier protein phosphodiesterase	Fatty acid and phospholipid metabolism
PA14_22500		0.455	1	1	-0.465	1	1	0	1	1	-0.862	0.608	1	-1.452	0.56	0.934	0	1	1	0	1	1	0	1	1	0	1	1	0	1	1	possible protein-disulfide isomerase	Translation, post-translational modification and degradation
PA14_22510		-1.06	0.321	1	1.929	0.66	1	0	1	1	1.362	0.403	1	1.213	0.463	0.896	0	1	1	0	1	1	0	1	1	0	1	1	1.116	0.938	0.955	hypothetical protein	Hypothetical, unclassified or unknown
PA14_22520		0	1	1	0.789	0.331	1	0	1	1	0	1	1	0	1	1	-0.728	1	1	0	1	1	0.741	0.458	0.665	2.277	0.11	0.314	1.474	0.217	0.276	hypothetical protein	Hypothetical, unclassified or unknown
PA14_22530	gst2*	0	1	1	1.251	0.631	1	0	1	1	0	1	1	0	1	1	2.112	0.747	1	0	1	1	0	1	1	0	1	1	0.834	0.117	0.175	putative glutathione S-transferase	Translation, post-translational modification and degradation
PA14_22540	wrbA*	0	1	1	0	1	1	1.841	0.292	1	0.708	0.745	1	0.028	0.991	1	2.174	0.634	1	-0.203	0.604	0.777	0.5	0.955	1	0.748	0.819	0.947	1.857	0.351	0.412	putative flavodoxin	Energy metabolism
PA14_22550		-0.743	0.458	1	0.32	0.794	1	0	1	1	0.47	0.369	1	0	1	1	0	1	1	0	1	1	-0.924	0.234	0.465	-1.068	0.163	0.385	0	1	1	putative LysR-family transcriptional regulator	Transcriptional regulators
PA14_22560		0	1	1	0	1	1	-0.085	0.855	1	-0.209	0.832	1	-0.072	0.843	0.999	-0.602	0.776	1	1.043	0.083	0.265	0	1	1	0.935	0.238	0.466	0	1	1	putative permease	Membrane proteins
PA14_22570	csaA	-2.164	0.663	1	0	1	1	0	1	1	1.133	0.339	1	0.864	0.458	0.895	-1.006	0.72	1	0.775	0.322	0.54	0	1	1	1.354	0.154	0.373	0	1	1	CsaA protein	Protein secretion / Export apparatus; Chaperones / Heat shock proteins
PA14_22580		-0.049	1	1	0	1	1	0	1	1	0	1	1	0	1	1	1.702	0.476	1	0	1	1	0	1	1	0	1	1	0	1	1	putative transcriptional regulator, AraC family	Transcriptional regulators
PA14_22590		0.153	0.82	1	-0.119	0.924	1	0	1	1	0	1	1	-0.913	0.538	0.924	1.608	0.79	1	0	1	1	0	1	1	3.332	0.069	0.239	2.906	0.097	0.156	conserved hypothetical protein	Hypothetical, unclassified or unknown
PA14_22600	grtA*	0.395	1	1	0	1	1	0	1	1	0	1	1	0	1	1	0.481	0.908	1	-0.696	0.607	0.779	0.92	0.885	0.981	2.261	0.053	0.202	2.85	0.002	0.014	putative glycosyl transferase	Cell wall / LPS / capsule
PA14_22620	cyaB	0	1	1	0.347	0.376	1	0	1	1	0	1	1	0	1	1	0	1	1	0	1	1	0	1	1	0.706	0.206	0.433	0	1	1	CyaB	Putative enzymes; Adaptation / Protection
PA14_22630		0	1	1	0	1	1	-0.931	0.582	1	0	1	1	0	1	1	2.239	0.563	1	-0.303	0.466	0.671	-1.068	0.413	0.626	0	1	1	1.567	0.074	0.13	putative membrane protein	Membrane proteins
PA14_22640		0	1	1	0	1	1	0	1	1	0.216	0.723	1	0	1	1	0	1	1	0	1	1	0	1	1	0	1	1	1.379	0.013	0.044	putative transcriptional regulator, AraC family	Transcriptional regulators
PA14_22650		-0.23	1	1	0	1	1	-0.167	0.877	1	0.144	0.77	1	-0.032	0.853	1	-1.178	0.111	0.68	0.721	0.116	0.329	-0.584	0.26	0.487	1.012	0.108	0.311	0	1	1	putative ABC-type uncharacterized transport system	Transport of small molecules
PA14_22660		0	1	1	0	1	1	-0.012	0.864	1	0	1	1	0	1	1	0	1	1	0.567	0.253	0.479	-0.242	0.542	0.732	0.623	0.229	0.455	0	1	1	ABC-type transporter, periplasmic component	Membrane proteins
PA14_22670	yrbF*	0.708	0.308	1	0	1	1	-0.257	0.74	1	-0.359	0.392	1	-0.1	0.66	0.966	0	1	1	0	1	1	-0.669	0.116	0.324	0	1	1	0	1	1	putative ATP-binding component of ABC transporter	Transport of small molecules
PA14_22680	yrbE*	0	1	1	0	1	1	-0.155	0.864	1	0	1	1	0	1	1	0	1	1	0	1	1	-0.539	0.227	0.46	0	1	1	0	1	1	putative permease of ABC transporter	Membrane proteins; Transport of small molecules
PA14_22690	trkH	0.384	1	1	0.731	0.434	1	-0.439	0.652	1	0	1	1	0	1	1	0	1	1	0.552	0.408	0.62	-0.32	0.535	0.729	1.143	0.025	0.12	0	1	1	potassium uptake protein TrkH	Membrane proteins; Transport of small molecules
PA14_22700	ykgJ*	0	1	1	-0.738	0.762	1	-0.602	0.519	1	0	1	1	0	1	1	0	1	1	999	0.613	0.782	0	1	1	-0.274	0.939	1	-0.195	0.73	0.772	putative ferredoxin	Transport of small molecules
PA14_22710	ydjA*	0.698	0.393	1	-0.283	0.949	1	0	1	1	0	1	1	0.544	0.532	0.922	0	1	1	0	1	1	0.017	1	1	0.928	0.197	0.424	0.98	0.022	0.06	putative nitroreductase family protein	Energy metabolism
PA14_22720		2.579	0.746	1	0	1	1	0	1	1	0	1	1	0	1	1	1.246	0.846	1	-0.132	0.831	0.93	999	0.732	0.875	2.947	0.51	0.71	1.924	0.085	0.143	hypothetical protein	Hypothetical, unclassified or unknown
PA14_22730		0	1	1	0.171	0.796	1	0	1	1	0.566	0.433	1	0	1	1	2.868	0.017	0.211	0	1	1	-0.475	0.623	0.795	0	1	1	1.118	0.082	0.139	putative two component sensor histidine kinase protein	Two-component regulatory systems
PA14_22740		0.216	0.802	1	-0.23	1	1	-0.277	0.872	1	0.5	0.453	1	-0.381	0.478	0.898	3.942	0	0	-0.256	0.982	1	0.905	0.42	0.631	3.631	0	0	2.597	0.002	0.013	putative periplasmic inhibitor/zinc-resistance associated protein	Transport of small molecules
PA14_22760	cpxR	-3.298	0	0.002	-0.548	0.367	1	-0.332	0.633	1	-0.464	0.373	1	-0.489	0.272	0.849	0.582	0.66	1	0.099	0.808	0.915	-0.228	0.692	0.847	0	1	1	0	1	1	putative transcriptional regulator in 2-component system	Transcriptional regulators; Two-component regulatory systems
PA14_22770		-2.335	0.016	0.258	0.155	0.51	1	-0.095	0.934	1	0	1	1	-0.276	0.403	0.871	0	1	1	0	1	1	0	1	1	0	1	1	0	1	1	conserved hypothetical protein	Hypothetical, unclassified or unknown
PA14_22780	yciI	0	1	1	-0.592	0.358	1	0	1	1	0.299	0.743	1	0.429	0.682	0.97	1.176	0.251	0.907	0.265	0.395	0.607	0.513	0.382	0.598	0	1	1	0	1	1	putative cytoplasmic protein	Putative enzymes
PA14_22800	yciB	0	1	1	0	1	1	-0.283	0.68	1	-0.167	0.673	1	0	1	1	0	1	1	0	1	1	0	1	1	0	1	1	0	1	1	putative intracellular septation protein	Cell division; Membrane proteins
PA14_22820	yciV*	0.709	0.423	1	0	1	1	0.338	0.692	1	0	1	1	0	1	1	0	1	1	0	1	1	0	1	1	0.296	0.626	0.793	0.618	0.753	0.794	putative PHP domain protein	Amino acid biosynthesis and metabolism
PA14_22830	yciO*	0.535	0.639	1	-0.147	0.657	1	0.376	0.326	1	-0.613	0.136	1	-0.353	0.34	0.852	0.705	0.606	1	0	1	1	-0.735	0.119	0.33	0	1	1	0	1	1	putative SUA5/yciO/yrdC family:Sua5/YciO/YrdC/YwlC protein family	Translation, post-translational modification and degradation
PA14_22840	ypuG*	0.509	0.773	1	0.356	0.526	1	-0.021	0.861	1	0.249	0.63	1	0.287	0.458	0.895	0	1	1	-0.042	0.986	1	0	1	1	0	1	1	0	1	1	conserved hypothetical protein	Hypothetical, unclassified or unknown
PA14_22860		0.419	0.422	1	0.43	0.484	1	0.265	0.835	1	0	1	1	0	1	1	0.224	0.979	1	0	1	1	0	1	1	0.725	0.166	0.388	0.771	0.307	0.37	putative transcriptional regulator	Transcriptional regulators
PA14_22870		0.776	0.798	1	0.41	0.69	1	0	1	1	0	1	1	0	1	1	0	1	1	0	1	1	-0.136	0.794	0.911	0	1	1	0	1	1	conserved hypothetical protein	Hypothetical, unclassified or unknown
PA14_22880		-1.358	0.094	0.945	0	1	1	0.5	0.867	1	0.961	0.113	1	0.285	0.919	1	0.513	0.928	1	-3.391	0	0	0.786	0.635	0.805	1.735	0.219	0.447	0	1	1	putative Fe-S protein	Hypothetical, unclassified or unknown
PA14_22890	gapA	0	1	1	-1.26	0.088	1	0	1	1	-0.61	0.331	1	-1.545	0.007	0.178	-1.852	0.004	0.072	0.646	0.188	0.418	0.46	0.312	0.536	-2.532	0	0	-1.449	0.002	0.011	glyceraldehyde-3-phosphate dehydrogenase	Energy metabolism; Carbon compound catabolism
PA14_22910	edd	-0.813	0.327	1	-0.631	0.556	1	0	1	1	0	1	1	-0.134	0.567	0.935	-1.395	0.009	0.136	0	1	1	0.478	0.155	0.382	-2.473	0	0	-1.807	0	0.001	6-phosphogluconate dehydratase	Energy metabolism; Carbon compound catabolism
PA14_22930	glk	0	1	1	-0.7	0.31	1	0	1	1	0.034	0.987	1	-0.657	0.183	0.842	-0.841	0.372	0.984	0.55	0.227	0.455	0	1	1	-0.905	0.027	0.127	-1.144	0.015	0.047	glucokinase	Energy metabolism; Carbon compound catabolism
PA14_22940	gltR	0	1	1	-0.43	0.49	1	0.355	0.466	1	0.379	0.511	1	-0.059	0.75	0.987	-0.756	0.26	0.909	1.063	0.086	0.273	0.547	0.329	0.55	-1.271	0.017	0.091	-1.072	0.013	0.044	two-component response regulator GltR	Transcriptional regulators; Two-component regulatory systems
PA14_22960		0	1	1	-0.199	0.562	1	0	1	1	0.14	0.813	1	0	1	1	-1.002	0.248	0.904	1.491	0.004	0.029	0	1	1	-0.906	0.084	0.267	-0.932	0.026	0.067	putative two-component sensor	Two-component regulatory systems
PA14_22980	gltB*	0	1	1	-0.496	0.419	1	-1.197	0.044	1	0.345	0.476	1	-0.932	0.009	0.208	-2.338	0	0	2.589	0	0	0	1	1	0	1	1	0	1	1	putative binding protein component of ABC sugar transporter	Transport of small molecules
PA14_22990	gltF*	0	1	1	-0.663	0.471	1	-1.694	0.002	0.118	0	1	1	-1.231	0.005	0.143	-1.946	0.001	0.02	4.989	0	0	0	1	1	0.191	0.703	0.854	0.323	0.942	0.958	putative permease of ABC sugar transporter	Transport of small molecules
PA14_23000	gltG*	0	1	1	-0.462	0.551	1	-1.493	0.014	0.593	0.392	0.459	1	-1.613	0.006	0.152	-2.069	0	0.006	4.872	0	0	0.379	0.238	0.468	0.096	0.688	0.844	-0.192	0.479	0.537	putative permease of ABC sugar transporter	Transport of small molecules
PA14_23010	gltK	-1.007	0.175	1	-0.883	0.239	1	-1.275	0.111	1	0.322	0.652	1	-1.263	0.049	0.6	-2.252	0	0.004	4.482	0	0	0	1	1	-0.589	0.455	0.664	0	1	1	putative ATP-binding component of ABC transporter	Transport of small molecules
PA14_23030	oprB	0	1	1	-0.904	0.286	1	-0.941	0.166	1	0.448	0.383	1	-1.051	0.037	0.522	-1.705	0.023	0.262	5.373	0	0	0	1	1	0	1	1	-0.741	0.098	0.157	glucose/carbohydrate outer membrane porin OprB precursor	Transport of small molecules
PA14_23050		0	1	1	0	1	1	0	1	1	0	1	1	0	1	1	-0.514	0.718	1	0.943	0.037	0.154	-0.412	0.445	0.655	0	1	1	0	1	1	putative aldose 1-epimerase	Putative enzymes
PA14_23060	hexR	1.354	0.475	1	0.138	1	1	-0.248	0.733	1	0.22	0.761	1	0.322	0.463	0.896	0	1	1	0	1	1	-0.499	0.386	0.602	0.166	0.714	0.864	0.417	0.883	0.908	putative transcriptional regulator, RpiR family	Carbon compound catabolism; Transcriptional regulators
PA14_23070	zwf	0	1	1	-0.227	0.799	1	-0.22	0.42	1	0	1	1	0	1	1	-2.057	0	0.011	0	1	1	0.333	0.343	0.562	-1.988	0	0	-2.359	0	0	glucose-6-phosphate 1-dehydrogenase	Energy metabolism; Carbon compound catabolism
PA14_23080	pgl	0	1	1	-0.646	0.568	1	-0.044	0.71	1	-0.637	0.347	1	-0.398	0.422	0.88	-2.193	0.002	0.047	-0.335	0.596	0.771	1.375	0.029	0.138	-2.122	0	0.002	-1.881	0	0.002	6-phosphogluconolactonase	Central intermediary metabolism
PA14_23090	edaA*	0	1	1	-0.788	0.577	1	0	1	1	0	1	1	0.063	0.899	1	-1.106	0.307	0.934	0	1	1	0.844	0.119	0.329	-1.751	0	0.004	-2.135	0	0.004	2-keto-3-deoxy-6-phosphogluconate aldolase	Central intermediary metabolism; Carbon compound catabolism
PA14_23100	mutT*	0.837	0.672	1	0	1	1	-0.623	0.675	1	0.459	0.403	1	0	1	1	0	1	1	0	1	1	-0.158	0.996	1	2.293	0.096	0.291	1.806	0.017	0.052	putative 7,8-dihydro-8-oxoguanine-triphosphatase	DNA replication, recombination, modification and repair
PA14_23110	yciL*	0.534	0.708	1	0	1	1	0	1	1	0.452	0.276	1	0.216	0.475	0.898	0.688	0.64	1	0	1	1	-1.767	0.003	0.027	-0.998	0.095	0.289	0	1	1	putative pseudouridine synthase	Translation, post-translational modification and degradation
PA14_23120		0	1	1	-0.19	0.724	1	0	1	1	0	1	1	0	1	1	0.298	0.788	1	-0.34	0.754	0.878	0	1	1	0.894	0.263	0.485	1.031	0.077	0.133	hypothetical protein	Hypothetical, unclassified or unknown
PA14_23130		-5.621	0	0	0	1	1	0	1	1	0	1	1	0	1	1	-1.598	0.053	0.466	-2.365	0	0	0	1	1	0.577	0.359	0.579	0	1	1	putative sensory box/GGDEF domain protein	Two-component regulatory systems
PA14_23160	gltS	-0.626	0.611	1	0	1	1	0	1	1	0.476	0.778	1	0	1	1	0.196	0.733	1	0.953	0.513	0.707	-1.188	0.436	0.648	0	1	1	0	1	1	sodium/glutamate symporter	Transport of small molecules
PA14_23170	hutG*	-1.001	0.563	1	0	1	1	-0.556	0.771	1	0	1	1	-1.573	0.301	0.849	1.77	0.639	1	0	1	1	0	1	1	0	1	1	1.418	0.265	0.326	putative arginase family protein	Amino acid biosynthesis and metabolism
PA14_23190		0	1	1	0	1	1	0	1	1	0	1	1	-0.421	0.813	0.994	0	1	1	0	1	1	0	1	1	1.385	0.596	0.789	0	1	1	putative transcriptional regulator	Transcriptional regulators
PA14_23200	yciK*	0	1	1	-0.175	0.75	1	0	1	1	0	1	1	0	1	1	0.844	0.502	1	0.698	0.246	0.473	0.113	0.882	0.979	0	1	1	0	1	1	putative oxidoreductase, short-chain dehydrogenase/reductase family	Putative enzymes
PA14_23210		0	1	1	-0.415	0.304	1	-0.052	0.957	1	0	1	1	0	1	1	0	1	1	0	1	1	-0.16	0.792	0.91	-0.461	0.415	0.631	0	1	1	putative phosphoglycolate phosphatase	Putative enzymes
PA14_23220	ubiG	0	1	1	-0.42	0.351	1	-0.032	0.848	1	-0.216	0.584	1	0	1	1	0	1	1	0.324	0.657	0.81	0	1	1	-0.346	0.394	0.608	0	1	1	3-demethylubiquinone-9 3-methyltransferase	Energy metabolism; Biosynthesis of cofactors, prosthetic groups and carriers
PA14_23240		0.169	0.639	1	0	1	1	0	1	1	-0.35	0.509	1	0	1	1	0.409	1	1	0	1	1	-0.849	0.102	0.302	0.569	0.27	0.492	0	1	1	putative hydrolase	Putative enzymes
PA14_23250	mtnA	0.519	0.424	1	0.298	0.951	1	-0.345	0.39	1	0.401	0.352	1	0.699	0.093	0.748	-1.136	0.055	0.474	0.327	0.521	0.713	0.506	0.297	0.526	-0.876	0.07	0.241	-1.155	0.024	0.063	putative initiation factor 2 subunit	Translation, post-translational modification and degradation
PA14_23260	gyrA	0	1	1	0	1	1	0	1	1	0	1	1	0	1	1	0	1	1	0	1	1	0.191	0.577	0.759	-0.683	0.026	0.123	-0.999	0.02	0.057	DNA gyrase subunit A	DNA replication, recombination, modification and repair
PA14_23270	serC	0	1	1	0	1	1	0	1	1	0	1	1	0	1	1	0	1	1	0.488	0.329	0.546	0	1	1	-0.732	0.026	0.122	-1.157	0.007	0.029	3-phosphoserine aminotransferase	Amino acid biosynthesis and metabolism; Biosynthesis of cofactors, prosthetic groups and carriers
PA14_23280	pheA	0	1	1	0	1	1	0	1	1	0	1	1	0	1	1	-0.135	0.533	1	0.689	0.156	0.383	0.377	0.245	0.473	-0.637	0.053	0.204	-1.04	0.032	0.078	prephenate dehydratase	Amino acid biosynthesis and metabolism
PA14_23290	hisC2	0	1	1	-0.085	0.622	1	0	1	1	0	1	1	0	1	1	-0.762	0.108	0.668	0.298	0.581	0.759	0	1	1	-0.398	0.302	0.525	-1.286	0.006	0.027	histidinol-phosphate aminotransferase	Amino acid biosynthesis and metabolism
PA14_23310		0	1	1	0	1	1	0	1	1	0	1	1	0	1	1	-0.398	0.269	0.919	0.668	0.225	0.454	0	1	1	-0.796	0.023	0.111	-1.07	0.021	0.058	EPSP synthase/prephenate dehydrogenase	Hypothetical, unclassified or unknown
PA14_23320	cmk	0.771	0.595	1	-0.133	0.563	1	-0.055	0.662	1	0.526	0.219	1	0	1	1	-0.384	0.408	1	0.798	0.152	0.378	0.501	0.338	0.56	-1.072	0.11	0.314	-1.331	0.008	0.033	cytidylate kinase	Nucleotide biosynthesis and metabolism
PA14_23330	rpsA	0	1	1	0.606	0.059	1	0.118	0.953	1	0.224	0.494	1	0.407	0.27	0.849	0	1	1	0	1	1	1.307	0	0.001	-1.47	0	0	-1.89	0	0.001	3S ribosomal protein S1	Translation, post-translational modification and degradation
PA14_23340	ihfB	0.66	0.472	1	0	1	1	0	1	1	0	1	1	0	1	1	0	1	1	0	1	1	0.604	0.105	0.306	0.595	0.089	0.278	0	1	1	integration host factor beta subunit	Translation, post-translational modification and degradation; Transcription, RNA processing and degradation; DNA replication, recombination, modification and repair
PA14_23350	orfA	0.764	0.357	1	0.586	0.056	1	0.29	0.588	1	-0.296	0.553	1	0.096	0.711	0.981	0.945	0.205	0.859	0.727	0.469	0.673	0	1	1	0.448	0.202	0.43	-0.514	0.344	0.404	hypothetical protein	Cell wall / LPS / capsule
PA14_23360	wzz	-0.05	0.823	1	0.32	0.231	1	0	1	1	-0.37	0.527	1	-0.181	0.699	0.979	0.673	0.36	0.975	0.603	0.248	0.475	1.333	0	0.003	0.359	0.614	0.789	-1.06	0.076	0.132	O-antigen chain length regulator	Cell wall / LPS / capsule
PA14_23370	orfK	0.041	0.867	1	0.297	0.375	1	0.211	0.652	1	-0.682	0.274	1	-0.05	0.804	0.994	0.707	0.26	0.909	0.925	0.057	0.207	1.4	0	0.002	0.056	0.935	1	-1.542	0.012	0.042	putative UDP-N-acetylglucosamine 2-epimerase	Putative enzymes; Cell wall / LPS / capsule
PA14_23380	orfH	0.516	0.787	1	0.349	0.275	1	0.207	0.755	1	-0.567	0.38	1	0.168	0.711	0.981	0.603	0.374	0.984	1.313	0.009	0.053	1.69	0	0	0.138	0.972	1	-1.633	0	0.003	UDP-N-acetyl-D-mannosaminuronate dehydrogenase	Putative enzymes; Cell wall / LPS / capsule
PA14_23390	orfE	0.138	0.911	1	0.453	0.249	1	0.311	0.77	1	-0.874	0.294	1	-0.111	0.77	0.987	1.495	0.047	0.42	1.406	0.015	0.078	1.476	0.018	0.098	0.601	0.465	0.67	-0.847	0.127	0.185	putative polysaccharide biosynthesis protein	Putative enzymes; Cell wall / LPS / capsule
PA14_23400		0.533	0.809	1	0.039	0.675	1	0.336	0.589	1	-0.885	0.316	1	-0.023	0.878	1	1.507	0.036	0.355	1.305	0.038	0.16	1.471	0.002	0.021	0.773	0.209	0.436	-0.843	0.083	0.14	hypothetical protein	Cell wall / LPS / capsule
PA14_23410	orfJ	0.72	0.618	1	0.353	0.308	1	0	0.862	1	-0.671	0.289	1	-0.108	0.764	0.987	1.369	0.028	0.302	1.803	0.014	0.075	1.335	0.01	0.068	0.578	0.142	0.362	-0.912	0.06	0.114	putative glycosyl transferase	Cell wall / LPS / capsule
PA14_23420		0.496	0.763	1	0.115	0.467	1	0.164	0.924	1	-0.283	0.584	1	0.173	0.56	0.934	0	1	1	1.889	0.006	0.037	1.08	0	0.006	-0.102	0.657	0.813	-1.474	0.001	0.006	putative zinc-binding dehydrogenase	Cell wall / LPS / capsule
PA14_23430		0.477	0.865	1	0.236	0.298	1	0.198	0.891	1	-0.363	0.557	1	0.181	0.564	0.935	0.719	0.317	0.937	2.087	0.006	0.036	0.995	0.001	0.013	0.249	0.712	0.862	-1.261	0.005	0.022	putative heparinase	Cell wall / LPS / capsule
PA14_23440	orfL	0.148	1	1	0.238	0.297	1	0.117	0.865	1	-0.366	0.463	1	0.05	0.941	1	0.981	0.098	0.641	2.118	0.02	0.1	0.897	0.015	0.092	-0.081	0.669	0.825	-1.386	0.005	0.024	putative group 1 glycosyl transferase	Cell wall / LPS / capsule
PA14_23450	orfM	0.148	0.978	1	0.27	0.383	1	0.179	0.958	1	-0.436	0.487	1	-0.198	0.716	0.982	0.692	0.434	1	2.149	0.003	0.021	0.839	0.009	0.059	0.463	0.533	0.734	-1.249	0.017	0.05	putative NAD dependent epimerase/dehydratase	Cell wall / LPS / capsule
PA14_23460	orfN	0.148	0.918	1	0.522	0.094	1	-0.051	0.875	1	-0.436	0.489	1	-0.126	0.883	1	0.901	0.176	0.822	1.443	0.014	0.076	1.246	0.032	0.146	0.301	0.779	0.92	-1.057	0.024	0.065	putative group 4 glycosyl transferase	Membrane proteins; Cell wall / LPS / capsule
PA14_23470	wbpM	0	1	1	0.031	0.792	1	0	1	1	-0.382	0.275	1	-0.399	0.337	0.852	0	1	1	0.826	0.091	0.282	0	1	1	0	1	1	-0.662	0.107	0.166	nucleotide sugar epimerase/dehydratase WbpM	Putative enzymes; Membrane proteins; Cell wall / LPS / capsule
PA14_23480		0	1	1	0	1	1	0.481	0.361	1	0	1	1	0	1	1	0	1	1	0.262	0.484	0.685	1	0.213	0.447	-0.572	0.54	0.742	0	1	1	putative competence protein	DNA replication, recombination, modification and repair
PA14_23500	tyrB	0	1	1	0.397	0.443	1	0	1	1	0	1	1	0	1	1	0.548	0.632	1	0.414	0.498	0.695	0	1	1	-0.942	0.008	0.052	-1.336	0.002	0.013	putative amino acid aminotransferase	Amino acid biosynthesis and metabolism; Putative enzymes
PA14_23510	uvrB	0	1	1	0	1	1	0	1	1	0	1	1	0	1	1	0	1	1	-0.056	0.965	1	0	1	1	0	1	1	0	1	1	excinuclease ABC subunit B	DNA replication, recombination, modification and repair
PA14_23520		-0.411	0.518	1	0	1	1	0	1	1	0	1	1	0.867	0.343	0.852	0.831	1	1	-0.846	0.223	0.45	0	1	1	-1.336	0.335	0.558	0	1	1	putative MFS transporter	Membrane proteins; Transport of small molecules
PA14_23530	mdr*	-0.454	0.769	1	-0.656	1	1	-0.841	0.83	1	1.576	0.568	1	1.36	0.575	0.935	0	1	1	-0.015	0.874	0.956	0.256	1	1	-0.157	1	1	0	1	1	putative secretion protein	Transport of small molecules
PA14_23540	act	0.258	0.95	1	0	1	1	0.336	0.522	1	0	1	1	0	1	1	1.171	0.645	1	-0.107	0.886	0.962	0.949	0.474	0.677	0.287	0.898	0.994	-1.211	0.01	0.038	putative transcriptional activator	Transcriptional regulators
PA14_23560	gltx	-0.11	0.724	1	0.42	0.338	1	0	1	1	0.042	0.893	1	0.207	0.47	0.896	0	1	1	0	1	1	0.619	0.068	0.237	-1.078	0.002	0.015	-1.585	0.001	0.01	glutamyl-tRNA synthetase	Translation, post-translational modification and degradation
PA14_23590		0	1	1	-0.585	0.506	1	0.926	0.771	1	-0.218	0.823	1	-0.167	1	1	-0.734	1	1	-0.905	0.389	0.602	0	1	1	0	1	1	0	1	1	putative transcriptional regulator	Transcriptional regulators
PA14_23610		0	1	1	0.016	0.995	1	0	1	1	-0.077	0.95	1	0.017	1	1	1.446	0.721	1	-0.778	0.329	0.546	0.474	0.83	0.938	1.218	0.468	0.671	0	1	1	putative hydrolase	Putative enzymes
PA14_23620	kdgA	0.445	0.81	1	0.424	0.614	1	-0.055	0.857	1	0	1	1	0.846	0.062	0.66	0	1	1	0	1	1	0.486	0.287	0.515	0	1	1	0	1	1	putative 2-keto-3-deoxygluconate 6-phosphate aldolase	Central intermediary metabolism; Carbon compound catabolism
PA14_23630		0	1	1	0.519	0.48	1	0	1	1	0.132	0.892	1	0	1	1	0	1	1	0	1	1	0	1	1	0	1	1	0.836	0.109	0.167	putative thioesterase	Fatty acid and phospholipid metabolism
PA14_23640		0.559	0.73	1	0.513	0.773	1	-0.01	0.781	1	0	1	1	0.596	0.379	0.857	0	1	1	0	1	1	0	1	1	0	1	1	0	1	1	putative tRNA-dihydrouridine synthase	Translation, post-translational modification and degradation
PA14_23650	ygfF*	0	1	1	-0.649	0.188	1	0.136	0.742	1	0.184	0.747	1	0	1	1	0	1	1	0	1	1	0	1	1	0.286	0.87	0.975	0	1	1	putative short-chain dehydrogenase	Putative enzymes
PA14_23670		1.084	0.427	1	0	1	1	-0.062	0.942	1	0	1	1	0.495	0.522	0.917	0	1	1	0	1	1	0.328	0.794	0.911	1.008	0.226	0.453	1.053	0.134	0.192	putative bleomycin resistance protein	Antibiotic resistance and susceptibility
[truncated: 4,040 more rows]
