# Supplementary material for: Elucidation of Sigma Factor-Associated Networks in Pseudomonas aeruginosa Reveals a Modular Architecture with Limited and Function-Specific Crosstalk
Source: PLoS Pathog. 2015 Mar 17;11(3):e1004744. doi: 10.1371/journal.ppat.1004744 (PMC4362757; doi:10.1371/journal.ppat.1004744)
Supplement: S4 Table — (XLSX) [file ppat.1004744.s008.xlsx]

## Sheet: Table S4
Table S4. Prediction of transcriptional units and updated PseudoCAP annotation
PA14 ID*	Gene name†	Gene start	Gene end	Strand	TU ID	Distance to TSS (bp)	PseudoCAP category‡
PA14_00010	dnaA	483	2027	+	1	42	DNA replication, recombination, modification and repair
PA14_00020	dnaN	2056	3159	+	1		DNA replication, recombination, modification and repair
PA14_00030	recF	3169	4278	+	1		DNA replication, recombination, modification and repair
PA14_00050	gyrB	4275	6695	+	1		DNA replication, recombination, modification and repair
PA14_00060		7018	7791	-	2		Fatty acid and phospholipid metabolism
PA14_00070		7803	8339	-	2	NA	Transport of small molecules
PA14_00080		8671	10377	+	3	220	Membrane proteins
PA14_00090	glyS	10434	12488	-	4		Amino acid biosynthesis and metabolism; Translation, post-translational modification and degradation
PA14_00100	glyQ	12488	13435	-	4	34	Amino acid biosynthesis and metabolism; Translation, post-translational modification and degradation
PA14_00110	tag	13540	14091	+	5	NA	DNA replication, recombination, modification and repair
PA14_00120		14236	15123	+	6	23	Cell wall / LPS / capsule; Antibiotic resistance and susceptibility; Adaptation / Protection
PA14_00130		15208	15474	+	7	34	Hypothetical, unclassified or unknown
PA14_00140		15621	16274	+	8	NA	Membrane proteins
PA14_00150		16336	16608	-	9	6	Hypothetical, unclassified or unknown
PA14_00160		16923	17240	-	10	19	Hypothetical, unclassified or unknown
PA14_00170	trkA	17389	18762	-	11		Transport of small molecules
PA14_00180	sun*	18789	20093	-	11		Transcription, RNA processing and degradation
PA14_00190	fmt	20090	21034	-	11	371	Amino acid biosynthesis and metabolism; Translation, post-translational modification and degradation
PA14_00200	def	21088	21594	-	12	112	Translation, post-translational modification and degradation
PA14_00210		21733	22758	+	13	83	Putative enzymes
PA14_00230	smf*	22893	23981	+	14	NA	DNA replication, recombination, modification and repair
PA14_00240		24022	24579	+	14		Translation, post-translational modification and degradation
PA14_00250	qor	24589	25566	-	15	NA	Energy metabolism
PA14_00280	hemF	25757	26674	+	16	56	Biosynthesis of cofactors, prosthetic groups and carriers
PA14_00290	aroE	26732	27556	+	16		Amino acid biosynthesis and metabolism
PA14_00300	plcB	27667	28653	+	17	24	Hypothetical, unclassified or unknown
PA14_00310		28634	29920	+	17		Translation, post-translational modification and degradation
PA14_00320		29917	30519	+	17		Hypothetical, unclassified or unknown
PA14_00340		30523	32076	-	18		Membrane proteins; Transport of small molecules
PA14_00360		32081	33004	-	18		Transport of small molecules
PA14_00380	betC	33021	34532	-	18	NA	Adaptation / Protection
PA14_00400		34645	35559	+	19	69	Transcriptional regulators
PA14_00410		35570	35947	+	20	95	Biosynthesis of cofactors, prosthetic groups and carriers
PA14_00420		35926	36291	-	21		Two-component regulatory systems
PA14_00430	bvga*	36299	36922	-	21	NA	Transcriptional regulators; Two-component regulatory systems
PA14_00440	trpA	37108	37914	-	22		Amino acid biosynthesis and metabolism
PA14_00450	trpB	37911	39119	-	22	NA	Amino acid biosynthesis and metabolism
PA14_00460	trpI	39223	40110	+	23	27	Amino acid biosynthesis and metabolism; Transcriptional regulators
PA14_00470		40211	40426	+	24	27	Hypothetical, unclassified or unknown
PA14_00480		40610	40837	+	25	54	Hypothetical, unclassified or unknown
PA14_00490		41133	42821	+	26	132	Protein secretion / Export apparatus
PA14_00510		42934	53265	+	26		Membrane proteins
PA14_00520		54577	54699	+	27	NA	Hypothetical, unclassified or unknown
PA14_00530		54909	55304	+	28	65	Hypothetical, unclassified or unknown
PA14_00550		55575	56984	-	29	NA	Membrane proteins
PA14_00560	exoT	57148	58476	+	30	25	Secreted factors (toxins, enzymes, alginate)
PA14_00570		59018	59704	+	31	268	Cell wall / LPS / capsule
PA14_00580		59735	60088	+	31		Fatty acid and phospholipid metabolism
PA14_00590		60241	60750	+	32	NA	Fatty acid and phospholipid metabolism
PA14_00600		60765	61148	-	33	NA	Transcriptional regulators
PA14_00620		61430	63091	-	34	305	Hypothetical, unclassified or unknown
PA14_00630		63701	63841	+	35	133	Hypothetical, unclassified or unknown
PA14_00640	phzH	64665	66497	+	36	NA	Putative enzymes
PA14_00650		66550	66978	-	37	NA	Hypothetical, unclassified or unknown
PA14_00660	kptA*	67187	67735	-	38	83	Putative enzymes
PA14_00670		67774	68280	-	39		Hypothetical, unclassified or unknown
PA14_00680		68346	69266	-	39	26	Transcriptional regulators
PA14_00690		69374	70261	+	40	NA	Putative enzymes
PA14_00700		70324	71028	+	41	NA	Biosynthesis of cofactors, prosthetic groups and carriers
PA14_00710	osmC	71112	71567	+	42	28	Adaptation / Protection
PA14_00720		71678	71911	+	43	41	Hypothetical, unclassified or unknown
PA14_00730		71923	72360	-	44		Hypothetical, unclassified or unknown
PA14_00740		72417	72833	-	44	161	Fatty acid and phospholipid metabolism
PA14_00750		72925	74052	+	45	NA	Putative enzymes
PA14_00760		74060	75043	-	46		Hypothetical, unclassified or unknown
PA14_00770		75076	75741	-	46		Putative enzymes
PA14_00780		75734	76276	-	46	NA	Transport of small molecules
PA14_00790	prlC	76354	78399	+	47	26	Translation, post-translational modification and degradation
PA14_00800		78396	78671	+	47		Nucleotide biosynthesis and metabolism
PA14_00810		78760	79818	+	48	NA	DNA replication, recombination, modification and repair
PA14_00820		80049	80963	-	49		Hypothetical, unclassified or unknown
PA14_00830		81025	82737	-	49		Hypothetical, unclassified or unknown
PA14_00850		82730	83929	-	49		Transport of small molecules
PA14_00860		83929	84648	-	49		Transport of small molecules; Protein secretion / Export apparatus
PA14_00875	ppkA	84645	87743	-	49		Adaptation / Protection; Translation, post-translational modification and degradation; Protein secretion / Export apparatus
PA14_00890		87751	88479	-	49		Putative enzymes; Protein secretion / Export apparatus
PA14_00900		88489	89169	-	49		Protein secretion / Export apparatus
PA14_00910		89166	92474	-	49	NA	Protein secretion / Export apparatus
PA14_00925		92696	94045	-	50		Protein secretion / Export apparatus
PA14_00940		94052	95386	-	50		Protein secretion / Export apparatus
PA14_00960		95402	95866	-	50		Fatty acid and phospholipid metabolism
PA14_00970		95911	96453	-	50		Hypothetical, unclassified or unknown
PA14_00980		96450	97409	-	50	130	Protein secretion / Export apparatus
PA14_00990		97777	98811	+	51	115	Protein secretion / Export apparatus
PA14_01010		98900	99418	+	52	NA	Protein secretion / Export apparatus
PA14_01020		99431	100927	+	52		Protein secretion / Export apparatus
PA14_01030		101003	101491	+	53	NA	Secreted factors (toxins, enzymes, alginate)
PA14_01040		101659	102504	+	54	NA	Protein secretion / Export apparatus
PA14_01060		102506	103015	+	54		Protein secretion / Export apparatus
PA14_01070		103012	104871	+	54		Protein secretion / Export apparatus
PA14_01080		104835	105881	+	54		Protein secretion / Export apparatus
PA14_01100	clpB*	105874	108582	+	54		Translation, post-translational modification and degradation; Chaperones / Heat shock proteins; Protein secretion / Export apparatus
PA14_01110		108629	110560	+	54		Protein secretion / Export apparatus
PA14_01120		110675	110959	-	55		Hypothetical, unclassified or unknown
PA14_01130		110972	111205	-	55	85	Hypothetical, unclassified or unknown
PA14_01140		111195	112514	-	56	NA	Hypothetical, unclassified or unknown
PA14_01150		112593	113027	-	57	41	Hypothetical, unclassified or unknown
PA14_01160		113281	115506	+	58	53	Hypothetical, unclassified or unknown
PA14_01170		115534	115983	+	58		Hypothetical, unclassified or unknown
PA14_01180		115913	117112	+	58		Hypothetical, unclassified or unknown
PA14_01190		117109	118146	+	58		Fatty acid and phospholipid metabolism
PA14_01200		118146	119237	+	58		Hypothetical, unclassified or unknown
PA14_01220		119248	120168	+	58		Hypothetical, unclassified or unknown
PA14_01230		120178	121410	+	58		Hypothetical, unclassified or unknown
PA14_01240		121786	122514	+	59	39	Adaptation / Protection; Central intermediary metabolism
PA14_01250	ychM*	122725	124296	+	60	NA	Membrane proteins; Transport of small molecules
PA14_01270		124433	125029	+	61	NA	Hypothetical, unclassified or unknown
PA14_01290	coxB	125293	126417	+	62	136	Energy metabolism
PA14_01300	coxA	126427	128019	+	62		Energy metabolism
PA14_01310	coxG*	128030	128584	+	62		Central intermediary metabolism
PA14_01320	coIII	128595	129482	+	62		Energy metabolism
PA14_01330		129498	129707	-	63	25	Membrane proteins
PA14_01340		129723	130517	+	64	NA	Hypothetical, unclassified or unknown
PA14_01350		130492	131070	+	64		Hypothetical, unclassified or unknown
PA14_01360	ctaA*	131135	132208	+	65	NA	Energy metabolism; Membrane proteins
PA14_01380	ctaB*	132234	133148	+	65		Energy metabolism
PA14_01390		133174	133809	+	65		Energy metabolism
PA14_01400	elaA*	133849	134301	-	66	26	Transport of small molecules
PA14_01410		134433	134906	+	67	18	Transcriptional regulators
PA14_01430		135162	135890	+	68	NA	Biosynthesis of cofactors, prosthetic groups and carriers; Putative enzymes
PA14_01440		135915	136502	+	68		Biosynthesis of cofactors, prosthetic groups and carriers; Putative enzymes
PA14_01460	dctA*	136732	138081	+	69	70	Transport of small molecules
PA14_01470		138130	138816	+	69		Transcriptional regulators
PA14_01480		138917	139651	+	70	NA	Transcriptional regulators
PA14_01490		139831	140241	+	71	11	Putative enzymes; Adaptation / Protection
PA14_01500		140273	141181	-	72	NA	Transcriptional regulators
PA14_01510		141481	141762	-	73		Hypothetical, unclassified or unknown
PA14_01520		141759	141986	-	73	42	Transcriptional regulators
PA14_01540		142162	142785	-	74	NA	Hypothetical, unclassified or unknown
PA14_01550		142886	143386	+	75	NA	Fatty acid and phospholipid metabolism
PA14_01560	phnA*	143458	143799	+	76	31	Transport of small molecules
PA14_01580	gabP	143881	145308	-	77	NA	Transport of small molecules; Carbon compound catabolism
PA14_01600	mmsA*	145477	146970	-	78		Energy metabolism; Putative enzymes; Carbon compound catabolism
PA14_01610		147054	147341	-	78		Carbon compound catabolism
PA14_01620	aptA	147341	148687	-	78	57	Amino acid biosynthesis and metabolism; Carbon compound catabolism
PA14_01640		148823	149740	+	79	27	Transcriptional regulators; Carbon compound catabolism
PA14_01660	guaD*	149853	151223	-	80	27	Nucleotide biosynthesis and metabolism
PA14_01670		152381	153952	+	81	NA	Transport of small molecules
PA14_01680		153952	155049	+	81		Membrane proteins; Transport of small molecules
PA14_01690		155072	156052	+	81		Membrane proteins; Transport of small molecules
PA14_01710	ahpC	156164	156727	+	82	1	Adaptation / Protection
PA14_01720	ahpF	156872	158437	+	83	NA	Adaptation / Protection
PA14_01730		158517	159413	-	84	214	Hypothetical, unclassified or unknown
PA14_01750		159868	161217	+	85	125	Putative enzymes
PA14_01760	nuh	161387	162376	+	86	NA	Nucleotide biosynthesis and metabolism
PA14_01770		162413	163261	-	87		Membrane proteins
PA14_01780		163296	163922	-	87	50	Nucleotide biosynthesis and metabolism
PA14_01790		164072	164590	-	88	NA	Nucleotide biosynthesis and metabolism
PA14_01800		164828	165925	+	89	NA	Membrane proteins
PA14_01810		165998	166960	+	89		Central intermediary metabolism; Putative enzymes
PA14_01830	add*	167065	168015	+	90	28	Nucleotide biosynthesis and metabolism
PA14_01840		168212	168757	+	91	NA	Transcriptional regulators
PA14_01860		168754	169749	+	91		Transport of small molecules; Membrane proteins; Transcriptional regulators
PA14_01870		169897	172284	+	92	NA	Transport of small molecules
PA14_01890	pcaQ	172662	173489	+	93	NA	Carbon compound catabolism; Transcriptional regulators
PA14_01900	pcaH	173624	174343	+	94	NA	Carbon compound catabolism
PA14_01910	pcaG	174354	174959	+	94		Carbon compound catabolism
PA14_01930	pcaR	175175	176014	+	95	29	Carbon compound catabolism; Transcriptional regulators
PA14_01940		176167	177318	+	96	59	Protein secretion / Export apparatus; Membrane proteins; Antibiotic resistance and susceptibility
PA14_01960		177315	178385	+	96		Transport of small molecules; Antibiotic resistance and susceptibility; Membrane proteins
PA14_01970		178382	181429	+	96		Antibiotic resistance and susceptibility; Transport of small molecules
PA14_01980		181628	182566	+	97	NA	Transcriptional regulators
PA14_01990		182682	182867	+	98	NA	Hypothetical, unclassified or unknown
PA14_02010		183147	183299	+	99	77	Hypothetical, unclassified or unknown
PA14_02020		183454	184788	+	100	NA	Membrane proteins; Transport of small molecules
PA14_02030		184817	185614	-	101	22	Transcriptional regulators
PA14_02050		185692	187308	+	102	NA	Amino acid biosynthesis and metabolism
PA14_02060		187980	188816	+	103	392	Membrane proteins
PA14_02070		189058	190464	+	104	NA	Nucleotide biosynthesis and metabolism; Membrane proteins; Transport of small molecules
PA14_02090		190557	191222	+	105	24	Transcriptional regulators
PA14_02100		191228	191818	+	105		Hypothetical, unclassified or unknown
PA14_02110		191825	192532	-	106	NA	Two-component regulatory systems; Motility / Attachment
PA14_02130		192659	193039	-	107		Hypothetical, unclassified or unknown
PA14_02140		193066	193608	-	107		Motility / Attachment
PA14_02150		193617	195608	-	107	78	Transcriptional regulators; Motility / Attachment
PA14_02180	cheB	195871	196920	-	108		Adaptation / Protection; Chemotaxis
PA14_02190	cheD*	196940	197542	-	108		Chemotaxis
PA14_02200	cheR*	197548	198390	-	108		Transcriptional regulators; Adaptation / Protection; Chemotaxis
PA14_02220		198460	200499	-	108		Adaptation / Protection; Chemotaxis
PA14_02230	cheW	200535	201020	-	108		Adaptation / Protection; Chemotaxis
PA14_02250	cheA	201007	202926	-	108		Chemotaxis; Adaptation / Protection; Two-component regulatory systems
PA14_02260	cheY*	202954	203319	-	108	50	Chemotaxis; Adaptation / Protection; Two-component regulatory systems
PA14_02270		203517	204689	-	109	67	Adaptation / Protection; Chemotaxis
PA14_02290		204880	205815	-	110	27	Transcriptional regulators
PA14_02300	fabG	205932	206684	+	111	NA	Biosynthesis of cofactors, prosthetic groups and carriers; Putative enzymes
PA14_02310	atsA	206784	208394	-	112		Central intermediary metabolism; Carbon compound catabolism
PA14_02330	atsC*	208482	209321	-	112		Transport of small molecules
PA14_02340	atsB*	209318	210934	-	112	NA	Membrane proteins; Transport of small molecules
PA14_02360	atsR*	211201	212262	+	113	NA	Transport of small molecules
PA14_02370		212285	213643	-	114	NA	Membrane proteins; Transport of small molecules
PA14_02380		213891	214616	+	115	NA	Fatty acid and phospholipid metabolism; Putative enzymes
PA14_02390		214640	215557	-	116	NA	Transcriptional regulators
PA14_02410		215908	218280	+	117	NA	Membrane proteins; Transport of small molecules
PA14_02420	atsK*	218321	219223	+	117		Biosynthesis of cofactors, prosthetic groups and carriers; Putative enzymes
PA14_02435		219291	220190	+	117		Putative enzymes
PA14_02450	pntAA*	220837	221955	+	118	112	Energy metabolism; Transport of small molecules
PA14_02460	pntAB*	222031	222339	+	119	NA	Energy metabolism
PA14_02470	pntB	222339	223775	+	119		Transport of small molecules; Energy metabolism
PA14_02490	tonB2	224119	224931	+	120	NA	Membrane proteins; Transport of small molecules
PA14_02500	exbB1	224960	225679	+	120		Transport of small molecules
PA14_02510	exbD1	225681	226082	+	120		Transport of small molecules
PA14_02520		226263	226475	-	121	25	Hypothetical, unclassified or unknown
PA14_02530		226691	227272	+	122	27	Putative enzymes
PA14_02550	mdcA	227383	229047	+	123	NA	Carbon compound catabolism
PA14_02560	mdcB*	229047	229928	+	123		Biosynthesis of cofactors, prosthetic groups and carriers
PA14_02570	mdcC	229930	230229	+	123		Carbon compound catabolism
PA14_02580	mdcD	230222	231085	+	123		Carbon compound catabolism
PA14_02590	mdcE	231082	231888	+	123		Carbon compound catabolism
PA14_02610	mdcG*	231904	232596	+	123		Carbon compound catabolism
PA14_02620	mdcH*	232593	233525	+	123		Carbon compound catabolism
PA14_02630	mdcL*	233582	233986	+	124	NA	Membrane proteins; Transport of small molecules
PA14_02640	mcdM*	233992	234756	+	124		Membrane proteins; Transport of small molecules
PA14_02650		234841	235770	-	125	NA	Transcriptional regulators
PA14_02660		236099	237019	-	126	NA	Transcriptional regulators
PA14_02680	aldH*	237370	238860	+	127	NA	Energy metabolism; Putative enzymes
PA14_02690		238918	240351	+	127		Transport of small molecules
PA14_02700		240382	241764	+	127		Transport of small molecules; Putative enzymes
PA14_02720		241928	242986	+	128	NA	Transport of small molecules
PA14_02730		243064	243945	-	129		Cell wall / LPS / capsule; Amino acid biosynthesis and metabolism
PA14_02740		244005	244787	-	129	NA	Central intermediary metabolism; Putative enzymes
PA14_02750		244942	245481	+	130	154	Transcriptional regulators
PA14_02760	catI*	245632	246483	+	131	NA	Carbon compound catabolism
PA14_02770	pcaJ*	246480	247262	+	131		Carbon compound catabolism
PA14_02790	pcaF	247259	248464	+	131		Fatty acid and phospholipid metabolism; Carbon compound catabolism
PA14_02810	pcaT	248614	249912	+	132	26	Membrane proteins; Transport of small molecules
PA14_02830	pcaB	249935	251314	+	132		Carbon compound catabolism
PA14_02840	pcaD	251329	252120	+	132		Carbon compound catabolism
PA14_02850	pcaC	252131	252532	+	132		Carbon compound catabolism
PA14_02870		252660	253601	+	133	NA	Transcriptional regulators
PA14_02890		253792	254625	+	134	66	Hypothetical, unclassified or unknown
PA14_02900	pcaK	254764	256110	-	135	NA	Membrane proteins; Carbon compound catabolism; Transport of small molecules
PA14_02910		256416	257195	+	136	26	Transcriptional regulators
PA14_02930		257439	258482	+	137	64	Putative enzymes
PA14_02960		258505	259320	+	137		Hypothetical, unclassified or unknown
PA14_02970		259470	260348	+	138	88	Membrane proteins
PA14_02980		260374	261639	-	139		Membrane proteins; Transport of small molecules
PA14_02990		261705	263030	-	139	NA	Membrane proteins; Transport of small molecules
PA14_03000		263577	265481	+	140	NA	Amino acid biosynthesis and metabolism; Putative enzymes
PA14_03010		265574	266242	+	141	NA	Transcriptional regulators
PA14_03020	aroE*	266282	267136	-	142		Amino acid biosynthesis and metabolism; Putative enzymes
PA14_03030	aroQ2	267133	267579	-	142		Amino acid biosynthesis and metabolism
PA14_03040		267696	269201	-	142	33	Membrane proteins; Transport of small molecules
PA14_03050	pobA	269376	270560	-	143	NA	Carbon compound catabolism
PA14_03070	pobR*	270738	271604	+	144	NA	Transcriptional regulators
PA14_03080		271601	272047	-	145	NA	Transport of small molecules; Putative enzymes
PA14_03090		272125	272559	-	146	31	Hypothetical, unclassified or unknown
PA14_03100		272724	273365	-	147	NA	Hypothetical, unclassified or unknown
PA14_03110		273633	273920	-	148	NA	Hypothetical, unclassified or unknown
PA14_03120		274012	274488	-	149		Transcriptional regulators
PA14_03130		274529	276019	-	149	28	Biosynthesis of cofactors, prosthetic groups and carriers
PA14_03150		276153	276839	-	150	60	Membrane proteins
PA14_03160		277003	277935	-	151	43	Hypothetical, unclassified or unknown
PA14_03163		278510	279133	+	152	66	Hypothetical, unclassified or unknown
PA14_03166		279133	279531	+	153	90	Hypothetical, unclassified or unknown
PA14_03170		279718	280557	-	154		Related to phage, transposon or plasmid
PA14_03180		280590	280853	-	154	NA	Related to phage, transposon or plasmid
PA14_03190		280973	282415	-	155	261	Hypothetical, unclassified or unknown
PA14_03200		282565	284715	-	156		Membrane proteins
PA14_03210		284712	285209	-	156		Hypothetical, unclassified or unknown
PA14_03220		285213	288272	-	156	52	Hypothetical, unclassified or unknown
PA14_03240	hcpC	288454	288972	-	157	NA	Secreted factors (toxins, enzymes, alginate)
PA0263.1	tRNA-Arg	290228	290259	-	158	95	Non-coding RNA gene (tRNA)
PA14_03250		291568	293184	+	159	NA	Hypothetical, unclassified or unknown
PA14_03265		293187	293936	+	159		Hypothetical, unclassified or unknown
PA14_03270		294101	297238	+	160	NA	Hypothetical, unclassified or unknown
PA14_03285		297222	298367	+	160		Hypothetical, unclassified or unknown
PA14_03290		298567	298875	+	161	157	Related to phage, transposon or plasmid
PA14_03300		298872	299717	+	161		Related to phage, transposon or plasmid
PA14_03310		300333	301931	+	162	354	Hypothetical, unclassified or unknown
PA14_03320		302683	303804	-	163		Hypothetical, unclassified or unknown
PA14_03330		303810	304676	-	163		Hypothetical, unclassified or unknown
PA14_03340		304673	305599	-	163	NA	Hypothetical, unclassified or unknown
PA14_03350		305950	306903	-	164		Hypothetical, unclassified or unknown
PA14_03360		306896	307666	-	164	89	Hypothetical, unclassified or unknown
PA14_03370		307985	308983	-	165	512	Hypothetical, unclassified or unknown
PA14_03380		309749	311728	+	166	202	Hypothetical, unclassified or unknown
PA14_03390		311665	312174	-	167		Related to phage, transposon or plasmid
PA14_03400		312167	312499	-	167	382	Hypothetical, unclassified or unknown
PA14_03410		312961	313034	-	168	0	Non-coding RNA gene (tRNA)
PA14_03420		313222	313638	-	169	NA	Hypothetical, unclassified or unknown
PA14_03430	gabD	313663	315114	+	170	101	Central intermediary metabolism; Amino acid biosynthesis and metabolism; Carbon compound catabolism
PA14_03450	gabT	315359	316639	+	171	NA	Central intermediary metabolism; Amino acid biosynthesis and metabolism; Carbon compound catabolism
PA14_03470		316965	318164	+	172	177	Two-component regulatory systems
PA14_03480		318332	319753	-	173	NA	Transcriptional regulators
PA14_03490		319880	320317	+	174	58	Carbon compound catabolism
PA14_03510		320329	320736	+	174		Hypothetical, unclassified or unknown
PA14_03520		320770	321054	+	174		Hypothetical, unclassified or unknown
PA14_03530		321051	321983	-	175		Transcriptional regulators
PA14_03550	cynX*	322033	323247	-	175	NA	Membrane proteins; Transport of small molecules
PA14_03560		323410	324180	-	176	NA	Hypothetical, unclassified or unknown
PA14_03580		324289	324975	-	177	68	Transcriptional regulators
PA14_03590		325051	325566	+	178	22	Membrane proteins
PA14_03610	ycaL*	325606	326364	-	179	NA	Chaperones / Heat shock proteins
PA14_03620		326536	327288	-	180	NA	Membrane proteins
PA14_03630		327382	328080	+	181	NA	Transcriptional regulators
PA14_03650	cysA	328093	329082	-	182		Transport of small molecules
PA14_03670	cysW	329086	329955	-	182		Membrane proteins; Transport of small molecules
PA14_03680	cysT	329966	330784	-	182	NA	Membrane proteins; Transport of small molecules
PA14_03700	sbp	330946	331944	-	183	NA	Transport of small molecules
PA14_03710		332121	332303	-	184	58	Hypothetical, unclassified or unknown
PA14_03720		332467	334749	-	185	NA	Two-component regulatory systems; Membrane proteins
PA14_03730		334920	336098	+	186	58	Fatty acid and phospholipid metabolism
PA14_03760		336327	337712	+	187	NA	Transport of small molecules
PA14_03770	speB1	337768	338724	+	187		Amino acid biosynthesis and metabolism
PA14_03780		338777	339739	+	187		Transcriptional regulators
PA14_03790		339852	340823	+	188	30	Two-component regulatory systems
PA14_03800	oprE	341437	342828	+	189	456	Membrane proteins; Transport of small molecules
PA14_03810	aguA	342926	344032	-	190		Amino acid biosynthesis and metabolism
PA14_03830	aguB	344118	344996	-	190	NA	Amino acid biosynthesis and metabolism; Putative enzymes
PA14_03840	aguR	345159	345824	-	191	NA	Transcriptional regulators
PA14_03855		345887	346948	-	192	74	Transport of small molecules
PA14_03860	glnA*	347204	348580	-	193	45	Amino acid biosynthesis and metabolism; Putative enzymes; Carbon compound catabolism
PA0296-PA0297	P1	348675	348854	-	194	221	Non-coding RNA gene (sRNA)
PA14_03870	spuA	348859	349611	+	195	35	Amino acid biosynthesis and metabolism; Carbon compound catabolism
PA14_03880	spuB	349652	351010	+	195		Amino acid biosynthesis and metabolism; Putative enzymes; Carbon compound catabolism
PA14_03900	spuC	351076	352446	+	195		Biosynthesis of cofactors, prosthetic groups and carriers; Putative enzymes; Carbon compound catabolism
PA14_03920	spuD	352562	353665	+	196	85	Transport of small molecules
PA14_03930	spuE	354084	355181	+	197	NA	Transport of small molecules
PA14_03940	spuF	355236	356390	+	197		Transport of small molecules
PA14_03950	spuG	356417	357298	+	197		Membrane proteins; Transport of small molecules
PA14_03960	spuH	357381	358250	+	197		Membrane proteins; Transport of small molecules
PA14_03980		358448	360835	-	198	NA	Central intermediary metabolism; Carbon compound catabolism
PA14_04000		360946	361998	+	199	17	Transcriptional regulators
PA14_04010		361977	362480	-	200	42	Hypothetical, unclassified or unknown
PA14_04020		362585	363196	-	201	NA	Hypothetical, unclassified or unknown
PA14_04030		363195	364214	+	202	NA	Fatty acid and phospholipid metabolism
PA14_04040		364234	364986	-	203	50	Hypothetical, unclassified or unknown
PA14_04050		365035	365733	+	204	NA	Biosynthesis of cofactors, prosthetic groups and carriers
PA14_04060		365755	366309	-	205	NA	Hypothetical, unclassified or unknown
PA14_04070		366575	367069	+	206	22	Hypothetical, unclassified or unknown
PA14_04080	yecS*	367074	367766	-	207		Membrane proteins; Transport of small molecules
PA14_04090	fliY*	367838	368608	-	207	46	Transport of small molecules
PA14_04100		368901	369338	+	208	112	Hypothetical, unclassified or unknown
PA14_04110	serA	369396	370625	-	209	114	Amino acid biosynthesis and metabolism
PA14_04140		370829	372223	+	210	217	Energy metabolism
PA14_04150	ycgM*	372315	372980	+	210		Central intermediary metabolism; Putative enzymes
PA14_04160		373079	374068	+	211	NA	Transcriptional regulators
PA14_04180		374152	374502	+	212	NA	Hypothetical, unclassified or unknown
PA14_04190	aphA*	374583	375617	-	213		Carbon compound catabolism; Putative enzymes
PA14_04210		375633	377027	-	213	NA	Membrane proteins; Transport of small molecules
PA14_04220		377448	378491	-	214		Transport of small molecules
PA14_04230		378539	379327	-	214		Membrane proteins; Transport of small molecules
PA14_04240		379324	380253	-	214		Membrane proteins; Transport of small molecules
PA14_04250		380250	381299	-	214	NA	Transport of small molecules
PA14_04270		381627	382592	+	215	NA	Transcriptional regulators
PA14_04290		382631	384574	-	216	485	Membrane proteins; Amino acid biosynthesis and metabolism
PA14_04300		384875	385207	-	217	47	Hypothetical, unclassified or unknown
PA14_04310	rpiA	385330	386001	-	218	NA	Energy metabolism
PA14_04320	ilvA1	386260	387774	+	219	28	Amino acid biosynthesis and metabolism
PA14_04330		387894	388361	+	220	25	Membrane proteins
PA14_04340		388412	389683	+	220		Transport of small molecules; Putative enzymes
PA14_04350		389680	390147	+	220		Membrane proteins
PA14_04370		390120	391361	-	221		Membrane proteins; Transport of small molecules
PA14_04380		391411	392064	-	221	NA	Putative enzymes
PA14_04390	ygdP	392268	392747	+	222	26	Nucleotide biosynthesis and metabolism
PA14_04410	ptsP	392770	395049	+	222		Transport of small molecules
PA14_04420		395075	396205	+	222		Two-component regulatory systems; Motility / Attachment
PA14_04430		396209	396964	-	223	496	Hypothetical, unclassified or unknown
PA14_04440		397086	397889	+	224	NA	Membrane proteins
PA14_04460	lgt	397899	398699	+	224		Translation, post-translational modification and degradation; Fatty acid and phospholipid metabolism
PA14_04480	thyA	398905	399699	+	225	NA	Biosynthesis of cofactors, prosthetic groups and carriers; Nucleotide biosynthesis and metabolism
PA14_04490		399726	400523	-	226		Hypothetical, unclassified or unknown
PA14_04510		400558	401937	-	226		Hypothetical, unclassified or unknown
PA14_04520		401930	403315	-	226	62	Hypothetical, unclassified or unknown
PA14_04530		403507	403869	+	227	NA	Hypothetical, unclassified or unknown
PA14_04550	glpQ	403906	405057	-	228	NA	Fatty acid and phospholipid metabolism
PA14_04560		405267	406361	+	229	NA	Hypothetical, unclassified or unknown
PA14_04570		406358	407398	+	229		Membrane proteins
PA14_04580	folA	407469	407975	+	229		Central intermediary metabolism; Biosynthesis of cofactors, prosthetic groups and carriers
PA14_04590		407991	408464	-	230	53	Putative enzymes
PA14_04610	yicE*	408603	409988	-	231	NA	Membrane proteins; Transport of small molecules
PA14_04630	ilvD	410218	412056	-	232	171	Biosynthesis of cofactors, prosthetic groups and carriers; Amino acid biosynthesis and metabolism
PA14_04640		412384	413580	-	233		Transport of small molecules
PA14_04650	pfpI	413653	414192	-	233	30	Translation, post-translational modification and degradation
PA14_04660		414409	415233	+	234	79	Two-component regulatory systems
PA14_04670	mutM	415292	416104	+	234		DNA replication, recombination, modification and repair
PA14_04680		416181	416759	+	235	NA	Fatty acid and phospholipid metabolism
PA14_04690		416842	417186	+	236	37	Hypothetical, unclassified or unknown
PA14_04700		417456	418442	+	237	175	Hypothetical, unclassified or unknown
PA14_04710		418555	418986	-	238	53	Hypothetical, unclassified or unknown
PA14_04730		419138	420871	-	239	NA	Amino acid biosynthesis and metabolism
PA14_04750	fdx1	420999	421250	-	240	48	Energy metabolism
PA14_04760	coaD	421371	421850	-	241	29	Central intermediary metabolism
PA14_04780		421999	423594	-	242	NA	Energy metabolism; Putative enzymes
PA14_04790		423650	424198	-	243	NA	Membrane proteins
PA14_04810		424253	425683	-	244	92	Energy metabolism; Putative enzymes
PA14_04820		425972	426619	+	245	51	Transcriptional regulators
PA14_04830		426604	427014	-	246	NA	Transport of small molecules
PA14_04840		427077	428075	-	247		Putative enzymes
PA14_04850		428112	428402	-	247	NA	Hypothetical, unclassified or unknown
PA14_04860	yhhF*	428681	429277	-	248		DNA replication, recombination, modification and repair
PA14_04870		429277	430764	-	248		Protein secretion / Export apparatus
PA14_04890		430757	432154	-	248	51	Putative enzymes
PA14_04900	ftsY	432275	433630	+	249	50	Protein secretion / Export apparatus
PA14_04910	ftsE	433627	434298	+	249		Transport of small molecules; Cell division
PA14_04920	ftsX	434298	435305	+	249		Cell division
PA14_04930	rpoH	435419	436273	+	250	25	Transcriptional regulators
PA14_04940		436338	436943	+	251	242	Hypothetical, unclassified or unknown
PA14_04950	mtgA*	436948	437679	-	252	NA	Cell wall / LPS / capsule
PA14_04960		437716	438093	+	253	NA	Membrane proteins
PA14_04970	thiS*	438196	438396	+	254	NA	Biosynthesis of cofactors, prosthetic groups and carriers
PA14_04980	thiG	438455	439252	+	254		Biosynthesis of cofactors, prosthetic groups and carriers
PA14_05000	trmB	439406	440077	+	255	NA	DNA replication, recombination, modification and repair
PA14_05010		440240	441586	+	256	NA	Hypothetical, unclassified or unknown
PA14_05020		441599	441856	-	257		Hypothetical, unclassified or unknown
PA14_05030		441918	442241	-	257	33	Hypothetical, unclassified or unknown
PA14_05040		442322	443476	-	258		Energy metabolism; Putative enzymes
PA14_05050		443597	444190	-	258		Nucleotide biosynthesis and metabolism
PA14_05060		444187	444606	-	258	191	Hypothetical, unclassified or unknown
PA14_05070	metW*	444738	445358	-	259		Amino acid biosynthesis and metabolism
PA14_05080	metX	445366	446505	-	259		Amino acid biosynthesis and metabolism
PA14_05110		446594	448561	-	259	38	Hypothetical, unclassified or unknown
PA14_05120		448669	448839	-	260	NA	Hypothetical, unclassified or unknown
PA14_05130		448962	449555	-	261		Membrane proteins
PA14_05150	proC	449566	450387	-	261		Amino acid biosynthesis and metabolism
PA14_05160		450399	451091	-	261	176	Putative enzymes
PA14_05180	pilT	451306	452340	+	262	207	Cell wall / LPS / capsule; Motility / Attachment
PA14_05190	pilU	452518	453666	+	263	NA	Motility / Attachment
PA14_05200	czcD*	453674	454573	-	264	NA	Transport of small molecules
PA14_05210		454728	455132	+	265	39	Membrane proteins
PA14_05220		455375	456748	+	266	26	Amino acid biosynthesis and metabolism
PA14_05230	metB*	456745	457929	+	266		Amino acid biosynthesis and metabolism
PA14_05250	pyrC*	458157	459428	-	267		Nucleotide biosynthesis and metabolism
PA14_05260	pyrB	459425	460429	-	267		Amino acid biosynthesis and metabolism; Nucleotide biosynthesis and metabolism
PA14_05270	pyrR	460453	460965	-	267	NA	Nucleotide biosynthesis and metabolism; Transcriptional regulators
PA14_05280	yqgF	461077	461511	-	268		Transcription, RNA processing and degradation
PA14_05290	algH*	461511	462080	-	268		Transcriptional regulators
PA14_05300		462129	463088	-	268		Membrane proteins; Motility / Attachment
PA14_05310	gshB	463169	464122	-	268	66	Amino acid biosynthesis and metabolism; Biosynthesis of cofactors, prosthetic groups and carriers
PA14_05320	pilG	464377	464784	+	269	89	Two-component regulatory systems; Chemotaxis; Motility / Attachment
PA14_05330	pilH	464831	465196	+	269		Two-component regulatory systems; Chemotaxis; Motility / Attachment
PA14_05340	pilI	465247	465783	+	270	359	Chemotaxis; Motility / Attachment
PA14_05360	pilJ	465868	467916	+	271	NA	Chemotaxis; Motility / Attachment
PA14_05380	pilK	467977	468852	+	271		Chemotaxis; Motility / Attachment
PA14_05390	chpA	468864	476294	+	271		Two-component regulatory systems; Motility / Attachment; Chemotaxis
PA14_05400		476287	477318	+	271		Putative enzymes; Chemotaxis
PA14_05410	chpC*	477315	477821	+	271		Chemotaxis
PA14_05420	chpD*	477829	478623	+	271		Chemotaxis; Transcriptional regulators
PA14_05430	chpE*	478700	479311	+	272	NA	Chemotaxis
PA14_05440		479319	480734	-	273		Hypothetical, unclassified or unknown
PA14_05450		480769	481491	-	273		Hypothetical, unclassified or unknown
PA14_05460	bioA	481584	482987	-	273	21	Biosynthesis of cofactors, prosthetic groups and carriers
PA14_05480		483161	484651	+	274	34	Amino acid biosynthesis and metabolism; Putative enzymes
PA14_05500		484832	485401	+	275	23	Energy metabolism
PA14_05510	yceI*	485413	485988	+	275		Membrane proteins; Secreted factors (toxins, enzymes, alginate)
PA14_05520	mexR	486057	486500	-	276	41	Transcriptional regulators
PA14_05530	mexA	486775	487926	+	277	393	Transport of small molecules; Antibiotic resistance and susceptibility
PA14_05540	mexB	487942	491082	+	277		Transport of small molecules; Membrane proteins; Antibiotic resistance and susceptibility
PA14_05550	oprM	491084	492541	+	277		Antibiotic resistance and susceptibility; Membrane proteins; Transport of small molecules
PA14_05560	rhlE*	492637	494556	-	278	NA	Transcription, RNA processing and degradation
PA14_05580		494807	495877	-	279	119	Hypothetical, unclassified or unknown
PA14_05590	metF	495947	496819	-	280		Amino acid biosynthesis and metabolism; Central intermediary metabolism
PA14_05600		496862	497416	-	280		Hypothetical, unclassified or unknown
PA14_05620	sahH	497457	498866	-	280	158	Central intermediary metabolism; Amino acid biosynthesis and metabolism
PA14_05630		499155	499589	+	281	NA	Hypothetical, unclassified or unknown
PA14_05640	bfrG*	499715	501907	+	282	NA	Membrane proteins
PA14_05650		501918	503396	+	282		Membrane proteins
PA14_05660		503481	504101	+	283	23	Transcriptional regulators
PA14_05690	codA	504138	505409	-	284		Nucleotide biosynthesis and metabolism
PA14_05700	codB	505399	506649	-	284	NA	Nucleotide biosynthesis and metabolism; Transport of small molecules
PA14_05740	pydA*	506831	508108	-	285		Nucleotide biosynthesis and metabolism; Putative enzymes
PA14_05750	gltX*	508105	509472	-	285		Amino acid biosynthesis and metabolism; Putative enzymes
PA14_05770	dhT	509567	511006	-	285	NA	Nucleotide biosynthesis and metabolism
PA14_05775		511113	511229	-	286	NA	Hypothetical, unclassified or unknown
PA14_05790		511622	513112	+	287	NA	Nucleotide biosynthesis and metabolism; Membrane proteins; Transport of small molecules
PA14_05810	amaB	513171	514454	+	287		Nucleotide biosynthesis and metabolism
PA14_05820		514655	515878	-	288	NA	Energy metabolism
PA14_05840	gcdH	515998	517179	-	289	51	Fatty acid and phospholipid metabolism; Amino acid biosynthesis and metabolism; Carbon compound catabolism
PA14_05850		517400	518308	+	290	94	Transcriptional regulators
PA14_05860		518460	518864	+	291	NA	Fatty acid and phospholipid metabolism
PA14_05870		518907	520529	-	292	NA	Membrane proteins; Transport of small molecules
PA14_05880	nfeD*	520909	522240	+	293	158	Membrane proteins
PA14_05890		522237	523031	+	293		Membrane proteins
PA14_05910		523139	523870	+	294	NA	Transport of small molecules
PA14_05920		523867	526068	-	295	26	Membrane proteins
PA14_05950	dbpA	526330	527706	-	296	299	Transcription, RNA processing and degradation
PA14_05960	cspB*	528054	528263	+	297	7	Transcriptional regulators; Adaptation / Protection
PA14_05970		528414	528938	+	298	223	Hypothetical, unclassified or unknown
PA14_05990	emrA*	529041	530474	-	299	27	Membrane proteins; Transport of small molecules
PA14_06000	clpA*	531095	533647	+	300	431	Translation, post-translational modification and degradation
PA14_06010		533749	534327	+	301	53	Hypothetical, unclassified or unknown
PA14_06030		534444	535331	-	302	NA	Fatty acid and phospholipid metabolism
PA14_06040		535279	535983	+	303	NA	Hypothetical, unclassified or unknown
PA14_06060	creB	536068	536757	+	304	NA	Transcriptional regulators; Two-component regulatory systems
PA14_06070	creC	536757	538181	+	304		Two-component regulatory systems
PA14_06080	creD	538283	539641	+	304		Membrane proteins
PA14_06090		539691	539993	+	304		Hypothetical, unclassified or unknown
PA14_06120		540138	540758	-	305		Amino acid biosynthesis and metabolism
PA14_06130		540777	541727	-	305	43	Adaptation / Protection
PA14_06150		541813	542670	+	306	460	Hypothetical, unclassified or unknown
PA14_06160	fiuA*	542843	545236	-	307	NA	Transport of small molecules; Membrane proteins
PA14_06170	fiuR*	545340	546311	-	308		Two-component regulatory systems; Membrane proteins; Transcriptional regulators
PA14_06180	fiuI*	546308	546826	-	308	51	Transcriptional regulators
PA14_06190	psfA*	546995	547744	+	309	27	Amino acid biosynthesis and metabolism; Putative enzymes
PA14_06200		547884	548288	+	310	NA	Biosynthesis of cofactors, prosthetic groups and carriers
PA14_06210		548338	548907	+	310		Transcriptional regulators
PA14_06230		548941	550668	-	311	NA	Transport of small molecules
PA14_06240		551016	551942	-	312	NA	Transcriptional regulators
PA14_06250		552030	552506	+	313	NA	Putative enzymes
PA14_06260		552585	553523	-	314	24	Transcriptional regulators
PA14_06270	catD*	553627	554424	+	315	NA	Putative enzymes
PA14_06280		554467	554910	+	315		Hypothetical, unclassified or unknown
PA14_06290	glcB	554958	557135	-	316	63	Central intermediary metabolism; Carbon compound catabolism
PA14_06300		557442	557885	+	317	20	Putative enzymes
PA14_06310		557917	558432	+	317		Two-component regulatory systems
PA14_06320	rarD*	559121	560017	-	318	NA	Membrane proteins
PA14_06330		560220	561194	-	319		Two-component regulatory systems
PA14_06340	modR*	561256	562014	-	319	NA	Transport of small molecules
PA14_06350	yfiM*	562082	562402	-	320	21	Fatty acid and phospholipid metabolism
PA14_06360	comF*	562444	563169	-	321	NA	Nucleotide biosynthesis and metabolism; Putative enzymes
PA14_06390		563308	563601	-	322	22	Hypothetical, unclassified or unknown
PA14_06400		563655	564581	-	323	NA	Transcriptional regulators
PA14_06420		564699	565457	+	324	NA	Antibiotic resistance and susceptibility
PA14_06430		565534	565782	+	325	NA	Putative enzymes
PA14_06450	accC*	565793	567169	+	325		Fatty acid and phospholipid metabolism; Putative enzymes
PA14_06460		567171	568049	+	325		Putative enzymes
PA14_06480		568039	569016	+	325		Putative enzymes
PA14_06500	bioB	569617	570675	+	326	69	Biosynthesis of cofactors, prosthetic groups and carriers
PA14_06510	bioF	570781	571986	+	326		Biosynthesis of cofactors, prosthetic groups and carriers
PA14_06530	bioH*	571979	572701	+	326		Biosynthesis of cofactors, prosthetic groups and carriers
PA14_06540	bioC*	572694	573518	+	326		Biosynthesis of cofactors, prosthetic groups and carriers
PA14_06570	bioD	573522	574208	+	326		Biosynthesis of cofactors, prosthetic groups and carriers
PA14_06580		574317	574547	+	327	37	Hypothetical, unclassified or unknown
PA14_06600		574888	576693	+	328	131	Fatty acid and phospholipid metabolism; Putative enzymes
PA14_06620		576906	578702	+	329	NA	Fatty acid and phospholipid metabolism; Putative enzymes
PA14_06640		578977	580755	+	330	NA	Fatty acid and phospholipid metabolism; Putative enzymes
PA14_06650	nirN	581088	582569	-	331		Biosynthesis of cofactors, prosthetic groups and carriers; Energy metabolism
PA14_06660	nirE	582560	583399	-	331		Biosynthesis of cofactors, prosthetic groups and carriers; Energy metabolism
PA14_06670	nirJ	583410	584573	-	331		Biosynthesis of cofactors, prosthetic groups and carriers; Energy metabolism
PA14_06680	nirH	584567	585082	-	331		Biosynthesis of cofactors, prosthetic groups and carriers
PA14_06690	nirG	585057	585500	-	331		Biosynthesis of cofactors, prosthetic groups and carriers; Energy metabolism; Transcriptional regulators
PA14_06700	nirL	585493	586017	-	331		Energy metabolism; Biosynthesis of cofactors, prosthetic groups and carriers
PA14_06710	nirD*	586014	586466	-	331		Biosynthesis of cofactors, prosthetic groups and carriers; Energy metabolism; Transcriptional regulators
PA14_06720	nirF	586475	587653	-	331		Energy metabolism; Biosynthesis of cofactors, prosthetic groups and carriers
PA14_06730	nirC	587650	588009	-	331		Biosynthesis of cofactors, prosthetic groups and carriers; Energy metabolism
PA14_06740	nirM	588006	588320	-	331	472	Biosynthesis of cofactors, prosthetic groups and carriers; Energy metabolism
PA14_06750	nirS	588371	590077	-	332	88	Energy metabolism
PA14_06770	nirQ	590293	591075	+	333	16	Energy metabolism; Central intermediary metabolism
PA14_06790	nirO*	591110	591637	+	333		Energy metabolism
PA14_06800		591645	591902	+	333		Hypothetical, unclassified or unknown
PA14_06810	norC	591992	592432	+	334	22	Energy metabolism
PA14_06830	norB	592432	593829	+	334		Energy metabolism
PA14_06840	norD*	593831	595669	+	334		Energy metabolism
PA14_06860		595676	595870	-	335	21	Hypothetical, unclassified or unknown
PA14_06870	dnr	595954	596637	-	336	28	Transcriptional regulators
PA14_06875	rsmY	596840	596963	+	337	3	Non-coding RNA gene
PA14_06880		596990	597868	-	338	NA	Transcriptional regulators
PA14_06890		597970	598671	+	339	30	Biosynthesis of cofactors, prosthetic groups and carriers
PA14_06900		598668	598904	+	339		Hypothetical, unclassified or unknown
PA14_06920	argD*	598897	600078	+	339		Transport of small molecules; Putative enzymes
PA14_06930		600078	600794	+	339		Transport of small molecules; Putative enzymes
PA14_06940		600869	601375	-	340	NA	Hypothetical, unclassified or unknown
PA14_06950		601418	602908	+	341	NA	Transcriptional regulators
PA14_06960		603247	604536	+	342	NA	Energy metabolism; Putative enzymes; Carbon compound catabolism
PA14_06970		604554	605108	+	342		Transcriptional regulators
PA14_06980		605219	606244	-	343		Putative enzymes
PA14_06990		606248	606856	-	343	23	Protein secretion / Export apparatus
PA14_07000	dsbB	606944	607453	-	344	NA	Translation, post-translational modification and degradation; Chaperones / Heat shock proteins
PA14_07010		607682	608512	+	345	305	Membrane proteins
PA14_07020		608582	608968	+	345		Membrane proteins
PA14_07030		609082	609540	+	346	34	Energy metabolism
PA14_07040	yqjC*	609732	610151	-	347	NA	Protein secretion / Export apparatus
PA14_07050		610401	611369	+	348	75	Biosynthesis of cofactors, prosthetic groups and carriers
PA14_07060		611373	612116	-	349	NA	Hypothetical, unclassified or unknown
PA14_07070		612321	613625	+	350	55	Energy metabolism; Putative enzymes
PA14_07090	metK	613682	614872	-	351		Antibiotic resistance and susceptibility; Amino acid biosynthesis and metabolism; Central intermediary metabolism
PA14_07110		614888	615889	-	351	0	Transcriptional regulators
PA14_07130	tktA	616135	618132	+	352	98	Carbon compound catabolism; Energy metabolism
PA14_07140		618132	619196	+	352		Hypothetical, unclassified or unknown
PA14_07150	hyi*	619177	619974	-	353	NA	Carbon compound catabolism
PA14_07170	epd	620189	621250	+	354	NA	Biosynthesis of cofactors, prosthetic groups and carriers
PA14_07190	pgk	621256	622419	+	354		Carbon compound catabolism; Energy metabolism
PA14_07200		622492	622692	+	355	27	Hypothetical, unclassified or unknown
PA14_07210		622852	623193	+	356	NA	Hypothetical, unclassified or unknown
PA14_07230	fda	623313	624377	+	357	30	Central intermediary metabolism; Carbon compound catabolism
PA14_07240		624443	624925	+	358	NA	Hypothetical, unclassified or unknown
PA14_07250		624927	625583	-	359	NA	Putative enzymes
PA14_07260		625582	626349	+	360	NA	Hypothetical, unclassified or unknown
PA14_07280	yhiN*	626346	627524	-	361	24	Membrane proteins
PA14_07290	ygjP*	627637	628125	+	362	NA	Putative enzymes
PA14_07300		628151	629305	+	362		Hypothetical, unclassified or unknown
PA14_07310		629307	629981	-	363	NA	Putative enzymes
PA14_07330		630110	630463	-	364	76	Hypothetical, unclassified or unknown
PA14_07340		630641	631552	-	365	NA	Transcriptional regulators
PA14_07355		631670	632008	+	366	41	Hypothetical, unclassified or unknown
PA14_07360		631998	632513	-	367	334	Hypothetical, unclassified or unknown
PA14_07370		632701	632859	+	368	69	Membrane proteins
PA14_07380		632869	633327	-	369		Hypothetical, unclassified or unknown
PA14_07400		633343	633813	-	369		Hypothetical, unclassified or unknown
PA14_07410		633827	634174	-	369		Hypothetical, unclassified or unknown
PA14_07420		634164	634778	-	369	NA	Hypothetical, unclassified or unknown
PA14_07430		634969	637740	-	370	127	Hypothetical, unclassified or unknown
PA14_07440		638309	638644	-	371	NA	Hypothetical, unclassified or unknown
PA14_07450		638737	639858	-	372	47	Hypothetical, unclassified or unknown
PA14_07460		640117	640278	-	373		Hypothetical, unclassified or unknown
PA14_07470		640410	640483	-	373	154	Non-coding RNA gene (tRNA)
PA14_07480		640581	642266	-	374	149	Putative enzymes
PA14_07500		643347	647084	-	375	279	Membrane proteins
PA14_07520	rpoD	647191	649044	-	376	27	Transcription, RNA processing and degradation; Transcriptional regulators
PA14_07530	dnaG	649124	651118	-	377	33	DNA replication, recombination, modification and repair
PA14_07550		651201	651650	-	378	NA	Hypothetical, unclassified or unknown
PA14_07560	rpsU	651720	651935	-	379	40	Translation, post-translational modification and degradation
PA14_07570	gcp	652136	653161	+	380	179	Translation, post-translational modification and degradation
PA14_07580		653240	653809	-	381	22	Membrane proteins
PA14_07590	folB	653893	654246	+	382	NA	Biosynthesis of cofactors, prosthetic groups and carriers
PA14_07600	folk*	654237	654779	+	382		Biosynthesis of cofactors, prosthetic groups and carriers
PA14_07620	cca	654752	655984	-	383		Transcription, RNA processing and degradation
PA14_07630		656028	656534	-	383	NA	Hypothetical, unclassified or unknown
PA14_07650	ycgB*	656629	658182	-	384		Hypothetical, unclassified or unknown
PA14_07660		658179	659450	-	384		Hypothetical, unclassified or unknown
PA14_07680	prkA*	659551	661473	-	384	178	Two-component regulatory systems
PA14_07690	glpE*	661752	662084	-	385		Transport of small molecules; Energy metabolism
PA14_07700	apaH	662128	662979	-	385		Nucleotide biosynthesis and metabolism
PA14_07710	apaG*	662979	663359	-	385	27	Hypothetical, unclassified or unknown
PA14_07730	ksgA	663396	664202	-	386	NA	Transcription, RNA processing and degradation
PA14_07740	pdxA	664318	665304	-	387		Biosynthesis of cofactors, prosthetic groups and carriers
PA14_07760	surA	665301	666593	-	387		Translation, post-translational modification and degradation; Adaptation / Protection; Chaperones / Heat shock proteins
PA14_07770	ostA	666574	669348	-	387	62	Adaptation / Protection
PA14_07780		669475	670491	+	388	40	Putative enzymes
PA14_07790		670488	671162	+	388		Cell wall / LPS / capsule; Putative enzymes
PA14_07800	djlA*	671164	671922	+	388		Translation, post-translational modification and degradation
PA14_07810		671923	672984	-	389	23	Hypothetical, unclassified or unknown
PA14_07820		673136	675529	+	390	43	Two-component regulatory systems
PA14_07840	uhpA*	675575	676207	+	391	261	Transcriptional regulators; Two-component regulatory systems
PA14_07850		676336	677370	+	392	NA	Transport of small molecules
PA14_07860		677604	678713	+	393	32	Transport of small molecules
PA14_07870		678769	679815	+	393		Transport of small molecules
PA14_07890		679930	681177	+	394	NA	Membrane proteins; Transport of small molecules
PA14_07900		681283	682113	+	394		Membrane proteins; Transport of small molecules
PA14_07910	rpe	682237	682911	+	395	NA	Central intermediary metabolism; Energy metabolism
PA14_07930	gph*	682911	683729	+	395		Carbon compound catabolism
PA14_07940	trpE	683802	685280	+	395		Energy metabolism; Amino acid biosynthesis and metabolism
PA14_07950	prtN	685467	685781	-	396	29	Transcriptional regulators
PA14_07960	prtR	685881	686651	-	397	0	Transcriptional regulators
PA14_07970		687109	687309	+	398	374	Transcription, RNA processing and degradation; Transcriptional regulators
PA14_07980		687357	687716	+	398		Hypothetical, unclassified or unknown
PA14_07990	hol*	688080	688529	+	399	34	Related to phage, transposon or plasmid
PA14_08000		688551	689066	+	399		Hypothetical, unclassified or unknown
PA14_08010	gpV*	689063	689620	+	399		Related to phage, transposon or plasmid
PA14_08020	gpW*	689773	690099	+	400	NA	Related to phage, transposon or plasmid
PA14_08030		690096	690983	+	400		Related to phage, transposon or plasmid
PA14_08040	gpI*	690976	691509	+	400		Related to phage, transposon or plasmid
PA14_08050		691511	693586	+	400		Related to phage, transposon or plasmid
PA14_08060		693583	694041	+	400		Related to phage, transposon or plasmid
PA14_08070	gpFI*	694084	695244	+	401	NA	Related to phage, transposon or plasmid
PA14_08090	gpFII*	695257	695760	+	401		Related to phage, transposon or plasmid
PA14_08100		695775	696119	+	401		Related to phage, transposon or plasmid
PA14_08110		696088	696198	+	401		Hypothetical, unclassified or unknown
PA14_08120		696289	698526	+	402	NA	Related to phage, transposon or plasmid
PA14_08130	gpU*	698536	699408	+	402		Related to phage, transposon or plasmid
PA14_08140	XR2*	699383	699589	+	402		Related to phage, transposon or plasmid
PA14_08150	gpD*	699647	700636	+	403	NA	Related to phage, transposon or plasmid
PA14_08160	lys*	700669	701298	+	403		Putative enzymes; Related to phage, transposon or plasmid
PA14_08180		701295	701657	+	403		Related to phage, transposon or plasmid
PA14_08190		701654	701911	+	403		Related to phage, transposon or plasmid
PA14_08200		701926	702213	+	403		Related to phage, transposon or plasmid
PA14_08210		702227	702721	+	403		Related to phage, transposon or plasmid
PA14_08220		702733	703080	+	403		Related to phage, transposon or plasmid
PA14_08230		703110	703364	+	403		Related to phage, transposon or plasmid
PA14_08240		703411	705246	+	404	NA	Related to phage, transposon or plasmid
PA14_08250		705239	705580	+	404		Related to phage, transposon or plasmid
PA14_08260		705588	706283	+	404		Related to phage, transposon or plasmid
PA14_08270		706286	707056	+	404		Related to phage, transposon or plasmid
PA14_08280		707111	707713	+	404		Related to phage, transposon or plasmid
PA14_08300	JF1*	707772	711431	+	405	NA	Related to phage, transposon or plasmid
PA14_08310		712461	713513	+	406	NA	Related to phage, transposon or plasmid
PA14_08320		713513	713815	+	406		Related to phage, transposon or plasmid
PA14_08330		713812	714042	+	406		Related to phage, transposon or plasmid
PA14_08340	trpG	714461	715066	+	407	101	Energy metabolism; Biosynthesis of cofactors, prosthetic groups and carriers; Amino acid biosynthesis and metabolism
PA14_08350	trpD	715068	716117	+	407		Amino acid biosynthesis and metabolism
PA14_08360	trpC	716114	716950	+	407		Amino acid biosynthesis and metabolism
PA14_08370	vfr	717012	717656	-	408	143	Transcriptional regulators
PA14_08380		717928	718350	+	409	NA	Translation, post-translational modification and degradation
PA14_08390	speD	718670	719464	+	410	NA	Central intermediary metabolism
PA14_08400		719519	720166	-	411		Biosynthesis of cofactors, prosthetic groups and carriers
PA14_08420		720266	720604	-	411	26	Nucleotide biosynthesis and metabolism; Putative enzymes
PA14_08430		720683	722164	+	412	NA	Translation, post-translational modification and degradation; Putative enzymes
PA14_08440		722204	723004	-	413		Carbon compound catabolism; Putative enzymes
PA14_08450		723065	724147	-	413	36	Membrane proteins
PA14_08460		724269	725237	-	414		Putative enzymes
PA14_08470		725254	725676	-	414	23	Membrane proteins
PA14_08480	argC	725967	727001	+	415	40	Amino acid biosynthesis and metabolism
PA14_08490		727001	727720	+	415		Hypothetical, unclassified or unknown
PA14_08500		727721	728143	+	415		Membrane proteins
PA14_08510	yadR*	728221	728571	+	416	41	Energy metabolism
PA14_08520	anmK	728625	729716	-	417	398	Translation, post-translational modification and degradation
PA14_08540		729719	731062	-	418	133	Cell wall / LPS / capsule
PA14_08560	tyrZ	731347	732546	+	419	34	Amino acid biosynthesis and metabolism; Translation, post-translational modification and degradation
PA14_08570	16S-rRNA	733095	734620	+	420	108	Non-coding RNA gene (rRNA)
PA14_08580		734686	734759	+	420		Non-coding RNA gene (tRNA)
PA14_08590		734791	734863	+	420		Non-coding RNA gene (tRNA)
PA14_08600	23S-rRNA	735093	737983	+	421	NA	Non-coding RNA gene (rRNA)
PA14_08610	5S-rRNA	738120	738251	+	422	NA	Non-coding RNA gene (rRNA)
PA14_08620	birA	738405	739343	+	423	20	Biosynthesis of cofactors, prosthetic groups and carriers
PA14_08630		739340	740086	+	423		Transcriptional regulators
PA14_08640		740095	740799	+	423		Hypothetical, unclassified or unknown
PA14_08650	tRNA-Tyr	740947	741028	+	424	0	Non-coding RNA gene (tRNA)
PA14_08660		741058	741128	+	424		Non-coding RNA gene (tRNA)
PA14_08670		741151	741223	+	425	0	Non-coding RNA gene (tRNA)
PA14_08680	tufB	741311	742504	+	425		Translation, post-translational modification and degradation
PA14_08690		742560	742632	+	426	0	Non-coding RNA gene (tRNA)
PA14_08695	secE	742681	743049	+	426		Protein secretion / Export apparatus
PA14_08710	nusG	743059	743592	+	426		Transcription, RNA processing and degradation
PA14_08720	rplK	743709	744140	+	426		Translation, post-translational modification and degradation
PA14_08730	rplA	744140	744835	+	426		Translation, post-translational modification and degradation
PA4272.1	P27	744841	745033	-	427	NA	Non-coding RNA gene (sRNA)
PA14_08740	rplJ	745034	745534	+	428	NA	Translation, post-translational modification and degradation
PA14_08750	rplL	745613	745981	+	429	NA	Translation, post-translational modification and degradation
PA4270.1	P26	745986	746051	+	430	123	Non-coding RNA gene (sRNA)
PA14_08760	rpoB	746203	750276	+	431	141	Transcription, RNA processing and degradation
PA14_08780	rpoC	750342	754541	+	431		Transcription, RNA processing and degradation
PA14_08790	rpsL	754693	755064	+	432	54	Translation, post-translational modification and degradation
PA14_08810	rpsG	755164	755634	+	433	65	Translation, post-translational modification and degradation
PA14_08820	fusA1	755665	757785	+	433		Translation, post-translational modification and degradation
PA14_08830	tufA	757816	759009	+	433		Translation, post-translational modification and degradation
PA14_08840	rpsJ	759165	759476	+	434	9	Transcription, RNA processing and degradation; Translation, post-translational modification and degradation
PA14_08850	rplC	759559	760194	+	434		Translation, post-translational modification and degradation
PA14_08860	rplD	760208	760810	+	434		Transcription, RNA processing and degradation; Translation, post-translational modification and degradation
PA14_08870	rplW	760807	761106	+	434		Translation, post-translational modification and degradation
PA14_08880	rplB	761118	761939	+	434		Translation, post-translational modification and degradation
PA14_08890	rpsS	761956	762231	+	434		Translation, post-translational modification and degradation
PA14_08900	rplV	762244	762576	+	434		Translation, post-translational modification and degradation
PA14_08910	rpsC	762589	763275	+	434		Translation, post-translational modification and degradation
PA14_08920	rplP	763287	763700	+	434		Translation, post-translational modification and degradation
PA14_08930	rpmC	763700	763891	+	434		Translation, post-translational modification and degradation
PA14_08940	rpsQ	763894	764160	+	434		Translation, post-translational modification and degradation
PA14_08950	rplN	764184	764552	+	434		Translation, post-translational modification and degradation
PA14_08960	rplX	764565	764879	+	434		Translation, post-translational modification and degradation
PA14_08970	rplE	764899	765438	+	434		Translation, post-translational modification and degradation
PA14_08980	rpsN	765452	765757	+	435	67	Translation, post-translational modification and degradation
PA14_08990	rpsH	765947	766339	+	436	17	Translation, post-translational modification and degradation
PA14_09000	rplF	766351	766884	+	436		Translation, post-translational modification and degradation
PA14_09010	rplR	766895	767245	+	436		Translation, post-translational modification and degradation
PA14_09020	rpsE	767249	767749	+	436		Translation, post-translational modification and degradation
PA14_09030	rpmD	767752	767928	+	436		Translation, post-translational modification and degradation
PA14_09040	rplO	767932	768366	+	436		Translation, post-translational modification and degradation
PA14_09050	secY	768367	769695	+	436		Membrane proteins; Protein secretion / Export apparatus
PA14_09070	rpmJ	769724	769840	+	436		Translation, post-translational modification and degradation
PA14_09080	rpsM	769971	770327	+	437	50	Translation, post-translational modification and degradation
PA14_09090	rpsK	770346	770735	+	437		Translation, post-translational modification and degradation
PA14_09100	rpsD	770752	771372	+	437		Translation, post-translational modification and degradation
PA14_09115	rpoA	771395	772396	+	437		Transcription, RNA processing and degradation
PA14_09130	rplQ	772440	772829	+	438	483	Translation, post-translational modification and degradation
PA14_09150	katA	773110	774558	+	439	54	Adaptation / Protection
PA14_09160	bfrA	774689	775153	+	440	24	Transport of small molecules; Adaptation / Protection
PA14_09180	uvrA	775225	778062	-	441	26	DNA replication, recombination, modification and repair
PA14_09195	yajR*	778276	779664	+	442	NA	Membrane proteins; Transport of small molecules
PA14_09200	ssb	779681	780178	+	443	224	DNA replication, recombination, modification and repair
PA14_09210	pchA	780267	781697	-	444		Central intermediary metabolism; Secreted factors (toxins, enzymes, alginate); Transport of small molecules
PA14_09220	pchB	781694	781999	-	444		Central intermediary metabolism; Secreted factors (toxins, enzymes, alginate); Transport of small molecules
PA14_09230	pchC	781999	782754	-	444		Secreted factors (toxins, enzymes, alginate); Transport of small molecules
PA14_09240	pchD	782751	784394	-	444	44	Central intermediary metabolism; Secreted factors (toxins, enzymes, alginate); Transport of small molecules
PA14_09260	pchR	784624	785514	+	445	61	Transcriptional regulators
PA14_09270	pchE	785708	790024	+	446	58	Secreted factors (toxins, enzymes, alginate); Transport of small molecules
PA14_09280	pchF	790021	795450	+	446		Secreted factors (toxins, enzymes, alginate); Transport of small molecules
PA14_09290	pchG	795447	796496	+	446		Central intermediary metabolism; Transport of small molecules; Membrane proteins
PA14_09300	pchH*	796493	798205	+	446		Membrane proteins; Transport of small molecules
PA14_09320	pchI*	798202	799926	+	446		Transport of small molecules
PA14_09340	fptA	800018	802180	+	447	22	Transport of small molecules
PA14_09350	fptB*	802180	802461	+	447		Hypothetical, unclassified or unknown
PA14_09370		802793	803968	+	448	NA	Membrane proteins; Antibiotic resistance and susceptibility
PA14_09380		803961	805205	+	448		Membrane proteins; Transport of small molecules; Antibiotic resistance and susceptibility
PA14_09400	phzS	805310	806518	-	449	NA	Putative enzymes
PA14_09410	phzG1	806856	807503	-	450		Secreted factors (toxins, enzymes, alginate)
PA14_09420	phzF1	807526	808362	-	450		Secreted factors (toxins, enzymes, alginate)
PA14_09440	phzE1	808376	810259	-	450		Secreted factors (toxins, enzymes, alginate)
PA14_09450	phzD1	810256	810879	-	450		Secreted factors (toxins, enzymes, alginate)
PA14_09460	phzC1	810876	812093	-	450	NA	Secreted factors (toxins, enzymes, alginate)
PA14_09470	phzB1	812129	812617	-	451	NA	Secreted factors (toxins, enzymes, alginate)
PA14_09480	phzA1	812647	813135	-	452	336	Secreted factors (toxins, enzymes, alginate)
PA14_09490	phzM	813831	814835	+	453	65	Putative enzymes
PA14_09500	opmD	814846	816309	-	454		Membrane proteins; Transport of small molecules
PA14_09520	mexI	816306	819395	-	454		Membrane proteins; Transport of small molecules
PA14_09530	mexH	819408	820520	-	454		Transport of small molecules
PA14_09540	mexG	820528	820974	-	454	91	Membrane proteins
PA14_09550		821625	822791	-	455		Carbon compound catabolism
PA14_09570		822871	823725	-	455	NA	Transcriptional regulators
PA14_09580		823833	824888	+	456	NA	Putative enzymes
PA14_09600	ddlA	824984	826024	+	456		Cell wall / LPS / capsule
PA14_09610		826064	826930	-	457	NA	Hypothetical, unclassified or unknown
PA14_09630		827138	828919	-	458		Fatty acid and phospholipid metabolism; Putative enzymes
PA14_09660		829037	830659	-	458	150	Fatty acid and phospholipid metabolism; Putative enzymes
PA14_09680		830905	833181	+	459	NA	Two-component regulatory systems
PA14_09690		833184	833828	+	459		Transcriptional regulators; Two-component regulatory systems
PA14_09700	pqsL*	833833	835038	-	460	44	Biosynthesis of cofactors, prosthetic groups and carriers; Putative enzymes
PA14_09710	aldH*	835206	836696	-	461		Carbon compound catabolism; Putative enzymes
PA14_09730	dapA*	836689	837600	-	461		Amino acid biosynthesis and metabolism
PA14_09740	yaaU*	837665	838993	-	461	NA	Membrane proteins; Transport of small molecules
PA14_09750		839129	840448	-	462	NA	Putative enzymes
PA14_09760		840542	841270	-	463	NA	Transcriptional regulators
PA14_09770		841579	842601	+	464	75	Transcriptional regulators
PA14_09780		842627	843094	+	464		Hypothetical, unclassified or unknown
PA14_09790		843098	843736	-	465		Transcriptional regulators
PA14_09810		843764	844483	-	465	NA	Hypothetical, unclassified or unknown
PA14_09820		844784	846427	+	466	NA	Amino acid biosynthesis and metabolism
PA14_09850	opdN*	846470	847765	-	467	NA	Membrane proteins; Transport of small molecules
PA14_09870		848003	848746	-	468	NA	Hypothetical, unclassified or unknown
PA14_09880		848846	849247	-	469	NA	Hypothetical, unclassified or unknown
PA14_09890	ppiC2	849390	849671	+	470	NA	Translation, post-translational modification and degradation; Chaperones / Heat shock proteins
PA14_09900	prpL	849992	851380	-	471	47	Putative enzymes; Secreted factors (toxins, enzymes, alginate)
PA14_09910	lysR*	851913	852836	-	472	NA	Transcriptional regulators
PA14_09920		852977	853375	+	473	NA	Translation, post-translational modification and degradation
PA14_09930		853407	854207	-	474		DNA replication, recombination, modification and repair
PA14_09940	pfpI*	854230	854793	-	474	51	Putative enzymes
PA14_09950		854929	855861	-	475	80	Putative enzymes
PA14_09960		855942	856370	+	476	NA	Transcriptional regulators
PA14_09970	fpvB	856435	858843	-	477	NA	Transport of small molecules
PA14_09980	dkgB	859186	860004	+	478	NA	Putative enzymes
PA14_09990		860054	860512	-	479	65	Putative enzymes
PA14_10010		860644	862134	+	480	38	Transcriptional regulators
PA14_10020		862150	862476	-	481		Hypothetical, unclassified or unknown
PA14_10040		862538	864247	-	481	109	Carbon compound catabolism
PA14_10050		864434	864931	-	482		Hypothetical, unclassified or unknown
PA14_10070		864945	865931	-	482		Putative enzymes
PA14_10080		865944	866321	-	482	NA	Hypothetical, unclassified or unknown
PA14_10090		866440	867351	+	483	NA	Transcriptional regulators
PA14_10110		867362	868546	-	484	NA	Transport of small molecules
PA14_10120		868642	869571	-	485	NA	Transcriptional regulators
PA14_10130		869711	870427	+	486	NA	Putative enzymes
PA14_10140	fepG	870437	871468	-	487		Membrane proteins; Transport of small molecules
PA14_10160	fepD	871465	872487	-	487		Membrane proteins; Transport of small molecules
PA14_10170	fepB	872518	873423	-	487	NA	Transport of small molecules
PA14_10180	fepC	873549	874346	+	488	NA	Transport of small molecules
PA14_10190		874353	875141	-	489	NA	Transcriptional regulators
PA14_10200		875397	877481	+	490	NA	Membrane proteins; Transport of small molecules
PA14_10210		877549	878856	+	491	NA	Energy metabolism
PA14_10220	ygiM*	879293	879961	+	492	NA	Hypothetical, unclassified or unknown
PA14_10230	adh	880045	881136	-	493		Carbon compound catabolism
PA14_10240	acoC*	881150	882262	-	493		Carbon compound catabolism
PA14_10250	acoB	882259	883278	-	493		Carbon compound catabolism
PA14_10260	acoA*	883311	884285	-	493		Carbon compound catabolism
PA14_10270	acoX*	884308	885348	-	493		Carbon compound catabolism
PA14_10280		885345	886145	-	493	NA	Putative enzymes
PA14_10290	acoR	886477	888354	+	494	34	Transcriptional regulators
PA14_10300		888559	889170	+	495	NA	Protein secretion / Export apparatus
PA14_10320		889157	890047	-	496	NA	Transcriptional regulators
PA14_10330	ompK*	890143	891558	-	497		Protein secretion / Export apparatus
PA14_10340	cvaB*	891558	893717	-	497		Protein secretion / Export apparatus; Membrane proteins; Transport of small molecules
PA14_10350		893727	894983	-	497	181	Protein secretion / Export apparatus
PA14_10360		895080	895379	-	498	40	Hypothetical, unclassified or unknown
PA14_10370	choS*	895688	897481	-	499	NA	Fatty acid and phospholipid metabolism
PA14_10380		897613	897912	-	500	123	Hypothetical, unclassified or unknown
PA14_10400		898045	898251	-	501	NA	Hypothetical, unclassified or unknown
PA14_10410		898269	898562	-	502	NA	Hypothetical, unclassified or unknown
PA14_10420	tyrS	898671	899909	+	503	NA	Amino acid biosynthesis and metabolism; Translation, post-translational modification and degradation
PA14_10440	opdL*	899938	901194	-	504	NA	Transport of small molecules
PA14_10470	bcr*	901559	902767	+	505	143	Membrane proteins; Transport of small molecules
PA14_10480		902853	903275	+	506	31	Transcriptional regulators
PA14_10490		903291	903533	-	507	NA	Hypothetical, unclassified or unknown
PA14_10500	ccoN*	903617	905044	-	508	69	Energy metabolism
PA14_10530		905308	906723	-	509	NA	Transcriptional regulators
PA14_10540	fixG*	906821	908542	-	510	NA	Energy metabolism; Putative enzymes
PA14_10550	cysI*	908648	910321	+	511	115	Central intermediary metabolism
PA14_10560		910318	910806	+	511		Hypothetical, unclassified or unknown
PA14_10570	hpcH*	910888	911694	-	512		Carbon compound catabolism; Putative enzymes
PA14_10590	hpcG	911707	912510	-	512		Carbon compound catabolism
PA14_10600	hpaX*	912528	913832	-	512	NA	Membrane proteins; Carbon compound catabolism; Transport of small molecules
PA14_10610	hpcD	913925	914317	-	513		Carbon compound catabolism
PA14_10620	hpcB	914328	915251	-	513	NA	Carbon compound catabolism
PA14_10630	hpcC	915383	916843	-	514		Carbon compound catabolism
PA14_10640	hpaG2*	916840	917619	-	514		Central intermediary metabolism
PA14_10650	hpaG1*	917630	918289	-	514	NA	Central intermediary metabolism
PA14_10660	hpaA*	918509	919420	+	515	136	Transcriptional regulators
PA14_10670	aph	919472	920275	+	516	NA	Antibiotic resistance and susceptibility
PA14_10680		920399	920968	-	517	NA	Membrane proteins
PA14_10700		921046	923232	-	518		Two-component regulatory systems
PA14_10710		923260	923847	-	518	29	Transport of small molecules
PA14_10730		923965	925350	-	519	153	Putative enzymes
PA14_10740		925770	926279	+	520	109	Putative enzymes; Antibiotic resistance and susceptibility; Amino acid biosynthesis and metabolism
PA14_10750	sotB*	926433	927623	+	521	144	Membrane proteins; Transport of small molecules
PA14_10770		927751	932004	+	522	63	Two-component regulatory systems
PA14_10780		932168	932566	-	523		Hypothetical, unclassified or unknown
PA14_10790	ampC	932631	933824	-	523	68	Adaptation / Protection
PA14_10800	ampR	933973	934863	+	524	58	Transcriptional regulators; Antibiotic resistance and susceptibility
PA14_10820		935422	936666	-	525	36	Cell wall / LPS / capsule; Motility / Attachment
PA14_10830		936949	937824	-	526	145	Transcriptional regulators
PA14_10840		937983	938735	+	527	NA	Putative enzymes
PA14_10850		938752	940431	-	528	NA	Putative enzymes; Central intermediary metabolism
PA14_10870		940586	941890	-	529	NA	Transport of small molecules
PA14_10890		941975	942700	-	530		Putative enzymes
PA14_10900	ydjL*	942715	943773	-	530		Putative enzymes
PA14_10910	phlE*	943770	945029	-	530		Membrane proteins; Transport of small molecules
PA14_10920	dad*	945100	945633	-	530	NA	Putative enzymes
PA14_10940		945954	946913	+	531	NA	Transcriptional regulators
PA14_10950		946961	947377	+	531		Hypothetical, unclassified or unknown
PA14_10960		947387	948499	-	532		Putative enzymes
PA14_10970		948528	949493	-	532	NA	Energy metabolism
PA14_10980		949604	950458	+	533	NA	Hypothetical, unclassified or unknown
PA14_10990	hpaC	950502	951014	-	534		Carbon compound catabolism
PA14_11000	hpaA	951044	952606	-	534	NA	Carbon compound catabolism
PA14_11010		952772	953062	-	535	24	Hypothetical, unclassified or unknown
PA14_11020	fabG*	953365	954126	-	536		Putative enzymes
PA14_11030		954123	955508	-	536		Transport of small molecules; Putative enzymes
PA14_11050	moaF*	955517	956341	-	536	NA	Hypothetical, unclassified or unknown
PA14_11060	cupB1	956812	957381	+	537	NA	Motility / Attachment
PA14_11070	cupB2	957412	958158	+	537		Motility / Attachment; Chaperones / Heat shock proteins
PA14_11080	cupB3	958480	961014	+	538	NA	Motility / Attachment
PA14_11090	cupB4	961011	961751	+	538		Motility / Attachment; Chaperones / Heat shock proteins
PA14_11100	cupB5	961839	964895	+	539	NA	Motility / Attachment
PA14_11110	cupB6	964995	966140	+	540	NA	Motility / Attachment
PA14_11120	rcsB*	966785	967429	+	541	184	Transport of small molecules; Transcriptional regulators
PA14_11130		967444	968133	-	542		Putative enzymes
PA14_11140		968223	971198	-	542	93	Biosynthesis of cofactors, prosthetic groups and carriers; Adaptation / Protection
PA14_11150		971409	971615	-	543		Transcriptional regulators
PA14_11160		971612	971986	-	543	NA	Hypothetical, unclassified or unknown
PA14_11170		972093	972929	+	544	NA	Hypothetical, unclassified or unknown
PA14_11180		972926	973594	-	545	NA	Transcriptional regulators
PA14_11190	styD*	973823	975310	+	546	NA	Putative enzymes
PA14_11210		975501	976991	+	547	NA	Transport of small molecules
PA14_11230		976966	977544	+	547		Hypothetical, unclassified or unknown
PA14_11240		977705	978655	+	548	NA	Transcriptional regulators
PA14_11250		978924	979808	+	549	168	Cell wall / LPS / capsule
PA14_11260		979801	980730	+	549		Central intermediary metabolism
PA14_11270	oprG	981171	981869	-	550	35	Membrane proteins
PA14_11280		982017	982535	-	551		Fatty acid and phospholipid metabolism
PA14_11290		982553	983818	-	551		Membrane proteins
PA14_11310		983821	984525	-	551	147	Transport of small molecules
PA14_11320		984614	985204	-	552	NA	Hypothetical, unclassified or unknown
PA14_11330		985337	985681	+	553	NA	Hypothetical, unclassified or unknown
PA14_11340	trx-1*	985718	986587	-	554	23	Energy metabolism
PA14_11350		986659	987321	-	555		Hypothetical, unclassified or unknown
PA14_11370		987318	987788	-	555	15	Fatty acid and phospholipid metabolism
PA14_11380	nrdR	987974	988438	+	556	NA	Nucleotide biosynthesis and metabolism; Transcriptional regulators
PA14_11400	ribD	988435	989556	+	556		Antibiotic resistance and susceptibility; Biosynthesis of cofactors, prosthetic groups and carriers
PA4055-PA4056	sRNA2315	989557	989983	+	557	NA	Non-coding RNA gene (sRNA)
PA14_11410	ribC	989984	990643	+	558	NA	Biosynthesis of cofactors, prosthetic groups and carriers
PA14_11420	ribB	990670	991767	+	558		Biosynthesis of cofactors, prosthetic groups and carriers
PA14_11430	ribH	991885	992361	+	558		Biosynthesis of cofactors, prosthetic groups and carriers
PA14_11450	nusB	992358	992837	+	558		Transcription, RNA processing and degradation
PA14_11460	thiL	992856	993824	+	558		Biosynthesis of cofactors, prosthetic groups and carriers
PA14_11470	pgpA	993817	994332	+	558		Fatty acid and phospholipid metabolism
PA14_11480		994341	995087	+	558		Hypothetical, unclassified or unknown
PA14_11490		995090	995734	+	558		Hypothetical, unclassified or unknown
PA14_11510	ribA	995865	996482	+	559	NA	Biosynthesis of cofactors, prosthetic groups and carriers
PA14_11520		996479	996898	+	559		Membrane proteins
PA14_11530		996898	997695	+	559		Transport of small molecules
PA14_11550	dxs	997819	999702	-	560	27	Biosynthesis of cofactors, prosthetic groups and carriers
PA14_11560	ispA	999811	1000698	-	561		Biosynthesis of cofactors, prosthetic groups and carriers
PA14_11570	xseB	1000695	1000937	-	561	29	DNA replication, recombination, modification and repair
PA14_11580		1001095	1002264	+	562	28	Putative enzymes
PA14_11590		1002496	1003503	-	563		Hypothetical, unclassified or unknown
PA14_11600		1003505	1005307	-	563		Transport of small molecules
PA14_11610		1005317	1006051	-	563		Transport of small molecules; Membrane proteins
PA14_11620		1006048	1006974	-	563	NA	Transport of small molecules
PA14_11630		1007379	1009679	-	564		Two-component regulatory systems
PA14_11650		1009698	1010699	-	564	45	Hypothetical, unclassified or unknown
PA14_11660	aqpZ	1010865	1011554	-	565	258	Membrane proteins; Transport of small molecules
PA14_11670		1011901	1012170	-	566	NA	Hypothetical, unclassified or unknown
PA14_11680		1012365	1013081	+	567	70	Transcriptional regulators; Two-component regulatory systems
PA14_11690	ppa	1013172	1013699	-	568	33	Energy metabolism; Central intermediary metabolism
PA14_11700		1013779	1014609	-	569		Hypothetical, unclassified or unknown
PA14_11720		1014612	1015277	-	569	37	Membrane proteins
PA14_11730		1015471	1017054	+	570	NA	Translation, post-translational modification and degradation
PA14_11740		1016947	1017840	-	571	46	Hypothetical, unclassified or unknown
PA14_11750		1017890	1018351	-	572	59	Putative enzymes
PA14_11760	eutC*	1018515	1019336	-	573		Carbon compound catabolism
PA14_11770	eutB	1019347	1020741	-	573		Central intermediary metabolism
PA14_11790		1020800	1022248	-	573	NA	Transport of small molecules
PA14_11810		1022458	1023978	-	574	55	Putative enzymes
PA14_11830		1024317	1026248	+	575	78	Transcriptional regulators
PA14_11845	mpl	1026406	1027761	+	576	40	Cell wall / LPS / capsule
PA14_11860		1027770	1028399	+	576		Putative enzymes
PA14_11880		1028401	1028676	+	576		Hypothetical, unclassified or unknown
PA14_11890		1028696	1029337	-	577	20	Hypothetical, unclassified or unknown
PA14_11900		1029384	1031123	-	578	NA	Membrane proteins
PA14_11910		1031314	1031769	-	579	35	Hypothetical, unclassified or unknown
PA14_11920		1031915	1032325	+	580	212	Membrane proteins
PA14_11930		1032325	1033035	+	580		Membrane proteins
PA14_11940		1033055	1033648	+	580		Hypothetical, unclassified or unknown
PA14_11960		1033659	1034972	-	581		Membrane proteins
PA14_11970		1034969	1035688	-	581	NA	Putative enzymes
PA14_11980		1035752	1036609	+	582	22	Putative enzymes
PA14_11990		1036617	1037840	-	583	NA	Membrane proteins; Putative enzymes
PA14_12010	proA	1038138	1039403	+	584	348	Amino acid biosynthesis and metabolism; Biosynthesis of cofactors, prosthetic groups and carriers
PA14_12020	nadD	1039403	1040047	+	584		Biosynthesis of cofactors, prosthetic groups and carriers
PA14_12030		1040070	1040426	+	584		Hypothetical, unclassified or unknown
PA14_12050		1040434	1040901	+	584		Hypothetical, unclassified or unknown
PA14_12060	pbpA	1040914	1042854	+	584		Cell wall / LPS / capsule
PA14_12070	rodA	1042886	1043989	+	584		Cell wall / LPS / capsule
PA14_12080	sltB1	1043998	1045020	+	584		Cell wall / LPS / capsule
PA14_12090		1045017	1046042	+	584		Hypothetical, unclassified or unknown
PA14_12100	dacC	1046108	1047268	+	584		Cell wall / LPS / capsule
PA14_12110		1047339	1047620	+	584		Hypothetical, unclassified or unknown
PA14_12120	lipB	1047620	1048273	+	584		Amino acid biosynthesis and metabolism; Biosynthesis of cofactors, prosthetic groups and carriers
PA14_12130	lis	1048270	1049253	+	584		Biosynthesis of cofactors, prosthetic groups and carriers
PA14_12140		1049398	1050291	-	585	23	Transcriptional regulators
PA14_12150		1050399	1051289	+	586	NA	Putative enzymes
PA14_12160		1051492	1052838	-	587	26	Putative enzymes
PA14_12170		1053067	1053285	+	588	NA	Hypothetical, unclassified or unknown
PA14_12180		1053401	1053553	-	589	NA	Hypothetical, unclassified or unknown
PA14_12200	holA	1053645	1054682	-	590	286	DNA replication, recombination, modification and repair
PA14_12210		1054720	1055343	-	591	NA	Hypothetical, unclassified or unknown
PA14_12230	leuS	1055410	1058031	-	592	29	Amino acid biosynthesis and metabolism; Translation, post-translational modification and degradation
PA14_12260		1058202	1058633	+	593	5	Hypothetical, unclassified or unknown
PA14_12270		1058706	1059467	+	594	NA	Hypothetical, unclassified or unknown
PA14_12280	lnt	1059517	1061052	-	595	100	Cell wall / LPS / capsule; Translation, post-translational modification and degradation
PA14_12300		1061238	1062077	-	596		Adaptation / Protection
PA14_12310		1062074	1062556	-	596		Hypothetical, unclassified or unknown
PA14_12330		1062546	1063568	-	596	34	Adaptation / Protection
PA14_12350	orf2*	1063737	1065077	-	597	27	Hypothetical, unclassified or unknown
PA14_12360		1065206	1065538	+	598	NA	Hypothetical, unclassified or unknown
PA14_12370		1065554	1066102	-	599	63	Hypothetical, unclassified or unknown
PA14_12390	hemL	1066311	1067594	-	600		Biosynthesis of cofactors, prosthetic groups and carriers
PA14_12400	thiE	1067632	1068261	-	600		Biosynthesis of cofactors, prosthetic groups and carriers
PA14_12410	thiD	1068272	1069069	-	600	NA	Biosynthesis of cofactors, prosthetic groups and carriers
PA14_12440		1071822	1072469	+	601	NA	Transcriptional regulators
PA14_12450		1072466	1074115	+	601		Fatty acid and phospholipid metabolism; Putative enzymes
PA14_12470		1074127	1074558	+	601		Hypothetical, unclassified or unknown
PA14_12490		1074613	1076112	+	601		Nucleotide biosynthesis and metabolism
PA14_12530		1076787	1077872	-	602	26	Hypothetical, unclassified or unknown
PA14_12540		1078011	1078580	+	603	89	Transcription, RNA processing and degradation; Putative enzymes
PA14_12550		1078614	1079006	-	604	NA	Hypothetical, unclassified or unknown
PA14_12560		1079107	1079316	-	605	100	Membrane proteins
PA14_12570		1079518	1080027	-	606	NA	Transcriptional regulators
PA3964-PA3965	P24	1080052	1080308	+	607	NA	Non-coding RNA gene (sRNA)
PA14_12590		1080409	1081194	-	608		Hypothetical, unclassified or unknown
PA14_12610	cepA*	1081151	1082047	-	608	23	Membrane proteins; Transport of small molecules
PA14_12620		1082136	1082552	-	609	21	Hypothetical, unclassified or unknown
PA14_12630	hrpB*	1082719	1085211	+	610	42	DNA replication, recombination, modification and repair; Putative enzymes
PA14_12640		1085222	1085629	-	611		Hypothetical, unclassified or unknown
PA14_12650		1085653	1086387	-	611	35	Hypothetical, unclassified or unknown
PA14_12670		1086477	1087616	-	612	NA	DNA replication, recombination, modification and repair
PA14_12680		1087678	1088514	+	613	91	Fatty acid and phospholipid metabolism; Putative enzymes
PA14_12690		1088521	1088955	-	614	22	Carbon compound catabolism
PA14_12700		1089022	1089678	-	615	NA	Membrane proteins
PA14_12710		1089762	1090856	-	616	NA	Biosynthesis of cofactors, prosthetic groups and carriers
PA14_12730		1091014	1091595	-	617	NA	Amino acid biosynthesis and metabolism
PA14_12740		1091836	1092411	+	618	179	Hypothetical, unclassified or unknown
PA14_12750		1092477	1092980	+	619	NA	Hypothetical, unclassified or unknown
PA14_12760		1093058	1094407	+	620	23	Transcription, RNA processing and degradation
PA14_12770		1094430	1095605	-	621	95	Hypothetical, unclassified or unknown
PA14_12780		1095964	1096593	-	622	142	Transcriptional regulators; Two-component regulatory systems
PA14_12810		1096875	1098053	+	623	NA	Two-component regulatory systems; Nucleotide biosynthesis and metabolism
PA14_12820		1098155	1101793	+	623		Two-component regulatory systems
PA14_12840		1102008	1102598	+	624	26	Translation, post-translational modification and degradation
PA14_12850		1102625	1103203	+	625	61	Translation, post-translational modification and degradation
PA14_12860		1103206	1104801	+	625		Hypothetical, unclassified or unknown
PA14_12870	tesB	1104835	1105704	+	625		Fatty acid and phospholipid metabolism
PA14_12890		1105701	1106297	+	625		Putative enzymes
PA14_12900		1106421	1106702	-	626	55	DNA replication, recombination, modification and repair
PA14_12910		1107072	1107251	+	627	NA	Hypothetical, unclassified or unknown
PA14_12920		1107458	1108471	+	628	92	Transport of small molecules
PA14_12940		1108535	1109326	+	628		Transport of small molecules
PA14_12960		1109316	1110134	+	628		Membrane proteins; Transport of small molecules
PA14_12970	tauD	1110241	1111074	+	628		Carbon compound catabolism
PA14_12980		1111237	1113273	+	629	27	Membrane proteins
PA14_12990		1113381	1115342	-	630	NA	Membrane proteins; Transport of small molecules
PA14_13000		1115532	1116506	-	631	NA	Transcriptional regulators
PA14_13010		1116682	1117461	-	632	79	Hypothetical, unclassified or unknown
PA14_13030	cioA	1117899	1119365	+	633	78	Energy metabolism
PA14_13040	cioB	1119369	1120376	+	633		Energy metabolism
PA14_13050		1120390	1120560	+	633		Hypothetical, unclassified or unknown
PA14_13060		1120835	1121623	-	634	NA	Transcriptional regulators
PA14_13070		1121725	1122906	+	635	NA	Membrane proteins; Transport of small molecules
PA14_13090		1122963	1124138	-	636	NA	Fatty acid and phospholipid metabolism; Putative enzymes
PA14_13110		1124320	1126002	+	637	NA	Fatty acid and phospholipid metabolism
PA14_13130		1126214	1128139	+	638	34	Hypothetical, unclassified or unknown
PA14_13140		1128200	1129567	+	638		Hypothetical, unclassified or unknown
PA14_13150		1129901	1132621	+	639	35	Transcriptional regulators
PA14_13170		1132653	1135031	-	640	230	Membrane proteins; Transport of small molecules
PA14_13190		1135535	1136926	+	641	152	Hypothetical, unclassified or unknown
PA14_13200		1137043	1137819	+	642	NA	Hypothetical, unclassified or unknown
PA14_13210		1137829	1138011	-	643	49	Hypothetical, unclassified or unknown
PA14_13220		1138174	1138602	-	644	27	Putative enzymes
PA14_13230	moaC	1138820	1139302	+	645	464	Biosynthesis of cofactors, prosthetic groups and carriers
PA14_13240	moaD	1139299	1139550	+	645		Biosynthesis of cofactors, prosthetic groups and carriers
PA14_13250	moaE	1139555	1140007	+	645		Biosynthesis of cofactors, prosthetic groups and carriers
PA14_13260	moaB1	1140109	1140666	+	646	NA	Biosynthesis of cofactors, prosthetic groups and carriers
PA14_13280	moeA1	1140663	1141886	+	646		Biosynthesis of cofactors, prosthetic groups and carriers
PA14_13290		1142001	1142996	+	647	58	Translation, post-translational modification and degradation; Putative enzymes
PA14_13300		1143008	1143898	+	647		Translation, post-translational modification and degradation
PA14_13320		1143892	1144407	+	647		Fatty acid and phospholipid metabolism
PA14_13330		1144659	1146221	+	648	NA	Putative enzymes; Nucleotide biosynthesis and metabolism; Secreted factors (toxins, enzymes, alginate)
PA14_13340		1146258	1148600	+	648		Transcription, RNA processing and degradation
PA14_13350		1148922	1149641	-	649		Hypothetical, unclassified or unknown
PA14_13360		1149638	1150423	-	649		Hypothetical, unclassified or unknown
PA14_13370		1150420	1150803	-	649		Hypothetical, unclassified or unknown
PA14_13380		1150796	1151323	-	649		Hypothetical, unclassified or unknown
PA14_13390		1151320	1151715	-	649	23	Hypothetical, unclassified or unknown
PA14_13410	prfC	1152100	1153683	-	650	NA	Translation, post-translational modification and degradation
PA14_13420		1153904	1154365	+	651	57	Hypothetical, unclassified or unknown
PA14_13430	fecA	1154465	1156819	-	652	NA	Membrane proteins; Transport of small molecules
PA14_13450	fecR*	1156914	1157867	-	653		Membrane proteins; Transcriptional regulators
PA14_13460	fecI*	1157864	1158373	-	653	NA	Transcriptional regulators
PA14_13470		1158474	1159355	-	654	0	Transcriptional regulators
PA14_13490		1159481	1160383	+	655	NA	Membrane proteins
PA14_13500		1160401	1161378	-	656		Energy metabolism; Putative enzymes
PA14_13510		1161473	1162426	-	656	86	Transcriptional regulators
PA14_13520		1162672	1164162	+	657	116	Protein secretion / Export apparatus; Membrane proteins
PA14_13530		1164159	1166354	+	657		Protein secretion / Export apparatus; Membrane proteins
PA14_13560		1166581	1167489	+	658	NA	Protein secretion / Export apparatus
PA14_13580		1167617	1168780	-	659		Transport of small molecules
PA14_13590		1168793	1169455	-	659		Membrane proteins; Transport of small molecules
PA14_13600		1169455	1170390	-	659		Transport of small molecules
PA14_13610		1170390	1171112	-	659	111	Membrane proteins; Transport of small molecules
PA14_13620	nhaP	1171554	1172828	+	660	103	Membrane proteins; Transport of small molecules
PA14_13630		1172887	1173132	-	661		Hypothetical, unclassified or unknown
PA14_13650		1173163	1174062	-	661	48	Carbon compound catabolism
PA14_13660	tpbA	1174167	1174823	-	662	NA	Two-component regulatory systems; Translation, post-translational modification and degradation; Motility / AttachmentMotility / Attachment
PA14_13670		1174918	1175304	-	663		Hypothetical, unclassified or unknown
PA14_13680		1175325	1176155	-	663	NA	Biosynthesis of cofactors, prosthetic groups and carriers; Putative enzymes
PA14_13690		1176243	1176992	-	664		Biosynthesis of cofactors, prosthetic groups and carriers
PA14_13710		1177008	1177472	-	664	25	Hypothetical, unclassified or unknown
PA14_13720		1177638	1178033	-	665	22	Hypothetical, unclassified or unknown
PA14_13730	narL	1178118	1178777	-	666		Energy metabolism; Two-component regulatory systems
PA14_13740	narX	1178774	1180642	-	666	65	Energy metabolism; Two-component regulatory systems
PA14_13750	narK1	1180817	1182112	+	667	NA	Membrane proteins; Transport of small molecules
PA14_13770	narK2	1182125	1183531	+	667		Membrane proteins; Transport of small molecules
PA14_13780	narG	1183607	1187392	+	667		Energy metabolism
PA14_13800	narH	1187404	1188945	+	667		Energy metabolism
PA14_13810	narJ	1188951	1189691	+	667		Energy metabolism
PA14_13830	narI	1189694	1190377	+	667		Energy metabolism
PA14_13840		1190432	1191250	+	667		Translation, post-translational modification and degradation; Chaperones / Heat shock proteins
PA14_13850	moaA	1191307	1192296	+	667		Biosynthesis of cofactors, prosthetic groups and carriers
PA14_13860		1192303	1192482	-	668	144	Hypothetical, unclassified or unknown
PA14_13870		1192617	1193000	-	669		Hypothetical, unclassified or unknown
PA14_13880		1193043	1193138	-	669		Hypothetical, unclassified or unknown
PA14_13890		1193191	1194201	-	669	NA	Related to phage, transposon or plasmid
PA14_13920		1195465	1195623	+	670	NA	Hypothetical, unclassified or unknown
PA14_13940		1196245	1197924	+	671	NA	Adaptation / Protection; Secreted factors (toxins, enzymes, alginate)
PA14_13950		1197924	1198262	+	672	258	Hypothetical, unclassified or unknown
PA14_13960		1198334	1198426	-	673		Hypothetical, unclassified or unknown
PA14_13970		1198431	1198694	-	673	359	Hypothetical, unclassified or unknown
PA14_13990		1199242	1200033	+	674	78	Transport of small molecules
PA14_14000		1200057	1200689	-	675		Transcriptional regulators; Amino acid biosynthesis and metabolism
PA14_14010		1200752	1201879	-	675		Amino acid biosynthesis and metabolism
PA14_14020		1201902	1202849	-	675	27	Amino acid biosynthesis and metabolism
PA14_14040	rhl	1203010	1204533	-	676	29	Transcription, RNA processing and degradation
PA14_14060		1204817	1206715	+	677	58	Fatty acid and phospholipid metabolism; Putative enzymes
PA14_14080	estB*	1206731	1207378	-	678	38	Fatty acid and phospholipid metabolism; Putative enzymes
PA14_14100	yhdW*	1207659	1208684	+	679	53	Transport of small molecules
PA14_14110	pcs	1208798	1209514	+	680	30	Fatty acid and phospholipid metabolism
PA14_14130		1209585	1210067	+	681	NA	Hypothetical, unclassified or unknown
PA14_14140		1210134	1210835	+	682	22	Hypothetical, unclassified or unknown
PA14_14150		1210828	1211142	+	682		DNA replication, recombination, modification and repair
PA14_14160		1211171	1211860	+	682		Amino acid biosynthesis and metabolism; Putative enzymes
PA14_14170		1211981	1212916	+	683	22	Translation, post-translational modification and degradation
PA14_14200		1212920	1213672	+	683		Membrane proteins
PA14_14210		1213761	1214672	+	684	48	Hypothetical, unclassified or unknown
PA14_14220	yejK*	1214715	1215719	-	685	83	Hypothetical, unclassified or unknown
PA14_14230		1215812	1217167	-	686	52	Protein secretion / Export apparatus
PA14_14250		1217241	1217711	-	687	50	Hypothetical, unclassified or unknown
PA14_14270		1217815	1218357	+	688	78	Putative enzymes
PA14_14280		1218347	1219243	-	689	NA	Transcriptional regulators
PA14_14290		1219367	1219978	+	690	NA	Hypothetical, unclassified or unknown
PA14_14300		1220135	1221262	-	691		Carbon compound catabolism
PA14_14310		1221193	1221495	-	691	0	Transcriptional regulators
PA14_14320		1221589	1222182	+	692	NA	Hypothetical, unclassified or unknown
PA14_14330		1222474	1222824	-	693	NA	Secreted factors (toxins, enzymes, alginate); Chaperones / Heat shock proteins; Protein secretion / Export apparatus
PA14_14340	ybiN*	1223012	1224022	-	694	NA	Hypothetical, unclassified or unknown
PA14_14360		1224114	1225946	-	695	22	Membrane proteins; Transport of small molecules
PA14_14370		1226065	1226859	-	696		Transport of small molecules
PA14_14380		1226862	1227752	-	696		Membrane proteins; Transport of small molecules
PA14_14390		1227836	1228813	-	696	69	Transport of small molecules
PA14_14400		1228936	1229070	+	697	NA	Hypothetical, unclassified or unknown
PA14_14420		1229163	1229642	+	698	NA	Hypothetical, unclassified or unknown
PA14_14430		1231207	1231584	+	699	NA	Hypothetical, unclassified or unknown
PA14_14440	valS	1231581	1234433	-	700	NA	Amino acid biosynthesis and metabolism; Translation, post-translational modification and degradation
PA14_14450		1234554	1234922	-	701		Hypothetical, unclassified or unknown
PA14_14460	holC	1234934	1235362	-	701		DNA replication, recombination, modification and repair
PA14_14470	pepA	1235359	1236846	-	701	34	Transcription, RNA processing and degradation; Secreted factors (toxins, enzymes, alginate); Translation, post-translational modification and degradation
PA14_14480		1237183	1237995	+	702	NA	Transcriptional regulators
PA14_14490		1238079	1239002	+	702		Amino acid biosynthesis and metabolism
PA14_14500	yjgP*	1239195	1240313	+	703	149	Membrane proteins
PA14_14510	yjgQ*	1240306	1241373	+	703		Membrane proteins
PA14_14520		1241505	1242002	-	704	NA	Membrane proteins
PA14_14530		1242132	1243703	+	705	27	Membrane proteins; Nucleotide biosynthesis and metabolism
PA14_14540		1243940	1244128	+	706	27	Hypothetical, unclassified or unknown
PA14_14550		1244088	1244495	+	707	83	Hypothetical, unclassified or unknown
PA14_14560		1244524	1244649	-	708	175	Hypothetical, unclassified or unknown
PA14_14570	tRNA-Leu	1244743	1244826	-	709	3	Non-coding RNA gene (tRNA)
PA14_14590	queA	1244929	1245972	+	710	17	Translation, post-translational modification and degradation
PA14_14600	tgt	1245985	1247103	+	710		Transcription, RNA processing and degradation; Translation, post-translational modification and degradation
PA14_14610	yajC*	1247147	1247485	+	711	101	Protein secretion / Export apparatus
PA14_14630	secD	1247545	1249407	+	712	141	Membrane proteins; Protein secretion / Export apparatus
PA14_14650	secF	1249418	1250338	+	712		Protein secretion / Export apparatus
PA14_14660	ycfJ*	1250522	1251070	+	713	48	Protein secretion / Export apparatus; Membrane proteins
PA14_14680	suhB*	1251175	1251990	-	714	29	Translation, post-translational modification and degradation; Adaptation / Protection
PA14_14690		1252142	1252915	+	715	54	Translation, post-translational modification and degradation; Putative enzymes
PA14_14700	cysE	1252915	1253691	+	715		Biosynthesis of cofactors, prosthetic groups and carriers; Amino acid biosynthesis and metabolism
PA14_14710		1253836	1254327	+	716	31	Transcriptional regulators; Adaptation / Protection
PA14_14730	iscS	1254357	1255571	+	716		Amino acid biosynthesis and metabolism; Biosynthesis of cofactors, prosthetic groups and carriers
PA14_14740	iscU*	1255607	1255993	+	716		Biosynthesis of cofactors, prosthetic groups and carriers
PA14_14750	icsA*	1256021	1256344	+	716		Energy metabolism; Biosynthesis of cofactors, prosthetic groups and carriers
PA14_14770	hscB	1256352	1256873	+	716		Chaperones / Heat shock proteins
PA14_14780	hscA	1256916	1258775	+	716		Chaperones / Heat shock proteins
PA14_14800	fdx2	1258782	1259120	+	717	18	Energy metabolism
PA14_14810		1259146	1259346	+	717		Hypothetical, unclassified or unknown
PA14_14820	ndk	1259590	1260021	+	718	25	Nucleotide biosynthesis and metabolism
PA14_14830		1260046	1261185	+	718		Energy metabolism
PA14_14850	pilF	1261203	1261961	+	719	240	Protein secretion / Export apparatus; Motility / Attachment
PA14_14860		1261958	1263001	+	719		Hypothetical, unclassified or unknown
PA14_14880	ispG	1262998	1264113	+	719		Fatty acid and phospholipid metabolism; Putative enzymes
PA14_14890	hisS	1264132	1265421	+	719		Translation, post-translational modification and degradation
PA14_14900		1265448	1266092	+	720	110	Hypothetical, unclassified or unknown
PA14_14910		1266094	1267236	+	720		Hypothetical, unclassified or unknown
PA14_14930	engA*	1267314	1268795	+	720		Translation, post-translational modification and degradation
PA14_14940	ybdL*	1269092	1270240	+	721	51	Amino acid biosynthesis and metabolism; Putative enzymes
PA14_14960	yafV*	1270228	1271022	+	722	77	Amino acid biosynthesis and metabolism
PA14_14975		1271156	1271743	+	723	94	Hypothetical, unclassified or unknown
PA14_14990	mocA*	1271832	1272782	-	724	50	Energy metabolism; Putative enzymes
PA14_15000		1272963	1273418	+	725	65	Membrane proteins
PA14_15020		1273472	1273804	+	725		Hypothetical, unclassified or unknown
PA14_15030	leuA	1273874	1275652	-	726	47	Amino acid biosynthesis and metabolism
PA14_15050		1276025	1276486	+	727	86	Hypothetical, unclassified or unknown
PA14_15070	oprC	1276607	1278778	+	728	NA	Transport of small molecules
PA14_15080		1278843	1280258	+	728		Membrane proteins
PA14_15090		1280276	1280671	-	729	47	Membrane proteins
PA14_15100		1280758	1281606	-	730	28	Membrane proteins
PA14_15110		1281778	1282167	+	731	19	Hypothetical, unclassified or unknown
PA14_15120		1282296	1282772	+	732	NA	Membrane proteins
PA14_15130		1282829	1283401	+	732		Hypothetical, unclassified or unknown
PA14_15140		1283436	1284065	-	733	NA	Hypothetical, unclassified or unknown
PA14_15150		1284186	1285139	+	734	NA	Transcriptional regulators
PA14_15160		1285136	1285843	-	735		Hypothetical, unclassified or unknown
PA14_15180		1285902	1287182	-	735		Membrane proteins; Transport of small molecules
PA14_15190		1287179	1287673	-	735	NA	Transport of small molecules; Membrane proteins
PA14_15200		1287746	1288786	-	736	85	Transport of small molecules
PA14_15210		1288938	1289873	-	737		Transcriptional regulators
PA14_15230	xseA	1289880	1291259	-	737		DNA replication, recombination, modification and repair
PA14_15240		1291296	1292204	-	737	NA	Transcriptional regulators
PA14_15250		1292312	1293094	+	738	NA	Membrane proteins
PA14_15260		1293079	1294221	-	739		Putative enzymes
PA14_15270		1294251	1295408	-	739		Transport of small molecules; Membrane proteins
PA14_15280		1295421	1296317	-	739	NA	Hypothetical, unclassified or unknown
PA14_15290		1296452	1297429	-	740	69	Two-component regulatory systems; Transcriptional regulators
PA14_15310	guaB	1297693	1299162	+	741	31	Nucleotide biosynthesis and metabolism
PA14_15340	guaA	1299242	1300819	+	741		Amino acid biosynthesis and metabolism; Nucleotide biosynthesis and metabolism
PA14_15350		1301126	1302328	+	742	43	Related to phage, transposon or plasmid
PA14_15360		1302743	1303723	-	743	0	Hypothetical, unclassified or unknown
PA14_15370		1303857	1304084	-	744	NA	Hypothetical, unclassified or unknown
PA14_15380	repA	1304052	1304930	+	745	222	Related to phage, transposon or plasmid
PA14_15400	repC*	1304902	1305789	+	745		Related to phage, transposon or plasmid
PA14_15430	tnpR*	1306410	1306970	-	746	NA	Related to phage, transposon or plasmid; DNA replication, recombination, modification and repair
PA14_15435		1307101	1308090	-	747		Hypothetical, unclassified or unknown
PA14_15445	merE	1308087	1308323	-	747		Hypothetical, unclassified or unknown
PA14_15450	merD	1308320	1308685	-	747		Transcriptional regulators
PA14_15460	merA	1308703	1310388	-	747	NA	Adaptation / Protection
PA14_15470	merP	1310460	1310735	-	748	NA	Adaptation / Protection
PA14_15475	merT	1310748	1311098	-	749	462	Hypothetical, unclassified or unknown
PA14_15480	merR	1311170	1311604	+	750	19	Transcriptional regulators
PA14_15490		1311858	1312034	+	751	NA	Hypothetical, unclassified or unknown
PA14_15500	traK*	1312074	1312361	+	752	NA	Related to phage, transposon or plasmid
PA14_15510	traJ	1312655	1313026	+	753	225	Related to phage, transposon or plasmid
PA14_15520	trbJ	1313291	1314076	+	754	NA	Related to phage, transposon or plasmid
PA14_15530	trbK*	1314094	1314369	+	754		Related to phage, transposon or plasmid
PA14_15540	trbL*	1314366	1315988	+	754		Related to phage, transposon or plasmid
PA14_15560		1316504	1316812	-	755	75	Hypothetical, unclassified or unknown
PA14_15570		1317148	1317348	+	756	46	Hypothetical, unclassified or unknown
PA14_15580		1317407	1320187	+	757	NA	Putative enzymes
PA14_15590		1321218	1323335	+	758	NA	Hypothetical, unclassified or unknown
PA14_15600		1323328	1324512	+	758		Hypothetical, unclassified or unknown
PA14_15610		1324805	1327411	+	759	299	Hypothetical, unclassified or unknown
PA14_15620		1328012	1328974	+	760	NA	Putative enzymes
PA14_15630		1328895	1330193	+	760		Hypothetical, unclassified or unknown
PA14_15650		1330245	1331201	-	761	NA	Hypothetical, unclassified or unknown
PA14_15660		1331350	1332345	+	762	NA	Putative enzymes
PA14_15670	cumA*	1332509	1333900	+	763	NA	Biosynthesis of cofactors, prosthetic groups and carriers; Putative enzymes
PA14_15680	cumB*	1333891	1334439	+	763		Nucleotide biosynthesis and metabolism
PA14_15700		1334828	1336084	+	764	NA	Transport of small molecules
PA14_15710		1336210	1336794	+	765	22	Hypothetical, unclassified or unknown
PA14_15720	yfhD*	1336808	1338163	-	766	NA	Transport of small molecules
PA14_15740	purL	1338564	1342460	+	767	NA	Nucleotide biosynthesis and metabolism
PA14_15750		1342467	1342745	+	767		Hypothetical, unclassified or unknown
PA14_15770		1342925	1343242	+	768	60	Hypothetical, unclassified or unknown
PA14_15780	nagE*	1343444	1345156	-	769		Transport of small molecules
PA14_15790	nagF*	1345181	1347709	-	769		Transport of small molecules
PA14_15810	glmS*	1347726	1348748	-	769		Cell wall / LPS / capsule; Putative enzymes
PA14_15820	nagA*	1348745	1349836	-	769		Transport of small molecules; Central intermediary metabolism
PA14_15830		1349853	1350596	-	769	41	Transcriptional regulators
PA14_15840		1350839	1351339	-	770	76	Hypothetical, unclassified or unknown
PA14_15850		1351402	1351956	-	771	NA	Nucleotide biosynthesis and metabolism
PA14_15860		1352097	1352708	+	772	31	DNA replication, recombination, modification and repair
PA14_15870		1352746	1353270	+	772		Transport of small molecules
PA14_15880		1353267	1353461	+	772		Hypothetical, unclassified or unknown
PA14_15890	purT	1353499	1354680	+	772		Amino acid biosynthesis and metabolism; Nucleotide biosynthesis and metabolism
PA14_15910		1354682	1355431	+	772		Amino acid biosynthesis and metabolism
PA14_15920	yhjE*	1355439	1356752	-	773	NA	Membrane proteins; Transport of small molecules
PA14_15930	yfjD*	1357056	1358348	-	774		Transport of small molecules; Membrane proteins
PA14_15940		1358361	1359161	-	774	27	Membrane proteins
PA14_15960	ffh	1359462	1360835	+	775	29	Protein secretion / Export apparatus
PA14_15970	rpsP	1361045	1361296	+	776	66	DNA replication, recombination, modification and repair; Translation, post-translational modification and degradation
PA14_15980	rimM	1361312	1361839	+	776		Transcription, RNA processing and degradation
PA14_15990	trmD	1361846	1362604	+	776		Transcription, RNA processing and degradation
PA14_16000	rplS	1362646	1362996	+	776		Translation, post-translational modification and degradation
PA14_16010		1363148	1363573	+	777	NA	Fatty acid and phospholipid metabolism
PA14_16020		1363643	1364329	-	778	103	Hypothetical, unclassified or unknown
PA14_16030		1364442	1366277	-	779	167	Membrane proteins; Transport of small molecules
PA14_16040	xerD	1366492	1367388	+	780	NA	DNA replication, recombination, modification and repair
PA14_16050	dsbC	1367515	1368243	+	781	21	Translation, post-translational modification and degradation; Chaperones / Heat shock proteins
PA14_16070	hom	1368457	1369761	+	782	76	Amino acid biosynthesis and metabolism
PA14_16090	thrC	1369814	1371223	+	782		Biosynthesis of cofactors, prosthetic groups and carriers; Amino acid biosynthesis and metabolism
PA14_16100		1371277	1372497	-	783	NA	Hypothetical, unclassified or unknown
PA14_16110		1372594	1372878	+	784	18	Hypothetical, unclassified or unknown
PA14_16130		1373065	1374294	-	785	NA	Energy metabolism
PA14_16140		1374776	1375219	+	786	149	Hypothetical, unclassified or unknown
PA14_16150		1375234	1375929	+	786		Transcription, RNA processing and degradation
PA14_16160		1375985	1376626	+	787	NA	Membrane proteins
PA14_16180		1376662	1378728	+	787		Hypothetical, unclassified or unknown
PA14_16190		1378878	1384118	+	788	NA	Hypothetical, unclassified or unknown
PA14_16200		1384137	1384829	+	788		Hypothetical, unclassified or unknown
PA14_16210		1384936	1385475	+	789	NA	Hypothetical, unclassified or unknown
PA14_16220	recJ	1385519	1387234	+	789		DNA replication, recombination, modification and repair
PA14_16250	lasB	1387521	1389017	+	790	138	Amino acid biosynthesis and metabolism; Secreted factors (toxins, enzymes, alginate); Translation, post-translational modification and degradation
PA14_16260		1389187	1390293	+	791	39	Energy metabolism; Putative enzymes
PA14_16270		1390481	1390831	+	792	39	Hypothetical, unclassified or unknown
PA14_16280		1390844	1391485	-	793	122	Transcriptional regulators; Antibiotic resistance and susceptibility
PA14_16290		1391688	1392113	+	794	59	Hypothetical, unclassified or unknown
PA14_16300		1392121	1392282	+	794		Antibiotic resistance and susceptibility
PA14_16310		1392430	1393671	+	795	NA	Membrane proteins; Transport of small molecules
PA14_16320	fkbP-1*	1393758	1394099	-	796	414	Translation, post-translational modification and degradation; Chaperones / Heat shock proteins
PA14_16330		1394310	1396016	+	797	NA	Hypothetical, unclassified or unknown
PA14_16340		1396095	1396898	-	798	NA	Hypothetical, unclassified or unknown
PA14_16350		1397019	1397660	-	799	136	Transcriptional regulators; Two-component regulatory systems
PA14_16360		1397984	1399846	-	800	NA	Putative enzymes
PA14_16370		1400168	1400863	+	801	29	Membrane proteins
PA14_16380		1400900	1401805	-	802	64	Transcriptional regulators
PA14_16390	betA*	1401977	1403650	+	803	67	Putative enzymes; Carbon compound catabolism
PA14_16410		1403759	1405378	+	804	NA	Membrane proteins; Transport of small molecules
PA14_16430	wspA	1405645	1407273	+	805	113	Chemotaxis; Adaptation / Protection; Motility / Attachment
PA14_16440	wspB*	1407278	1407793	+	805		Chemotaxis; Motility / Attachment
PA14_16450	wspC	1407790	1409058	+	805		Chemotaxis; Adaptation / Protection; Motility / Attachment
PA14_16460	wspD	1409051	1409740	+	805		Chemotaxis; Motility / Attachment
PA14_16470	wspE*	1409737	1412046	+	805		Two-component regulatory systems; Chemotaxis; Motility / Attachment
PA14_16480	wspF	1412043	1413050	+	805		Transcriptional regulators; Chemotaxis; Motility / Attachment
PA14_16500	wspR	1413158	1414201	+	806	NA	Nucleotide biosynthesis and metabolism; Chemotaxis; Motility / Attachment
PA14_16510		1414421	1415419	+	807	8	Translation, post-translational modification and degradation
PA14_16530	lysS	1415600	1417105	+	808	NA	Amino acid biosynthesis and metabolism; Translation, post-translational modification and degradation
PA14_16550		1417317	1418030	+	809	22	Transcriptional regulators
PA14_16560		1418127	1418678	+	810	23	Fatty acid and phospholipid metabolism
PA14_16580		1418687	1419982	+	810		Transcriptional regulators
PA14_16590		1420051	1420797	+	810		Hypothetical, unclassified or unknown
PA14_16600		1420794	1421699	+	810		Fatty acid and phospholipid metabolism
PA14_16610		1421696	1422019	+	810		Fatty acid and phospholipid metabolism
PA14_16620		1422016	1422537	+	810		Putative enzymes
PA14_16630		1422613	1423398	-	811	NA	Membrane proteins; Transport of small molecules
PA14_16640		1423447	1423851	-	812	29	Fatty acid and phospholipid metabolism
PA14_16660	cadA*	1424253	1426481	-	813	25	Membrane proteins; Transport of small molecules
PA14_16670	cadR*	1426595	1427065	+	814	63	Transcriptional regulators
PA14_16680		1427074	1427418	-	815	76	Hypothetical, unclassified or unknown
PA14_16690	ppc	1427626	1430262	+	816	23	Energy metabolism; Central intermediary metabolism
PA14_16700	adk	1430423	1431070	+	817	98	Nucleotide biosynthesis and metabolism
PA14_16710	yeaZ*	1431174	1431854	+	818	NA	Translation, post-translational modification and degradation
PA14_16720		1431928	1432275	+	819	19	Hypothetical, unclassified or unknown
PA14_16730		1432294	1433160	+	819		Hypothetical, unclassified or unknown
PA14_16740		1433233	1434057	+	819		Carbon compound catabolism; Putative enzymes
PA14_16750		1434062	1434757	+	819		Membrane proteins
PA14_16770		1434813	1435598	+	819		Hypothetical, unclassified or unknown
PA14_16780		1435627	1436904	+	819		Biosynthesis of cofactors, prosthetic groups and carriers
PA14_16790		1436911	1437549	-	820	50	Transcriptional regulators
PA14_16800		1437645	1438748	+	821	38	Transport of small molecules
PA14_16820		1438753	1441830	+	821		Antibiotic resistance and susceptibility; Membrane proteins; Transport of small molecules
PA14_16830		1441873	1442553	-	822	NA	Hypothetical, unclassified or unknown
PA14_16840		1442690	1443088	-	823	47	Fatty acid and phospholipid metabolism
PA14_16860	plsB	1443231	1445735	-	824	42	Fatty acid and phospholipid metabolism
PA14_16870		1446019	1446942	+	825	57	Transport of small molecules
PA14_16880		1446939	1447673	+	825		Membrane proteins; Transport of small molecules
PA14_16890		1447684	1449531	+	825		Motility / Attachment
PA14_16910		1449535	1450515	+	825		Hypothetical, unclassified or unknown
PA14_16920	sufE*	1450522	1450944	-	826		Transport of small molecules
PA14_16930	csdA*	1450941	1452146	-	826	26	Amino acid biosynthesis and metabolism; Putative enzymes
PA14_16950	dapD	1452241	1453275	-	827		Amino acid biosynthesis and metabolism; Cell wall / LPS / capsule
PA14_16960		1453305	1453928	-	827		Amino acid biosynthesis and metabolism; Membrane proteins
PA14_16970		1453941	1454288	-	827	NA	Transport of small molecules
PA14_16980		1454591	1454944	+	828	NA	Hypothetical, unclassified or unknown
PA14_16990		1454959	1455252	-	829	80	Hypothetical, unclassified or unknown
PA14_17000		1455574	1455933	-	830	NA	Hypothetical, unclassified or unknown
PA14_17010	yjcE*	1456171	1457916	+	831	NA	Membrane proteins; Transport of small molecules
PA14_17030	dapC*	1457967	1459175	-	832		Amino acid biosynthesis and metabolism; Putative enzymes
PA14_17040	glnD	1459193	1461895	-	832	NA	Central intermediary metabolism; Amino acid biosynthesis and metabolism
PA14_17050	map	1462062	1462847	-	833	45	Translation, post-translational modification and degradation
PA14_17060	rpsB	1463112	1463852	+	834	128	Translation, post-translational modification and degradation
PA14_17070	tsf	1463983	1464852	+	835	209	Translation, post-translational modification and degradation
PA14_17080	pyrH	1465051	1465788	+	836	NA	Nucleotide biosynthesis and metabolism
PA14_17100	frr	1465791	1466348	+	836		Translation, post-translational modification and degradation
PA14_17110	uppS	1466364	1467119	+	836		Biosynthesis of cofactors, prosthetic groups and carriers; Cell wall / LPS / capsule
PA14_17120	cdsA	1467113	1467928	+	836		Fatty acid and phospholipid metabolism
PA14_17130	dxr	1467925	1469115	+	836		Biosynthesis of cofactors, prosthetic groups and carriers
PA14_17140	yaeL*	1469141	1470493	+	836		Membrane proteins
PA14_17150		1470564	1472948	+	836		Cell wall / LPS / capsule; Membrane proteins; Transport of small molecules
PA14_17170	ompH*	1472999	1473505	+	837	338	Cell wall / LPS / capsule; Membrane proteins; Transport of small molecules
PA14_17180	lpxD	1473505	1474566	+	837		Cell wall / LPS / capsule
PA14_17190	fabZ	1474612	1475052	+	838	47	Cell wall / LPS / capsule; Fatty acid and phospholipid metabolism
PA14_17210	lpxA	1475049	1475825	+	838		Cell wall / LPS / capsule
PA14_17220	lpxB	1475829	1476965	+	838		Cell wall / LPS / capsule
PA14_17230	rnhB	1476965	1477570	+	838		DNA replication, recombination, modification and repair
PA14_17250	yaaJ*	1477787	1479202	+	839	135	Transport of small molecules
PA14_17260	dnaE	1479332	1482853	+	840	36	DNA replication, recombination, modification and repair
PA14_17270	accA	1483003	1483953	+	841	45	Fatty acid and phospholipid metabolism
PA14_17280	mesJ*	1484023	1485351	+	842	356	Cell division
PA14_17290	pyrG	1485522	1487150	+	843	142	Nucleotide biosynthesis and metabolism
PA14_17310	kdsA	1487153	1487998	+	843		Carbon compound catabolism; Cell wall / LPS / capsule
PA14_17320	eno	1488044	1489333	+	843		Translation, post-translational modification and degradation; Energy metabolism; Carbon compound catabolism
PA14_17330		1489398	1489682	+	844	41	Cell division
PA14_17340	ispD	1489702	1490406	+	844		Biosynthesis of cofactors, prosthetic groups and carriers
PA14_17350		1490467	1490715	-	845		Translation, post-translational modification and degradation
PA14_17370	yedE*	1490681	1491907	-	845	NA	Transport of small molecules
PA14_17380		1491983	1492891	-	846	NA	Transcriptional regulators
PA14_17400	adhC	1493023	1494135	+	847	NA	Central intermediary metabolism
PA14_17410		1494189	1495040	+	847		Putative enzymes
PA14_17420	ispF	1495111	1495584	+	848	23	Biosynthesis of cofactors, prosthetic groups and carriers
PA14_17440	truD	1495581	1496648	+	848		Translation, post-translational modification and degradation
PA14_17450	surE	1496636	1497385	+	848		Adaptation / Protection
PA14_17460	pcm	1497418	1498053	+	848		Adaptation / Protection; Translation, post-translational modification and degradation
PA14_17470	nlpD*	1498099	1498992	+	849	290	Cell wall / LPS / capsule
PA14_17480	rpoS	1499097	1500101	+	850	284	Transcriptional regulators
PA3621.1	rsmZ	1500351	1500466	+	851	4	Non-coding RNA gene (sRNA)
PA14_17490	fdxA	1500527	1500850	-	852	35	Energy metabolism
PA14_17500	mutS	1500917	1503484	-	853	NA	DNA replication, recombination, modification and repair
PA14_17510		1503610	1504617	-	854	NA	Protein secretion / Export apparatus
PA14_17520	cinA*	1504765	1505271	+	855	49	DNA replication, recombination, modification and repair
PA14_17530	recA	1505405	1506445	+	856	41	DNA replication, recombination, modification and repair
PA14_17540	recX*	1506451	1506912	+	857	166	DNA replication, recombination, modification and repair
PA14_17550		1506934	1508004	-	858	38	Putative enzymes
PA14_17570		1508087	1509490	-	859	76	Translation, post-translational modification and degradation
PA14_17580		1509670	1512075	+	860	22	Hypothetical, unclassified or unknown
PA14_17590		1512199	1512420	-	861		Hypothetical, unclassified or unknown
PA14_17600		1512439	1512849	-	861	23	Protein secretion / Export apparatus
PA14_17610	potD	1513025	1514089	-	862		Transport of small molecules
PA14_17620	potC	1514178	1514948	-	862		Membrane proteins; Transport of small molecules
PA14_17630	potB	1514941	1515834	-	862		Membrane proteins; Transport of small molecules
PA14_17640	potA	1515839	1516930	-	862	NA	Transport of small molecules
PA14_17650		1517189	1517905	+	863	73	Hypothetical, unclassified or unknown
PA14_17660		1517909	1518835	-	864	NA	Membrane proteins
PA14_17670		1518968	1519621	+	865	34	Transcriptional regulators; Two-component regulatory systems
PA14_17675	dgkA	1519693	1520064	+	866	NA	Fatty acid and phospholipid metabolism
PA14_17690		1520134	1521744	-	867	23	Transport of small molecules; Membrane proteins
PA14_17700	rpmE2	1521988	1522251	+	868	203	Translation, post-translational modification and degradation
PA14_17710	rpmJ	1522251	1522403	+	868		Translation, post-translational modification and degradation
PA14_17720		1522431	1523216	-	869	49	Transcriptional regulators
PA14_17730		1523344	1524159	+	870	238	Putative enzymes
PA14_17740	ycjJ*	1524359	1525681	+	871	NA	Membrane proteins; Transport of small molecules
PA14_17760	ada*	1525771	1526844	+	871		DNA replication, recombination, modification and repair
PA14_17780		1526841	1528250	-	872	NA	Membrane proteins; Transport of small molecules
PA14_17790		1528469	1529356	-	873	NA	Transcriptional regulators
PA14_17810		1529470	1531197	+	874	NA	Putative enzymes
PA14_17820		1531236	1532423	+	874		Fatty acid and phospholipid metabolism
PA14_17850	fadB*	1532483	1533280	+	874		Fatty acid and phospholipid metabolism; Carbon compound catabolism
PA14_17860	paaH*	1533277	1534809	+	874		Fatty acid and phospholipid metabolism; Carbon compound catabolism
PA14_17880	paaJ*	1534832	1536037	+	874		Fatty acid and phospholipid metabolism; Carbon compound catabolism
PA14_17890		1536090	1537340	+	874		Membrane proteins; Carbon compound catabolism; Transport of small molecules
PA14_17900	metR	1537346	1538266	-	875	40	Transcriptional regulators
PA14_17910	lipG*	1538565	1539551	+	876	NA	Putative enzymes
PA14_17920	glpM	1539568	1539897	-	877	NA	Membrane proteins; Transport of small molecules
PA14_17930	glpD	1540030	1541568	-	878	46	Central intermediary metabolism; Energy metabolism
PA14_17940	glpR	1541847	1542602	-	879	NA	Transcriptional regulators
PA14_17960	glpK	1542808	1544325	-	880		Central intermediary metabolism
PA14_17980	glpF	1544365	1545204	-	880	18	Transport of small molecules
PA14_17990	ybaK*	1545469	1545939	+	881	209	Hypothetical, unclassified or unknown
PA14_18010	glpK*	1546003	1547487	+	881		Central intermediary metabolism; Putative enzymes
PA14_18020		1547683	1548468	+	882	71	Secreted factors (toxins, enzymes, alginate)
PA14_18040		1549283	1549459	+	883	NA	Hypothetical, unclassified or unknown
PA14_18050		1549571	1549993	-	884	NA	Hypothetical, unclassified or unknown
PA14_18060		1550092	1550622	-	885	NA	Energy metabolism; Membrane proteins
PA14_18070		1550805	1551002	+	886	NA	Transport of small molecules
PA14_18080		1550981	1551619	-	887	45	Transcriptional regulators; Antibiotic resistance and susceptibility
PA14_18090		1551985	1553163	+	888	176	Adaptation / Protection; Transport of small molecules
PA14_18100		1553171	1553347	-	889	29	Hypothetical, unclassified or unknown
PA14_18110	mmsR	1553474	1554397	-	890	NA	Transcriptional regulators
PA14_18120	mmsA	1554529	1556022	+	891	NA	Amino acid biosynthesis and metabolism; Carbon compound catabolism
PA14_18140	mmsB	1556038	1556934	+	891		Carbon compound catabolism
PA14_18150	acsL*	1557036	1558922	+	892	NA	Fatty acid and phospholipid metabolism; Putative enzymes
PA14_18160		1558980	1559993	-	893		Energy metabolism; Putative enzymes
PA14_18180		1560015	1560308	-	893	NA	Antibiotic resistance and susceptibility
PA14_18200		1560404	1561324	+	894	NA	Transcriptional regulators
PA14_18210		1561612	1562289	-	895		DNA replication, recombination, modification and repair
PA14_18230	fruR	1562402	1563391	-	895	NA	Transcriptional regulators; Carbon compound catabolism; Transport of small molecules
PA14_18250	fruI	1563719	1566589	+	896	NA	Central intermediary metabolism; Transport of small molecules
PA14_18260	fruK	1566589	1567533	+	896		Central intermediary metabolism; Transport of small molecules
PA14_18275	fruA	1567535	1569292	+	896		Carbon compound catabolism; Transport of small molecules
PA14_18300		1569445	1570839	-	897		Putative enzymes
PA14_18310		1570836	1571249	-	897		Membrane proteins; Adaptation / Protection; Cell wall / LPS / capsule
PA14_18320		1571246	1571593	-	897		Adaptation / Protection; Cell wall / LPS / capsule; Membrane proteins
PA14_18330	arnT	1571590	1573239	-	897		Adaptation / Protection; Membrane proteins; Cell wall / LPS / capsule
PA14_18340		1573236	1574123	-	897		Carbon compound catabolism; Adaptation / Protection; Antibiotic resistance and susceptibility; Cell wall / LPS / capsule
PA14_18350	fmt*	1574120	1576108	-	897		Translation, post-translational modification and degradation; Putative enzymes; Adaptation / Protection; Antibiotic resistance and susceptibility; Cell wall / LPS / capsule
PA14_18360	prmF*	1576105	1577124	-	897		Adaptation / Protection; Putative enzymes; Cell wall / LPS / capsule; Antibiotic resistance and susceptibility
PA14_18370	arnB*	1577121	1578269	-	897	NA	Amino acid biosynthesis and metabolism; Cell wall / LPS / capsule; Antibiotic resistance and susceptibility; Adaptation / Protection
PA14_18380	algA	1578657	1580102	-	898	NA	Cell wall / LPS / capsule; Adaptation / Protection; Secreted factors (toxins, enzymes, alginate)
PA14_18410	algF	1580299	1580949	-	899	NA	Cell wall / LPS / capsule; Adaptation / Protection; Secreted factors (toxins, enzymes, alginate)
PA14_18430	algJ	1581022	1582197	-	900		Cell wall / LPS / capsule; Adaptation / Protection; Secreted factors (toxins, enzymes, alginate)
PA14_18450	algI	1582212	1583774	-	900	NA	Cell wall / LPS / capsule; Adaptation / Protection; Secreted factors (toxins, enzymes, alginate)
PA14_18470	algL	1584016	1585119	-	901		Cell wall / LPS / capsule; Adaptation / Protection; Secreted factors (toxins, enzymes, alginate)
PA14_18480	algX	1585123	1586547	-	901		Cell wall / LPS / capsule; Adaptation / Protection; Secreted factors (toxins, enzymes, alginate)
PA14_18500	algG	1586560	1588191	-	901		Cell wall / LPS / capsule; Adaptation / Protection; Secreted factors (toxins, enzymes, alginate)
PA14_18510	algE	1588212	1589684	-	901		Membrane proteins; Adaptation / Protection; Secreted factors (toxins, enzymes, alginate)
PA14_18520	algK	1589681	1591108	-	901		Cell wall / LPS / capsule; Adaptation / Protection; Secreted factors (toxins, enzymes, alginate)
PA14_18550	alg44	1591122	1592291	-	901	NA	Cell wall / LPS / capsule; Adaptation / Protection; Secreted factors (toxins, enzymes, alginate)
PA14_18565	alg8	1592374	1593867	-	902	NA	Cell wall / LPS / capsule; Adaptation / Protection; Secreted factors (toxins, enzymes, alginate)
PA14_18580	algD	1593998	1595308	-	903	NA	Cell wall / LPS / capsule; Adaptation / Protection; Secreted factors (toxins, enzymes, alginate)
PA14_18590		1596211	1596990	-	904	21	Hypothetical, unclassified or unknown
PA14_18600		1597097	1598179	-	905		Transport of small molecules
PA14_18610	argF	1598184	1599101	-	905	NA	Amino acid biosynthesis and metabolism
PA14_18620		1599380	1599847	+	906	14	Hypothetical, unclassified or unknown
PA14_18630	eprS*	1600241	1603228	-	907	47	Putative enzymes
PA14_18640		1603527	1605635	+	908	NA	Putative enzymes
PA14_18650	ydhD*	1605748	1606074	+	909	36	Translation, post-translational modification and degradation
PA14_18660		1606157	1607308	+	910	NA	Membrane proteins
PA14_18670	bfrB	1607376	1607852	-	911	18	Transport of small molecules; Adaptation / Protection
PA14_18680	bfd*	1608062	1608283	-	912	20	Transport of small molecules
PA14_18690	ahpC*	1608543	1609145	+	913	94	Translation, post-translational modification and degradation; Adaptation / Protection; Putative enzymes
PA14_18700	rnt	1609324	1609998	-	914		DNA replication, recombination, modification and repair; Transcription, RNA processing and degradation
PA14_18710	pyrC	1609995	1611041	-	914	24	Nucleotide biosynthesis and metabolism
PA14_18720	motY*	1611174	1612139	+	915	31	Membrane proteins
PA14_18740	argG	1612257	1613474	+	916	31	Amino acid biosynthesis and metabolism
PA14_18750	gloA1	1613566	1613952	-	917	29	Energy metabolism; Central intermediary metabolism
PA14_18760	mexE*	1614329	1615486	+	918	NA	Transport of small molecules
PA14_18780	mexF*	1615483	1618644	+	918		Membrane proteins; Transport of small molecules
PA14_18790	opmE*	1618641	1620116	+	918		Membrane proteins; Transport of small molecules
PA14_18800		1620687	1620881	+	919	24	Transport of small molecules
PA14_18810		1621282	1622319	+	920	NA	Hypothetical, unclassified or unknown
PA14_18820		1622352	1623338	+	920		Hypothetical, unclassified or unknown
PA14_18830		1623369	1624802	+	920		Carbon compound catabolism
PA14_18850		1624802	1626253	+	920		Carbon compound catabolism; Putative enzymes
PA14_18860		1626303	1627376	+	920		Hypothetical, unclassified or unknown
PA14_18870		1627576	1627755	-	921	24	Hypothetical, unclassified or unknown
PA14_18880	nth	1627864	1628502	-	922		DNA replication, recombination, modification and repair
PA14_18890	rnfE*	1628499	1629215	-	922		Energy metabolism
PA14_18900	rnfG*	1629208	1629852	-	922		Energy metabolism
PA14_18910	rnfD*	1629852	1630886	-	922		Energy metabolism
PA14_18920	rnfC*	1630889	1633213	-	922		Membrane proteins; Energy metabolism
PA14_18930	rnfB*	1633210	1633776	-	922		Energy metabolism
PA14_18950	rnfA*	1633773	1634357	-	922	NA	Energy metabolism; Membrane proteins
PA14_18960		1634535	1635233	-	923	NA	Hypothetical, unclassified or unknown
PA14_18970	pldA	1635662	1638973	-	924		Fatty acid and phospholipid metabolism
PA14_18985		1638977	1641403	-	924	NA	Hypothetical, unclassified or unknown
PA14_19010		1641698	1642135	-	925		Hypothetical, unclassified or unknown
PA14_19020		1642132	1643358	-	925	NA	Secreted factors (toxins, enzymes, alginate)
PA14_19030		1643445	1644245	-	926	225	Hypothetical, unclassified or unknown
PA14_19050	metG	1644279	1646315	-	927	33	Amino acid biosynthesis and metabolism; Translation, post-translational modification and degradation
PA14_19065	mrp*	1646446	1647540	+	928	NA	Cell division
PA14_19090	dcd*	1647642	1648208	+	929	NA	Nucleotide biosynthesis and metabolism
PA14_19100	rhlA	1648632	1649519	+	930	227	Secreted factors (toxins, enzymes, alginate)
PA14_19110	rhlB	1649585	1650865	+	930		Secreted factors (toxins, enzymes, alginate)
PA14_19120	rhlR	1650990	1651715	+	931	30	Transcriptional regulators
PA14_19130	rhlI	1651896	1652501	+	932	79	Biosynthesis of cofactors, prosthetic groups and carriers; Adaptation / Protection
PA14_19140	pheC	1652656	1653462	+	933	NA	Adaptation / Protection; Amino acid biosynthesis and metabolism
PA14_19150	yigM*	1653556	1654416	+	934	NA	Membrane proteins
PA14_19160	rarD*	1654413	1655312	+	934		Membrane proteins
PA14_19170	yafL*	1655333	1655929	-	935	247	Cell wall / LPS / capsule
PA14_19190	sfcA*	1656387	1658081	+	936	40	Central intermediary metabolism
PA14_19205		1658203	1658661	-	937		Hypothetical, unclassified or unknown
PA14_19210		1658658	1659200	-	937		Biosynthesis of cofactors, prosthetic groups and carriers
PA14_19230	ybdG*	1659218	1660546	-	937	NA	Membrane proteins
PA14_19270		1660714	1662081	-	938	NA	Membrane proteins; Transport of small molecules
PA14_19290	srmB*	1662267	1663607	+	939	299	Transcription, RNA processing and degradation
PA14_19310		1663729	1665444	-	940	31	Transport of small molecules; Membrane proteins
PA14_19320		1665661	1666986	+	941	NA	Hypothetical, unclassified or unknown
PA14_19330		1667115	1667345	-	942	NA	Hypothetical, unclassified or unknown
PA14_19340		1667396	1670152	-	943	NA	Two-component regulatory systems
PA14_19350		1670289	1671485	-	944		Carbon compound catabolism
PA14_19360		1671482	1673239	-	944		Putative enzymes
PA14_19370	asnB*	1673280	1675049	-	944	53	Amino acid biosynthesis and metabolism
PA14_19380		1675192	1675665	+	945	454	Transcriptional regulators
PA14_19390		1675921	1676673	-	946	NA	Membrane proteins
PA14_19400	mnmC	1676774	1678738	-	947	NA	Amino acid biosynthesis and metabolism
PA14_19410		1678882	1680372	+	948	22	Hypothetical, unclassified or unknown
PA14_19430		1680525	1681709	+	949	NA	Fatty acid and phospholipid metabolism; Putative enzymes
PA14_19450		1681838	1682503	+	950	NA	Hypothetical, unclassified or unknown
PA14_19470	mqoA	1682727	1684298	-	951	NA	Central intermediary metabolism; Energy metabolism
PA14_19480		1684501	1684710	-	952	30	Hypothetical, unclassified or unknown
PA14_19490	lsfA*	1684916	1685554	+	953	15	Adaptation / Protection
PA14_19500	ssuA*	1685805	1686809	+	954	NA	Transport of small molecules
PA14_19510	ssuC*	1686813	1687637	+	954		Membrane proteins; Transport of small molecules
PA14_19520	ssuB*	1687634	1688383	+	954		Transport of small molecules
PA14_19530	ssuE*	1688537	1689130	+	955	NA	Central intermediary metabolism
PA14_19540	ssuA*	1689249	1690220	+	956	NA	Transport of small molecules
PA14_19560	ssuD	1690298	1691446	+	956		Central intermediary metabolism; Putative enzymes
PA14_19570	ssuC*	1691467	1692255	+	956		Membrane proteins; Transport of small molecules
PA14_19580	ssuB*	1692252	1693076	+	956		Transport of small molecules
PA14_19590	ssuF*	1693117	1693332	+	956		Central intermediary metabolism; Transport of small molecules
PA14_19600		1693512	1693850	-	957		Hypothetical, unclassified or unknown
PA14_19610		1693902	1694213	-	957	52	Hypothetical, unclassified or unknown
PA14_19620	folX	1694342	1694713	-	958		Biosynthesis of cofactors, prosthetic groups and carriers
PA14_19630	folE1	1694715	1695275	-	958		Biosynthesis of cofactors, prosthetic groups and carriers
PA14_19640	ydgB*	1695293	1695997	-	958	32	Putative enzymes; Biosynthesis of cofactors, prosthetic groups and carriers
PA14_19650		1696108	1696665	-	959	NA	Membrane proteins
PA14_19660	mioC*	1696945	1697397	+	960	27	Energy metabolism
PA14_19670		1697536	1698429	-	961	31	Transcriptional regulators
PA14_19680		1698525	1698914	+	962	NA	Protein secretion / Export apparatus; Membrane proteins
PA14_19690		1698901	1699587	+	962		Protein secretion / Export apparatus; Membrane proteins
PA14_19700		1699716	1700495	+	963	29	Carbon compound catabolism; Putative enzymes
PA14_19710		1700492	1701388	+	963		Putative enzymes
PA14_19720		1701487	1701780	+	964	NA	Membrane proteins
PA14_19730		1701896	1702807	+	965	NA	Putative enzymes
PA14_19740		1702924	1703694	+	966	65	Fatty acid and phospholipid metabolism; Putative enzymes
PA14_19750		1703714	1704058	-	967		Hypothetical, unclassified or unknown
PA14_19770		1704093	1705499	-	967	NA	Amino acid biosynthesis and metabolism
PA14_19800		1705590	1706333	-	968	NA	Transcriptional regulators
PA14_19810		1706618	1708375	+	969	NA	Hypothetical, unclassified or unknown
PA14_19830		1708432	1709802	+	970	NA	Hypothetical, unclassified or unknown
PA14_19850		1709952	1712435	+	971	NA	Transcriptional regulators
PA14_19860		1712442	1713254	-	972	NA	Hypothetical, unclassified or unknown
PA14_19870	ldh	1713500	1714525	+	973	NA	Amino acid biosynthesis and metabolism
PA14_19900		1714667	1715764	+	974	NA	Energy metabolism
PA14_19910	pdhB*	1715757	1716758	+	974		Energy metabolism
PA14_19920		1716776	1717888	+	974		Energy metabolism
PA14_19930		1717889	1718347	-	975		Hypothetical, unclassified or unknown
PA14_19940		1718381	1718965	-	975		Hypothetical, unclassified or unknown
PA14_19950		1719001	1719267	-	975	48	Hypothetical, unclassified or unknown
PA14_19960		1719477	1719746	+	976	NA	Hypothetical, unclassified or unknown
PA14_19970		1719866	1720084	+	977	NA	Hypothetical, unclassified or unknown
PA14_19990		1720161	1720676	+	978	NA	Transcriptional regulators
PA14_20000		1720741	1721727	+	979	23	Membrane proteins; Transcriptional regulators
PA14_20010	hasR	1721937	1724612	+	980	NA	Transport of small molecules
PA14_20020	hasAp	1724698	1725315	+	981	NA	Transport of small molecules
PA14_20030	hasD	1725533	1727323	+	982	NA	Protein secretion / Export apparatus; Transport of small molecules
PA14_20040	hasE	1727320	1728651	+	982		Protein secretion / Export apparatus
PA14_20050	hasF*	1728648	1730003	+	982		Protein secretion / Export apparatus
PA14_20060		1729996	1730283	-	983	24	Hypothetical, unclassified or unknown
PA14_20070		1730458	1730943	+	984	65	Membrane proteins
PA14_20080		1731056	1732027	+	985	NA	Antibiotic resistance and susceptibility
PA14_20100		1732031	1733203	+	985		Antibiotic resistance and susceptibility; Membrane proteins
PA14_20110		1733200	1734333	+	985		Antibiotic resistance and susceptibility; Membrane proteins
PA14_20120		1734387	1734728	+	986	24	Hypothetical, unclassified or unknown
PA14_20130	yeiE*	1734730	1735656	-	987	NA	Transcriptional regulators
PA14_20140	fpr	1735930	1736706	+	988	56	Biosynthesis of cofactors, prosthetic groups and carriers; Energy metabolism
PA14_20150	nosL	1736789	1737325	-	989		Energy metabolism
PA14_20170	nosY	1737342	1738169	-	989		Membrane proteins; Energy metabolism
PA14_20180	nosF	1738160	1739074	-	989		Energy metabolism; Transport of small molecules
PA14_20190	nosD	1739071	1740357	-	989		Transport of small molecules; Energy metabolism
PA14_20200	nosZ	1740354	1742264	-	989		Energy metabolism
PA14_20230	nosR	1742308	1744455	-	989	86	Transcriptional regulators; Membrane proteins; Energy metabolism
PA14_20240		1744684	1745097	-	990	NA	Putative enzymes
PA14_20250		1745158	1745460	+	991	NA	Antibiotic resistance and susceptibility
PA14_20260		1745467	1746162	-	992		Hypothetical, unclassified or unknown
PA14_20270	rhlG	1746215	1746985	-	992	NA	Cell wall / LPS / capsule; Fatty acid and phospholipid metabolism
PA14_20280		1747083	1747448	-	993	275	Hypothetical, unclassified or unknown
PA14_20290	algZ*	1747602	1747928	-	994	57	Transcriptional regulators
PA14_20300	phnC	1748289	1749125	+	995	50	Transport of small molecules
PA14_20320	phnD	1749178	1750182	+	995		Transport of small molecules
PA14_20330	phnE	1750250	1751044	+	995		Membrane proteins; Transport of small molecules
PA14_20350	phnF	1751065	1751787	+	995		Transcriptional regulators
PA14_20360	phnG	1751797	1752255	+	995		Transport of small molecules
PA14_20370	phnH	1752255	1752884	+	995		Transport of small molecules
PA14_20380	phnI	1752884	1753984	+	995		Transport of small molecules
PA14_20390	phnJ	1753981	1754865	+	995		Transport of small molecules
PA14_20400	phnK	1754862	1755677	+	995		Transport of small molecules
PA14_20420	phnL	1755728	1756444	+	995		Transport of small molecules
PA14_20430	phnM	1756434	1757597	+	995		Transport of small molecules
PA14_20440	phnN	1757597	1758154	+	995		Transport of small molecules
PA14_20450	phnP	1758145	1758915	+	995		Transport of small molecules
PA14_20460		1758954	1759139	-	996		Hypothetical, unclassified or unknown
PA14_20470		1759191	1759337	-	996	NA	Membrane proteins
PA14_20480		1759426	1759704	-	997	51	Membrane proteins
PA14_20491		1759897	1760415	-	998	261	Putative enzymes
PA14_20500		1760535	1760608	+	999	0	Non-coding RNA gene (tRNA)
PA14_20510		1762508	1763482	+	1000	NA	Hypothetical, unclassified or unknown
PA14_20520		1763497	1766208	+	1000		Hypothetical, unclassified or unknown
PA14_20530		1766195	1766671	+	1001	466	Hypothetical, unclassified or unknown
PA14_20550		1768003	1768341	-	1002	NA	Hypothetical, unclassified or unknown
PA3366.1	amiE_leader	1768473	1768572	+	1003	2	Non-coding RNA gene (sRNA)
PA14_20560	amiE	1768608	1769648	+	1004	140	Carbon compound catabolism
PA14_20570	amiB*	1769732	1770847	+	1004		Chaperones / Heat shock proteins
PA14_20580	amiC	1770873	1772030	+	1004		Transcriptional regulators
PA14_20590	amiR	1772027	1772617	+	1004		Transcriptional regulators
PA14_20600		1773139	1773813	+	1005	65	Hypothetical, unclassified or unknown
PA14_20610	lecB	1773860	1774207	-	1006	124	Motility / Attachment
PA14_20620		1774674	1775732	+	1007	NA	Secreted factors (toxins, enzymes, alginate)
PA14_20630		1775755	1776765	+	1007		Membrane proteins
PA14_20640		1776770	1777648	-	1008		Membrane proteins
PA14_20650	dsdA	1777705	1779051	-	1008	NA	Amino acid biosynthesis and metabolism
PA14_20670		1779377	1780618	+	1009	150	Amino acid biosynthesis and metabolism; Carbon compound catabolism
PA14_20680		1780802	1782106	+	1010	267	Membrane proteins
PA14_20690		1782148	1782759	+	1010		Hypothetical, unclassified or unknown
PA14_20700		1782763	1783554	-	1011		Membrane proteins
PA14_20720	flgN	1783583	1784053	-	1011		Protein secretion / Export apparatus
PA14_20730	flgM	1784108	1784431	-	1011	30	Transcriptional regulators
PA14_20740	flgA	1784576	1785274	-	1012	72	Motility / Attachment
PA14_20750		1785406	1786338	+	1013	113	Adaptation / Protection; Chemotaxis
PA14_20760	cheR*	1786415	1787239	+	1014	200	Adaptation / Protection; Chemotaxis
PA14_20770		1787554	1787859	+	1015	40	Transcriptional regulators; Motility / Attachment; Two-component regulatory systems
PA14_20780		1787861	1789576	+	1015		Transcriptional regulators; Two-component regulatory systems
PA14_20800		1789642	1789992	+	1016	57	Two-component regulatory systems; Motility / Attachment
PA14_20810	recQ	1790076	1792214	+	1017	19	DNA replication, recombination, modification and repair
PA14_20820		1792303	1793472	+	1018	19	Two-component regulatory systems; Motility / Attachment
PA14_20840		1793623	1794639	+	1019	NA	Membrane proteins
PA14_20850	slyA*	1794757	1795191	+	1020	26	Transcriptional regulators
PA14_20860		1795468	1797513	+	1021	54	Protein secretion / Export apparatus; Membrane proteins
PA14_20870		1797521	1799707	-	1022	NA	Cell wall / LPS / capsule; Membrane proteins; Secreted factors (toxins, enzymes, alginate)
PA14_20880		1799776	1800066	+	1023	24	Hypothetical, unclassified or unknown
PA14_20890	rfaD	1800156	1801154	+	1024	19	Cell wall / LPS / capsule
PA14_20900		1801165	1802331	-	1025	NA	Membrane proteins; Transport of small molecules
PA14_20920		1802423	1803175	-	1026	NA	Hypothetical, unclassified or unknown
PA14_20940		1803293	1803532	-	1027		Fatty acid and phospholipid metabolism
PA14_20950	fabH2	1803546	1804538	-	1027		Fatty acid and phospholipid metabolism
PA14_20960		1804542	1804967	-	1027		Putative enzymes
PA14_20970	cyp23	1804964	1806220	-	1027		Adaptation / Protection; Carbon compound catabolism
PA14_20980		1806213	1807127	-	1027		Putative enzymes
PA14_21000		1807129	1808457	-	1027		Hypothetical, unclassified or unknown
PA14_21010		1808454	1809620	-	1027		Energy metabolism; Putative enzymes
PA14_21020		1809617	1816675	-	1027	140	Biosynthesis of cofactors, prosthetic groups and carriers; Adaptation / Protection
PA14_21030		1817157	1817762	+	1028	108	Translation, post-translational modification and degradation; Cell wall / LPS / capsule
PA14_21040		1818107	1818994	-	1029		Putative enzymes
PA14_21050		1819004	1820782	-	1029		Putative enzymes
PA14_21060		1820779	1821654	-	1029	NA	Hypothetical, unclassified or unknown
PA14_21070		1822080	1822778	+	1030	NA	Transcriptional regulators
PA14_21080	toxR*	1822786	1823700	-	1031	NA	Transcriptional regulators
PA14_21090		1823789	1824244	+	1032	NA	Membrane proteins
PA14_21110	plcN	1824476	1826554	+	1033	NA	Secreted factors (toxins, enzymes, alginate)
PA14_21120		1826612	1827112	-	1034	NA	Hypothetical, unclassified or unknown
PA14_21130		1827178	1827906	-	1035	44	Membrane proteins
PA14_21140		1828013	1828783	-	1036		Membrane proteins; Transport of small molecules
PA14_21150		1828780	1829613	-	1036		Membrane proteins; Transport of small molecules
PA14_21160		1829607	1830410	-	1036		Transport of small molecules
PA14_21175		1830407	1831414	-	1036	NA	Transport of small molecules
PA14_21180		1831413	1832303	+	1037	NA	Fatty acid and phospholipid metabolism; Putative enzymes
PA14_21190		1832307	1834664	-	1038	NA	Membrane proteins
PA14_21210		1834819	1836474	+	1039	NA	Membrane proteins
PA14_21220		1836543	1836998	-	1040	51	Hypothetical, unclassified or unknown
PA14_21230	hepA	1837281	1840133	-	1041	12	Transcription, RNA processing and degradation
PA14_21240		1840369	1840677	+	1042	68	Hypothetical, unclassified or unknown
PA14_21250	alkB	1840731	1841333	+	1042		DNA replication, recombination, modification and repair
PA3305.1	phrS	1841701	1841913	+	1043	444	Non-coding RNA gene (sRNA)
PA14_21260		1841740	1841853	+	1044	28	Hypothetical, unclassified or unknown
PA14_21280		1842061	1844055	+	1045	21	Membrane proteins
PA3304.1	P18	1844065	1844199	+	1046	NA	Non-coding RNA gene (sRNA)
PA14_21290		1844273	1845130	+	1047	NA	Membrane proteins
PA14_21300		1845111	1846286	-	1048	74	Membrane proteins; Transport of small molecules
PA14_21310	phaJ1	1846437	1846907	-	1049		Fatty acid and phospholipid metabolism; Putative enzymes
PA14_21320		1846904	1847854	-	1049	29	Fatty acid and phospholipid metabolism; Putative enzymes
PA14_21340	fadD2	1848101	1849789	+	1050	48	Fatty acid and phospholipid metabolism
PA14_21370	fadD1	1850024	1851712	+	1051	94	Fatty acid and phospholipid metabolism
PA14_21380		1851742	1852044	+	1052	315	Hypothetical, unclassified or unknown
PA14_21400	hrpA	1852220	1856200	+	1053	NA	DNA replication, recombination, modification and repair; Transcription, RNA processing and degradation
PA14_21410	phoA	1856273	1857703	-	1054	NA	Central intermediary metabolism
PA14_21440		1857908	1858345	+	1055	31	Nucleotide biosynthesis and metabolism; Putative enzymes
PA14_21450		1858574	1860640	+	1056	NA	Hypothetical, unclassified or unknown
PA14_21460		1860650	1861465	+	1056		Hypothetical, unclassified or unknown
PA14_21470		1861405	1861983	+	1056		Hypothetical, unclassified or unknown
PA14_21480		1862506	1863060	+	1057	NA	Hypothetical, unclassified or unknown
PA14_21490		1863075	1865723	+	1058	NA	Hypothetical, unclassified or unknown
PA14_21510		1865762	1866175	-	1059	21	Hypothetical, unclassified or unknown
PA14_21520		1866255	1866758	+	1060	NA	Biosynthesis of cofactors, prosthetic groups and carriers
PA14_21530		1866762	1867277	-	1061	NA	Hypothetical, unclassified or unknown
PA14_21540	fabH-2*	1867837	1868889	+	1062	23	Fatty acid and phospholipid metabolism
PA14_21550		1868892	1869503	+	1062		Transcriptional regulators
PA14_21560		1869497	1869736	+	1062		Hypothetical, unclassified or unknown
PA14_21570		1870142	1870456	+	1063	44	Hypothetical, unclassified or unknown
PA14_21580		1870475	1871329	+	1063		Hypothetical, unclassified or unknown
PA14_21590		1871326	1872060	+	1063		Hypothetical, unclassified or unknown
PA14_21600		1872063	1872653	+	1063		Membrane proteins
PA14_21610	oprO	1872900	1874216	+	1064	NA	Transport of small molecules
PA14_21620	oprP	1874675	1875997	+	1065	NA	Transport of small molecules
PA14_21630		1876166	1876465	+	1066	24	Membrane proteins
PA14_21640		1876590	1877402	+	1067	NA	Biosynthesis of cofactors, prosthetic groups and carriers; Putative enzymes
PA14_21650		1877635	1878057	+	1068	133	Hypothetical, unclassified or unknown
PA14_21660		1878054	1878383	+	1068		Membrane proteins
PA14_21670		1878462	1878749	-	1069	-405	Hypothetical, unclassified or unknown
PA14_21680		1878700	1879299	+	1070	NA	Hypothetical, unclassified or unknown
PA14_21690	lhr1*	1879368	1883714	+	1071	513	DNA replication, recombination, modification and repair
PA14_21700		1883722	1887201	-	1072	NA	Two-component regulatory systems
PA14_21710		1887467	1888054	+	1073	16	Translation, post-translational modification and degradation
PA14_21720		1888121	1888975	+	1074	32	Transcriptional regulators
PA14_21730	fecA*	1889072	1891237	+	1075	NA	Membrane proteins; Transport of small molecules
PA14_21750		1891412	1893286	+	1076	41	Fatty acid and phospholipid metabolism; Membrane proteins
PA14_21760	capB	1893347	1893556	-	1077	151	Transcriptional regulators; Adaptation / Protection
PA14_21770	sugE*	1893771	1894085	-	1078	NA	Membrane proteins; Transport of small molecules
PA14_21780		1894225	1895160	-	1079	NA	Membrane proteins; Transport of small molecules
PA14_21790	rdgC	1895247	1896167	-	1080	NA	DNA replication, recombination, modification and repair
PA14_21800		1896332	1896404	+	1081	NA	Non-coding RNA gene (tRNA)
PA14_21810		1896424	1896497	+	1081		Non-coding RNA gene (tRNA)
PA14_21820	fkpA*	1896757	1897518	+	1082	44	Translation, post-translational modification and degradation; Chaperones / Heat shock proteins
PA14_21830		1897888	1898319	+	1083	74	Hypothetical, unclassified or unknown
PA14_21840		1898307	1899053	-	1084	34	Membrane proteins
PA14_21850		1899157	1899468	+	1085	16	Transcriptional regulators
PA14_21860		1899826	1900305	+	1086	NA	Hypothetical, unclassified or unknown
PA14_21870		1900319	1902124	-	1087	456	Putative enzymes
PA14_21880	tsp	1902163	1904259	-	1088	23	Translation, post-translational modification and degradation
PA14_21890	qor*	1904389	1905351	+	1089	86	Energy metabolism; Putative enzymes
PA14_21900		1905418	1905996	-	1090		Putative enzymes
PA14_21910		1906068	1907063	-	1090		Transport of small molecules
PA14_21920		1907066	1907863	-	1090		Membrane proteins; Transport of small molecules
PA14_21930		1907850	1908689	-	1090		Membrane proteins; Transport of small molecules
PA14_21940		1908686	1909495	-	1090		Hypothetical, unclassified or unknown
PA14_21960		1909550	1910608	-	1090	173	Transport of small molecules
PA14_21970		1910972	1911688	+	1091	161	Transcriptional regulators
PA14_21980		1911754	1912305	+	1092	NA	Translation, post-translational modification and degradation
PA14_21990		1912348	1913637	-	1093	19	Amino acid biosynthesis and metabolism
PA14_22000	rluA	1913806	1914441	-	1094	NA	Transcription, RNA processing and degradation
PA14_22010	minE	1914545	1914799	-	1095		Cell division
PA14_22020	minD	1914796	1915611	-	1095	47	Cell division
PA14_22040	minC	1915673	1916464	-	1096	22	Cell division
PA14_22050	htrB	1916624	1917562	+	1097	NA	Cell wall / LPS / capsule
PA14_22060		1917630	1918799	+	1097		Fatty acid and phospholipid metabolism
PA14_22075		1918863	1919495	-	1098	10	Hypothetical, unclassified or unknown
PA14_22080		1922000	1922695	-	1099	25	Hypothetical, unclassified or unknown
PA14_22090		1923032	1924132	-	1100	NA	Hypothetical, unclassified or unknown
PA14_22100		1926578	1927303	-	1101	NA	Hypothetical, unclassified or unknown
PA14_22110		1927460	1928419	-	1102	NA	Hypothetical, unclassified or unknown
PA14_22120		1929042	1931366	-	1103	NA	Hypothetical, unclassified or unknown
PA14_22130		1931382	1932050	-	1104	NA	Hypothetical, unclassified or unknown
PA14_22140		1933020	1933820	-	1105	NA	Hypothetical, unclassified or unknown
PA14_22160		1934355	1934861	-	1106	NA	Hypothetical, unclassified or unknown
PA14_22180		1934977	1935117	-	1107		Hypothetical, unclassified or unknown
PA14_22190		1935114	1935500	-	1107	29	Hypothetical, unclassified or unknown
PA14_22210		1935570	1935905	-	1108		Hypothetical, unclassified or unknown
PA14_22220		1935907	1936104	-	1108	NA	Hypothetical, unclassified or unknown
PA14_22230		1936671	1936868	-	1109	NA	Hypothetical, unclassified or unknown
PA14_22240		1937290	1937691	-	1110	NA	Hypothetical, unclassified or unknown
PA14_22250		1937791	1938417	-	1111		Hypothetical, unclassified or unknown
PA14_22260		1938450	1938800	-	1111	NA	Hypothetical, unclassified or unknown
PA14_22270		1939714	1941291	-	1112	NA	Hypothetical, unclassified or unknown
PA14_22280		1941322	1941585	-	1113	NA	Transcriptional regulators
PA14_22290	vacJ	1941725	1942528	-	1114		Cell wall / LPS / capsule
PA14_22310		1942532	1943893	-	1114	26	Hypothetical, unclassified or unknown
PA14_22320		1944036	1944257	-	1115	NA	Membrane proteins
PA14_22330		1944551	1945408	+	1116	358	Adaptation / Protection; Transport of small molecules
PA14_22340	yjcH*	1945626	1945937	+	1117	39	Membrane proteins
PA14_22350	actP*	1945934	1947589	+	1117		Membrane proteins; Transport of small molecules
PA14_22370		1947679	1949478	+	1117		Two-component regulatory systems
PA14_22380		1949475	1950101	+	1117		DNA replication, recombination, modification and repair; Putative enzymes
PA14_22400		1950210	1950368	+	1118	54	Membrane proteins
PA14_22410		1950645	1951769	+	1119	NA	Hypothetical, unclassified or unknown
PA14_22420		1951802	1952068	-	1120	NA	Hypothetical, unclassified or unknown
PA14_22440	bapA*	1952350	1954182	-	1121		Membrane proteins; Transport of small molecules
PA14_22450	ppiA	1954245	1954808	-	1121	183	Translation, post-translational modification and degradation; Chaperones / Heat shock proteins
PA14_22460		1954790	1955617	-	1122		Putative enzymes
PA14_22470		1955624	1956553	-	1122	NA	Transcriptional regulators
PA14_22480		1956753	1957070	+	1123	NA	Hypothetical, unclassified or unknown
PA14_22490	acpD	1957217	1957858	+	1124	NA	Fatty acid and phospholipid metabolism
PA14_22500		1958113	1958847	-	1125	NA	Translation, post-translational modification and degradation
PA14_22510		1958941	1959333	-	1126	NA	Hypothetical, unclassified or unknown
PA14_22520		1959439	1960494	-	1127		Hypothetical, unclassified or unknown
PA14_22530	gst2*	1960424	1961041	-	1127	NA	Translation, post-translational modification and degradation
PA14_22540	wrbA*	1961117	1961671	-	1128	50	Energy metabolism
PA14_22550		1961914	1962726	+	1129	198	Transcriptional regulators
PA14_22560		1962803	1963696	-	1130		Membrane proteins
PA14_22570	csaA	1963706	1964041	-	1130		Protein secretion / Export apparatus; Chaperones / Heat shock proteins
PA14_22580		1964106	1964870	-	1130	20	Transcriptional regulators
PA14_22590		1965017	1965829	+	1131	NA	Hypothetical, unclassified or unknown
PA14_22600	grtA*	1965826	1966881	+	1131		Cell wall / LPS / capsule
PA14_22620	cyaB	1966871	1968262	-	1132	84	Putative enzymes; Adaptation / Protection
PA14_22630		1968479	1968796	-	1133	22	Membrane proteins
PA14_22640		1968939	1969952	+	1134	51	Transcriptional regulators
PA14_22650		1969975	1970619	-	1135		Transport of small molecules
PA14_22660		1970616	1971554	-	1135		Membrane proteins
PA14_22670	yrbF*	1971556	1972350	-	1135		Transport of small molecules
PA14_22680	yrbE*	1972347	1973492	-	1135	0	Membrane proteins; Transport of small molecules
PA14_22690	trkH	1973559	1975013	-	1136	28	Membrane proteins; Transport of small molecules
PA14_22700	ykgJ*	1975171	1975542	+	1137	NA	Transport of small molecules
PA14_22710	ydjA*	1975607	1976167	+	1137		Energy metabolism
PA14_22720		1976148	1976624	-	1138	NA	Hypothetical, unclassified or unknown
PA14_22730		1976668	1978005	-	1139	NA	Two-component regulatory systems
PA14_22740		1978120	1978560	-	1140	NA	Transport of small molecules
PA14_22760	cpxR	1978689	1979366	-	1141		Transcriptional regulators; Two-component regulatory systems
PA14_22770		1979377	1979745	-	1141	NA	Hypothetical, unclassified or unknown
PA14_22780	yciI	1979921	1980220	-	1142		Putative enzymes
PA14_22800	yciB	1980222	1980809	-	1142	23	Cell division; Membrane proteins
PA14_22820	yciV*	1981024	1981911	+	1143	173	Amino acid biosynthesis and metabolism
PA14_22830	yciO*	1981908	1982537	+	1143		Translation, post-translational modification and degradation
PA14_22840	ypuG*	1982710	1983462	+	1144	NA	Hypothetical, unclassified or unknown
PA14_22860		1983607	1984599	+	1145	26	Transcriptional regulators
PA14_22870		1984681	1985211	+	1146	NA	Hypothetical, unclassified or unknown
PA14_22880		1985296	1985508	+	1147	NA	Hypothetical, unclassified or unknown
PA14_22890	gapA	1985515	1986519	-	1148	31	Energy metabolism; Carbon compound catabolism
PA14_22910	edd	1986649	1988475	+	1149	86	Energy metabolism; Carbon compound catabolism
PA14_22930	glk	1988578	1989573	+	1150	40	Energy metabolism; Carbon compound catabolism
PA14_22940	gltR	1989608	1990336	+	1150		Transcriptional regulators; Two-component regulatory systems
PA14_22960		1990360	1991781	+	1150		Two-component regulatory systems
PA14_22980	gltB*	1992306	1993568	+	1151	44	Transport of small molecules
PA14_22990	gltF*	1993669	1994601	+	1151		Transport of small molecules
PA14_23000	gltG*	1994594	1995439	+	1151		Transport of small molecules
PA14_23010	gltK	1995472	1996632	+	1151		Transport of small molecules
PA14_23030	oprB	1996676	1998040	+	1151		Transport of small molecules
PA14_23050		1998255	1999106	+	1152	49	Putative enzymes
PA14_23060	hexR	1999115	1999972	-	1153	46	Carbon compound catabolism; Transcriptional regulators
PA14_23070	zwf	2000159	2001628	+	1154	43	Energy metabolism; Carbon compound catabolism
PA14_23080	pgl	2001615	2002331	+	1154		Central intermediary metabolism
PA14_23090	edaA*	2002349	2003011	+	1154		Central intermediary metabolism; Carbon compound catabolism
PA14_23100	mutT*	2003101	2003538	-	1155	NA	DNA replication, recombination, modification and repair
PA14_23110	yciL*	2003686	2004846	+	1156	96	Translation, post-translational modification and degradation
PA14_23120		2004939	2005316	+	1157	22	Hypothetical, unclassified or unknown
PA14_23130		2005423	2006346	-	1158	81	Two-component regulatory systems
PA14_23160	gltS	2006575	2007789	-	1159		Transport of small molecules
PA14_23170	hutG*	2007828	2008763	-	1159		Amino acid biosynthesis and metabolism
PA14_23190		2008779	2009507	-	1159	NA	Transcriptional regulators
PA14_23200	yciK*	2009666	2010406	-	1160		Putative enzymes
PA14_23210		2010471	2011151	-	1160		Putative enzymes
PA14_23220	ubiG	2011148	2011846	-	1160	59	Energy metabolism; Biosynthesis of cofactors, prosthetic groups and carriers
PA14_23240		2011997	2013331	-	1161	29	Putative enzymes
PA14_23250	mtnA	2013441	2014517	+	1162	29	Translation, post-translational modification and degradation
PA14_23260	gyrA	2014754	2017519	+	1163	81	DNA replication, recombination, modification and repair
PA14_23270	serC	2017607	2018692	+	1164	NA	Amino acid biosynthesis and metabolism; Biosynthesis of cofactors, prosthetic groups and carriers
PA14_23280	pheA	2018692	2019789	+	1164		Amino acid biosynthesis and metabolism
PA14_23290	hisC2	2019858	2020967	+	1164		Amino acid biosynthesis and metabolism
PA14_23310		2020960	2023200	+	1164		Hypothetical, unclassified or unknown
PA14_23320	cmk	2023200	2023889	+	1164		Nucleotide biosynthesis and metabolism
PA14_23330	rpsA	2024157	2025836	+	1165	212	Translation, post-translational modification and degradation
PA14_23340	ihfB	2025973	2026257	+	1166	37	Translation, post-translational modification and degradation; Transcription, RNA processing and degradation; DNA replication, recombination, modification and repair
PA14_23350	orfA	2026291	2026590	+	1167	NA	Cell wall / LPS / capsule
PA14_23360	wzz	2026846	2027928	+	1168	19	Cell wall / LPS / capsule
PA14_23370	orfK	2028084	2029220	+	1169	101	Putative enzymes; Cell wall / LPS / capsule
PA14_23380	orfH	2029301	2030569	+	1170	207	Putative enzymes; Cell wall / LPS / capsule
PA14_23390	orfE	2030647	2031909	+	1171	NA	Putative enzymes; Cell wall / LPS / capsule
PA14_23400		2031887	2033236	+	1171		Cell wall / LPS / capsule
PA14_23410	orfJ	2033233	2034075	+	1172	NA	Cell wall / LPS / capsule
PA14_23420		2034189	2036357	+	1173	4	Cell wall / LPS / capsule
PA14_23430		2036366	2038018	+	1173		Cell wall / LPS / capsule
PA14_23440	orfL	2038087	2039199	+	1174	NA	Cell wall / LPS / capsule
PA14_23450	orfM	2039196	2040149	+	1174		Cell wall / LPS / capsule
PA14_23460	orfN	2040149	2041165	+	1174		Membrane proteins; Cell wall / LPS / capsule
PA14_23470	wbpM	2041610	2043607	+	1175	97	Putative enzymes; Membrane proteins; Cell wall / LPS / capsule
PA14_23480		2043798	2044127	+	1176	NA	DNA replication, recombination, modification and repair
PA14_23490		2044203	2044275	-	1177	5	Non-coding RNA gene (tRNA)
PA14_23500	tyrB	2044344	2045540	-	1178	75	Amino acid biosynthesis and metabolism; Putative enzymes
PA14_23510	uvrB	2045728	2047740	+	1179	51	DNA replication, recombination, modification and repair
PA14_23520		2047744	2049243	-	1180		Membrane proteins; Transport of small molecules
PA14_23530	mdr*	2049293	2050360	-	1180	NA	Transport of small molecules
PA14_23540	act	2050430	2051350	+	1181	NA	Transcriptional regulators
PA14_23560	gltx	2051388	2052872	+	1182	41	Translation, post-translational modification and degradation
PA3133.1	tRNA-Glu	2053074	2053149	+	1183	NA	Non-coding RNA gene (tRNA)
PA3133.2	tRNA-Ala	2053198	2053273	+	1184	170	Non-coding RNA gene (tRNA)
PA14_23570		2053367	2053439	+	1185	92	Non-coding RNA gene (tRNA)
PA14_23580		2053489	2053561	+	1185		Non-coding RNA gene (tRNA)
PA14_23590		2053723	2054265	+	1186	10	Transcriptional regulators
PA14_23610		2054277	2055134	+	1186		Putative enzymes
PA14_23620	kdgA	2055247	2055894	+	1187	55	Central intermediary metabolism; Carbon compound catabolism
PA14_23630		2055894	2056331	+	1187		Fatty acid and phospholipid metabolism
PA14_23640		2056424	2057383	+	1188	24	Translation, post-translational modification and degradation
PA14_23650	ygfF*	2057398	2058144	-	1189		Putative enzymes
PA14_23670		2058161	2058964	-	1189	23	Antibiotic resistance and susceptibility
PA14_23680	ibpA	2059122	2059571	+	1190	17	Chaperones / Heat shock proteins
PA14_23690		2059615	2060943	-	1191	NA	Protein secretion / Export apparatus
PA14_23700		2061055	2061966	+	1192	81	Transcriptional regulators
PA14_23720		2062046	2062423	+	1193	NA	Translation, post-translational modification and degradation
PA14_23730		2062516	2063409	-	1194	NA	Transcriptional regulators
PA14_23750	leuC	2063572	2064996	+	1195	43	Amino acid biosynthesis and metabolism
PA14_23760	leuD	2065008	2065646	+	1195		Amino acid biosynthesis and metabolism
PA14_23770	yafE*	2065916	2066479	+	1196	NA	Biosynthesis of cofactors, prosthetic groups and carriers
PA14_23790	leuB	2066538	2067620	+	1197	115	Amino acid biosynthesis and metabolism
PA14_23800	asd	2067690	2068802	+	1198	60	Amino acid biosynthesis and metabolism
PA14_23810		2068904	2069914	+	1198		Amino acid biosynthesis and metabolism
PA14_23830	fimV	2070083	2072857	+	1199	114	Membrane proteins; Motility / Attachment
PA14_23840	truA	2072879	2073736	+	1199		Translation, post-translational modification and degradation
PA14_23850	trpF	2073825	2074460	+	1199		Amino acid biosynthesis and metabolism
PA14_23860	accD	2074729	2075601	+	1200	67	Fatty acid and phospholipid metabolism
PA14_23880	folC	2075598	2076887	+	1200		Biosynthesis of cofactors, prosthetic groups and carriers
PA14_23890		2076891	2077538	+	1200		Cell division
PA14_23900	cvpA	2077612	2078154	+	1201	25	Membrane proteins; Adaptation / Protection
PA14_23920	purF	2078376	2079881	+	1202	NA	Amino acid biosynthesis and metabolism; Nucleotide biosynthesis and metabolism
PA14_23930	metZ	2079898	2081109	+	1202		Amino acid biosynthesis and metabolism
PA14_23950		2081106	2081873	+	1202		Putative enzymes
PA14_23970	xcpQ	2081960	2083936	-	1203		Protein secretion / Export apparatus
PA14_23980	xcpP	2083941	2084648	-	1203	67	Protein secretion / Export apparatus
PA14_23990	xcpR	2084868	2086376	+	1204	135	Protein secretion / Export apparatus
PA14_24010	xcpS	2086376	2087593	+	1204		Protein secretion / Export apparatus
PA14_24020	xcpT	2087598	2088044	+	1204		Protein secretion / Export apparatus
PA14_24040	xcpU	2088051	2088569	+	1204		Protein secretion / Export apparatus
PA14_24050	xcpV	2088566	2088955	+	1204		Protein secretion / Export apparatus
PA14_24060	xcpW	2088952	2089665	+	1204		Protein secretion / Export apparatus
PA14_24070	xcpX	2089662	2090663	+	1204		Protein secretion / Export apparatus
PA14_24080	xcpY	2090660	2091808	+	1204		Protein secretion / Export apparatus
PA14_24100	xcpZ	2091810	2092334	+	1204		Protein secretion / Export apparatus
PA14_24110		2092473	2092545	+	1205	NA	Non-coding RNA gene (tRNA)
PA14_24120		2092565	2092638	+	1205		Non-coding RNA gene (tRNA)
PA14_24130		2092756	2092829	+	1205		Non-coding RNA gene (tRNA)
PA14_24140		2093120	2094157	-	1206		Transcriptional regulators
PA14_24150		2094154	2095272	-	1206	198	Hypothetical, unclassified or unknown
PA14_24170	fadH1	2095487	2097526	+	1207	NA	Fatty acid and phospholipid metabolism
PA14_24180		2097863	2099302	+	1208	53	Hypothetical, unclassified or unknown
PA14_24190		2099307	2100239	+	1208		Amino acid biosynthesis and metabolism
PA14_24210		2100240	2101205	-	1209	0	Hypothetical, unclassified or unknown
PA14_24220	ppnK	2101330	2102217	+	1210	NA	Hypothetical, unclassified or unknown
PA14_24230		2102217	2103197	+	1210		Hypothetical, unclassified or unknown
PA14_24240		2103194	2104054	+	1210		Membrane proteins
PA14_24245		2104138	2104401	+	1211	23	Hypothetical, unclassified or unknown
PA14_24260		2104434	2105234	+	1211		Hypothetical, unclassified or unknown
PA14_24270	pepN	2105253	2107910	+	1211		Translation, post-translational modification and degradation
PA14_24290	gbt	2108357	2110321	+	1212	NA	Amino acid biosynthesis and metabolism
PA14_24300		2110380	2111747	+	1212		Hypothetical, unclassified or unknown
PA14_24310		2111927	2113024	+	1213	38	Hypothetical, unclassified or unknown
PA14_24330		2113036	2115417	+	1213		Motility / Attachment; Membrane proteins
PA14_24340		2115489	2116784	-	1214		Two-component regulatory systems
PA14_24350	colR*	2116781	2117452	-	1214	NA	Transcriptional regulators; Two-component regulatory systems
PA14_24360		2117776	2120700	+	1215	NA	Hypothetical, unclassified or unknown
PA14_24370		2120707	2121786	-	1216		Hypothetical, unclassified or unknown
PA14_24380		2121840	2123471	-	1216		Hypothetical, unclassified or unknown
PA14_24390		2123468	2125228	-	1216		Putative enzymes
PA14_24400		2125225	2126247	-	1216		Protein secretion / Export apparatus
PA14_24410		2126240	2126734	-	1216		Hypothetical, unclassified or unknown
PA14_24420		2126731	2127669	-	1216		Hypothetical, unclassified or unknown
PA14_24430	moxR*	2127680	2128660	-	1216	99	Putative enzymes
PA14_24440		2129153	2129770	+	1217	195	Fatty acid and phospholipid metabolism
PA14_24445	gdhB	2130044	2134906	+	1218	70	Amino acid biosynthesis and metabolism
PA14_24480	pelA	2135468	2138314	+	1219	NA	Cell wall / LPS / capsule
PA14_24490	pelB	2138292	2141873	+	1219		Cell wall / LPS / capsule
PA14_24500	pelC	2141913	2142431	+	1219		Cell wall / LPS / capsule
PA14_24510	pelD	2142437	2143804	+	1219		Cell wall / LPS / capsule
PA14_24530	pelE	2143782	2144771	+	1219		Cell wall / LPS / capsule
PA14_24550	pelF	2144768	2146291	+	1219		Cell wall / LPS / capsule
PA14_24560	pelG	2146293	2147663	+	1219		Cell wall / LPS / capsule
PA14_24570		2147704	2147934	-	1220	56	Hypothetical, unclassified or unknown
PA14_24580		2148060	2148536	+	1221	102	Hypothetical, unclassified or unknown
PA14_24590		2148574	2149050	+	1221		Hypothetical, unclassified or unknown
PA14_24600		2149167	2151071	-	1222	77	Amino acid biosynthesis and metabolism
PA14_24610		2151239	2152240	-	1223	NA	Putative enzymes
PA14_24620		2152312	2153292	-	1224	301	Hypothetical, unclassified or unknown
[truncated: 4,019 more rows]
