# Supplementary material for: Elucidation of Sigma Factor-Associated Networks in Pseudomonas aeruginosa Reveals a Modular Architecture with Limited and Function-Specific Crosstalk
Source: PLoS Pathog. 2015 Mar 17;11(3):e1004744. doi: 10.1371/journal.ppat.1004744 (PMC4362757; doi:10.1371/journal.ppat.1004744)
Supplement: S5 Table — (XLSX) [file ppat.1004744.s009.xlsx]

## Sheet: ChIP-seq
Table S5. Sigma facor-dependent enrichment of promoter regions by ChIP-seq and Motif search
This sheet lists the ChIP-seq promoter enrichment. Details on the accepted motif hits are shown on the next sheet, Motif search.
		AlgU					FecI					FecI2					FliA					FpvI					PvdS					RpoH					RpoN					RpoS						SigX
		Replicate #1		Replicate #2			Replicate #1		Replicate #2			Replicate #1		Replicate #2			Replicate #1		Replicate #2			Replicate #1		Replicate #2			Replicate #1		Replicate #2			Replicate #1		Replicate #2			Replicate #1		Replicate #2			Replicate #1		Replicate #2		ChIP-chip*****		Replicate #1
PA14 ID*	Gene name**	Enrichment***	P value***	Enrichment***	P value***	considered as positive****	Enrichment***	P value***	Enrichment***	P value***	considered as positive****	Enrichment***	P value***	Enrichment***	P value***	considered as positive****	Enrichment***	P value***	Enrichment***	P value***	considered as positive****	Enrichment***	P value***	Enrichment***	P value***	considered as positive****	Enrichment***	P value***	Enrichment***	P value***	considered as positive****	Enrichment***	P value***	Enrichment***	P value***	considered as positive****	Enrichment***	P value***	Enrichment***	P value***	considered as positive****	Enrichment***	P value***	Enrichment***	P value***	considered	considered as positive****	Enrichment***	P value***
PA0296-PA0297	P1			3.65185	5.3827e-09	no			4.84485	3.30454e-05	no	3.91768	0.0030456			no			7.51618	7.86488e-29	no					no			4.53154	3.58929e-06	no	3.76352	0.00704553	4.11246	2.07043e-07	yes			3.31728	0.000208366	no					no	no
PA0826.2	ssrA					no					no					no			14.2569	7.48695e-08	no					no			4.78991	4.66659e-22	no	9.1262	6.35331e-27	3.73213	9.74853e-05	yes			3.86375	3.04789e-07	no	5.61778	0.0225424			no	no
PA0836.1	P5					no					no					no					no					no					no					no					no					no	no
PA0887.1	P7					no					no					no			4.99332	3.22849e-05	no					no			3.53812	0.0385478	no	4.28794	8.22243e-05			no	25.9928	0.0935406	7.7275	6.48624e-39	yes			3.759	0.00302693	no	no	8.57419	9.40886e-05
PA1030.1	P8					no			3.8962	0.0396278	no	5.35171	0.00258226			no			11.6318	3.82825e-09	no					no					no	5.27832	0.000439547			no			4.99332	3.3495e-07	no			3.58128	0.000258226	no	no
PA1052-PA1053	sRNA622					no					no					no					no					no					no					no					no					no	no
PA1324.1	P9					no					no					no					no					no					no					no					no					no	no	4.78991	0.00222331
PA14_00010	dnaA			3.8962	0.0060942	no					no					no	4.99332	3.83566e-07	7.56846	7.43094e-45	yes					no			5.57897	4.23643e-23	no	4.85678	0.000428783			no			3.48222	4.98884e-06	no					yes	yes
PA14_00020	dnaN					no					no					no					no					no					no					no					no					no	no
PA14_00030	recF					no					no					no			5.31474	0.00267704	no					no					no					no			3.45815	0.042658	no					no	no
PA14_00050	gyrB					no					no					no					no					no					no					no					no					no	no
PA14_00060						no					no	6.62866	0.00809606			no			4.89561	0.0028063	no					no			3.78424	0.077009	no	5.25367	0.000636796	3.43426	0.0340409	no	6.9163	0.0643586	4.16986	9.28966e-07	no					no	no	14.7232	3.4435e-20
PA14_00070						no					no	6.62866	0.00809606			no					no					no			3.78424	0.077009	no	5.25367	0.000636796	3.43426	0.0340409	no	6.9163	0.0643586	4.16986	9.28966e-07	no					no	no	6.32335	0.000679204
PA14_00080						no					no	6.62866	0.00809606			no					no					no			3.78424	0.077009	no	5.25367	0.000636796	3.43426	0.0340409	no	6.9163	0.0643586	4.16986	9.28966e-07	no					no	no	6.32335	0.000679204
PA14_00090	glyS					no					no	8.22492	0.0397955			no			6.15368	0.042658	no					no					no	3.73213	0.0399025			no					no					no	no
PA14_00100	glyQ					no					no					no					no					no					no					no					no					no	no
PA14_00110	tag					no					no					no					no					no					no	3.73213	0.0399025			no					no					no	no
PA14_00120						no					no					no			7.21379	2.94443e-05	no					no			4.25749	0.00384975	no					no					no					no	no
PA14_00130						no					no					no			7.21379	2.94443e-05	no					no			4.25749	0.00384975	no					no					no					no	no
PA14_00140						no					no					no			7.21379	2.94443e-05	no					no			4.25749	0.00384975	no					no					no					no	no
PA14_00150				3.65185	5.02343e-05	no					no					no			5.31474	0.00702585	no					no			3.86375	0.000457089	no					no					no					no	no
PA14_00160						no					no					no					no					no					no					no					no					no	no
PA14_00170	trkA					no					no					no					no					no					no					no					no					yes	yes
PA14_00180	sun*					no					no					no					no					no					no					no					no					no	no
PA14_00190	fmt			3.81552	0.00568751	no					no					no			6.49819	9.52797e-05	no					no					no	5.35171	0.0377209			no					no					no	no	5.63264	0.0454988
PA14_00200	def			3.81552	0.00568751	no					no					no			6.49819	9.52797e-05	no					no					no	5.35171	0.0377209			no					no					no	no	5.63264	0.0454988
PA14_00210				3.81552	0.00568751	no					no					no			6.49819	9.52797e-05	no					no					no	5.35171	0.0377209			no					no					no	no	5.63264	0.0454988
PA14_00230	smf*					no					no					no					no					no					no					no					no					no	no
PA14_00240						no					no					no					no					no					no					no					no					no	no
PA14_00250	qor					no					no					no					no					no					no					no					no					no	no
PA14_00280	hemF					no					no					no					no					no					no					no					no					no	no
PA14_00290	aroE					no					no					no					no					no					no					no					no					no	no
PA14_00300	plcB					no					no			4.37717	0.0243781	no					no					no					no					no	5.85634	0.0909853			no					yes	yes
PA14_00310						no					no					no					no					no					no					no					no					no	no
PA14_00320						no					no					no					no					no					no					no					no					no	no
PA14_00340						no					no					no					no					no					no					no					no					no	no
PA14_00360						no					no					no					no					no					no					no					no					no	no
PA14_00380	betC					no	3.65185	0.00387258	3.22657	0.0483059	no					no					no					no					no					no					no					no	no
PA14_00400						no	3.65185	0.00387258	3.22657	0.0483059	no					no					no					no					no					no					no					no	no
PA14_00410						no					no					no					no					no					no					no					no					no	no
PA14_00420				4.69134	4.2658e-08	no					no					no	4.16986	0.0484724			no					no					no					no					no					no	no	5.42642	0.00250259
PA14_00430	bvga*			4.69134	4.2658e-08	no					no					no	4.16986	0.0484724			no					no					no					no					no					no	no
PA14_00440	trpA					no					no					no					no					no					no					no					no					no	no
PA14_00450	trpB					no					no					no					no					no					no					no					no					no	no
PA14_00460	trpI					no					no					no					no					no					no					no					no					no	no
PA14_00470				3.65533	4.0277e-06	no					no					no					no					no					no					no			3.36359	0.000455294	no					no	no	5.73583	,370887666485E-
PA14_00480				3.65533	4.0277e-06	no					no					no			5.42642	0.000322069	no					no					no					no			3.36359	0.000455294	no			3.45815	0.0276058	no	no	5.73583	,370887666485E-
PA14_00490				3.65533	4.0277e-06	no					no					no			5.42642	0.000322069	no					no					no					no			3.36359	0.000455294	no			3.45815	0.0276058	no	no	5.73583	,370887666485E-
PA14_00510						no					no					no					no					no					no					no					no					no	no
PA14_00520						no					no	5.77572	6,5330552647473E-			no			6.68734	7.39894e-11	no					no					no	4.52339	0.078343			no			4.53154	3.45939e-38	no			4.1416	0	no	no
PA14_00530						no					no	5.77572	6,5330552647473E-			no			6.68734	7.39894e-11	no					no					no	4.52339	0.078343			no			4.53154	3.45939e-38	no			4.1416	0	no	no
PA14_00550						no					no					no					no					no					no					no					no					no	no
PA14_00560	exoT					no					no					no					no					no					no					no					no					no	no
PA14_00570						no			4.16986	0.00300696	no					no			4.72398	2.23357e-05	no					no			3.65533	0.025704	no	4.37717	0.00809096	3.4154	0.034435	no					no					no	no	4.52339	0.0225944
PA14_00580						no			4.16986	0.00300696	no					no			4.72398	2.23357e-05	no					no			3.65533	0.025704	no			3.4154	0.034435	no					no					no	no
PA14_00590						no					no					no					no					no					no					no					no					no	no
PA14_00600						no					no					no					no					no					no					no					no					no	no
PA14_00620						no					no					no					no					no					no	5.69628	0.00532083			no			4.11246	0.00069024	no					no	no
PA14_00630						no					no					no					no					no					no	5.69628	0.00532083			no			4.11246	0.00069024	no					no	no
PA14_00640	phzH					no					no	5.16941	3.54267e-05			no			4.65893	0.000239883	no					no					no	5.69628	0.00532083	3.65185	0.0235505	no			4.11246	0.00069024	no					yes	yes
PA14_00650						no					no					no					no					no					no					no					no					yes	yes
PA14_00660	kptA*					no					no					no					no					no					no					no					no					no	no
PA14_00670						no					no					no					no					no					no					no					no					no	no
PA14_00680						no					no					no					no					no					no					no					no					no	no
PA14_00690						no					no					no					no					no					no					no					no					no	no
PA14_00700						no					no					no					no					no					no					no					no					no	no
PA14_00710	osmC					no					no					no					no					no					no					no					no					no	no
PA14_00720						no					no					no					no					no					no					no					no					no	no
PA14_00730				3.2428	0.0398077	no					no					no					no					no					no					no					no					no	no
PA14_00740				3.2428	0.0398077	no					no					no					no					no					no					no					no					no	no
PA14_00750				3.2428	0.0398077	no					no					no					no					no					no					no					no					no	no
PA14_00760						no					no					no					no	3.68756	0.00295802			no					no					no					no					no	no
PA14_00770						no					no					no					no	4.37717	7.76248e-06			no					no					no					no					no	no
PA14_00780						no					no					no					no	4.37717	7.76248e-06			no					no					no					no					no	no
PA14_00790	prlC					no					no					no					no	4.37717	7.76248e-06			no					no					no					no					no	no
PA14_00800						no					no					no					no					no					no					no					no					no	no
PA14_00810						no					no					no					no					no					no					no					no					no	no
PA14_00820				3.8962	0.00805378	no					no					no					no	3.86375	3.99207e-08			no			3.13834	0.00239336	no					no					no					no	no
PA14_00830						no					no					no					no					no					no					no					no					no	no
PA14_00850						no					no					no					no					no					no					no					no					no	no
PA14_00860						no					no					no					no	4.11246	0.037405			no					no					no					no					no	no
PA14_00875	ppkA					no					no					no					no					no					no					no					no					no	no
PA14_00890						no					no					no					no					no					no					no					no					no	no
PA14_00900						no					no					no					no					no					no					no					no					no	no
PA14_00910						no					no					no					no					no					no					no					no					no	no
PA14_00925						no					no					no					no					no					no					no					no					no	no
PA14_00940						no			4.72398	0.00966051	no					no					no	3.83756	0.0490908			no					no					no					no					no	no	5.61778	0.0364447
PA14_00960						no			4.72398	0.00966051	no					no					no	3.83756	0.0490908			no					no					no					no					no	no	5.61778	0.0364447
PA14_00970						no					no					no					no					no					no					no					no					no	no
PA14_00980				3.22657	0.040738	no			5.38893	4.07908e-05	no	5.28535	0.00448745			no			4.31691	0.00823896	no	3.83756	0.0276058			no					no			3.34352	0.0267659	no			3.43426	0.00644693	no					yes	yes
PA14_00990				3.22657	0.040738	no			5.38893	4.07908e-05	no	5.28535	0.00448745			no			4.31691	0.00823896	no	3.83756	0.0276058			no					no			3.34352	0.0267659	no			3.43426	0.00644693	no					yes	yes
PA14_01010				3.97237	0.00574646	no			4.16986	4.44633e-07	no					no					no	4.89561	6.60693e-06			no			3.86375	0.000495424	no			3.68756	0.0364754	no					no					no	no
PA14_01020				3.97237	0.00574646	no			4.16986	4.44633e-07	no					no					no	4.89561	6.60693e-06			no			3.86375	0.000495424	no			3.68756	0.0364754	no					no					no	no
PA14_01030						no	4.11246	0.00378443	6.32335	2.35505e-05	yes					no	4.65893	0.00606736	5.31474	2.88383e-05	yes	5.52167	5.42001e-09	3.86375	0.0086896	yes					no			3.759	0.00359749	no					no					no	no	8.22492	3.55005e-09
PA14_01040						no	4.11246	0.00378443	6.32335	2.35505e-05	yes					no	4.65893	0.00606736	5.31474	2.88383e-05	yes	5.52167	5.42001e-09	3.86375	0.0086896	yes					no			3.759	0.00359749	no					no					no	no	8.22492	3.55005e-09
PA14_01060						no					no					no					no	4.37717	5.88e-05			no					no					no					no					no	no
PA14_01070						no					no					no					no	4.37717	5.88e-05			no					no					no					no					no	no
PA14_01080						no					no					no					no	3.91768	0.0229087			no					no					no					no					no	no
PA14_01100	clpB*					no			4.89561	0.0228034	no					no					no	4.95884	0.0258864			no					no					no					no					no	no
PA14_01110						no	3.81552	4.9759e-05	4.19887	4.68926e-09	yes					no					no	4.65893	6.3387e-07			no					no					no					no					no	no	4.78991	0.0306709
PA14_01120				3.58128	0.0870682	no	3.31728	0.086638	3.86375	2.27439e-10	no					no					no	3.68756	2.45471			no					no			3.38698	0.0588547	no					no					no	no	7.67411	0.00935406
PA14_01130				3.58128	0.0870682	no	3.31728	0.086638	3.86375	2.27439e-10	no					no					no	3.68756	2.45471			no					no			3.38698	0.0588547	no					no					no	no	7.67411	0.00935406
PA14_01140						no	4.11246	9.28966e-05	8.55644	0.00870964	yes	8.16898	9.52797e-05	4.34694	0.00920084	yes			5.27832	0.0425598	no	5.54438	0.00682674	4.19887	0.000260654	yes			5.28535	4.68834e-05	no					no					no					no	no	8.75435	7.53881e-08
PA14_01150						no	4.11246	9.28966e-05	8.55644	0.00870964	yes	8.16898	9.52797e-05	4.34694	0.00920084	yes			5.27832	0.0425598	no	5.54438	0.00682674	4.19887	0.000260654	yes			5.28535	4.68834e-05	no					no					no					yes	yes	8.75435	7.53881e-08
PA14_01160						no	4.11246	9.28966e-05	8.55644	0.00870964	yes	8.16898	9.52797e-05	4.34694	0.00920084	yes			5.27832	0.0425598	no	5.54438	0.00682674	4.19887	0.000260654	yes			5.28535	4.68834e-05	no					no					no					yes	yes	8.75435	7.53881e-08
PA14_01170				3.55538	0.0328095	no	4.47625	0.000755092	4.85678	2.08366e-08	yes					no					no	4.62675	4.82581e-08			no					no					no					no					no	no	6.86852	8.72974e-05
PA14_01180				3.55538	0.0328095	no	4.47625	0.000755092	4.85678	2.08366e-08	yes					no					no	4.62675	4.82581e-08			no					no					no					no					no	no	6.86852	8.72974e-05
PA14_01190						no					no					no					no					no					no					no					no					no	no
PA14_01200				3.29436	0.0686553	no			4.92458	3.74973e-08	no					no					no	4.19887	4.35587e-08			no			4.11246	4.9204e-08	no					no					no					no	no
PA14_01220				3.29436	0.0686553	no			4.92458	3.74973e-08	no					no			4.25749	0.00584894	no	4.19887	4.35587e-08			no			4.11246	4.9204e-08	no			3.45815	0.0096479	no					no					no	no	5.63264	0.0358096
PA14_01230						no			3.65185	0.045998	no					no					no	3.16165	0.00384975			no					no	3.68756	0.0334965			no					no					no	no	4.28794	0.000853004
PA14_01240						no			4.82323	0.000270964	no					no			13.2691	4.5998e-48	no					no			4.25749	2.33884e-05	no	3.83756	0.000794328	4.22872	0.000429453	yes			4.31691	0.000737904	no			3.53812	0.0246037	no	no	21.7567	9.23097e-34
PA14_01250	ychM*					no					no					no					no					no					no					no					no					no	no	4.69134	0.0088308
PA14_01270						no					no					no					no					no					no					no					no					no	no
PA14_01290	coxB			3.73754	0.0382825	no			3.65185	0.0294443	no					no			6.62866	8,07235030248837E-	no					no			3.91768	7.63836e-05	no					no			3.36359	0.0358334	no					yes	yes	5.27832	5.30875e-05
PA14_01300	coxA					no					no					no					no					no					no					no	14.1232	7.48976e-05	4.85678	9.86095e-05	yes					no	no
PA14_01310	coxG*					no			3.63766	0.0072277	no					no					no					no			3.9513	0.0463757	no			3.58128	0.00483059	no					no					no	no	4.31691	0.0072606
PA14_01320	coIII					no					no					no					no	3.24996	0.00826038			no					no			3.16165	0.00256593	no					no					no	no
PA14_01330						no					no					no					no					no					no					no					no					yes	yes
PA14_01340						no					no					no					no					no					no					no					no					yes	yes
PA14_01350						no					no					no					no					no					no					no					no					no	no
PA14_01360	ctaA*					no					no					no					no					no					no					no					no					no	no
PA14_01380	ctaB*					no					no					no					no					no					no					no					no					no	no
PA14_01390						no					no					no	4.99332	0.0233045			no					no					no					no					no					no	no	8.81525	0.000794328
PA14_01400	elaA*					no	3.4154	0.0262429			no					no					no					no					no					no	11.5514	5.90201e-05	4.84485	0.0028273	yes					no	no	7.41274	0.0059996
PA14_01410						no					no					no					no					no					no					no	11.5514	5.90201e-05	4.84485	0.0028273	yes					no	no	7.41274	0.0059996
PA14_01430						no	3.4154	0.0262429			no					no			6.68734	0.00276058	no					no					no					no					no					no	no
PA14_01440						no					no					no					no					no					no					no					no					no	no	4.59479	0.0282331
PA14_01460	dctA*					no					no	4.62675	0.0020893			no					no					no					no	4.65893	0.000859035	3.13834	0.0385478	no					no					no	no
PA14_01470						no					no					no					no					no					no					no					no					no	no
PA14_01480						no					no					no					no					no					no					no					no					no	no
PA14_01490						no					no			3.73213	0.000504663	no					no					no					no					no			3.65185	0.00234423	no					yes	yes	4.92458	0.0270964
PA14_01500				4.89561	0.000694338	no					no	6.32335	0.0258925			no			19.1597	5.64937e-29	no					no					no	5.13374	2.37374e-05	4.89561	2.77332e-05	yes			5.31474	6.53306e-09	no			4.62675	3.3266e-08	no	no
PA14_01510				4.89561	0.000694338	no					no					no			19.1597	5.64937e-29	no					no					no			3.48222	8.53804e-05	no			5.31474	6.53306e-09	no					no	no
PA14_01520						no					no					no			5.93894	7.00535e-07	no					no					no			3.48222	8.53804e-05	no					no					no	no
PA14_01540						no					no					no					no					no					no					no					no					no	no
PA14_01550						no					no					no					no					no					no					no					no					no	no
PA14_01560	phnA*					no					no					no			5.8159	0.0404576	no					no					no					no					no					no	no
PA14_01580	gabP					no					no					no					no					no					no					no					no					no	no
PA14_01600	mmsA*					no					no					no					no					no					no					no					no					no	no
PA14_01610						no					no					no					no					no					no					no					no					no	no
PA14_01620	aptA					no			4.25749	0.00895365	no	4.43828	0.00527566			no	5.54438	0.0745823	8.55644	9.50605e-09	no					no					no			4.22872	0.00682339	no			4.53154	2.93089e-05	no					no	no
PA14_01640						no			4.25749	0.00895365	no	4.43828	0.00527566			no	5.54438	0.0745823	8.55644	9.50605e-09	no					no					no			4.22872	0.00682339	no			4.53154	2.93089e-05	no					no	no
PA14_01660	guaD*					no			3.58128	0.0325837	no					no	4.53154	0.00435908	4.46915	4.75707e-07	yes					no			3.45815	0.0524053	no					no					no					no	no	5.8159	0.064059
PA14_01670						no			3.58128	0.0325837	no					no	3.86375	0.0306903	4.46915	4.75707e-07	no					no			3.45815	0.0524053	no			4.1416	0.0883649	no	24.7614	6.23504e-38	5.16941	8.53004e-33	yes					no	no
PA14_01680						no					no					no					no					no					no					no					no					no	no
PA14_01690						no					no					no					no					no					no					no					no					no	no
PA14_01710	ahpC			4.99332	8.83649e-06	no					no	5.77572	0.00587489			no			12.4666	0.0479733	no					no					no	5.35171	0.00698244	4.43828	0.000528638	yes			4.89561	6,48634433548238E-	no					no	no
PA14_01720	ahpF	3.91768	0.0372397	4.99332	8.83649e-06	no					no					no			12.4666	0.0479733	no					no					no	5.35171	0.00698244	4.43828	0.000528638	yes			4.89561	6,48634433548238E-	no					no	no
PA14_01730						no					no					no					no					no					no					no					no					no	no
PA14_01750						no					no					no					no					no					no					no					no					no	no
PA14_01760	nuh					no					no					no					no					no					no					no					no					no	no
PA14_01770						no					no					no					no					no					no					no					no					no	no
PA14_01780						no					no					no					no					no					no					no	1.73424	0.0885022			no					no	no
PA14_01790						no					no					no					no					no					no					no					no					no	no
PA14_01800						no					no					no					no					no					no					no					no					no	no
PA14_01810						no					no					no					no					no					no					no					no					no	no
PA14_01830	add*					no					no					no					no					no					no					no					no					no	no
PA14_01840						no					no					no					no					no					no					no					no					no	no
PA14_01860						no					no					no					no					no					no					no					no					no	no
PA14_01870						no					no					no					no					no					no					no					no					no	no
PA14_01890	pcaQ					no					no					no					no					no					no					no					no					no	no
PA14_01900	pcaH					no					no					no	6.48559	5.08723e-08	5.89777	0.0025704	yes	4	0.00809606			no					no	4.31691	0.0470977			no			5.42642	9.7949	no					no	no	5.28535	0.000203704
PA14_01910	pcaG					no					no					no	6.48559	5.08723e-08			no					no					no					no					no					no	no
PA14_01930	pcaR					no					no					no					no					no					no					no					no					no	no
PA14_01940		5.54438	0.0487528	4.85678	0.00357273	no					no					no					no					no					no					no					no					no	no
PA14_01960						no					no					no					no					no					no					no					no					no	no
PA14_01970						no					no					no					no					no					no					no					no					no	no
PA14_01980						no					no					no					no					no					no					no					no					no	no
PA14_01990				3.81552	0.00903649	no			3.63766	0.00990839	no	4.28794	0.0355005			no	4.46915	0.000387258	13.8643	6.59739e-62	yes					no			4.99332	9.42559e-23	no	3.81552	0.0405509			no			3.76352	3.03006e-07	no			3.43426	0.0466659	no	no	7.36151	5.87489e-08
PA14_02010				3.81552	0.00903649	no			3.63766	0.00990839	no	4.28794	0.0355005			no	4.46915	0.000387258	13.8643	6.59739e-62	yes					no			4.99332	9.42559e-23	no	3.81552	0.0405509			no			3.76352	3.03006e-07	no			3.43426	0.0466659	no	no	7.36151	5.87489e-08
PA14_02020						no			3.63766	0.00990839	no					no	4.46915	0.000387258	13.8643	6.59739e-62	yes					no			4.99332	9.42559e-23	no	3.81552	0.0405509			no			3.76352	3.03006e-07	no					no	no	7.36151	5.87489e-08
PA14_02030						no					no					no					no					no					no					no					no					no	no
PA14_02050						no					no					no					no					no					no					no					no					no	no
PA14_02060				3.81552	0.0350759	no			4.89561	4.29453e-07	no	5.52167	0.000485936	4.27822	0.00478304	yes			7.21379	3,96278034255439E-	no					no			5.9794	0.698244	no					no	7.16257	0.000333426	4.85678	9.4536e-05	yes			3.56423	0.000479733	no	no
PA14_02070						no			4.62675	0.0305492	no					no					no	4.53154	0.0794734			no					no					no	14.7232	6.42096e-09	4.19887	4.29453e-08	yes					no	no
PA14_02090						no					no					no					no					no					no					no					no					no	no
PA14_02100						no					no					no					no					no					no					no					no					no	no
PA14_02110						no					no					no					no					no					no					no					no					no	no
PA14_02130						no					no					no					no					no					no					no					no					no	no	5.98243	0.00258823
PA14_02140						no					no					no					no					no					no					no					no					no	no	5.98243	0.00258823
PA14_02150						no					no	6.36429	0.0745823			no			5.73583	0.0986687	no					no					no					no					no					no	no
PA14_02180	cheB					no					no					no					no					no					no					no					no					no	no
PA14_02190	cheD*					no					no					no					no					no					no					no					no					no	no
PA14_02200	cheR*					no					no					no					no					no					no					no					no					no	no
PA14_02220						no					no					no					no					no					no					no					no					no	no
PA14_02230	cheW					no					no					no					no					no					no					no					no					no	no
PA14_02250	cheA					no					no					no			8.55644	0.00025704	no					no					no			3.8962	0.0643586	no			4.27822	0.0254097	no					no	no
PA14_02260	cheY*					no					no					no			8.55644	0.00025704	no					no					no			3.8962	0.0643586	no			4.27822	0.0254097	no					yes	yes
PA14_02270						no					no					no	8.11168	2.97427e-07			no					no					no					no					no					no	no
PA14_02290				3.65533	0.0446684	no					no					no	6.49819	0.00350759			no					no					no					no					no					no	no
PA14_02300	fabG			3.65533	0.0446684	no					no					no	6.49819	0.00350759			no					no					no					no					no					no	no
PA14_02310	atsA					no					no					no					no					no					no					no					no					no	no
PA14_02330	atsC*					no					no					no					no					no					no					no					no					no	no
PA14_02340	atsB*					no					no	5.46416	0.00040787			no			7.7275	7.39573e-08	no					no					no	6.49819	5.00035e-09	4.84485	0.0548867	no			6.63456	8.40772e-06	no			4.11246	3.78443e-05	no	no
PA14_02360	atsR*					no					no	5.46416	0.00040787			no			7.7275	7.39573e-08	no					no					no	6.49819	5.00035e-09	4.84485	0.0548867	no			6.63456	8.40772e-06	no			4.11246	3.78443e-05	no	no
PA14_02370						no					no					no					no					no					no					no					no					no	no
PA14_02380						no					no					no					no					no					no					no					no					no	no
PA14_02390						no			4.28794	0.0563476	no	6.54322	2.20845e-05			no	4.95884	0.00092683	8.69388	3.05492e-07	yes					no					no	1.12653	2.4605e-07	4.43828	0.0277973	no			6.23332	6.45654e-09	no			4.72398	0.000809606	no	no	6.72717	0.000579454
PA14_02410						no			4.28794	0.0563476	no	6.54322	2.20845e-05			no	4.95884	0.00092683	8.69388	3.05492e-07	yes					no					no	1.12653	2.4605e-07	4.43828	0.0277973	no			6.23332	6.45654e-09	no			4.72398	0.000809606	no	no	6.72717	0.000579454
PA14_02420	atsK*					no					no					no					no					no					no					no					no					no	no
PA14_02435						no	6.48559	0.0390841			no					no					no					no					no					no					no					no	no
PA14_02450	pntAA*			3.4154	0.00200909	no					no	3.68756	0.0636865			no			4.56355	6.3762e-05	no					no					no					no			4.84485	0.000334965	no					yes	yes	3.68756	0.00508723
PA14_02460	pntAB*					no			4.19887	0.0348963	no	5.89777	0.0283799			no					no					no					no					no					no					no	no	9.44794	5.63476e-10
PA14_02470	pntB					no			4.19887	0.0348963	no	5.89777	0.0283799			no					no					no					no					no					no					no	no	9.44794	5.63476e-10
PA14_02490	tonB2					no			5.16941	0.0972423	no					no			6.27667	6.223e-06	no					no					no	4.27822	0.0444633	5.13374	0.0478304	no			4.84485	0.00276439	no					no	no
PA14_02500	exbB1					no					no					no					no					no					no					no					no					no	no
PA14_02510	exbD1					no					no					no					no					no					no					no					no					no	no
PA14_02520				4.56355	0.00385478	no			6.58873	0.00270964	no	6.45313	0.00579429			no	5.69628	0.002834	16.5642	0.0776248	yes					no					no	8.28212	0.00778279	5.38893	0.000456037	yes			6.15368	6.35331e-07	no			4.89561	0.000807235	no	no
PA14_02530				4.56355	0.00385478	no			6.58873	0.00270964	no	6.45313	0.00579429			no	5.69628	0.002834	16.5642	0.0776248	yes					no					no	8.28212	0.00778279	5.38893	0.000456037	yes			6.15368	6.35331e-07	no			4.89561	0.000807235	no	no
PA14_02550	mdcA					no					no					no					no					no					no					no					no					no	no
PA14_02560	mdcB*					no					no					no					no					no					no					no					no					no	no
PA14_02570	mdcC					no					no					no					no					no					no					no					no					no	no
PA14_02580	mdcD					no					no					no					no					no					no					no					no					no	no
PA14_02590	mdcE					no					no					no					no					no					no					no					no					no	no
PA14_02610	mdcG*					no					no					no					no					no					no					no					no					no	no
PA14_02620	mdcH*					no					no					no					no					no					no					no					no					no	no
PA14_02630	mdcL*					no			5.16941	0.00452676	no					no					no	3.86375	0.0208449			no					no					no					no					no	no
PA14_02640	mcdM*					no			5.16941	0.00452676	no					no					no	3.86375	0.0208449			no					no					no					no					no	no
PA14_02650						no			4.72398	3.22849e-09	no					no					no	4.28794	5.68853e-06			no					no					no					no					no	no
PA14_02660						no	3.65185	0.0606456	3.63766	0.00489779	no					no					no	4.46915	0.000279898			no					no					no	16.3362	6.45654e-07	4.46915	0.0030456	yes					no	no
PA14_02680	aldH*					no	3.65185	0.0606456	3.63766	0.00489779	no					no					no	4.46915	0.000279898			no					no					no	16.3362	6.45654e-07	4.46915	0.0030456	yes					no	no
PA14_02690						no			3.43426	0.000567545	no					no	3.73213	0.00353997			no	3.31728	9.05733e-08			no					no					no					no					no	no	6.49819	0.0274575
PA14_02700						no					no					no					no					no					no					no					no					no	no
PA14_02720						no					no					no					no					no					no					no					no					no	no
PA14_02730						no			4.46915	0.0420727	no					no					no	3.65185	0.0552387			no					no					no					no					no	no
PA14_02740						no			5.31474	0.00739605	no					no			12.9627	0.999869	no					no					no					no					no					no	no
PA14_02750						no			5.31474	0.00739605	no					no			12.9627	0.999869	no					no					no					no					no					no	no
PA14_02760	catI*					no			5.31474	0.00739605	no					no			12.9627	0.999869	no					no			3.91768	0.0397955	no					no					no					no	no
PA14_02770	pcaJ*					no					no					no					no					no					no					no					no					no	no
PA14_02790	pcaF					no					no					no					no					no					no					no					no					no	no
PA14_02810	pcaT	5.25367	0.0629296	5.42642	5.63476e-07	no			4.72398	5.9996e-05	no					no					no	4.56355	3.25087e-05			no					no					no					no					no	no
PA14_02830	pcaB			3.18215	0.027227	no	4.59479	0.0428894	4.46915	8.03077e-05	no					no	3.55538	0.0642603			no	4.46915	3.70888e-09			no					no			3.4154	0.00672977	no					no					no	no	4.62675	0.0297666
PA14_02840	pcaD					no					no					no					no					no					no					no					no					no	no
PA14_02850	pcaC					no					no					no					no					no					no					no					no					no	no
PA14_02870						no					no					no					no					no					no					no					no					no	no
PA14_02890						no			3.43426	0.00063387	no					no			4	0.0283635	no	3.18215	8.33688e-05			no					no					no					no					no	no	5.9794	6.42096e-05
PA14_02900	pcaK					no	3.65185	0.00706082	5.65685	3.58929e-07	yes	5.63264	7.04693e-05			no					no	4.11246	6.44308e-11	3.86375	0.000968278	yes			3.68756	0.00734539	no	6.15368	0.0448779	3.83756	0.00828306	no			3.83756	0.00568836	no			4.19887	0.0252348	no	no
PA14_02910						no	3.65185	0.00706082	5.65685	3.58929e-07	yes	5.63264	7.04693e-05			no					no	4.11246	6.44308e-11	3.86375	0.000968278	yes			3.68756	0.00734539	no	6.15368	0.0448779	3.83756	0.00828306	no			3.83756	0.00568836	no			4.19887	0.0252348	no	no
PA14_02930						no			3.22657	0.0467735	no					no					no					no					no					no					no					no	no
PA14_02960						no					no					no					no					no					no					no					no					no	no
PA14_02970				3.34352	0.0452898	no					no					no			4.92458	0.053467	no					no					no					no					no					no	no
PA14_02980						no	4.16986	0.0485362	4.56355	0.0208366	no					no			4.53154	0.0857687	no	3.56423	0.0399945			no			5.24157	0.049204	no					no					no					no	no	4.27822	0.0257744
PA14_02990				3.63766	0.036395	no					no			4.55838	0.0644377	no					no					no					no					no			4.85678	0.000363078	no					no	no
PA14_03000				3.63766	0.036395	no					no			4.55838	0.0644377	no					no					no					no					no			4.85678	0.000363078	no					no	no
PA14_03010						no					no					no					no					no					no					no					no					no	no
PA14_03020	aroE*					no					no					no					no					no					no					no					no					no	no
PA14_03030	aroQ2					no					no					no					no					no					no					no					no					no	no
PA14_03040						no			4.59479	0.0206538	no					no					no	4.75683	0.0442588			no					no					no					no					no	no
PA14_03050	pobA					no					no					no					no					no					no	3.86375	0.0263633			no					no					no	no	7.7275	6.69885e-09
PA14_03070	pobR*					no					no					no					no					no					no	3.86375	0.0263633			no					no					no	no	7.7275	6.69885e-09
PA14_03080						no					no					no			3.34352	0.00736207	no	3.31433	0.00778037			no					no					no			3.83756	0.0054706	no					no	no
PA14_03090						no					no					no			3.34352	0.00736207	no	3.31433	0.00778037			no					no					no			3.83756	0.0054706	no					no	no
PA14_03100						no					no					no					no					no					no					no					no					no	no
PA14_03110						no					no					no					no					no					no					no					no					no	no
PA14_03120						no					no					no					no					no					no					no					no					no	no
PA14_03130						no					no					no					no					no					no					no					no					no	no
PA14_03150						no					no					no					no					no					no					no					no					no	no	4.46915	4.35908e-05
PA14_03160				3.68756	4.42536e-07	no			3.45815	0.00297793	no					no			8.55644	0.0529471	no					no			3.97237	2.47724e-09	no					no			3.29436	3.25837e-08	no					no	no	4.46915	4.35908e-05
PA14_03163				3.68756	4.42536e-07	no			3.45815	0.00297793	no					no			8.55644	0.0529471	no					no			3.97237	2.47724e-09	no					no			3.29436	3.25837e-08	no					no	no	4.46915	4.35908e-05
PA14_03166				3.68756	4.42536e-07	no			3.45815	0.00297793	no					no			8.55644	0.0529471	no					no			3.97237	2.47724e-09	no					no			3.29436	3.25837e-08	no					no	no	4.46915	4.35908e-05
PA14_03170						no			3.36359	0.0358096	no	4.19887	0.00777943			no			4.31691	6.86325e-07	no					no			3.18215	0.00702585	no	3.8962	0.00660693	3.29436	0.0644864	no			3.24996	0.00625727	no					no	no	5.93894	3.09957e-06
PA14_03180						no			3.36359	0.0358096	no	4.19887	0.00777943			no			4.31691	6.86325e-07	no					no			3.18215	0.00702585	no	3.8962	0.00660693	3.29436	0.0644864	no			3.24996	0.00625727	no					no	no	5.93894	3.09957e-06
PA14_03190				3.53812	0.00072853	no			5.8159	5.58471e-05	no	8.87656	9,4324470248E-			no	5.61778	7.72681e-25	18.9358	6.98232e-07	yes					no			5.57897	9.05738e-35	no	4.92458	6.05341e-09	4.43828	0.000693426	yes			4.69134	4.38799e-08	no	5.35171	0.0592209	3.45815	0.0243781	no	no	8.16898	7.90679e-20
PA14_03200				4.37717	0.00468834	no					no	5.69628	0.0297793			no			9.57983	0.00922574	no					no			5.42642	6.98232e-05	no			3.68756	0.040738	no			3.78424	8.43955e-08	no			4.25749	0.00694994	no	no	4.65893	0.0337287
PA14_03210				4.37717	0.00468834	no					no	5.69628	0.0297793			no			9.57983	0.00922574	no					no			5.42642	6.98232e-05	no			4.82323	0.0700535	no			3.78424	8.43955e-08	no			4.25749	0.00694994	no	no	4.65893	0.0337287
PA14_03220				3.2428	0.0678804	no	3.18215	0.0432538	4.47625	0.000445656	no					no			6.23332	4.4972e-08	no					no			3.86375	0.000877001	no			3.56423	0.0599558	no	6.63456	0.00606943	4.53154	2.50035e-09	yes			3.73213	0.00950605	no	no
PA14_03240	hcpC			4.84485	7.2853e-07	no			4.56355	2.25424e-08	no	6.15368	6.32485e-08			no	3.8962	0.0374973	15.8895	0.00202768	no					no			4.31691	2.92927e-39	no	4.72398	0.00463757			no	6.63456	0.00606943	7.67411	8.8756e-62	yes					no	no	8.63383	2.79746e-06
PA14_03250				3.56423	0.0584894	no					no	6.15368	6.32485e-08			no	4.34694	7.37904e-06	15.8895	0.00202768	yes					no			4.31691	2.92927e-39	no	4.53154	0.0240436			no					no					no	no	8.63383	2.79746e-06
PA14_03265				3.22657	0.00385478	no					no	6.15368	6.32485e-08	3.27168	0.0458559	no	4.22872	2.82488e-07	15.8895	0.00202768	yes	3.81552	0.000796594	3.18215	0.044954	no			4.31691	2.92927e-39	no			3.91768	9.86279e-08	no			3.43426	0.00394457	no					no	no	5.93894	0.00407908
PA14_03270				3.43426	0.00877001	no					no	6.15368	6.32485e-08			no	4.22872	2.82488e-07	15.8895	0.00202768	yes	3.81552	0.000796594			no			4.31691	2.92927e-39	no			3.91768	9.86279e-08	no			3.43426	0.00394457	no					no	no	5.93894	0.00407908
PA14_03285						no	4.27822	0.00685488			no	4.28794	2.29087e-05			no	3.91768	0.0475335	15.8895	0.00202768	yes	3.81552	0.000796594			no			4.27822	9.88553e-37	no			3.22657	0.00533335	no					no					no	no
PA14_03290						no	4.27822	0.00685488			no	4.28794	2.29087e-05			no	3.91768	0.0475335	15.8895	0.00202768	yes	3.81552	0.000796594			no			4.27822	9.88553e-37	no			3.22657	0.00533335	no					no					no	no
PA14_03300						no	4.27822	0.00685488			no	4.28794	2.29087e-05			no	3.91768	0.0475335	15.8895	0.00202768	yes	3.81552	0.000796594			no			4.27822	9.88553e-37	no			3.22657	0.00533335	no					no					no	no
PA14_03310				3.18215	0.0663427	no			5.54438	0.000259479	no					no	6.45313	0.0950605	1.26747	0	yes					no					no					no					no					no	no
PA14_03320				3.8962	7.70903e-30	no			5.54438	0.000259479	no					no	6.45313	0.0950605	1.26747	0	yes					no					no					no			3.4154	0.00406048	no					no	no
PA14_03330				3.8962	7.70903e-30	no			5.54438	0.000259479	no					no	6.45313	0.0950605	1.26747	0	yes					no					no					no			3.4154	0.00406048	no					no	no
PA14_03340				3.8962	7.70903e-30	no			5.54438	0.000259479	no					no	6.45313	0.0950605	1.26747	0	yes					no					no					no			3.4154	0.00406048	no					no	no
PA14_03350				3.8962	7.70903e-30	no			5.54438	0.000259479	no	5.13374	0.0244547			no	6.45313	0.0950605	1.26747	0	yes					no					no	3.43426	0.0403645	3.81552	2.54097e-05	no			3.4154	0.00406048	no					no	no	5.73583	5.20548e-08
PA14_03360				3.91768	2.04738e-06	no			4.59479	3.08388	no	5.13374	0.0244547			no	6.45313	0.0950605	1.26747	0	yes					no					no	3.43426	0.0403645	3.81552	2.54097e-05	no			3.63766	0.000485936	no					no	no	5.73583	5.20548e-08
PA14_03370				3.53812	8.34009e-05	no			3.78424	2.93765e-05	no					no			13.9289	9.50605e-22	no					no			4	0.028774	no					no					no					no	no
PA14_03380				3.53812	8.34009e-05	no			3.78424	2.93765e-05	no					no			13.9289	9.50605e-22	no					no			4	0.028774	no					no					no					no	no
PA14_03390				3.81552	7.28686e-05	no					no					no			13.9289	9.50605e-22	no					no			4	0.028774	no	5.24157	4.86407e-05			no			4.1416	3.54267e-08	no					no	no
PA14_03400				3.81552	7.28686e-05	no					no					no			13.9289	9.50605e-22	no					no			4	0.028774	no	5.24157	4.86407e-05			no			4.1416	3.54267e-08	no					no	no
PA14_03420						no					no					no			13.9289	9.50605e-22	no					no					no					no					no					no	no
PA14_03430	gabD			3.81552	7.28686e-05	no					no					no			13.9289	9.50605e-22	no					no			4	0.028774	no	5.24157	4.86407e-05			no			4.1416	3.54267e-08	no					no	no
PA14_03450	gabT					no					no					no					no					no					no					no					no					no	no
PA14_03470						no					no					no					no					no					no					no					no					no	no
PA14_03480						no					no					no					no					no					no					no					no					no	no
PA14_03490						no					no					no					no					no					no					no					no					no	no
PA14_03510						no					no					no					no					no					no					no					no					no	no
PA14_03520						no					no					no					no					no					no					no					no					no	no
PA14_03530						no					no					no					no					no					no					no					no					no	no
PA14_03550	cynX*					no					no					no					no					no					no					no					no					no	no
PA14_03560						no					no					no					no					no					no					no					no					no	no
PA14_03580						no					no					no					no					no					no					no					no					no	no
PA14_03590						no					no					no					no					no					no					no					no					no	no
PA14_03610	ycaL*					no					no					no					no					no					no					no					no					no	no
PA14_03620						no					no					no					no					no					no					no					no					no	no
PA14_03630						no					no					no					no					no					no					no					no					no	no
PA14_03650	cysA					no					no					no			5.9794	0.00448779	no					no					no			4	0.0803206	no					no					no	no	5.57897	0.000327341
PA14_03670	cysW					no					no					no					no					no					no					no					no					no	no
PA14_03680	cysT					no					no					no					no					no					no					no					no					no	no
PA14_03700	sbp					no					no	4.16986	0.0223872	3.78424	0.0072778	no			4.89561	0.00758578	no					no					no					no			3.91768	0.0304089	no					no	no
PA14_03710						no					no	4.16986	0.0223872	3.78424	0.0072778	no			4.89561	0.00758578	no					no					no					no			3.91768	0.0304089	no					no	no
PA14_03720				3.55538	5.06991e-05	no			4.16986	9.95405e-08	no	5.38893	0.00897009			no	4.43828	0.00847227	5.93894	0.00406048	yes	3.63766	3.76874e-05			no			3.53812	5.90201e-05	no			3.2428	0.025293	no			3.83756	3.04789e-07	no	4.52339	0.0390841	3.34352	0.000605341	no	no	3.97237	0.0033266
PA14_03730				3.55538	5.06991e-05	no			4.16986	9.95405e-08	no	5.38893	0.00897009			no	4.43828	0.00847227	5.93894	0.00406048	yes	3.63766	3.76874e-05			no			3.53812	5.90201e-05	no			3.2428	0.025293	no			3.83756	3.04789e-07	no	4.52339	0.0390841	3.34352	0.000605341	no	no	3.97237	0.0033266
PA14_03760						no					no					no					no					no					no					no	7.41274	0.0242891			no					no	no
PA14_03770	speB1					no					no					no					no					no					no					no					no					no	no
PA14_03780						no					no					no					no					no					no					no					no					no	no
PA14_03790						no					no					no					no					no					no					no					no					no	no
PA14_03800	oprE					no					no	5.9794	0.00477529	3.97237	0.00450867	yes	3.58128	0.0435908	7.67411	8.06781e-07	no					no					no	4.37717	0.0203704			no	8.81525	0.00568836	5.85634	2.44343e-35	yes			4.84485	0.00653306	no	no	6.45313	4.88652e-07
PA14_03810	aguA					no					no					no					no					no					no					no					no					no	no
PA14_03830	aguB					no					no	6.96445	0.0258823			no					no					no					no	5.89777	0.00590201			no					no					no	no
PA14_03840	aguR					no					no					no					no					no					no					no					no					no	no
PA14_03855						no					no					no					no					no					no					no					no					no	no
PA14_03860	glnA*			3.65185	5.3827e-09	no			4.84485	3.30454e-05	no	3.91768	0.0030456			no			7.51618	7.86488e-29	no					no			4.53154	3.58929e-06	no	3.76352	0.00704553	4.11246	2.07043e-07	yes			3.31728	0.000208366	no					yes	yes
PA14_03870	spuA			3.65185	5.3827e-09	no			4.84485	3.30454e-05	no	3.91768	0.0030456			no			7.51618	7.86488e-29	no					no			4.53154	3.58929e-06	no	3.76352	0.00704553	4.11246	2.07043e-07	yes			3.31728	0.000208366	no					yes	yes
PA14_03880	spuB					no					no					no			4.59479	0.0592209	no					no					no					no					no					no	no
PA14_03900	spuC					no					no					no					no					no					no					no					no					no	no
PA14_03920	spuD					no			4.56355	0.00683965	no					no			5.42642	5.3827e-08	no					no			4.19887	3.86367e-07	no					no			3.55538	4.43609e-06	no					no	no	4.53154	8.23896e-07
PA14_03930	spuE					no			3.83756	0.000749894	no					no			4.52339	0.00552286	no					no			3.78424	0.00762079	no					no					no					no	no
PA14_03940	spuF					no			3.83756	0.000749894	no					no			4.52339	0.00552286	no					no			3.78424	0.00762079	no					no					no					no	no	5.24157	0.00605341
PA14_03950	spuG					no			7.21379	3.30454e-08	no					no			6.36429	3.95379e-08	no	5.46416	0.0435489			no			4.37717	0.000857804	no			5.98243	0.0037405	no			6.15368	9.46238e-08	no	7.12846	0.0588547			no	no	8.39773	0.000370681
PA14_03960	spuH					no			7.21379	3.30454e-08	no					no			6.36429	3.95379e-08	no	5.46416	0.0435489			no			4.37717	0.000857804	no	3.86375	0.000952797	5.98243	0.0037405	yes	1.26747	0.000887993	6.15368	9.46238e-08	yes	7.12846	0.0588547			no	no	8.39773	0.000370681
PA14_03980						no					no					no					no					no					no					no					no					no	no
PA14_04000						no					no					no					no					no					no					no					no					no	no
PA14_04010						no					no	6.36429	0.00845279			no	4.1416	0.033495			no					no					no			4.82323	0.0247384	no					no					no	no
PA14_04020						no					no					no					no					no					no					no					no					no	no
PA14_04030						no					no					no					no					no					no					no					no					no	no
PA14_04040				3.73213	0.000489779	no					no					no					no					no					no					no					no					yes	yes
PA14_04050				3.73213	0.000489779	no					no					no					no					no					no					no					no					yes	yes
PA14_04060						no					no					no					no					no					no					no					no					yes	yes
PA14_04070						no					no					no					no					no					no					no					no					yes	yes
PA14_04080	yecS*					no	7.78124	0.0274789	6.1926	0.0778279	no	1.77787	0.0025293			no			6.62866	0.0445656	no	5.28535	0.0288404			no					no					no					no					no	no
PA14_04090	fliY*			3.24996	0.00472855	no			4.75683	0.000706082	no	3.38698	0.00472855			no			3.97237	0.00778037	no					no					no			3.13834	0.0374059	no	6.9163	0.0748069	4.84485	9.44061e-07	no					yes	yes
PA14_04100				3.24996	0.00472855	no			4.75683	0.000706082	no	3.38698	0.00472855			no			3.97237	0.00778037	no					no					no			3.13834	0.0374059	no	6.9163	0.0748069	4.84485	9.44061e-07	no					yes	yes
PA14_04110	serA			3.18215	0.0385478	no			4.37717	4.09261e-08	no					no			4.34694	0.00564637	no					no			3.81552	0.0786488	no					no			3.43426	0.00897429	no			3.58128	0.00399945	no	no	4.82323	0.0290402
PA14_04140				3.18215	0.0385478	no			4.37717	4.09261e-08	no					no			4.34694	0.00564637	no					no			3.81552	0.0786488	no					no			3.43426	0.00897429	no			3.58128	0.00399945	no	no	4.82323	0.0290402
PA14_04150	ycgM*					no					no					no			6.45313	0.0027771	no	4.37717	0.040277			no					no			3.65185	0.0304089	no					no					no	no
PA14_04160						no					no					no					no					no					no					no					no					no	no
PA14_04180						no			4.22872	0.000847227	no	5.61778	0.00273527			no			6.2987	0.00065968	no	4.22872	0.0643586			no	28.2465	0.0774895	3.65533	0.0798871	no					no					no					no	no	6.49819	0.000884648
PA14_04190	aphA*					no					no					no					no					no					no					no					no					no	no
PA14_04210						no			5.54438	4,6558609352296E-	no					no			7.88986	0.000300696	no					no			3.65185	0.00088756	no			3.14935	0.0478304	no	8.81525	4.85289e-05	4.46915	8.92344e-07	yes					no	no
PA14_04220						no	4.65893	0.0288383	5.54438	4,6558609352296E-	no	3.83756	0.0209425			no			7.88986	0.000300696	no	4.37717	0.0045998			no			4.92458	2.50035e-08	no			3.45815	0.0297427	no					no					no	no	5.25367	0.000208449
PA14_04230						no					no					no					no					no					no					no					no					no	no
PA14_04240						no					no					no					no					no					no					no					no					no	no
PA14_04250				3.18215	0.0828003	no			4.59479	7.7983e-09	no	5.42642	0.00595879			no	3.91768	0.0879369	4.92458	2.88383e-07	no	4.28794	0.000840772	3.68756	0.00948896	yes			3.81552	2.67301e-05	no					no			4.84485	0.00728686	no					no	no	4.82323	3.54267e-05
PA14_04270				3.18215	0.0828003	no			4.59479	7.7983e-09	no	5.42642	0.00595879			no	3.91768	0.0879369	4.92458	2.88383e-07	no	4.28794	0.000840772	3.68756	0.00948896	yes			3.81552	2.67301e-05	no					no			4.84485	0.00728686	no					no	no	4.82323	3.54267e-05
PA14_04290				4.37717	0.000380384	no	7.16257	0.000382825			no	7.26153	0.00946238			no	5.93894	0.0032999	7.88986	0.0275423	no	6.14757	0.0686325	7.12846	0.00237962	no			6.1926	0.00502343	no	4.16986	0.00729458			no	1.41735	5,0504999975405E-	6.14757	2.34423e-06	yes	6.32335	0.00046579			no	no	5.35171	0.000409261
PA14_04300				4.37717	0.000380384	no					no					no					no					no			5.46416	0.098527	no					no	1.41735	5,0504999975405E-	6.14757	2.34423e-06	yes					no	no	5.8159	0.0376704
PA14_04310	rpiA					no					no					no					no					no					no					no					no					yes	yes
PA14_04320	ilvA1					no					no					no					no					no					no					no					no					yes	yes
PA14_04330						no					no					no					no					no					no					no					no					yes	yes
PA14_04340						no					no					no					no					no					no					no					no					no	no
PA14_04350						no					no					no					no					no					no			3.58128	0.0855566	no					no					no	no
PA14_04370						no					no					no					no					no					no					no					no					no	no
PA14_04380						no	3.65185	0.065968	3.97237	0.000383566	no					no			4.53154	0.040277	no	3.53812	0.0279254			no					no			3.31728	0.0396278	no			3.24996	0.0349404	no					no	no
PA14_04390	ygdP					no	3.65185	0.065968	3.97237	0.000383566	no					no			4.53154	0.040277	no	3.53812	0.0279254			no					no			3.31728	0.0396278	no			3.24996	0.0349404	no					no	no
PA14_04410	ptsP					no	3.65185	0.065968	3.97237	0.000383566	no					no			4.53154	0.040277	no	3.53812	0.0279254			no					no			3.31728	0.0396278	no			3.24996	0.0349404	no					no	no
PA14_04420						no					no					no					no					no					no					no					no					no	no
PA14_04430						no					no					no					no					no					no					no					no					no	no
PA14_04440						no					no					no					no					no					no					no					no					no	no
PA14_04460	lgt					no			4.72398	0.00252348	no					no					no	3.91768	0.0303006			no					no	5.42642	0.0203236			no					no					no	no	4.99332	0.0272708
PA14_04480	thyA					no					no					no					no					no					no					no					no					no	no
PA14_04490						no					no					no					no					no					no					no					no					no	no
PA14_04510						no					no					no					no					no					no					no					no					no	no
PA14_04520						no					no					no					no					no					no					no					no					no	no
PA14_04530						no					no					no					no					no					no					no					no					no	no
PA14_04550	glpQ					no					no					no					no					no					no					no					no					no	no
PA14_04560						no					no					no					no					no					no					no					no					no	no
PA14_04570						no					no					no					no					no					no					no					no					no	no
PA14_04580	folA					no					no					no					no					no					no					no					no					no	no
PA14_04590						no					no					no					no					no					no					no					no					no	no
PA14_04610	yicE*					no					no					no					no					no					no					no					no					no	no
PA14_04630	ilvD					no					no					no			5.13374	0.00748695	no					no					no					no					no					no	no
PA14_04640		3.78424	0.0032961	3.4154	0.000398895	yes					no					no					no					no					no					no					no					yes	yes
PA14_04650	pfpI	3.78424	0.0032961	3.4154	0.000398895	yes					no					no					no					no					no					no					no					no	no
PA14_04660		3.78424	0.0032961	3.4154	0.000398895	yes					no					no					no					no					no					no					no					no	no
PA14_04670	mutM					no					no					no					no					no					no					no					no					no	no
PA14_04680						no					no					no					no					no					no					no					no					no	no	6.82179	8.27943e-07
PA14_04690						no					no					no					no					no					no					no					no					no	no	6.82179	8.27943e-07
PA14_04700				3.34352	0.0455459	no			3.63766	0.00756833	no					no			6.32335	0.000595662	no					no			3.27168	0.0487936	no					no					no					no	no
PA14_04710						no					no					no					no					no					no					no					no					no	no
PA14_04730						no	3.9513	0.0487528	3.81552	2.8774e-05	no	4	0.0083946			no			4.89561	9.7051e-06	no					no			4.19887	3.64583e-05	no					no					no					no	no
PA14_04750	fdx1					no	3.9513	0.0487528	3.81552	2.8774e-05	no	4	0.0083946			no			4.89561	9.7051e-06	no					no			4.19887	3.64583e-05	no					no					no					no	no
PA14_04760	coaD					no					no					no					no					no					no					no					no					no	no
PA14_04780						no					no	4.85678	0.0300608			no					no					no					no					no					no					no	no
PA14_04790						no					no					no					no					no					no					no					no					no	no
PA14_04810						no					no					no					no					no					no					no					no					yes	yes
PA14_04820						no					no					no					no					no					no					no					no					yes	yes
PA14_04830						no					no					no					no					no					no					no					no					no	no
PA14_04840						no					no					no					no					no					no					no					no					no	no
PA14_04850						no					no					no					no					no					no					no					no					no	no
PA14_04860	yhhF*					no					no					no					no					no					no					no					no					no	no
PA14_04870						no					no					no					no	4.27822	0.0479733			no					no					no					no					no	no
PA14_04890		8.9383	7,798300523255E-	5.89777	2.70964e-26	yes					no					no					no					no					no					no					no					no	no
PA14_04900	ftsY	8.9383	7,798300523255E-	5.89777	2.70964e-26	yes					no					no					no					no					no					no					no					no	no
PA14_04910	ftsE					no					no					no					no					no					no					no					no					no	no
PA14_04920	ftsX					no					no					no					no	3.83756	0.00606736			no					no					no					no					no	no
PA14_04930	rpoH	11.4335	4.99685e-10	6.27667	9.6336e-39	yes					no					no					no					no					no	29.6582	6.24869e-248	4.37717	0.000983326	yes					no					yes	yes
PA14_04940		11.4335	4.99685e-10	6.27667	9.6336e-39	yes					no					no					no					no					no	29.6582	6.24869e-248	12.8171	9.43245e-59	yes					no					no	no
PA14_04950	mtgA*					no					no					no					no					no					no					no					no					no	no
PA14_04960						no					no					no					no					no					no					no					no					no	no
PA14_04970	thiS*					no					no					no					no					no					no					no					no					yes	yes
PA14_04980	thiG					no					no					no					no					no					no					no					no					no	no
PA14_05000	trmB					no					no					no					no					no					no					no	23.7524	5.03501e-05	4.46915	8.33688e-06	yes					no	no
PA14_05010						no					no					no					no					no					no					no					no					no	no
PA14_05020						no	6.77396	3.33286e-05	5.28535	0.0244343	no					no	4.85678	0.00847227			no	6.27667	3.3037e-05			no					no					no					no					no	no
PA14_05030						no	6.77396	3.33286e-05	5.28535	0.0244343	no					no	4.85678	0.00847227			no	6.27667	3.3037e-05			no					no					no					no					no	no
PA14_05040						no	5.85634	0.00957941			no					no					no	5.63264	3.0339e-08			no					no					no					no					no	no
PA14_05050						no	5.85634	0.00957941	6.54322	0.00743094	yes	14.8255	0.000395367			no			6.62866	0.0340409	no	5.63264	3.0339e-08			no					no					no					no					no	no
PA14_05060						no	5.85634	0.00957941	6.54322	0.00743094	yes	14.8255	0.000395367			no			6.62866	0.0340409	no	5.63264	3.0339e-08			no					no					no					no					no	no
PA14_05070	metW*					no					no					no					no	5.63264	3.0339e-08			no					no					no					no					no	no
PA14_05080	metX					no					no					no					no					no					no					no					no					no	no
PA14_05110						no			4.46915	6.47427e-05	no					no					no	3.68756	2.33045e-05			no			3.86375	0.0327341	no					no	19.2731	2.87766	5.38893	8.22243e-06	yes					no	no	4.78991	0.0074474
PA14_05120						no			4.46915	6.47427e-05	no					no					no	3.68756	2.33045e-05			no			3.86375	0.0327341	no					no	19.2731	2.87766	5.38893	8.22243e-06	yes					no	no	4.78991	0.0074474
PA14_05130						no			4.46915	6.47427e-05	no					no					no	3.68756	2.33045e-05			no					no					no					no					no	no
PA14_05150	proC					no					no					no					no					no					no	4.16986	0.00352371			no					no					no	no
PA14_05160						no			3.97237	0.0094536	no					no					no					no	12.1257	0.0230449			no	4.16986	0.00352371			no					no					yes	yes
PA14_05180	pilT					no			3.97237	0.0094536	no					no					no					no	12.1257	0.0230449			no	4.16986	0.00352371			no					no					yes	yes
PA14_05190	pilU					no					no					no					no					no					no					no					no					no	no
PA14_05200	czcD*					no			3.97237	0.00292805	no					no					no	3.24996	2.04644e-06			no					no					no			3.55538	3.38065e-05	no					yes	yes
PA14_05210						no			3.97237	0.00292805	no					no					no	3.24996	2.04644e-06			no					no					no			3.55538	3.38065e-05	no					yes	yes
PA14_05220						no			3.97237	0.00292805	no	4.62675	0.0366438			no					no	3.24996	2.04644e-06			no					no					no			3.55538	3.38065e-05	no					no	no
PA14_05230	metB*					no					no					no					no					no					no					no					no					no	no
PA14_05250	pyrC*					no					no					no					no					no					no					no					no					no	no
PA14_05260	pyrB					no					no					no					no					no					no					no					no					no	no
PA14_05270	pyrR					no					no					no					no					no					no					no					no					no	no
PA14_05280	yqgF					no					no	5.31474	0.0290402			no					no					no					no					no					no					no	no	4.47625	0.0269535
PA14_05290	algH*					no					no	5.31474	0.0290402			no					no					no					no					no					no					no	no	4.47625	0.0269535
PA14_05300				3.16165	0.065577	no			5.28535	9.24201e-05	no	4.22872	0.0093643			no			4.28794	5.28638e-05	no			3.29436	0.0237395	no			3.65185	3.2434e-06	no			3.14935	0.0298538	no			3.31728	0.00064059	no					no	no
PA14_05310	gshB					no			4.69134	9.90839	no					no			8.22492	2.58925e-26	no					no			4.59479	2.70574e-10	no	4.47625	0.00859035	3.55538	0.0349404	no			3.31728	0.00064059	no			3.36359	0.093643	no	no	6.82179	7.34539e-08
PA14_05320	pilG			3.16165	0.065577	no			5.28535	9.24201e-05	no	4.22872	0.0093643			no			4.28794	5.28638e-05	no			3.29436	0.0237395	no			3.65185	3.2434e-06	no	4.47625	0.00859035	3.14935	0.0298538	no			3.31728	0.00064059	no			3.36359	0.093643	no	no	6.82179	7.34539e-08
PA14_05330	pilH					no			4.69134	9.90839	no					no			8.22492	2.58925e-26	no					no			4.59479	2.70574e-10	no	4.47625	0.00859035	3.55538	0.0349404	no			3.97237	3.26079e-06	no			3.36359	0.093643	no	no	6.82179	7.34539e-08
PA14_05340	pilI					no			4.69134	9.90839	no					no			8.22492	2.58925e-26	no					no			4.59479	2.70574e-10	no	4.47625	0.00859035	3.55538	0.0349404	no			3.97237	3.26079e-06	no					no	no	6.82179	7.34539e-08
PA14_05360	pilJ			3.38698	0.000639735	no	3.4154	0.00323661	4.22872	6.25727e-09	yes	4.1416	0.0257633			no			4.28794	0.00409261	no	3.63766	0.000704553			no			4.28794	6.98232e-05	no			3.53812	0.000257677	no			3.24996	0.0333286	no					no	no
PA14_05380	pilK					no					no					no					no	3.83756	0.0468834			no					no					no					no					no	no
PA14_05390	chpA					no			4.16986	0.0475335	no					no					no	5.77572	0.000665274			no					no					no					no					no	no
PA14_05400						no					no					no					no					no					no					no					no					no	no
PA14_05410	chpC*					no					no					no					no					no					no					no	6.58873	0.000205589	3.18215	0.00859388	no					no	no
PA14_05420	chpD*					no					no					no					no					no					no					no	6.58873	0.000205589	3.18215	0.00859388	no					no	no
PA14_05430	chpE*					no					no					no					no					no					no					no					no					no	no
PA14_05440						no					no	4.85678	0.0364583			no					no					no					no					no					no					no	no
PA14_05450						no					no					no					no					no					no					no					no					no	no
PA14_05460	bioA					no			4.89561	0.0678804	no	4.62675	0.046238			no					no					no					no					no					no					no	no	17.2992	3.95367
PA14_05480						no			4.89561	0.0678804	no	4.62675	0.046238			no					no					no					no					no					no					no	no	17.2992	3.95367
PA14_05500				4.43828	0.000909853	no			3.97237	0.0348963	no	4.99332	0.000570643	4.31691	0.00907821	yes			9.57983	2.0893e-07	no					no			3.81552	0.0480839	no			4.25749	0.000200909	no					no					yes	yes
PA14_05510	yceI*			4.43828	0.000909853	no			3.97237	0.0348963	no	4.99332	0.000570643	4.31691	0.00907821	yes			9.57983	2.0893e-07	no					no	24.4215	0.00040787	3.81552	0.0480839	no			4.25749	0.000200909	no					no					no	no
PA14_05520	mexR					no			3.73213	0.0220845	no	4.16986	0.0050505			no	5.98243	0.00279254	12.2174	5.06607e-50	yes					no			3.58128	0.0235505	no	5.16941	0.00757924	3.91768	0.00257677	yes			3.65185	0.000426965	no			3.18215	0.0238783	no	no	1.26747	2.86478e-33
PA14_05530	mexA					no			3.73213	0.0220845	no	4.16986	0.0050505			no	5.98243	0.00279254	12.2174	5.06607e-50	yes					no			3.58128	0.0235505	no	5.16941	0.00757924	3.91768	0.00257677	yes			3.65185	0.000426965	no			3.18215	0.0238783	no	no	1.26747	2.86478e-33
PA14_05540	mexB					no					no					no					no					no					no					no					no					no	no
PA14_05550	oprM					no					no					no					no					no					no					no					no					no	no
PA14_05560	rhlE*			4.43828	5.47005e-05	no					no					no					no					no					no			3.43426	0.0463447	no					no					no	no
PA14_05580						no					no					no					no					no					no					no					no					no	no
PA14_05590	metF					no					no					no					no					no					no					no					no					no	no
PA14_05600						no					no					no					no					no					no					no	13.2691	2.58823	4.84485	8.62087e-07	yes					no	no
PA14_05620	sahH					no					no					no					no					no					no					no					no					yes	yes
PA14_05630						no					no					no					no					no					no					no					no					yes	yes
PA14_05640	bfrG*					no					no					no					no					no					no					no					no					no	no
PA14_05650						no					no					no					no					no					no					no					no					no	no
PA14_05660						no					no					no			5.25367	0.0358334	no					no			3.43426	0.00937562	no			3.63766	0.00303862	no					no					no	no	4.75683	0.00559553
PA14_05690	codA					no					no					no					no					no					no					no					no					no	no
PA14_05700	codB					no					no					no					no					no					no					no	12.5533	5.9846e-09	3.68756	7.96594e-05	yes					no	no
PA14_05740	pydA*					no					no					no					no					no					no					no					no					no	no
PA14_05750	gltX*					no					no					no					no					no					no					no					no					no	no
PA14_05770	dhT			4.43828	0.0032999	no			5.27832	8.53536e-09	no	6.23332	9.54993e-07			no	4.56355	0.0303006	15.1369	3.75285e-28	no					no			4.53154	0.00939723	no	4.27822	0.00590201	4.46915	5.45254e-08	yes			6.27667	7.97995e-37	no			4.22872	0.00570363	no	no
PA14_05775				4.43828	0.0032999	no			5.27832	8.53536e-09	no	6.23332	9.54993e-07			no	4.56355	0.0303006	15.1369	3.75285e-28	no					no			4.53154	0.00939723	no	4.27822	0.00590201	4.46915	5.45254e-08	yes			6.27667	7.97995e-37	no			4.22872	0.00570363	no	no
PA14_05790				4.43828	0.0032999	no			5.27832	8.53536e-09	no	6.23332	9.54993e-07			no	4.56355	0.0303006	15.1369	3.75285e-28	no					no			4.53154	0.00939723	no	4.27822	0.00590201	4.46915	5.45254e-08	yes			6.27667	7.97995e-37	no			4.22872	0.00570363	no	no
PA14_05810	amaB					no					no					no			4.92458	0.0644377	no					no					no					no					no					no	no
PA14_05820						no					no					no					no					no					no					no					no					no	no
PA14_05840	gcdH			4.27822	0.0320627	no					no					no			5.77572	0.000478304	no					no					no			4.27822	0.0270574	no			3.91768	0.00265461	no					no	no
PA14_05850				4.27822	0.0320627	no					no					no			5.77572	0.000478304	no					no					no			4.27822	0.0270574	no			3.91768	0.00265461	no					no	no
PA14_05860						no					no					no					no					no					no					no					no					no	no	4.78991	0.0435908
PA14_05870						no					no					no					no	3.45815	0.0282331	3.65185	0.0497737	no					no					no			3.11666	0.00974853	no					yes	yes
PA14_05880	nfeD*					no					no					no					no	3.45815	0.0282331	3.65185	0.0497737	no					no					no			3.11666	0.00974853	no					yes	yes
PA14_05890						no					no					no					no	3.53812	0.000495424			no					no					no					no					no	no
PA14_05910						no					no					no					no	3.53812	0.000495424			no					no					no					no					no	no
PA14_05920						no					no					no					no					no					no					no	8.55644	4.78304e-05			no					no	no	4.59479	0.0395367
PA14_05950	dbpA			3.27168	0.00244343	no			3.16165	0.0347537	no	4.19887	0.00233048	4.46915	3.28856e-07	yes			5.9794	0.00678804	no					no			3.58128	3.55894e-07	no					no	8.51496	0.00083946	4	6.53306	yes					yes	yes	5.46416	2.38797e-05
PA14_05960	cspB*			3.27168	0.00244343	no			3.16165	0.0347537	no	4.19887	0.00233048	4.46915	3.28856e-07	yes			5.9794	0.00678804	no					no			3.58128	3.55894e-07	no					no	8.51496	0.00083946	4	6.53306	yes					yes	yes	5.46416	2.38797e-05
PA14_05970				3.27168	0.00244343	no			3.16165	0.0347537	no	4.19887	0.00233048	4.46915	3.28856e-07	yes			5.9794	0.00678804	no					no			3.58128	3.55894e-07	no					no	8.51496	0.00083946	4	6.53306	yes					no	no	5.46416	2.38797e-05
PA14_05990	emrA*					no					no					no					no					no					no					no					no					yes	yes
PA14_06000	clpA*					no					no					no					no					no					no					no					no					yes	yes
PA14_06010		4.85678	0.0500035	5.63264	3.66438e-06	no					no					no					no					no					no					no					no					no	no
PA14_06030						no					no					no					no	4.37717	0.0266686			no					no					no					no					no	no
PA14_06040						no					no					no					no	4.37717	0.0266686			no					no					no					no					no	no
PA14_06060	creB					no					no					no					no					no					no					no					no					no	no
PA14_06070	creC					no					no					no					no					no					no					no					no					no	no
PA14_06080	creD					no					no					no					no					no					no					no					no					no	no
PA14_06090						no					no					no					no					no					no					no					no					no	no
PA14_06120						no					no					no					no					no					no					no					no					no	no
PA14_06130						no					no					no					no					no					no					no					no					no	no	5.24157	0.0293089
PA14_06150						no					no					no					no					no					no					no					no					no	no	5.24157	0.0293089
PA14_06160	fiuA*					no					no					no					no					no					no					no					no					no	no
PA14_06170	fiuR*					no					no	4.52339	0.0606943			no			5.16941	0.000974853	no					no					no	4.16986	0.0355634	4.55838	0.00450867	no			3.83756	0.0682674	no					no	no
PA14_06180	fiuI*					no					no	4.52339	0.0606943			no			5.16941	0.000974853	no					no					no	4.16986	0.0355634	4.55838	0.00450867	no			3.83756	0.0682674	no					no	no
PA14_06190	psfA*					no					no	4.52339	0.0606943			no			5.16941	0.000974853	no					no					no	4.16986	0.0355634	4.55838	0.00450867	no			3.83756	0.0682674	no					no	no
PA14_06200						no					no					no					no					no					no					no					no					no	no
PA14_06210						no					no					no					no					no					no					no					no					no	no
PA14_06230						no			3.73213	0.0349946	no	5.85634	0.000599791			no			9.84916	2.23357	no					no			4	0.000563638	no	6.32335	0.00439997	4.1416	2.88383e-05	yes	56.493	3.06963e-53	8.75435	7.39894e-08	yes			3.91768	0.00494307	no	no
PA14_06240						no					no					no					no					no					no					no					no					no	no
PA14_06250						no					no					no					no					no					no					no					no					no	no
PA14_06260						no					no					no					no					no					no			3.58128	0.0255859	no			3.759	0.00680769	no					no	no
PA14_06270	catD*					no					no					no					no					no					no			3.58128	0.0255859	no			3.759	0.00680769	no					no	no
PA14_06280						no					no					no					no					no					no					no	12.4197	4.35489e-07	3.45815	0.00097499	yes					no	no
PA14_06290	glcB			3.31728	0.0207838	no					no	5.77572	0.0382825	3.48222	0.0874995	no			6.49819	6.93426e-05	no					no					no	6.2987	0.00428894			no			4.65893	5.83445e-08	no			3.58128	0.0396368	yes	yes	7.46426	0.000786488
PA14_06300				3.31728	0.0207838	no					no	5.77572	0.0382825	3.48222	0.0874995	no			6.49819	6.93426e-05	no					no					no	6.2987	0.00428894			no			4.65893	5.83445e-08	no			3.58128	0.0396368	yes	yes	7.46426	0.000786488
PA14_06310				3.31728	0.0207838	no					no	5.77572	0.0382825	3.48222	0.0874995	no			6.49819	6.93426e-05	no					no					no	6.2987	0.00428894			no			4.65893	5.83445e-08	no			3.58128	0.0396368	yes	yes	7.46426	0.000786488
PA14_06320	rarD*					no					no					no					no					no					no					no					no					no	no	9.25355	0.0252787
PA14_06330						no					no					no					no					no					no					no					no					no	no
PA14_06340	modR*					no					no					no					no					no					no					no					no					no	no
PA14_06350	yfiM*					no					no					no					no					no					no					no					no					no	no
PA14_06360	comF*					no					no	4.43828	0.0428549			no					no					no					no	4.27822	0.0994993			no					no					no	no
PA14_06390						no					no	4.43828	0.0428549			no					no					no					no	4.27822	0.0994993			no					no					no	no
PA14_06400						no	5.42642	0.00595663	5.65685	3.86756e-07	yes	6.36429	0.00679204			no			6.32335	8.72974e-06	no	4.25749	0.0643586			no			4.65893	0.000688652	no			3.94494	0.0897009	no					no					no	no
PA14_06420						no	5.42642	0.00595663	5.65685	3.86756e-07	yes	6.36429	0.00679204			no			6.32335	8.72974e-06	no	4.25749	0.0643586			no			4.65893	0.000688652	no			3.94494	0.0897009	no					no					no	no
PA14_06430						no					no					no			6.32335	0.0257744	no					no					no					no					no					no	no
PA14_06450	accC*					no					no					no			6.32335	0.0257744	no					no					no					no					no					no	no
PA14_06460						no					no					no					no					no					no					no					no					no	no
PA14_06480						no					no					no					no					no					no					no					no					no	no
PA14_06500	bioB			3.29436	0.0232065	no			4.69134	0.000562343	no	4.25749	0.00426965			no			5.9794	0.00698244	no					no			3.91768	9.3643e-05	no			3.94494	5.87774e-08	no			3.56423	0.077606	no					no	no	6.86852	2.43781e-22
PA14_06510	bioF					no					no	3.86375	0.0678804	3.34352	0.0258823	no					no					no					no					no					no					no	no
PA14_06530	bioH*					no					no					no					no					no					no					no					no					no	no
PA14_06540	bioC*					no					no					no					no					no					no					no					no					no	no
PA14_06570	bioD					no					no					no					no					no					no					no					no					no	no
PA14_06580						no					no					no					no					no					no					no					no					no	no
PA14_06600						no					no					no					no					no			3.53812	0.0302693	no			3.13834	0.0479084	no			3.36359	0.0350086	no					yes	yes
PA14_06620						no					no					no					no					no					no					no	6.62866	0.0292927	3.45815	0.000739605	no					no	no
PA14_06640						no					no					no					no					no					no					no	11.8876	4.30527e-06	4.37717	0.000847043	yes					no	no
PA14_06650	nirN					no					no					no					no					no					no					no					no					no	no
PA14_06660	nirE					no					no					no					no					no					no					no					no					no	no
PA14_06670	nirJ					no					no					no					no					no					no					no					no					no	no
PA14_06680	nirH					no					no					no					no					no					no					no					no					no	no
PA14_06690	nirG					no					no					no					no					no					no					no					no					no	no
PA14_06700	nirL					no					no					no					no					no					no					no					no					no	no
PA14_06710	nirD*					no					no					no					no					no					no					no					no					no	no
PA14_06720	nirF					no					no					no					no					no					no					no					no					no	no
PA14_06730	nirC					no			3.43426	0.00864256	no					no					no					no					no					no					no					no	no
PA14_06740	nirM					no			3.43426	0.00864256	no					no					no					no					no					no					no					no	no
PA14_06750	nirS	7.11741	0.0245471	3.58128	0.0386756	no			4.85678	3.62243e-05	no					no					no	3.56423	0.0436558			no					no					no			3.63766	0.06808	no					no	no	5.65685	3.33248e-05
PA14_06770	nirQ	7.11741	0.0245471	3.58128	0.0386756	no			4.85678	3.62243e-05	no					no					no	3.56423	0.0436558			no					no					no			3.63766	0.06808	no					no	no	5.65685	3.33248e-05
PA14_06790	nirO*					no					no					no					no					no					no					no					no					no	no
PA14_06800						no					no					no					no					no					no					no					no					no	no
PA14_06810	norC					no			4.59479	0.000257633	no					no					no	5.63264	0.000226464			no			4.16986	0.0053827	no					no					no					no	no
PA14_06830	norB					no	5.24157	0.0288404	4.59479	0.000257633	no					no			3.68756	0.0480839	no	5.63264	0.000226464			no			4.16986	0.0053827	no					no					no					no	no
PA14_06840	norD*					no	3.65185	0.0428783			no					no					no					no					no					no					no					no	no
PA14_06860						no			4.59479	0.0055335	no					no					no					no					no					no					no					no	no
PA14_06870	dnr					no			4.59479	0.0055335	no					no			5.42642	0.00645654	no					no					no	6.96445	0.000496236			no			3.83756	0.0230449	no					no	no	5.73583	0.000628058
PA14_06875	rsmY					no			4.59479	0.0055335	no					no			5.42642	0.00645654	no					no					no	6.96445	0.000496236			no			3.83756	0.0230449	no					no	no	5.73583	0.000628058
PA14_06880						no			4.78991	0.0584894	no	4.82323	0.0463757			no	4.43828	0.0849269	6.58873	6.67247e-08	no					no					no			4.19887	0.0425598	no			4.75683	4.68834e-05	no					no	no	5.73583	0.00625549
PA14_06890						no			4.78991	0.0584894	no	4.82323	0.0463757			no	4.43828	0.0849269	6.58873	6.67247e-08	no					no					no			4.19887	0.0425598	no			4.75683	4.68834e-05	no					no	no	5.73583	0.00625549
PA14_06900						no					no					no					no					no					no					no					no					no	no
PA14_06920	argD*					no					no					no					no					no					no					no					no					no	no
PA14_06930						no					no					no					no					no					no					no					no					no	no
PA14_06940						no					no					no					no					no					no					no					no					no	no
PA14_06950						no					no					no					no					no					no					no					no					no	no
PA14_06960						no					no	6.96445	0.000205628	4.95884	0.00709578	yes			7.21379	3.6829e-05	no					no					no					no					no					no	no
PA14_06970						no					no					no					no					no					no					no					no					no	no
PA14_06980		6.96445	0.0845055	5.63264	2.74575e-07	no					no					no					no					no					no					no					no					no	no
PA14_06990		6.96445	0.0845055	5.63264	2.74575e-07	no					no					no					no					no					no					no			5.61778	0.00028774	no					no	no
PA14_07000	dsbB					no					no	5.46416	0.0402498			no	5.27832	0.00636865	1.19649	8.83649e-05	yes					no					no	5.24157	0.00258226	6.49819	5.74646e-05	yes			5.61778	0.00028774	no					no	no
PA14_07010						no					no	5.46416	0.0402498			no	5.27832	0.00636865	1.19649	8.83649e-05	yes					no					no	5.24157	0.00258226	6.49819	5.74646e-05	yes			5.61778	0.00028774	no					no	no
PA14_07020						no					no					no					no					no					no					no					no					no	no
PA14_07030						no					no					no					no					no					no					no					no					no	no
PA14_07040	yqjC*					no					no					no					no					no					no					no					no					no	no
PA14_07050						no					no					no					no					no					no					no					no					no	no
PA14_07060						no					no					no					no					no					no					no					no					no	no
PA14_07070						no					no					no					no					no					no					no					no					no	no
PA14_07090	metK					no					no					no					no					no					no					no					no					no	no
PA14_07110						no					no					no					no					no					no					no					no					yes	yes
PA14_07130	tktA					no					no					no					no					no					no					no					no					yes	yes
PA14_07140						no					no					no					no					no					no					no					no					no	no
PA14_07150	hyi*					no					no					no					no					no					no					no					no					no	no
PA14_07170	epd					no					no					no					no					no					no					no					no					no	no
PA14_07190	pgk					no					no					no					no					no					no			3.86375	0.0667247	no					no					no	no
PA14_07200						no					no					no					no					no					no					no					no					no	no
PA14_07210						no					no					no					no					no					no					no					no					no	no
PA14_07230	fda					no					no					no					no					no					no					no					no					no	no	4.78991	0.0298538
PA14_07240						no					no					no					no					no					no					no					no					no	no
PA14_07250						no					no					no					no					no					no					no					no					no	no	5.28535	0.0250609
PA14_07260						no					no					no					no					no					no					no					no					no	no	5.28535	0.0250609
PA14_07280	yhiN*			4.16986	0.00274575	no			5.93894	5.44503e-07	no	7.67411	0.00422669			no	4.69134	4.58843e-07	12.1257	9.3643e-60	yes					no			5.54438	4.32538e-22	no			4.25749	0.00790606	no					no					no	no	6.58873	4.28783e-09
PA14_07290	ygjP*					no					no					no	4.69134	4.58843e-07	12.1257	9.3643e-60	yes					no			5.54438	4.32538e-22	no			4.25749	0.00790606	no					no					no	no
PA14_07300				4.16986	0.00274575	no			5.93894	5.44503e-07	no	7.67411	0.00422669			no	4.69134	4.58843e-07	12.1257	9.3643e-60	yes					no			5.54438	4.32538e-22	no			4.25749	0.00790606	no					no					no	no	6.58873	4.28783e-09
PA14_07310						no					no	4.52339	0.0438799	4.85678	5.03501e-07	no					no					no			3.48222	0.00706376	no			3.18215	0.0233346	no			3.43426	0.00025704	no			3.9513	0.0333286	no	no
PA14_07330						no					no	4.52339	0.0438799	4.85678	5.03501e-07	no					no					no			3.48222	0.00706376	no			3.18215	0.0233346	no			3.43426	0.00025704	no			3.9513	0.0333286	yes	yes
PA14_07340						no					no					no					no					no					no					no					no					no	no
PA14_07355						no					no					no					no					no					no					no					no					no	no
PA14_07360		5.28535	0.0527566	3.73213	2.79254e-06	no					no					no					no					no					no					no					no					no	no
PA14_07370		5.28535	0.0527566	3.73213	2.79254e-06	no					no					no					no					no					no					no					no					no	no
PA14_07380						no					no					no					no					no					no					no					no					no	no
PA14_07400						no					no					no					no					no					no					no					no					no	no
PA14_07410						no					no					no					no					no					no					no					no					no	no
PA14_07420						no					no					no					no					no					no					no					no					no	no
PA14_07430				4.11246	0.00232809	no			4.37717	0.00375285	no	7.67411	0.000346737			no	4.47625	9.48896e-05	17.7531	7.09578e-22	yes					no			5.85634	4.97737e-55	no	4.72398	5.64937e-05	6.23332	4.20976e-09	yes			4.59479	7.99834e-07	no			3.91768	0.000592925	no	no	8.9383	7.2606e-05
PA14_07440				3.36359	0.00500805	no					no					no	4.47625	9.48896e-05	17.7531	7.09578e-22	yes					no			5.85634	4.97737e-55	no	4.69134	5.2723e-05	6.23332	4.20976e-09	yes			4.89561	8.43955	no					no	no	8.9383	7.2606e-05
PA14_07450				3.36359	0.00500805	no			7.21379	4.09289e-07	no	12.4197	0.00967886			no	4.47625	9.48896e-05	17.7531	7.09578e-22	yes					no			5.85634	4.97737e-55	no	4.69134	5.2723e-05	6.23332	4.20976e-09	yes			4.89561	8.43955	no					no	no	8.9383	7.2606e-05
PA14_07460				3.36359	0.00500805	no			7.21379	4.09289e-07	no	12.4197	0.00967886			no	4.47625	9.48896e-05	17.7531	7.09578e-22	yes					no			5.85634	4.97737e-55	no	4.69134	5.2723e-05	6.23332	4.20976e-09	yes			4.89561	8.43955	no					no	no	8.9383	7.2606e-05
PA14_07480						no					no					no			17.7531	7.09578e-22	no					no			5.85634	4.97737e-55	no	4.69134	5.2723e-05	6.23332	4.20976e-09	yes					no					no	no	8.9383	7.2606e-05
PA14_07500						no					no					no	4.55838	0.0308388			no					no			4.28794	0.00690549	no			4.37717	0.00574646	no	6.86852	3.96278e-06	4.27822	4,47733047636E-	yes					no	no	7.16257	0.00369567
PA14_07520	rpoD					no			3.11666	0.0494307	no					no			5.13374	4.38531e-06	no					no			3.91768	7.77943e-05	no	1.12653	0.000463757	4.55838	4.90908e-07	yes			3.13834	0.00487936	no			3.27168	0.0355005	no	no	4.34694	0.00309749
PA14_07530	dnaG					no					no					no					no					no					no					no					no					yes	yes
PA14_07550						no					no			3.34352	0.00447733	no					no					no	15.2423	0.00088756			no	4.69134	9.95405e-05			no					no			3.14935	0.0427563	no	no
PA14_07560	rpsU					no					no			3.34352	0.00447733	no					no					no	15.2423	0.00088756			no	4.69134	9.95405e-05			no					no			3.14935	0.0427563	no	no
PA14_07570	gcp					no					no			3.34352	0.00447733	no					no					no	15.2423	0.00088756			no	4.69134	9.95405e-05			no					no			3.14935	0.0427563	no	no
PA14_07580						no					no					no					no					no					no					no					no					no	no
PA14_07590	folB					no					no					no					no					no					no					no					no					no	no
PA14_07600	folk*					no					no					no					no					no					no					no					no					no	no
PA14_07620	cca					no					no					no					no					no					no					no					no					no	no
PA14_07630						no					no					no					no					no			3.45815	0.000948485	no					no					no					no	no
PA14_07650	ycgB*					no					no	5.13374	0.0203236			no			7.83536	2.74575e-09	no					no			3.45815	0.000948485	no	6.72717	0.00333286			no					no					no	no	4.19887	0.0020231
PA14_07660		3.83756	0.0229087	3.16165	7.46449e-05	no					no					no	4.56355	0.00857038	6.54322	4.38799e-23	yes					no			4.1416	9.27525e-08	no					no					no					no	no	5.24157	0.0053827
PA14_07680	prkA*	5.8159	0.00530884	4.75683	0.00990673	yes					no					no			6.54322	4.38799e-23	no					no					no					no			3.65185	0.0900783	no					yes	yes
PA14_07690	glpE*					no					no	5.31474	0.0279746			no					no					no					no					no					no					no	no
PA14_07700	apaH			3.81552	0.00524053	no					no					no					no					no					no					no					no					no	no
PA14_07710	apaG*			3.81552	0.00524053	no					no					no					no					no					no					no			4.95884	0.000709578	no					no	no
PA14_07730	ksgA					no					no					no					no					no					no					no	11.5514	0.077009	4.95884	0.000709578	no					no	no
PA14_07740	pdxA					no					no					no					no					no					no					no					no					no	no
PA14_07760	surA	7.41274	0.000250259	4.52339	0.0076434	yes					no					no			1.48315	2.37684e-60	no					no			4.46915	7.94328e-07	no			3.43426	0.0454988	no			4.11246	5.54626e-08	no	6.36429	0.000246523	3.76352	0.00288383	no	yes
PA14_07770	ostA	14.8255	8.66969e-05	7.83536	2.04738e-26	yes			3.78424	0.0497737	no					no			4.55838	0.0496592	no					no					no	4.69134	0.00578096			no	6.45313	0.0240991	4.84485	0.00643586	no					no	no
PA14_07780		14.8255	8.66969e-05	7.83536	2.04738e-26	yes			3.78424	0.0497737	no					no			4.55838	0.0496592	no					no					no	4.69134	0.00578096			no	6.45313	0.0240991	4.84485	0.00643586	no					no	no
PA14_07790						no					no					no					no					no					no					no					no					no	no
PA14_07800	djlA*					no					no					no					no					no					no					no					no					no	no
PA14_07810						no					no					no	5.63264	0.00595662			no					no					no					no					no					no	no	4.34694	0.0353837
PA14_07820						no					no					no	5.63264	0.00595662			no					no					no					no					no					no	no	4.34694	0.0353837
PA14_07840	uhpA*					no			5.65685	0.00076976	no					no					no	4.37717	3.86756e-08			no					no					no					no					no	no
PA14_07850						no			3.73213	5.59553e-07	no					no					no	5.63264	4.7425e-06			no					no					no	12.1257	4.58843e-05	3.53812	0.000424696	yes					no	no	3.38698	0.0484724
PA14_07860				3.18215	0.0270964	no	4.92458	0.00987479	6.36429	4.83059e-05	yes					no			5.27832	0.00020893	no	5.63264	4.7425e-06			no			4.84485	0.000798871	no					no			3.18215	0.0485362	no					no	no
PA14_07870						no					no					no					no					no					no					no					no					no	no
PA14_07890						no	4.53154	0.00862979	4.84485	6.85488e-06	yes					no	3.73213	0.00303862	4.19887	0.0483059	no	4.19887	2.03778e-05			no			3.43426	0.0488652	no					no					no					no	no	5.46416	0.000442536
PA14_07900						no					no					no					no					no					no					no					no					no	no
PA14_07910	rpe					no					no					no	4.55838	0.0484724			no	4.65893	0.0027771			no					no					no					no					yes	yes
PA14_07930	gph*					no			6.54322	0.00040277	no					no	4.55838	0.0484724	6.82179	0.00355634	no	4.65893	0.0027771			no					no					no					no					no	no
PA14_07940	trpE					no			4.92458	2.84446e-06	no					no			4.75683	0.00896706	no					no					no					no					no					no	no
PA14_07950	prtN					no			6.23332	0.00642096	no	7.11741	0.0233045			no	6.45313	0.00892344	8.69388	4.92794e-05	yes	4.47625	0.0346737			no			5.38893	0.00909933	no					no					no					yes	yes
PA14_07960	prtR					no					no	4.55838	0.0465548			no			7.26153	0.000643586	no					no					no					no					no					no	no
PA14_07970						no					no	4.55838	0.0465548			no			7.26153	0.000643586	no					no					no					no					no					no	no
PA14_07980						no					no	4.55838	0.0465548			no			7.26153	0.000643586	no					no					no					no					no					no	no
PA14_07990	hol*					no					no					no					no					no					no					no					no					no	no
PA14_08000						no					no					no					no					no					no					no					no					no	no
PA14_08010	gpV*					no					no					no					no					no					no					no					no					no	no
PA14_08020	gpW*					no					no					no					no					no					no					no					no					no	no
PA14_08030				4.22872	0.00369829	no	3.94494	0	4.59479	0.00539506	yes	6.63456	0.00205628			no			4.72398	0.00508594	no					no			4.84485	0.00355634	no					no					no					no	no
PA14_08040	gpI*					no	6.48559	0.0427563	5.16941	9.63829e-07	no					no					no	6.48559	7.06376e-06			no			4.52339	6.63743e-05	no					no					no					no	no
PA14_08050						no	6.48559	0.0427563	5.16941	9.63829e-07	no					no	4.19887	0.00588844	11.9588	5.05825e-78	yes	6.48559	7.06376e-06			no			4.52339	6.63743e-05	no			3.38698	0.0398077	no					no					no	no
PA14_08060				3.68756	7.90606e-07	no			4.56355	3.97488e-20	no	4.56355	2.39336e-05			no	3.68756	0.0292452	11.9588	5.05825e-78	no	3.31728	0.0247724			no			5.13374	6.42688e-52	no			3.76352	5.74786e-07	no			3.83756	0.00025527	no	4.95884	2.03724e-07			no	no	5.35171	3.35738e-05
PA14_08070	gpFI*			3.68756	7.90606e-07	no			4.56355	3.97488e-20	no	4.56355	2.39336e-05			no	3.68756	0.0292452	11.9588	5.05825e-78	no	3.31728	0.0247724			no			5.13374	6.42688e-52	no			3.76352	5.74786e-07	no			3.83756	0.00025527	no	4.95884	2.03724e-07			no	no	5.35171	3.35738e-05
PA14_08090	gpFII*			3.34352	0.0355894	no			4.89561	5.0505e-05	no	5.63264	0.00857038			no					no	5.25367	0.00550808			no			4.95884	0.0025603	no					no					no					no	no	4.62675	0.00399587
PA14_08100				3.34352	0.0355894	no			4.89561	5.0505e-05	no	5.63264	0.00857038			no					no	5.25367	0.00550808			no			4.95884	0.0025603	no					no					no					no	no	4.62675	0.00399587
PA14_08110						no	7.78124	0.0348337			no	8.33973	0.0249459			no					no	5.25367	0.00550808			no					no					no					no					no	no
PA14_08120						no	7.78124	0.0348337			no	8.33973	0.0249459			no					no					no					no					no					no					no	no
PA14_08130	gpU*					no					no					no					no	4.28794	0.0823896			no					no					no					no					no	no
PA14_08140	XR2*					no	3.94494	0.0400867			no					no					no	5.63264	0.032961			no					no					no					no					no	no
PA14_08150	gpD*					no	3.94494	0.0400867			no					no					no	5.63264	0.032961			no					no					no					no					no	no
PA14_08160	lys*					no					no					no					no	4.28794	0.0478304			no					no					no					no					no	no
PA14_08180						no					no					no					no					no					no					no					no					no	no
PA14_08190						no					no					no					no					no					no					no					no					no	no
PA14_08200						no					no					no					no					no					no					no					no					no	no
PA14_08210				3.97237	0.00595663	no					no					no					no	4.27822	0.0395379			no					no					no					no					no	no
PA14_08220				3.97237	0.00595663	no					no					no					no	4.27822	0.0395379			no					no					no					no					no	no
PA14_08230				3.97237	0.00595663	no					no					no					no	4.27822	0.0395379			no					no					no					no					no	no
PA14_08240						no	5.35171	0.000853804	5.57897	0.0032999	yes					no	5.63264	0.0393568	5.52167	0.0949845	no					no			3.76352	0.045998	no					no	1.77787	0.00760326	3.81552	0.000954339	yes					no	no
PA14_08250						no	4.65893	0.0389045	5.28535	0.0443609	no					no					no					no					no					no					no					no	no
PA14_08260						no					no					no					no					no					no					no					no					no	no
PA14_08270						no					no					no					no					no					no					no					no					no	no
PA14_08280				3.53812	0.00326079	no			4.37717	0.000287766	no	4.75683	0.00889301	3.9513	0.0383566	no					no	3.65533	2.57633e-05			no			3.36359	0.00940886	no			3.4154	0.000824385	no					no					no	no	4.25749	0.00855067
PA14_08300	JF1*			3.53812	0.00326079	no			4.37717	0.000287766	no	4.75683	0.00889301	3.9513	0.0383566	no					no	3.65533	2.57633e-05			no			3.36359	0.00940886	no			3.4154	0.000824385	no					no					no	no	4.25749	0.00855067
PA14_08310						no					no					no			9.51366	2.53529e-205	no					no			3.36359	0.000590201	no	3.86375	0.000943245			no			3.91768	0.000665962	no			3.36359	0.0062801	no	no
PA14_08320						no			3.48222	0.00279898	no					no			9.51366	2.53529e-205	no					no			3.36359	0.000590201	no	3.86375	0.000943245			no			3.91768	0.000665962	no					no	no
PA14_08330						no			3.48222	0.00279898	no					no			9.51366	2.53529e-205	no					no			3.36359	0.000590201	no	3.86375	0.000943245			no			3.91768	0.000665962	no					no	no
PA14_08340	trpG					no			3.48222	0.00279898	no					no			9.51366	2.53529e-205	no					no			3.36359	0.000590201	no	3.86375	0.000943245			no			3.91768	0.000665962	no					no	no
PA14_08350	trpD					no			3.48222	0.00279898	no					no			9.51366	2.53529e-205	no					no			3.36359	0.000590201	no	3.86375	0.000943245			no			3.91768	0.000665962	no					no	no
PA14_08360	trpC					no					no					no					no					no					no					no					no					no	no
PA14_08370	vfr			3.58128	0.000248886	no			3.759	0.0460257	no					no	4.78991	0.00690549	6.77396	6.9985e-07	no					no			4.34694	7.2778	no	3.73213	0.0097697	3.29436	0.0223357	no	12.6467	2.54683e-08	4.37717	0.0628058	yes	7.36151	0.0644864			yes	yes	5.31474	0.0254683
PA14_08380						no			3.759	0.0460257	no					no			6.77396	6.9985e-07	no					no			4.34694	7.2778	no	3.73213	0.0097697	3.29436	0.0223357	no	12.6467	2.54683e-08	4.37717	0.0628058	yes	7.36151	0.0644864			yes	yes	5.31474	0.0254683
PA14_08390	speD			3.58128	0.000248886	no			6.54322	6.90549e-05	no	6.1926	0.0224905			no	4.78991	0.00690549	1.62949	5.48867e-26	no					no			4.78991	7,24435960074988E-	no	4.56355	0.0276695	4.55838	0.000797995	no			4.37717	0.0628058	no	7.36151	0.0644864	3.65533	0.0289734	no	no	4.47625	0.0429453
PA14_08400						no					no					no					no					no					no					no					no					no	no
PA14_08420						no					no					no					no					no					no					no					no					no	no
PA14_08430						no					no					no					no					no					no					no					no					no	no
PA14_08440						no					no					no					no					no					no					no					no					no	no
PA14_08450						no					no					no					no					no					no					no					no					no	no
PA14_08460						no					no					no					no					no	968.763	7.46449e-23	11.1579	3.09957e-28	yes					no					no					no	no	7.41274	0.009977
PA14_08470						no					no					no					no					no	968.763	7.46449e-23	11.1579	3.09957e-28	yes					no					no					no	no
PA14_08480	argC					no					no					no					no					no	968.763	7.46449e-23	11.1579	3.09957e-28	yes					no					no					no	no
PA14_08490						no					no					no					no					no					no					no					no					no	no
PA14_08500		4.43828	0.0460257			no					no	6.14757	0.0678804			no	5.63264	6.72977e-05			no					no					no	4.95884	0.042658			no			3.45815	0.0353837	no					no	no
PA14_08510	yadR*	4.43828	0.0460257			no					no	6.14757	0.0678804			no	5.63264	6.72977e-05	5.24157	3.95379e-05	yes					no					no	4.95884	0.042658	4.99332	0.000828306	no			3.45815	0.0353837	no			3.56423	0.0443609	no	no	4.62675	0.0335738
PA14_08520	anmK					no					no					no					no					no					no					no					no					no	no	9.63718	0.00202768
PA14_08540				4.47625	0.0364099	no					no					no			8	0	no					no			3.8962	3.40509e-05	no					no			4.34694	7.29537e-09	no					no	no	9.63718	0.00202768
PA14_08560	tyrZ			4.47625	0.0364099	no					no					no			8	0	no					no			3.8962	3.40509e-05	no					no			4.34694	7.29537e-09	no					no	no	9.63718	0.00202768
PA14_08620	birA					no					no	4.72398	2.37395e-05			no	3.24996	0.00785236	8	0	yes					no			3.16165	5.49541e-08	no	3.22657	8.70682e-10			no			3.38698	8.60994e-07	no			3.52518	0.0289008	no	no	3.91768	2.27997e-23
PA14_08630						no					no					no			8	0	no					no					no					no					no					no	no
PA14_08640						no					no					no			9.44794	8.09606e-35	no					no			3.94494	0.00577627	no					no					no					no	no
PA14_08680	tufB					no					no					no			9.44794	8.09606e-35	no					no			3.94494	0.00577627	no			3.81552	0.00266073	no			3.83756	2.25944e-08	no					yes	yes
PA14_08695	secE			3.8962	8.57038e-07	no					no					no			9.44794	8.09606e-35	no					no			3.94494	0.00577627	no			3.81552	0.00266073	no			3.48222	0.00324345	no					no	no
PA14_08710	nusG			3.8962	8.57038e-07	no					no					no			9.44794	8.09606e-35	no					no			3.94494	0.00577627	no			3.81552	0.00266073	no			3.48222	0.00324345	no					no	no
PA14_08720	rplK			3.8962	8.57038e-07	no					no					no			9.44794	8.09606e-35	no					no			3.94494	0.00577627	no			3.81552	0.00266073	no			3.48222	0.00324345	no					no	no
PA14_08730	rplA			3.8962	8.57038e-07	no					no					no			9.44794	8.09606e-35	no					no			3.94494	0.00577627	no					no			3.48222	0.00324345	no					no	no
PA14_08740	rplJ			3.76352	7.8343e-06	no					no					no			9.57983	9.23097e-36	no					no			4.62675	5.62243e-06	no					no					no					no	no
PA14_08750	rplL			3.76352	7.8343e-06	no					no					no			9.57983	9.23097e-36	no					no			4.62675	5.62243e-06	no					no					no					no	no
PA14_08760	rpoB			3.76352	7.8343e-06	no			3.18215	0.0374973	no					no			9.57983	9.23097e-36	no					no			4.62675	5.62243e-06	no					no			3.14935	0.0242029	no					no	no
PA14_08780	rpoC			3.78424	2.07494e-05	no					no					no			7.11741	3.80894e-08	no					no			3.73213	2.67301e-05	no			3.43426	0.0289896	no			3.52518	0.0603245	no			3.18215	0.0322069	no	no
PA14_08790	rpsL			3.43426	0.000609537	no					no					no			6.58873	0.000488652	no					no					no					no			3.68756	0.00052723	no					no	no
PA14_08810	rpsG			3.43426	0.000609537	no					no					no			14.7232	3.70681e-08	no					no					no					no			3.68756	0.00052723	no					no	no
PA14_08820	fusA1			3.43426	0.000609537	no					no					no			14.7232	3.70681e-08	no					no					no					no			3.68756	0.00052723	no					no	no
PA14_08830	tufA			4.43828	2.08449e-09	no			4.53154	0.0927525	no			4.89561	5.03497e-05	no			14.7232	3.70681e-08	no					no					no			4.1416	0.000306903	no					no					no	no
PA14_08840	rpsJ			4.43828	2.08449e-09	no					no	11.4716	2.07043e-35	4.89561	5.03497e-05	yes			14.7232	3.70681e-08	no					no					no					no					no			3.65185	0.0233346	no	no
PA14_08850	rplC			4.43828	2.08449e-09	no					no	11.4716	2.07043e-35	4.89561	5.03497e-05	yes			14.7232	3.70681e-08	no					no					no					no					no			3.65185	0.0233346	no	no
PA14_08860	rplD			4.43828	2.08449e-09	no					no	11.4716	2.07043e-35	4.89561	5.03497e-05	yes			14.7232	3.70681e-08	no					no					no					no					no			3.65185	0.0233346	no	no
PA14_08870	rplW					no					no	11.4716	2.07043e-35	4.89561	5.03497e-05	yes			14.7232	3.70681e-08	no					no					no					no					no					no	no
PA14_08880	rplB					no					no			4.89561	5.03497e-05	no			14.7232	3.70681e-08	no					no					no					no					no					no	no
PA14_08890	rpsS			3.24996	0.00724436	no					no			4.89561	5.03497e-05	no	5.31474	0.00743024	14.7232	3.70681e-08	yes					no					no			3.43426	6.88652e-08	no					no	6.86852	4.96236e-08			no	no
PA14_08900	rplV			3.24996	0.00724436	no					no					no	5.31474	0.00743024	14.7232	3.70681e-08	yes					no					no			3.43426	6.88652e-08	no					no	6.86852	4.96236e-08			no	no
PA14_08910	rpsC			3.24996	0.00724436	no					no					no	5.31474	0.00743024	14.7232	3.70681e-08	yes					no					no			3.43426	6.88652e-08	no			3.759	0.0862979	no	6.86852	4.96236e-08			no	no
PA14_08920	rplP			3.24996	0.00724436	no					no					no	5.31474	0.00743024	14.7232	3.70681e-08	yes					no					no			3.43426	6.88652e-08	no			3.759	0.0862979	no	6.86852	4.96236e-08			no	no
PA14_08930	rpmC			3.24996	0.00724436	no					no					no	5.31474	0.00743024	14.7232	3.70681e-08	yes					no					no			3.43426	6.88652e-08	no			3.759	0.0862979	no	6.86852	4.96236e-08			no	no
PA14_08940	rpsQ			3.24996	0.00724436	no					no					no	5.31474	0.00743024	14.7232	3.70681e-08	yes					no					no			3.43426	6.88652e-08	no			3.759	0.0862979	no	6.86852	4.96236e-08			no	no
PA14_08950	rplN			3.48222	4.78304e-09	no					no					no	5.31474	0.00743024	14.7232	3.70681e-08	yes					no					no			3.43426	6.88652e-08	no			3.759	0.0862979	no	6.86852	4.96236e-08			no	no
PA14_08960	rplX			3.48222	4.78304e-09	no					no					no	5.31474	0.00743024	14.7232	3.70681e-08	yes					no					no			3.43426	6.88652e-08	no			3.759	0.0862979	no	6.86852	4.96236e-08			no	no
PA14_08970	rplE			3.48222	4.78304e-09	no					no					no	5.31474	0.00743024	14.7232	3.70681e-08	yes					no					no			3.43426	6.88652e-08	no			3.759	0.0862979	no	6.86852	4.96236e-08			no	no
PA14_08980	rpsN			3.48222	4.78304e-09	no					no					no	5.31474	0.00743024	14.7232	3.70681e-08	yes					no					no			3.43426	6.88652e-08	no			3.759	0.0862979	no	6.86852	4.96236e-08			no	no
PA14_08990	rpsH			3.48222	4.78304e-09	no					no	5.31474	0.0384975			no	5.31474	0.00743024	14.7232	3.70681e-08	yes					no			3.24996	0.000584894	no			3.43426	6.88652e-08	no			3.759	0.0862979	no	6.86852	4.96236e-08			yes	yes
PA14_09000	rplF					no					no	5.31474	0.0384975			no			14.7232	3.70681e-08	no					no			3.24996	0.000584894	no					no			3.759	0.0862979	no					no	no
PA14_09010	rplR					no					no	5.31474	0.0384975			no			14.7232	3.70681e-08	no					no			3.24996	0.000584894	no					no			3.759	0.0862979	no					no	no
PA14_09020	rpsE					no					no					no			14.7232	3.70681e-08	no					no					no					no	11.3924	5.06991e-09	4.37717	9.22574e-07	yes					no	no
PA14_09030	rpmD			4.19887	0.00623504	no					no					no			14.7232	3.70681e-08	no					no					no					no	11.3924	5.06991e-09	4.37717	9.22574e-07	yes					no	no
PA14_09040	rplO			4.19887	0.00623504	no					no					no			14.7232	3.70681e-08	no					no					no					no	11.3924	5.06991e-09	4.37717	9.22574e-07	yes					no	no
PA14_09050	secY			4.19887	0.00623504	no					no					no			14.7232	3.70681e-08	no					no					no					no	11.3924	5.06991e-09	4.37717	9.22574e-07	yes					no	no
PA14_09070	rpmJ					no					no					no			15.1369	2.94958e-44	no					no			4.28794	5.40437e-48	no					no			3.38698	0.000292927	no					yes	yes
PA14_09080	rpsM					no					no					no			15.1369	2.94958e-44	no					no			4.28794	5.40437e-48	no					no			3.38698	0.000292927	no					yes	yes
PA14_09090	rpsK					no					no					no			15.1369	2.94958e-44	no					no			4.28794	5.40437e-48	no					no			3.38698	0.000292927	no					no	no
PA14_09100	rpsD					no					no	3.91768	0.040204			no			15.1369	2.94958e-44	no					no			4.28794	5.40437e-48	no			3.759	7.06376e-06	no			3.38698	0.000292927	no					no	no
PA14_09115	rpoA					no					no	3.91768	0.040204			no			15.1369	2.94958e-44	no					no			4.28794	5.40437e-48	no			3.759	7.06376e-06	no					no					no	no
PA14_09130	rplQ					no					no					no			15.1369	2.94958e-44	no					no			4.28794	5.40437e-48	no			3.759	7.06376e-06	no					no					no	no
PA14_09150	katA					no			6.9163	0.000925289	no	15.1369	0.000322956			no			15.1369	2.94958e-44	no					no			4.28794	5.40437e-48	no	4.92458	8.24385e-07			no			5.24157	2.03724e-06	no					no	no
PA14_09160	bfrA					no					no					no					no					no			6.72717	3.09957	no					no					no					no	no
PA14_09180	uvrA					no					no					no					no					no					no					no					no					no	no
PA14_09195	yajR*					no					no					no					no					no					no					no					no					no	no
PA14_09200	ssb					no					no					no					no					no					no					no					no					no	no
PA14_09210	pchA					no					no					no					no					no					no					no					no					no	no
PA14_09220	pchB					no					no					no					no					no					no					no					no					no	no
PA14_09230	pchC					no					no					no					no					no					no					no					no					no	no
PA14_09240	pchD					no					no					no					no					no					no					no					no					no	no
PA14_09260	pchR					no					no					no					no					no					no					no					no					no	no
PA14_09270	pchE					no					no					no					no					no					no					no					no					no	no
PA14_09280	pchF					no					no					no					no					no					no					no					no					no	no
PA14_09290	pchG					no					no					no					no					no					no					no					no					no	no
PA14_09300	pchH*					no					no					no					no					no					no					no					no					no	no
PA14_09320	pchI*					no					no					no					no					no					no					no					no					no	no
PA14_09340	fptA					no					no					no			5.69628	0.0475335	no					no					no					no					no					no	no
PA14_09350	fptB*					no					no					no					no					no					no					no					no					no	no
PA14_09370						no					no					no					no					no					no					no					no					no	no
PA14_09380						no					no					no					no					no					no					no					no					no	no
PA14_09400	phzS					no					no					no					no					no					no					no					no					no	no
PA14_09410	phzG1					no					no					no					no					no					no					no					no					no	no
PA14_09420	phzF1					no					no					no					no					no					no					no					no					no	no
PA14_09440	phzE1					no					no					no					no					no					no					no					no					no	no
PA14_09450	phzD1					no					no					no					no					no					no					no					no					no	no
PA14_09460	phzC1			3.14935	0.0434502	no					no	3.83756	0.00704693			no			1.62949	4,637574560388E-	no					no			4.37717	0.00376874	no	4.28794	0.000988553			no			4	0.757924	no			3.27168	3.27341e-05	no	no	5.63264	0.000986687
PA14_09470	phzB1			3.14935	0.0434502	no					no	3.83756	0.00704693			no			1.62949	4,637574560388E-	no					no			4.37717	0.00376874	no	4.28794	0.000988553			no			4	0.757924	no			3.27168	3.27341e-05	no	no	5.63264	0.000986687
PA14_09480	phzA1					no					no	4.56355	5.76766e-05			no			1.62949	4,637574560388E-	no					no			4.37717	0.00376874	no	6.62866	3.92645e-06			no			3.65533	8,053784499065E-	no			3.18215	8.77001e-05	no	no
PA14_09490	phzM					no					no	4.56355	5.76766e-05			no			1.62949	4,637574560388E-	no					no			4.37717	0.00376874	no	6.62866	3.92645e-06			no			3.65533	8,053784499065E-	no			3.18215	8.77001e-05	no	no
PA14_09500	opmD					no					no					no					no					no					no					no					no					no	no
PA14_09520	mexI					no					no					no					no					no					no					no					no					no	no
PA14_09530	mexH					no					no					no					no			3.14935	0.0306903	no					no			3.65533	0.0237684	no					no					no	no
PA14_09540	mexG					no					no					no					no			3.14935	0.0306903	no					no			3.65533	0.0237684	no					no					no	no
PA14_09550						no					no					no					no					no					no					no					no					no	no
PA14_09570				3.86375	0.0487936	no					no	7.94474	0.00237962	4.75683	0.00480839	yes			7.16257	0.0373251	no	3.68756	0.045906			no					no	5.24157	0.00683965	3.86375	0.0359749	no	8.33973	0.0092683	5.73583	5.68751e-05	yes					no	no
PA14_09580				3.86375	0.0487936	no					no	7.94474	0.00237962	4.75683	0.00480839	yes			7.16257	0.0373251	no	3.68756	0.045906			no					no	5.24157	0.00683965	3.86375	0.0359749	no	8.33973	0.0092683	5.73583	5.68751e-05	yes					no	no
PA14_09600	ddlA					no					no					no					no					no					no					no					no					no	no
PA14_09610						no					no					no					no					no					no					no					no					no	no
PA14_09630						no					no					no					no	4.11246	0.000952797			no					no					no	9.44794	0.0328095			no					no	no
PA14_09660						no	5.61778	0.000484724	6.72717	4.62777e-05	yes	7.36151	9.83326e-05			no			8.81525	3.63078e-05	no	4.11246	0.0263027	3.83756	0.0923097	no			5.42642	0.0278627	no			4.65893	0.00233889	no			5.63264	2.88404e-05	no			4.37717	0.00595663	no	no
PA14_09680						no	5.61778	0.000484724	6.72717	4.62777e-05	yes	7.36151	9.83326e-05			no			8.81525	3.63078e-05	no	4.11246	0.0263027	3.83756	0.0923097	no			5.42642	0.0278627	no			4.65893	0.00233889	no			5.63264	2.88404e-05	no			4.37717	0.00595663	no	no
PA14_09690						no					no					no					no					no					no					no					no					no	no
PA14_09700	pqsL*					no			4.84485	0.000230524	no					no					no	3.53812	8.3946e-05			no					no					no					no	7.21379	0.00557857			no	no	6.62866	0.0030456
PA14_09710	aldH*					no					no					no					no					no					no					no					no					no	no
PA14_09730	dapA*					no					no					no					no					no					no					no					no					no	no
PA14_09740	yaaU*					no	4.92458	0.0446684	5.65685	0.00694994	no	5.31474	0.0408394			no			3.48222	0.0274575	no	5.63264	4.72855e-05			no					no			4.59479	0.045998	no					no	6.86852	0.032999			no	no
PA14_09750						no					no					no					no					no					no					no					no					no	no
PA14_09760				4.43828	0.0355894	no			4.72398	0.0643586	no	7.94474	0.00540754			no			6.58873	0.0633059	no					no					no	5.85634	0.0445656	4.25749	0.00566239	no					no					no	no
PA14_09770				4.43828	0.0355894	no			4.72398	0.0643586	no	7.94474	0.00540754			no			6.58873	0.0633059	no					no					no	5.85634	0.0445656	4.25749	0.00566239	no					no					no	no
PA14_09780						no					no					no					no					no					no					no					no					no	no
PA14_09790						no					no					no					no					no					no					no					no					no	no
PA14_09810						no					no					no					no					no					no					no					no					no	no
PA14_09820						no					no					no					no					no					no					no					no					no	no
PA14_09850	opdN*					no					no					no					no					no					no					no					no					no	no
PA14_09870						no					no					no					no					no					no					no					no					no	no
PA14_09880						no					no					no					no					no					no					no					no					no	no
PA14_09890	ppiC2					no					no					no					no					no					no					no					no					no	no
PA14_09900	prpL					no					no	7.36151	5.00035e-09			no	4.34694	3.27341e-05	9.84916	3.43558e-22	yes					no			5.8159	4.60257e-05	no	4.89561	4.72855e-06			no			6.14757	6.67247e-25	no			4.65893	7.78279e-09	no	no	4.1416	0.00940886
PA14_09910	lysR*					no					no					no					no					no					no					no					no					no	no
PA14_09920						no					no					no					no					no					no					no					no					no	no
PA14_09930						no					no					no					no					no					no					no					no					no	no
PA14_09940	pfpI*					no					no					no					no					no					no					no					no					no	no
PA14_09950						no			5.98243	0.0552387	no					no			5.57897	0.00896706	no					no			3.56423	0.0279746	no					no					no					no	no	45.8866	6.32485e-50
PA14_09960						no			5.98243	0.0552387	no					no			5.57897	0.00896706	no					no					no					no					no					no	no	45.8866	6.32485e-50
PA14_09970	fpvB					no			3.38698	0.0485362	no	3.18215	0.0440555	3.56423	0.00354834	no	4.31691	0.0376273	7.16257	9.68278e-09	no					no			3.759	0.00594293	no	4.19887	0.00946238	3.65185	0.00309957	yes			3.9513	0.0456037	no	6.48559	0.0293089			no	no	5.25367	0.00944034
PA14_09980	dkgB					no			3.38698	0.0485362	no	3.18215	0.0440555	3.56423	0.00354834	no	4.31691	0.0376273	7.16257	9.68278e-09	no					no			3.759	0.00594293	no	4.19887	0.00946238	3.65185	0.00309957	yes			3.9513	0.0456037	no	6.48559	0.0293089			no	no	5.25367	0.00944034
PA14_09990						no	4.55838	0.0266686	5.8159	0.00367282	no	5.54438	0.000650297			no					no					no					no	5.28535	0.0385478			no					no					no	no
PA14_10010						no	4.55838	0.0266686	5.8159	0.00367282	no	5.54438	0.000650297			no					no					no					no	5.28535	0.0385478			no					no					no	no
PA14_10020						no					no					no					no					no					no					no					no					no	no
PA14_10040						no					no					no					no					no					no					no					no					no	no
PA14_10050						no					no					no					no					no					no					no					no					no	no
PA14_10070						no			4.65893	0.000620869	no	5.63264	6.32485e-06			no			6.15368	2.09894e-05	no					no					no	5.57897	0.0425375	4	0.0346737	no					no					no	no	5.16941	0.0267968
PA14_10080						no			4.65893	0.000620869	no	5.63264	6.32485e-06			no			6.15368	2.09894e-05	no					no					no	5.57897	0.0425375	4	0.0346737	no					no					no	no	5.16941	0.0267968
PA14_10090						no			4.65893	0.000620869	no	5.63264	6.32485e-06			no			6.15368	2.09894e-05	no					no					no	5.57897	0.0425375	4	0.0346737	no					no					no	no	5.16941	0.0267968
PA14_10110				4.34694	0.00289896	no	4.55838	0.00223095	5.9794	4.56037e-07	yes	5.31474	0.00952797			no			7.12846	0.00994993	no	4.19887	0.00430475			no					no			4.37717	0.0268275	no			4	0.00954993	no					no	no
PA14_10120						no					no					no					no					no					no					no					no					no	no
PA14_10130						no					no					no					no					no					no					no					no					no	no
PA14_10140	fepG					no					no					no					no					no					no					no					no					no	no
PA14_10160	fepD					no					no					no					no					no					no					no					no					no	no
PA14_10170	fepB					no			5.35171	0.0044544	no	6.49819	0.00753881			no	5.13374	0.00522397	6.49819	0.00824385	yes			4.27822	0.0274575	no			4.46915	0.0258925	no	4.85678	0.00532083	3.94494	0.0236048	no			5.63264	0.00069831	no			3.91768	0.0496592	no	no
PA14_10180	fepC					no			5.35171	0.0044544	no	6.49819	0.00753881			no	5.13374	0.00522397	6.49819	0.00824385	yes			4.27822	0.0274575	no			4.46915	0.0258925	no	4.85678	0.00532083	3.94494	0.0236048	no			5.63264	0.00069831	no			3.91768	0.0496592	no	no
PA14_10190						no					no	5.54438	0.024783			no					no					no					no					no					no					no	no
PA14_10200						no					no	5.54438	0.024783			no					no					no					no					no					no					no	no
PA14_10210						no					no					no					no					no					no					no					no					no	no
PA14_10220	ygiM*					no					no					no					no					no					no					no					no					no	no
PA14_10230	adh					no					no					no					no					no					no					no					no					no	no
PA14_10240	acoC*					no					no					no					no					no					no					no					no					no	no
PA14_10250	acoB					no					no					no					no					no					no					no	8.75435	0.00864968			no					no	no
PA14_10260	acoA*					no	5.38893	0.0324345	4.59479	5.0505e-05	no					no					no	3.53812	0.0333248			no					no					no					no					no	no
PA14_10270	acoX*					no					no					no					no					no					no					no					no					no	no
PA14_10280						no					no					no					no					no					no					no					no					no	no
PA14_10290	acoR					no					no					no					no					no					no					no					no					no	no
PA14_10300						no					no					no					no					no					no					no					no					no	no
PA14_10320						no					no					no					no					no					no					no					no					no	no
PA14_10330	ompK*					no					no					no					no					no					no					no					no					no	no
PA14_10340	cvaB*					no					no					no					no					no					no					no					no					no	no
PA14_10350						no					no	5.63264	0.000884648			no			8	0.00603245	no					no	3.27384	0.000227997	7.67411	2.58226e-26	yes	4.95884	0.0283635			no			4.46915	2.29087	no			3.91768	0.000662265	no	no	5.54438	0.00538546
PA14_10360						no					no	5.63264	0.000884648			no			8	0.00603245	no					no	3.27384	0.000227997	7.67411	2.58226e-26	yes	4.95884	0.0283635			no			4.46915	2.29087	no			3.91768	0.000662265	no	no	5.54438	0.00538546
PA14_10370	choS*					no					no					no			6.9163	3.86367e-29	no					no			3.63766	0.00077983	no	4.75683	4.47733e-05			no			4.11246	0.00753356	no			3.18215	0.000404576	no	no	4.85678	0.00624869
PA14_10380						no					no					no			6.9163	3.86367e-29	no					no			3.63766	0.00077983	no	4.75683	4.47733e-05			no			4.11246	0.00753356	no			3.18215	0.000404576	no	no	4.85678	0.00624869
PA14_10400						no					no					no			6.9163	3.86367e-29	no					no			3.63766	0.00077983	no	4.75683	4.47733e-05			no			4.11246	0.00753356	no			3.18215	0.000404576	no	no	4.85678	0.00624869
PA14_10410						no					no					no			6.9163	3.86367e-29	no					no			3.63766	0.00077983	no	4.75683	4.47733e-05			no			4.11246	0.00753356	no			3.18215	0.000404576	no	no	4.85678	0.00624869
PA14_10420	tyrS					no					no					no			6.9163	3.86367e-29	no					no			3.63766	0.00077983	no	4.75683	4.47733e-05			no			4.11246	0.00753356	no			3.18215	0.000404576	no	no	4.85678	0.00624869
PA14_10440	opdL*					no					no	9.1262	0.00457938			no			9.31787	0.000389443	no					no					no	4.92458	0.0299226			no			4.65893	0.000309749	no			4.46915	0.0022839	no	no
PA14_10470	bcr*					no					no	9.1262	0.00457938			no			9.31787	0.000389443	no					no					no	4.92458	0.0299226			no			4.65893	0.000309749	no			4.46915	0.0022839	no	no
PA14_10480						no			5.54438	0.0496592	no					no					no	3.68756	0.0263633			no					no	4.65893	0.0409289			no					no					no	no
PA14_10490						no					no					no					no					no					no					no					no					no	no
PA14_10500	ccoN*					no					no					no					no					no					no					no					no					no	no
PA14_10530						no					no					no					no					no					no					no					no					no	no
PA14_10540	fixG*					no					no					no					no					no					no					no					no					no	no
PA14_10550	cysI*					no					no					no					no					no					no					no					no					yes	yes
PA14_10560						no					no					no					no					no					no					no					no					no	no
PA14_10570	hpcH*					no					no					no					no					no					no					no					no					no	no
PA14_10590	hpcG					no					no					no					no					no					no					no					no					no	no
PA14_10600	hpaX*					no					no					no					no	4.28794	0.000672977			no					no					no					no					no	no
PA14_10610	hpcD					no					no					no					no					no					no					no					no					no	no
PA14_10620	hpcB					no					no					no					no					no					no					no					no					no	no
PA14_10630	hpcC					no					no					no					no	4.85678	0.0309957			no					no					no					no					no	no
PA14_10640	hpaG2*					no					no					no					no					no					no					no					no					no	no
PA14_10650	hpaG1*					no					no					no					no					no					no					no					no					no	no
PA14_10660	hpaA*					no					no					no					no					no					no					no					no					no	no
PA14_10670	aph					no					no					no					no					no					no					no					no					no	no
PA14_10680						no					no					no					no					no					no					no					no					no	no
PA14_10700						no					no					no					no					no					no					no					no					no	no
PA14_10710						no					no					no					no					no					no					no					no					yes	yes
PA14_10730		5.16941	0.00765597	5.35171	2.6006e-26	yes	4.22872	0.045906	5.31474	9.57941e-08	no	4.99332	0.00958845			no			8.81525	6.86553e-07	no	4.52339	6.83965e-09			no			4.53154	2.62429e-06	no	3.58128	0.00942559	4.37717	3.55634e-05	yes			4.27822	2.64736e-07	no	5.27832	0.0475707	3.27168	0.0383707	no	no	4.27822	6.68344e-05
PA14_10740		5.16941	0.00765597	5.35171	2.6006e-26	yes	4.22872	0.045906	5.31474	9.57941e-08	no	4.99332	0.00958845			no			8.81525	6.86553e-07	no	4.52339	6.83965e-09			no			4.53154	2.62429e-06	no	3.58128	0.00942559	4.37717	3.55634e-05	yes			4.27822	2.64736e-07	no	5.27832	0.0475707	3.27168	0.0383707	no	no	4.27822	6.68344e-05
PA14_10750	sotB*	5.16941	0.00765597	5.35171	2.6006e-26	yes			5.31474	9.57941e-08	no					no			8.81525	6.86553e-07	no	4.52339	6.83965e-09			no			4.53154	2.62429e-06	no	3.58128	0.00942559			no					no	5.27832	0.0475707			no	no	4.27822	6.68344e-05
PA14_10770						no					no					no					no					no					no					no					no					no	no
PA14_10780						no					no					no					no					no					no					no					no					no	no
PA14_10790	ampC					no					no					no					no					no					no					no					no					no	no
PA14_10800	ampR					no					no					no					no					no					no					no					no					no	no
PA14_10820						no			5.46416	9.87479e-06	no					no			7.61624	0.000864256	no	3.31728	0.0250035			no	13.9289	0.0232065			no					no					no	6.1926	0.00380894			yes	yes
PA14_10830		9.64646	2.95802e-09	4.99332	7.79084e-07	yes	3.78424	0.032999	7.56846	5.8248e-10	no					no	3.78424	0.038995	4.62675	0.0468926	no	4.46915	0.0395367			no			4.52339	3.49794e-05	no					no					no					no	no	5.69628	0.000355005
PA14_10840		9.64646	2.95802e-09	4.99332	7.79084e-07	yes	3.78424	0.032999	5.46416	9.87479e-06	no					no	4.19887	0.0232065	7.61624	0.000864256	no	4.46915	0.0395367			no			4.52339	3.49794e-05	no					no					no	6.1926	0.00380894			no	no	5.69628	0.000355005
PA14_10850						no					no					no					no	3.83756	0.00987479			no					no					no					no					no	no
PA14_10870						no					no					no					no					no					no					no					no					no	no
PA14_10890						no					no					no					no					no					no					no					no					no	no
PA14_10900	ydjL*					no					no					no					no					no					no					no					no					no	no
PA14_10910	phlE*					no			5.31474	0.0324345	no					no					no	5.25367	6.44377e-08			no					no					no					no					no	no
PA14_10920	dad*					no					no					no					no	5.25367	6.44377e-08			no					no					no					no					no	no
PA14_10940						no					no					no					no	5.25367	6.44377e-08			no					no					no					no					no	no
PA14_10950						no			4.19887	0.0489478	no					no					no					no					no					no					no					no	no
PA14_10960				4.84485	0.00490908	no	4.28794	0.0667247	4.59479	2.22331e-05	no					no			6.62866	0.0452898	no	5.54438	2.08628e-06			no			5.35171	0.00777943	no			4.46915	0.00957941	no					no					no	no
PA14_10970						no					no					no					no	4.37717	0.0262635			no					no					no					no					no	no
PA14_10980						no					no					no					no	4.65893	0.0383707			no					no					no					no					no	no
PA14_10990	hpaC					no					no					no					no					no					no					no					no					no	no
PA14_11000	hpaA					no			7.12846	3.36596e-07	no	5.42642	0.0203704			no			8.28212	4.30527e-05	no	5.98243	3.02693e-06	3.759	0.0942559	no			4.25749	0.0259479	no					no			4.69134	0.00439997	no					no	no	9.1262	7.34539e-06
PA14_11010						no			7.12846	3.36596e-07	no	5.42642	0.0203704			no			8.28212	4.30527e-05	no	5.98243	3.02693e-06	3.759	0.0942559	no			4.25749	0.0259479	no					no			4.69134	0.00439997	no					no	no	9.1262	7.34539e-06
PA14_11020	fabG*					no					no					no					no					no					no					no					no					no	no
PA14_11030						no					no					no					no					no					no					no	11.5514	8.70682e-06			no					no	no
PA14_11050	moaF*			4.53154	0.000375837	no					no	8.22492	6.94408e-06			no			9.91766	0.000355634	no					no			5.25367	0.000778037	no	6.36429	6.69556e-08			no			5.52167	5.09331e-09	no			4.95884	0.000403645	no	no
PA14_11060	cupB1			4.53154	0.000375837	no					no	8.22492	6.94408e-06			no			9.91766	0.000355634	no					no			5.25367	0.000778037	no	6.36429	6.69556e-08			no			5.52167	5.09331e-09	no			4.95884	0.000403645	no	no
PA14_11070	cupB2			4.53154	0.000375837	no					no	8.22492	6.94408e-06			no			9.91766	0.000355634	no					no			5.25367	0.000778037	no	6.36429	6.69556e-08			no			5.52167	5.09331e-09	no			4.95884	0.000403645	no	no
PA14_11080	cupB3			3.58128	0.0489779	no			3.65185	0.0427563	no	4.1416	0.0299963			no			13.6422	3.30454e-05	no					no			5.13374	2.33045e-08	no	5.8159	2.23357e-07			no			4.55838	0.292927	no			3.56423	0.00328856	no	no
PA14_11090	cupB4					no					no					no					no					no					no					no					no					no	no
PA14_11100	cupB5					no					no					no					no					no					no					no					no					no	no
PA14_11110	cupB6					no					no					no					no					no					no					no					no					no	no
PA14_11120	rcsB*			3.45815	0.0245461	no					no	5.65685	0.000568836			no			8.75435	2.46604e-59	no					no			3.97237	2.67659e-07	no	4.82323	0.0069831			no			4	4.6238e-08	no			3.759	9.67405e-07	no	no
PA14_11130						no					no					no					no					no					no					no					no					no	no
PA14_11140		5.9794	0.0375837			no					no					no					no					no					no					no					no					no	no
PA14_11150						no			4.19887	0.0284446	no	5.8159	0.00539506			no					no			3.73754	0.0450867	no			3.56423	0.0396278	no			4.1416	0.00342768	no					no			3.56423	0.0349946	no	no
PA14_11160						no			4.19887	0.0284446	no	5.8159	0.00539506			no					no			3.73754	0.0450867	no			3.56423	0.0396278	no			4.1416	0.00342768	no					no			3.56423	0.0349946	no	no
PA14_11170						no			4.19887	0.0284446	no	5.8159	0.00539506			no					no			3.73754	0.0450867	no			3.56423	0.0396278	no			4.1416	0.00342768	no					no			3.56423	0.0349946	no	no
PA14_11180						no					no					no					no					no					no					no					no					no	no
PA14_11190	styD*					no					no					no					no					no					no					no					no					no	no
PA14_11210						no					no					no					no					no					no					no					no					no	no
PA14_11230						no					no					no					no					no					no					no					no					no	no
PA14_11240						no					no					no					no					no					no					no	14.7232	4.95424e-06	4.56355	0.00555904	yes					no	no
PA14_11250						no					no					no					no					no					no					no	8.55644	7.04553e-05	3.31728	0.00230269	yes					no	no
PA14_11260						no					no					no					no					no					no					no					no					no	no
PA14_11270	oprG			3.29436	0.0352248	no			4.55838	0.0270574	no			4.55838	0.0326588	no					no					no					no					no			3.58128	0.0030761	no					no	no	6.1926	2.50035e-06
PA14_11280						no					no					no					no					no					no					no					no					no	no
PA14_11290						no					no					no					no					no					no					no					no					no	no
PA14_11310						no	4.53154	0.0603245			no					no	4.16986	0.0246604			no					no					no					no					no					no	no
PA14_11320						no					no					no					no					no					no					no					no					no	no
PA14_11330						no	4.53154	0.0603245			no					no	4.16986	0.0246604			no					no					no					no					no					no	no
PA14_11340	trx-1*					no					no					no					no					no					no	6.49819	0.000576766			no					no					no	no
PA14_11350						no					no					no					no					no					no					no					no					no	no
PA14_11370						no					no					no					no					no					no					no					no					no	no
PA14_11380	nrdR					no					no					no					no					no					no					no					no					no	no
PA14_11400	ribD					no					no					no					no					no					no					no					no					no	no
PA14_11410	ribC					no					no					no					no					no					no					no					no					no	no
PA14_11420	ribB					no	7.12846	0.0203704	9.46788	8.43955e-05	no	9.1262	0.00060835			no			5.65685	0.0389443	no	5.89777	0.0025603			no			5.25367	0.00428549	no					no			4.95884	0.00952797	no					no	no
PA14_11430	ribH					no					no					no					no					no					no					no					no					no	no
PA14_11450	nusB					no					no					no					no					no					no					no					no					no	no
PA14_11460	thiL					no					no					no					no					no					no					no					no					no	no
PA14_11470	pgpA					no					no					no					no					no					no					no					no					no	no
PA14_11480						no					no					no					no					no					no					no					no					no	no
PA14_11490						no					no					no					no					no					no					no					no					no	no
PA14_11510	ribA					no					no					no					no					no	19.6983	0.0477529			no					no	15.2423	2.26986e-08	4.95884	0.032961	yes					no	no
PA14_11520						no					no					no					no					no					no					no	15.2423	2.26986e-08	4.95884	0.032961	yes					no	no
PA14_11530						no					no					no					no					no					no					no	15.2423	2.26986e-08	4.95884	0.032961	yes					no	no
PA14_11550	dxs					no					no					no					no					no					no					no					no					no	no
PA14_11560	ispA					no					no					no					no					no					no					no					no					no	no
PA14_11570	xseB					no					no					no					no					no					no					no					no					no	no
PA14_11580						no					no					no					no					no					no					no					no					no	no
PA14_11590						no					no					no					no	3.45815	0.0306903			no					no					no					no					no	no
PA14_11600						no					no					no					no	3.11666	0.0493738			no					no					no					no	4.78991	0.0239336			no	no	5.69628	0.00949845
PA14_11610				4.22872	0.00790606	no			6.58873	0.00239336	no					no			14.4274	4.79733e-05	no	3.11666	0.0986687			no			3.27168	0.0269774	no					no					no					no	no
PA14_11620				4.22872	0.00790606	no			6.58873	0.00239336	no	8.9383	8.09606e-06			no			14.4274	4.79733e-05	no					no			5.46416	5.42001e-05	no					no			5.27832	0.000707946	no			4.19887	0.065968	no	no
PA14_11630						no					no					no					no					no					no					no					no					no	no
PA14_11650						no					no					no					no					no					no					no					no					no	no
PA14_11660	aqpZ			3.55538	0.0879369	no			4.28794	0.00046579	no					no			5.27832	0.0694994	no	4.89561	0.00438531			no			3.68756	0.0039355	no	4.11246	0.0757924	3.48222	0.0828003	no					no	5.8159	0.00753356			no	no
PA14_11670				3.55538	0.0879369	no			5.24157	0.0020893	no	7.26153	0.00550808			no			4.25749	0.00238239	no	4.89561	0.00438531			no					no	4.11246	0.0757924	3.97237	0.0388504	no					no	5.8159	0.00753356			no	no
PA14_11680				3.55538	0.0879369	no			4.28794	0.00046579	no	7.26153	0.00550808			no			5.27832	0.0694994	no	4.89561	0.00438531			no			3.68756	0.0039355	no	4.11246	0.0757924	3.48222	0.0828003	no					no	5.8159	0.00753356			no	no
PA14_11690	ppa					no	6.48559	0.0349946	6.9163	0.00563476	no	8.69388	0.00408394			no			7.41274	3.38845e-05	no	6.27667	0.00547005			no			5.61778	0.000483059	no	3.65185	0.0897009			no			5.16941	0.00930788	no	6.32335	0.0323661			yes	yes
PA14_11700				3.86375	0.0364099	no	4.34694	0.00562343	5.13374	7.03072e-07	yes	9.31787	0.000224389			no	4	0.00545758	7.7275	8.27943e-06	yes	3.81552	0.0078343	3.73213	0.0263633	no			3.81552	0.000959401	no	5.63264	0.000828306	4.95884	0.0025704	yes	8	0.000895365	5.61778	2.33346e-08	yes	6.72717	0.00032434	3.56423	0.00864256	no	no
PA14_11720				3.86375	0.0364099	no	4.34694	0.00562343	5.13374	7.03072e-07	yes	9.31787	0.000224389			no	4	0.00545758	7.7275	8.27943e-06	yes	3.81552	0.0078343	3.73213	0.0263633	no			3.81552	0.000959401	no	5.63264	0.000828306	4.95884	0.0025704	yes	8	0.000895365	5.61778	2.33346e-08	yes	6.72717	0.00032434	3.56423	0.00864256	no	no
PA14_11730				3.86375	0.0364099	no	4.34694	0.00562343	5.13374	7.03072e-07	yes	9.31787	0.000224389			no	4	0.00545758	7.7275	8.27943e-06	yes	3.81552	0.0078343	3.73213	0.0263633	no			3.81552	0.000959401	no	5.63264	0.000828306	4.95884	0.0025704	yes	8	0.000895365	5.61778	2.33346e-08	yes	6.72717	0.00032434	3.56423	0.00864256	no	no
PA14_11740						no					no					no					no					no					no					no	9.98664	8.39269e-05	3.31728	0.047863	no					yes	yes	7.11741	5.70363e-05
PA14_11750						no					no					no					no					no					no					no	9.98664	8.39269e-05	3.31728	0.047863	no					no	no
PA14_11760	eutC*					no					no					no					no					no					no			3.22657	0.049759	no					no					no	no
PA14_11770	eutB					no					no					no					no					no					no					no					no					no	no
PA14_11790						no			4.19887	0.00368978	no					no					no					no					no			4.25749	0.00644308	no	34.5353	9.94993e-10	6.9163	8.83649e-05	yes	5.9794	0.0325837			no	no	4.19887	0.0262635
PA14_11810						no					no					no					no					no					no					no	14.7232	5.8479e-07	6.36429	0.00328095	yes					no	no
PA14_11830						no					no					no					no					no					no					no	14.7232	5.8479e-07	6.36429	0.00328095	yes					no	no
PA14_11845	mpl					no					no					no					no					no					no					no					no					no	no
PA14_11860						no					no					no					no					no					no					no					no					no	no
PA14_11880						no					no					no					no					no					no					no					no					no	no
PA14_11890		5.8159	0.00859035	4.65893	3.99945	yes					no					no					no					no					no					no					no					no	no
PA14_11900						no			4.34694	0.0322849	no					no					no					no					no					no	25.8125	6.0256e-08	4.85678	7.98871e-08	yes					no	no
PA14_11910						no			4.34694	0.0322849	no					no	5.63264	0.0420976	4.52339	0.00446684	no	4.28794	0.0263027			no			4.84485	0.036395	no					no	25.8125	6.0256e-08	4.85678	7.98871e-08	yes					no	no	5.69628	0.00436558
PA14_11920						no			4.34694	0.0322849	no					no	5.63264	0.0420976	4.52339	0.00446684	no	4.28794	0.0263027			no			4.84485	0.036395	no					no	25.8125	6.0256e-08	4.85678	7.98871e-08	yes					no	no	5.69628	0.00436558
PA14_11930						no			4.34694	0.0322849	no					no	5.63264	0.0420976	4.52339	0.00446684	no	4.28794	0.0263027			no			4.84485	0.036395	no					no	25.8125	6.0256e-08	4.85678	7.98871e-08	yes					no	no	5.69628	0.00436558
PA14_11940						no					no					no					no					no					no					no					no					no	no
PA14_11960						no			4.72398	0.00990673	no					no					no	3.91768	0.00879369			no					no					no					no					no	no
PA14_11970				3.8962	0.00386367	no			4.72398	0.00990673	no					no					no	3.91768	0.00879369			no					no			3.65533	0.00994993	no			3.31728	0.028273	no	6.32335	0.0885022			no	no	5.73583	0.0220845
PA14_11980				3.8962	0.00386367	no			4.72398	0.00990673	no					no					no	3.91768	0.00879369			no					no			3.65533	0.00994993	no			3.31728	0.028273	no	6.32335	0.0885022			no	no	5.73583	0.0220845
PA14_11990						no					no					no					no					no					no					no					no					no	no
PA14_12010	proA					no					no					no					no					no					no					no					no					no	no
PA14_12020	nadD					no					no					no					no					no					no					no					no					no	no
PA14_12030						no			3.8962	0.00984006	no					no					no	3.91768	0.000592925			no					no					no					no					yes	yes	5.25367	0.0376337
PA14_12050						no			3.8962	0.00984006	no					no					no	3.91768	0.000592925			no					no					no					no					no	no	5.25367	0.0376337
PA14_12060	pbpA					no					no					no					no					no					no					no					no					no	no
PA14_12070	rodA					no					no					no					no					no					no					no					no					no	no
PA14_12080	sltB1	9.18959	2.58925e-08	7.7275	4.98884e-33	yes			5.27832	9.68278e-07	no					no	4.75683	0.0243781	5.93894	0.000455459	no	3.8962	0.00263027			no			4.78991	7.23537e-05	no			3.97237	0.00820355	no			3.65533	0.0288404	no					no	no	4.65893	0.0388504
PA14_12090						no					no	6.36429	0.0892344			no					no					no					no					no					no					no	no
PA14_12100	dacC					no			5.9794	0.00579454	no					no					no					no					no					no					no					no	no
PA14_12110						no					no					no					no					no					no					no					no					no	no
PA14_12120	lipB					no					no					no					no					no					no					no					no					no	no
PA14_12130	lis					no			4.19887	0.0227997	no					no					no					no	14.9285	0.0297666			no	5.13374	0.0248886			no					no					no	no	8.45614	5.48277e-09
PA14_12140						no	5.13374	2.65461e-05	5.27832	0.000686553	yes	8.45614	4.7425e-07			no			5.85634	0.0227439	no					no			4.85678	0.000807235	no			4.75683	4.6238e-05	no			4.46915	0.000292927	no			4.31691	0.00247384	no	no
PA14_12150						no	5.13374	2.65461e-05	5.27832	0.000686553	yes	8.45614	4.7425e-07			no			5.85634	0.0227439	no					no			4.85678	0.000807235	no			4.75683	4.6238e-05	no			4.46915	0.000292927	no			4.31691	0.00247384	no	no
PA14_12160						no					no					no					no					no					no					no					no					no	no
PA14_12170						no					no					no					no					no					no					no					no					no	no
PA14_12180						no					no					no					no					no					no					no					no					no	no
PA14_12200	holA					no					no					no					no					no					no					no					no					no	no
PA14_12210						no					no					no					no					no					no					no					no					no	no
PA14_12230	leuS			3.58128	0.00382825	no			3.86375	0.0289008	no					no			5.38893	0.00596874	no					no					no			3.759	0.00807235	no					no					no	no
PA14_12260				3.58128	0.00382825	no			3.86375	0.0289008	no					no			5.38893	0.00596874	no					no					no			3.759	0.00807235	no					no					no	no
PA14_12270				3.58128	0.00382825	no			3.86375	0.0289008	no					no					no					no					no			3.759	0.00807235	no					no					no	no
PA14_12280	lnt					no					no					no					no					no					no					no	19.6983	4.0787e-28	6.23332	2.70396e-35	yes					no	no
PA14_12300						no					no			3.86375	0.0346737	no					no					no					no					no	19.6983	4.0787e-28	6.23332	2.70396e-35	yes					no	no
PA14_12310						no					no					no					no					no					no					no			6.23332	2.70396e-35	no					no	no
PA14_12330						no					no					no	4.34694	0.062801	4.53154	0.00877001	no					no					no	5.46416	0.0374973			no					no					no	no
PA14_12350	orf2*					no					no	4.84485	0.047863			no			3.76352	0.000362243	no					no	12.6467	0.0303668	3.43426	3.34965e-06	no					no			3.36359	0.000359749	no					no	no
PA14_12360						no					no	4.84485	0.047863			no			3.76352	0.000362243	no					no	12.6467	0.0303668	3.43426	3.34965e-06	no					no			3.36359	0.000359749	no					no	no
PA14_12370						no					no					no			4.37717	7.9449e-05	no					no					no					no					no					no	no
PA14_12390	hemL					no					no					no					no					no					no					no					no					no	no
PA14_12400	thiE					no					no					no					no					no					no					no					no					no	no
PA14_12410	thiD					no	4.78991	0.00930788			no					no					no	6.27667	0.00232065			no					no					no					no					yes	yes
PA14_12440						no					no					no					no					no					no					no					no					no	no
PA14_12450						no					no					no					no					no					no					no					no					no	no
PA14_12470						no					no					no					no					no					no					no					no					no	no
PA14_12490						no					no					no					no					no					no					no					no					no	no
PA14_12530						no					no					no					no					no					no					no					no					no	no
PA14_12540						no					no					no					no					no					no					no					no					no	no
PA14_12550						no					no	6.36429	0.0434502			no	3.81552	0.044954	5.52167	2.34423e-05	no					no			3.97237	6.23735e-05	no			3.86375	4.28783e-05	no			3.45815	0.0686325	no					no	no	4	0.0444633
PA14_12560						no					no	6.36429	0.0434502			no	3.81552	0.044954	5.52167	2.34423e-05	no					no			3.97237	6.23735e-05	no	6.77396	8.72974e-05	3.86375	4.28783e-05	yes			3.45815	0.0686325	no	9.46788	0.000479084	3.97237	0.0432538	no	no	4	0.0444633
PA14_12570						no					no	8.45614	0.020797			no	7.67411	3.24345e-06	24.593	9.25289e-28	yes					no			5.98243	0.000588	no	6.77396	8.72974e-05	4.69134	0.00204644	yes			4.59479	0.0562243	no	9.46788	0.000479084	3.97237	0.0432538	no	no	7.7275	0.000563476
PA14_12590						no					no					no					no					no					no					no					no					no	no
PA14_12610	cepA*	13.8326	7.09578e-06	8.57419	3.26079e-29	yes					no					no					no					no					no					no					no					no	no
PA14_12620		13.8326	7.09578e-06	8.57419	3.26079e-29	yes					no					no					no					no					no					no					no					no	no
PA14_12630	hrpB*	13.8326	7.09578e-06	8.57419	3.26079e-29	yes					no					no					no					no					no					no					no					no	no
PA14_12640						no					no					no					no					no					no					no					no					no	no
PA14_12650						no					no					no					no					no					no					no					no					no	no
PA14_12670						no					no					no					no					no					no					no					no					yes	yes
PA14_12680						no					no					no					no					no					no					no					no					yes	yes
PA14_12690						no					no					no					no					no					no					no					no					yes	yes
PA14_12700						no					no					no					no					no					no					no					no					no	no
PA14_12710						no					no					no					no					no					no					no	19.4271	2.58823	5.38893	2.48333	yes					no	no
PA14_12730		11.9588	0.00468926	8.57419	4.89361e-10	yes					no					no					no					no					no	6.32335	3.8995e-06	3.65533	0.0335738	no					no					no	no
PA14_12740		11.9588	0.00468926	8.57419	4.89361e-10	yes					no					no					no					no					no	6.32335	3.8995e-06	3.65533	0.0335738	no					no					no	no
PA14_12750						no					no					no					no					no					no			3.94494	0.0239336	no					no					no	no
PA14_12760						no					no					no					no					no					no			3.94494	0.0239336	no					no					no	no
PA14_12770				3.73213	0.00435908	no			6.32335	0.00458489	no					no			11.3924	8.60994e-34	no	4.31691	0.000306963			no			6.15368	5.3931e-30	no			4.55838	0.00693426	no					no	7.21379	0.0857804			no	no	11.8762	2.49459e-07
PA14_12780				4.65893	0.0994993	no			6.32335	0.00458489	no	5.42642	0.00540754			no			11.3924	8.60994e-34	no	4.31691	0.000306963			no			6.15368	5.3931e-30	no			4.55838	0.00693426	no			4.62675	3.48337e-05	no	7.21379	0.0857804	4.65893	8.47227e-05	no	no	11.8762	2.49459e-07
PA14_12810				3.73213	0.00435908	no			6.32335	0.00458489	no	5.42642	0.00540754			no			11.3924	8.60994e-34	no	4.31691	0.000306963			no			6.15368	5.3931e-30	no			4.55838	0.00693426	no			4.62675	3.48337e-05	no	7.21379	0.0857804	4.65893	8.47227e-05	no	no	11.8762	2.49459e-07
PA14_12820						no			3.68756	0.00274789	no					no			4.65893	0.000500035	no	4.31691	0.000306963			no			4.28794	0.000762079	no					no					no	4.78991	0.0369829			no	no
PA14_12840		11.9588	8.29851	7.67411	5.55904e-20	yes					no					no					no	3.83756	0.0437522			no					no					no					no					yes	yes
PA14_12850		11.9588	8.29851	7.67411	5.55904e-20	yes					no					no					no					no					no					no					no					no	no
PA14_12860						no					no					no					no					no					no					no					no					no	no
PA14_12870	tesB					no					no					no					no					no					no					no					no					no	no
PA14_12890						no					no					no					no					no					no					no					no					no	no
PA14_12900						no					no					no			5.16941	2.20293e-07	no					no					no	3.43426	0.0422329			no			3.94494	3.56453	no			3.36359	0.00377209	no	no	4.46915	0.0659587
PA14_12910						no					no					no			5.16941	2.20293e-07	no					no					no	3.43426	0.0422329			no			3.94494	3.56453	no			3.36359	0.00377209	no	no	4.46915	0.0659587
PA14_12920						no					no					no			5.16941	2.20293e-07	no					no					no	3.43426	0.0422329			no			3.94494	3.56453	no			3.36359	0.00377209	no	no	4.46915	0.0659587
PA14_12940						no					no					no					no					no					no					no					no					no	no
PA14_12960						no					no					no					no					no					no					no					no					no	no
PA14_12970	tauD					no					no					no					no					no					no					no					no					no	no
PA14_12980						no					no			3.48222	0.0267704	no					no					no					no			3.48222	0.0345939	no			3.68756	0.00304089	no					no	no
PA14_12990						no					no					no			4.19887	0.0224389	no					no					no					no					no					no	no
PA14_13000						no					no					no			11.7127	2.93089e-08	no					no					no					no					no					no	no
PA14_13010				4.46915	0.00033037	no					no	4.27822	0.00229649			no			11.7127	2.93089e-08	no					no			3.63766	0.0306963	no	4.22872	0.00539506	3.48222	0.000962205	yes			3.81552	4.89478e-05	no					no	no
PA14_13030	cioA			4.46915	0.00033037	no					no	4.27822	0.00229649			no			11.7127	2.93089e-08	no					no			3.63766	0.0306963	no	4.22872	0.00539506	3.48222	0.000962205	yes			3.81552	4.89478e-05	no					no	no
PA14_13040	cioB					no					no					no					no					no					no					no					no					no	no
PA14_13050						no					no					no					no					no					no					no					no					no	no
PA14_13060						no					no					no					no					no					no					no					no	5.98243	0.0388896			no	no
PA14_13070						no					no					no					no					no					no					no					no	5.98243	0.0388896			no	no
PA14_13090				3.8962	0.000200447	no			5.16941	0.000484724	no	6.86852	2.04644e-05			no			5.73583	2.04738e-06	no					no			3.9513	0.036395	no			4.55838	3.3266e-05	no					no	5.73583	0.0428549			no	no	6.15368	0.000458559
PA14_13110				3.8962	0.000200447	no			5.16941	0.000484724	no	6.86852	2.04644e-05			no			5.73583	2.04738e-06	no					no			3.9513	0.036395	no			4.55838	3.3266e-05	no					no	5.73583	0.0428549			no	no	6.15368	0.000458559
PA14_13130						no					no			3.83756	0.0002686	no			3.94494	0.00338945	no					no					no					no					no					no	no	4.11246	0.0229649
PA14_13140						no					no					no					no					no					no					no					no					no	no
PA14_13150						no			4.84485	0.045998	no					no			4.46915	0.0289896	no					no			3.86375	0.0206063	no					no					no					no	no
PA14_13170						no					no					no			5.24157	0.0204644	no					no					no					no			4.95884	0.000668344	no					yes	yes
PA14_13190						no					no					no			5.24157	0.0204644	no					no					no					no			4.95884	0.000668344	no					yes	yes
PA14_13200						no					no					no					no					no					no					no					no					no	no
PA14_13210				3.81552	0.0207494	no					no					no					no					no					no					no					no	6.82179	0.00437522			no	no	5.8159	0.00535797
PA14_13220				3.81552	0.0207494	no					no	4.62675	0.0232274			no					no					no					no					no					no	6.82179	0.00437522			no	no	5.8159	0.00535797
PA14_13230	moaC			3.81552	0.0207494	no					no	4.62675	0.0232274			no					no					no					no					no					no	6.82179	0.00437522			yes	yes	5.8159	0.00535797
PA14_13240	moaD			3.81552	0.0207494	no					no	4.62675	0.0232274			no					no					no					no					no					no	6.82179	0.00437522			no	no	5.8159	0.00535797
PA14_13250	moaE					no					no					no					no					no					no					no					no					no	no
PA14_13260	moaB1					no					no					no					no					no					no					no					no					no	no
PA14_13280	moeA1					no					no					no					no					no					no					no					no					no	no
PA14_13290						no					no					no					no					no					no					no					no					no	no
PA14_13300						no					no					no					no					no					no					no					no					no	no
PA14_13320						no					no					no					no					no					no					no					no					no	no
PA14_13330						no					no					no					no					no					no					no					no					no	no
PA14_13340						no					no					no					no					no					no					no					no					no	no
PA14_13350				3.81552	0.094536	no	4.55838	0.0260654	5.31474	2.82331e-05	no	6.96445	3.40509e-05	4.65893	0.0222844	no			4.92458	0.00292927	no	5.65685	7.37801e-10	4.25749	0.000995405	yes			5.73583	3.25837e-06	no			3.86375	0.000729458	no			3.53812	0.0350086	no	6.32335	0.0423643			no	no
PA14_13360						no					no					no					no					no					no					no					no					no	no
PA14_13370						no					no					no					no					no					no					no					no					no	no
PA14_13380						no					no					no					no	4.28794	0.0396368			no					no					no					no					no	no
PA14_13390						no					no					no					no	4.28794	0.0396368			no					no					no					no					no	no
PA14_13410	prfC					no					no					no					no	3.759	4.47203e-06			no					no					no					no	5.16941	0.0297793			yes	yes
PA14_13420						no					no					no					no	3.759	4.47203e-06			no					no					no					no	5.16941	0.0297793			yes	yes
PA14_13430	fecA					no					no					no					no					no					no					no					no					no	no
PA14_13450	fecR*					no	18.8959	9.09853e-73	23.1287	9.39564e-09	yes					no					no					no					no			9.71356	2.42891e-29	no					no					no	no
PA14_13460	fecI*					no	18.8959	9.09853e-73	23.1287	9.39564e-09	yes					no					no					no					no			9.71356	2.42891e-29	no					no					no	no
PA14_13470						no					no					no					no					no					no					no					no					no	no	17.2992	0.0534564
PA14_13490						no					no					no					no					no					no					no					no					no	no	17.2992	0.0534564
PA14_13500						no					no					no					no	3.91768	0.0486407			no					no					no					no					no	no
PA14_13510				4.16986	0.0423643	no	4.11246	0.0725838	6.14757	4.06443e-05	no	6.14757	2.99226e-06	5.52167	0.00072778	yes	4.16986	0.0078343	6.82179	2.8273e-05	yes	4	0.0408394	4.28794	0.0636865	no			4.25749	0.0437522	no	3.81552	0.0002366	5.63264	2.30524e-07	yes			5.27832	2.23095e-06	no	6.54322	8.03206e-07	3.56423	0.0508004	no	no	4.16986	0.0958845
PA14_13520				4.16986	0.0423643	no	4.11246	0.0725838	6.14757	4.06443e-05	no	6.14757	2.99226e-06	5.52167	0.00072778	yes	4.16986	0.0078343	6.82179	2.8273e-05	yes	4	0.0408394	4.28794	0.0636865	no			4.25749	0.0437522	no	3.81552	0.0002366	5.63264	2.30524e-07	yes			5.27832	2.23095e-06	no	6.54322	8.03206e-07	3.56423	0.0508004	no	no	4.16986	0.0958845
PA14_13530						no					no					no					no					no					no					no					no					no	no
PA14_13560						no			5.31474	0.000444633	no					no					no	4.11246	0.00364099			no					no					no					no					no	no
PA14_13580						no	6.23332	0.00390841	6.14757	0.069985	yes					no					no	7.12846	2.70964e-09			no					no			3.58128	0.0326079	no					no					no	no	5.9794	0.00676083
PA14_13590						no			4.34694	0.0667247	no					no					no					no					no					no					no					no	no
PA14_13600						no					no					no					no					no					no					no					no					no	no
PA14_13610		8	0.0786278	6.72717	5.76766e-25	yes			4	4.22329e-08	no			4.27822	0.00495451	no			4.55838	0.0044954	no					no					no	4.72398	0.000820355			no					no	4.95884	0.00557857			no	no	4.16986	0.0399945
PA14_13620	nhaP	8	0.0786278	6.72717	5.76766e-25	yes			4	4.22329e-08	no			4.27822	0.00495451	no			4.55838	0.0044954	no					no					no	4.72398	0.000820355			no					no	4.95884	0.00557857			no	no	4.16986	0.0399945
PA14_13630						no					no					no					no					no					no					no					no					no	no
PA14_13650						no					no					no					no					no					no					no					no					no	no
PA14_13660	tpbA					no			3.97237	0.00237395	no					no					no	3.68756	0.00568853			no					no					no					no					no	no	4	0.0380384
PA14_13670						no					no					no					no					no					no					no					no					no	no
PA14_13680						no					no					no					no					no					no					no					no					no	no
PA14_13690						no			4.59479	0.00264241	no					no					no					no					no					no					no					no	no
PA14_13710						no			4.59479	0.00264241	no					no					no					no					no					no					no					no	no
PA14_13720						no					no					no					no					no					no					no					no					no	no
PA14_13730	narL					no					no					no					no	4.65893	0.00787046			no					no					no					no					no	no
PA14_13740	narX			3.83756	0.000563638	no			5.16941	0.000365595	no	4.69134	0.00729537			no			5.16941	0.00364447	no	3.65533	0.000603245			no			4.47625	7.7983e-05	no			3.27168	0.000563638	no			3.94494	0.00694408	no					no	no	5.28535	0.0044978
PA14_13750	narK1			3.83756	0.000563638	no			5.16941	0.000365595	no	4.69134	0.00729537			no			5.16941	0.00364447	no	3.65533	0.000603245			no			4.47625	7.7983e-05	no			3.27168	0.000563638	no			3.94494	0.00694408	no					no	no	5.28535	0.0044978
PA14_13770	narK2					no			4.34694	8.28003e-05	no					no	3.78424	0.026485			no	4.85678	0.00874995			no					no					no					no					no	no
PA14_13780	narG					no	3.22657	0.0349946	4.89561	4.25608e-05	no					no					no	3.18215	0.00405509			no					no					no					no					no	no
PA14_13800	narH			3.58128	0.00398077	no			4.34694	0.000564937	no					no			4.82323	0.0395379	no	3.68756	0.000566239			no			3.43426	0.0428549	no					no					no					no	no	6.82179	5.64937e-07
PA14_13810	narJ					no			6.14757	0.00258925	no					no					no	6.2987	0.0028825			no					no					no					no					no	no
PA14_13830	narI					no			5.31474	7.78279e-07	no					no					no	3.65185	0.00629507			no					no					no					no					no	no
PA14_13840						no			5.31474	7.78279e-07	no					no					no	3.65185	0.00629507			no					no					no					no					no	no
PA14_13850	moaA					no			5.16941	0.00676083	no					no					no	5.25367	0.00326079			no					no					no					no					no	no
PA14_13860				3.48222	0.000247742	no	5.98243	3.75837e-05	5.98243	6.33059e-41	yes	3.53812	0.040277			no			4.46915	4.4954	no	6.86852	5.236e-09			no			4.19887	0.040787	no			3.76352	0.000533335	no					no					no	no	3.63766	0.00638263
PA14_13870				3.48222	0.000247742	no	5.98243	3.75837e-05	5.98243	6.33059e-41	yes	3.53812	0.040277			no			4.46915	4.4954	no	6.86852	5.236e-09			no			4.19887	0.040787	no			3.76352	0.000533335	no					no					no	no	3.63766	0.00638263
PA14_13880				3.48222	0.000247742	no	5.98243	3.75837e-05	5.98243	6.33059e-41	yes	3.53812	0.040277			no			4.46915	4.4954	no	6.86852	5.236e-09			no			4.19887	0.040787	no			3.76352	0.000533335	no					no					no	no	3.63766	0.00638263
PA14_13890						no			5.98243	6.33059e-41	no					no			5.16941	2.63633e-08	no	6.86852	5.236e-09			no			3.36359	4.35587e-05	no			3.11666	0.038995	no					no					no	no	4.27822	0.00294958
PA14_13920						no					no					no			9.91766	5.43869e-29	no					no			3.83756	0.00683965	no					no			4.31691	2.20293e-06	no			3.29436	0.0463757	no	no
PA14_13940						no					no					no			9.91766	5.43869e-29	no					no			3.83756	0.00683965	no					no			4.31691	2.20293e-06	no			3.29436	0.0463757	no	no
PA14_13950						no					no					no			9.91766	5.43869e-29	no					no			3.83756	0.00683965	no	5.98243	2.3489			no			4.31691	2.20293e-06	no			3.43426	0.0297793	no	no
PA14_13960						no			3.76352	0.0353997	no					no	4.25749	0.0309957	9.91766	5.43869e-29	no					no			3.83756	0.00683965	no	5.98243	2.3489	4.19887	0.0224389	no			4.31691	2.20293e-06	no			3.43426	0.0297793	no	no
PA14_13970						no			3.76352	0.0353997	no					no	4.25749	0.0309957	9.91766	5.43869e-29	no					no			3.83756	0.00683965	no	5.98243	2.3489	4.19887	0.0224389	no			4.31691	2.20293e-06	no			3.43426	0.0297793	no	no
PA14_13990						no			3.76352	0.0353997	no					no	4.25749	0.0309957	9.91766	5.43869e-29	no					no			3.83756	0.00683965	no			4.19887	0.0224389	no					no					no	no
PA14_14000						no					no					no					no					no					no					no					no					no	no
PA14_14010						no					no					no					no					no					no					no					no					no	no
PA14_14020						no					no					no					no					no					no					no					no					no	no
PA14_14040	rhl					no					no					no					no					no					no					no					no					no	no
PA14_14060						no					no					no					no					no					no					no					no					no	no
PA14_14080	estB*					no					no					no					no					no					no					no					no					yes	yes
PA14_14100	yhdW*					no					no					no					no					no					no					no					no					yes	yes
PA14_14110	pcs			3.68756	9.6336e-07	no			3.86375	0.000378443	no					no					no	3.68756	0.00576068			no					no					no					no					no	no
PA14_14130				3.68756	9.6336e-07	no			3.86375	0.000378443	no					no					no	3.68756	0.00576068			no					no					no					no					no	no
PA14_14140						no					no					no					no					no					no					no					no					yes	yes
PA14_14150						no					no					no					no					no					no					no					no					no	no
PA14_14160						no					no					no					no					no					no					no					no					no	no
PA14_14170						no					no					no					no					no					no					no					no					no	no
PA14_14200						no					no					no					no					no					no					no					no					no	no
PA14_14210						no					no					no					no					no					no					no					no					no	no
PA14_14220	yejK*					no					no					no					no					no					no					no					no					no	no
PA14_14230						no					no					no					no					no					no					no					no					no	no
PA14_14250						no					no					no					no					no					no					no					no					no	no
PA14_14270						no					no					no					no					no					no					no					no					no	no
PA14_14280						no	4.22872	0.0206063	6.15368	0.000864256	no	6.77396	0.0855566			no	6.15368	0.00803526	5.73583	0.00233889	yes	3.94494	0.00959401	4.1416	0.0244343	no			4.56355	0.0398895	no	6.72717	0.0260654	4.65893	0.00566239	no			4.56355	6.32485e-05	no			4.62675	0.0252787	no	no
PA14_14290						no	4.22872	0.0206063	6.15368	0.000864256	no	6.77396	0.0855566			no	6.15368	0.00803526	5.73583	0.00233889	yes	3.94494	0.00959401	4.1416	0.0244343	no			4.56355	0.0398895	no	6.72717	0.0260654	4.65893	0.00566239	no			4.56355	6.32485e-05	no			4.62675	0.0252787	no	no
PA14_14300				3.81552	0.024605	no			6.96445	0.97697	no					no			9.78112	3.7935e-07	no					no					no			4.46915	8.45055e-05	no			3.759	0.000293765	no			4.27822	0.00395367	no	no
PA14_14310				3.81552	0.024605	no			6.96445	0.97697	no					no					no					no					no			4.46915	8.45055e-05	no					no			4.27822	0.00395367	no	no
PA14_14320				3.81552	0.024605	no			6.96445	0.97697	no					no			9.78112	3.7935e-07	no					no					no			4.46915	8.45055e-05	no			3.759	0.000293765	no			4.27822	0.00395367	no	no
PA14_14330						no	4.28794	0.0078343	5.16941	0.000229649	yes	6.62866	0.028273			no					no	3.83756	0.00495451			no					no					no					no					no	no	4.47625	0.0455294
PA14_14340	ybiN*					no					no					no					no					no					no					no					no					no	no
PA14_14360						no					no					no					no					no					no					no					no					no	no
PA14_14370						no					no					no					no					no					no					no					no					no	no
PA14_14380						no					no					no					no					no			3.78424	0.0239336	no					no					no					no	no
PA14_14390						no			4.89561	0.0054706	no					no			4.53154	0.0274575	no					no					no					no			3.83756	0.029786	no					no	no
PA14_14400						no			4.89561	0.0054706	no					no			4.53154	0.0274575	no					no					no					no			3.83756	0.029786	no					no	no
PA14_14420						no			4.89561	0.0054706	no					no			4.53154	0.0274575	no					no					no					no			3.83756	0.029786	no					no	no
PA14_14430						no					no	5.24157	4.45704e-27			no	3.29436	0.00293765	8.57419	3.73251e-48	yes					no			3.9513	0.000367282	no	4.19887	5.74646e-09			no			4.55838	5.29471e-47	no			3.76352	3.82825e-09	no	no	4	5.39506e-08
PA14_14440	valS					no			5.31474	0.00489478	no					no			5.8159	0.0435908	no					no					no	4.28794	0.0439547			no					no					yes	yes
PA14_14450						no					no					no					no					no					no					no					no					yes	yes
PA14_14460	holC					no					no					no					no					no					no					no					no					no	no
PA14_14470	pepA					no					no					no					no					no					no					no					no					no	no
PA14_14480						no					no					no					no					no					no					no					no					no	no
PA14_14490						no					no					no					no					no					no					no					no					no	no
PA14_14500	yjgP*					no					no					no					no					no					no					no					no					no	no
PA14_14510	yjgQ*					no					no					no					no					no					no					no					no					no	no
PA14_14520						no			4.69134	6.83965e-05	no	4.62675	0.0353837			no					no					no					no					no					no	8.39773	0.0207494			no	no
PA14_14530						no			4.69134	6.83965e-05	no	4.62675	0.0353837			no					no					no					no					no					no	8.39773	0.0207494			no	no
PA14_14540						no			5.28535	0.00487936	no	7.12846	3.99207e-05			no	4.28794	0.0223357	14.6213	8.97429e-52	no	4.43828	6.44308e-05			no			4.52339	2.06538e-05	no	4.34694	0.00648634			no			4	0.00288383	no					no	no	5.16941	0.00304789
PA14_14550						no			5.28535	0.00487936	no	7.12846	3.99207e-05			no	4.28794	0.0223357	14.6213	8.97429e-52	no	4.43828	6.44308e-05			no			4.52339	2.06538e-05	no	4.34694	0.00648634			no			4	0.00288383	no					no	no	5.16941	0.00304789
PA14_14560						no			5.28535	0.00487936	no					no			14.6213	8.97429e-52	no					no			4.52339	2.06538e-05	no	4.34694	0.00648634			no					no					no	no	6.14757	0.000749847
PA14_14590	queA					no			5.28535	0.00487936	no	7.12846	3.99207e-05			no			14.6213	8.97429e-52	no					no			4.52339	2.06538e-05	no	4.34694	0.00648634			no					no					yes	yes	6.14757	0.000749847
PA14_14600	tgt					no					no					no					no					no					no					no					no					no	no
PA14_14610	yajC*			3.9513	0.0223872	no			4	0.000354267	no			3.22657	0.0336557	no			4.92458	0.00027771	no	3.29436	0.0252787			no			3.36359	4.53947e-05	no	3.73213	0.0706082			no			3.31433	0.0429453	no					no	no	5.65685	0.00203724
PA14_14630	secD			3.9513	0.0223872	no			4	0.000354267	no			3.22657	0.0336557	no			4.92458	0.00027771	no	3.29436	0.0252787			no			3.36359	4.53947e-05	no	3.73213	0.0706082			no			3.31433	0.0429453	no					no	no	5.65685	0.00203724
PA14_14650	secF					no			4.84485	0.00682339	no					no			6.82179	0.000988553	no					no			4.16986	0.00939723	no					no					no					no	no
PA14_14660	ycfJ*	11.4716	,7660378206866E-	9.31787	4.83059e-42	yes			4.84485	0.0304089	no					no					no					no					no					no					no					no	no
PA14_14680	suhB*			3.55538	0.000864256	no					no	3.45815	0.0394457	3.48222	0.0208449	no			4.59479	0.0399945	no					no			3.76352	0.0603245	no	4.55838	0.00933254	3.86375	5.49541e-06	yes			3.94494	0.000944034	no			3.65185	0.00394457	yes	yes
PA14_14690				3.55538	0.000864256	no					no	3.45815	0.0394457	3.48222	0.0208449	no			4.59479	0.0399945	no					no			3.76352	0.0603245	no	4.55838	0.00933254	3.86375	5.49541e-06	yes			3.94494	0.000944034	no			3.65185	0.00394457	yes	yes
PA14_14700	cysE					no					no					no					no					no					no					no					no					no	no
PA14_14710						no					no	4.75683	0.0297427			no			7.12846	7.48695e-05	no					no					no	5.13374	0.0798871	3.2428	0.0538546	no			4.28794	0.000462777	no					yes	yes
PA14_14730	iscS					no					no	4.75683	0.0297427			no			7.12846	7.48695e-05	no					no					no	5.13374	0.0798871	3.2428	0.0538546	no			4.28794	0.000462777	no					no	no
PA14_14740	iscU*					no					no					no			3.73213	0.0273527	no					no					no					no					no					no	no	4.27822	0.00430527
PA14_14750	icsA*					no					no					no			3.73213	0.0273527	no					no					no					no					no					no	no	4.27822	0.00430527
PA14_14770	hscB					no					no					no					no					no			4.59479	0.0728686	no					no					no					no	no
PA14_14780	hscA					no					no					no					no					no			4.59479	0.0728686	no					no					no					no	no
PA14_14800	fdx2			4.22872	0.000289008	no					no	6.82179	0.00603949			no	5.61778	0.0267704	5.89777	0.00857804	no					no					no					no					no					no	no
PA14_14810				4.22872	0.000289008	no					no	6.82179	0.00603949			no	5.61778	0.0267704	5.89777	0.00857804	no					no					no					no					no					no	no
PA14_14820	ndk			4.22872	0.000289008	no					no	6.82179	0.00603949			no	5.61778	0.0267704	5.89777	0.00857804	no					no			3.31433	0.0376874	no					no					no					no	no
PA14_14830				4.22872	0.000289008	no					no					no	3.16165	0.00635331	4.31691	9.6336e-07	yes					no			3.31433	0.0376874	no					no					no					no	no
PA14_14850	pilF					no					no					no			4.46915	0.00702585	no					no			4.62675	0.00887993	no			3.53812	0.00892509	no					no					no	no
PA14_14860						no					no					no					no					no					no					no					no					no	no
PA14_14880	ispG					no					no					no					no					no					no					no					no					no	no
PA14_14890	hisS					no					no					no					no					no					no					no					no					no	no
PA14_14900						no					no					no					no					no					no					no					no					no	no
PA14_14910						no					no					no					no					no					no					no					no					no	no
PA14_14930	engA*					no					no					no					no					no					no					no					no					no	no
PA14_14940	ybdL*					no					no					no					no					no					no					no	8.55644	4.45656e-06	3.31728	0.000928966	yes					no	no
PA14_14960	yafV*					no					no					no					no					no					no					no					no					no	no
PA14_14975						no					no					no					no					no					no					no					no					no	no
PA14_14990	mocA*	9.31787	4.95451e-08	8.75435	7.44963e-08	yes					no					no					no					no					no					no					no					no	no
PA14_15000		9.31787	4.95451e-08	8.75435	7.44963e-08	yes					no					no					no					no					no					no					no					no	no
PA14_15020		9.31787	4.95451e-08	8.75435	7.44963e-08	yes					no					no					no					no					no					no					no					no	no	7.11741	0.0757924
PA14_15030	leuA			3.56423	0.00644377	no			4.56355	0.00364583	no	5.52167	2.366e-05	4.19887	0.053467	no			9.31787	0.0595662	no					no	22.3159	0.0939684	5.38893	3.56453	no	5.77572	3.49794e-05	3.68756	0.02834	no			4.84485	0.000632485	no	6.23332	0.00543869			no	no	4.82323	0.0398077
PA14_15050				3.56423	0.00644377	no			4.56355	0.00364583	no	5.52167	2.366e-05	4.19887	0.053467	no			9.31787	0.0595662	no					no	22.3159	0.0939684	5.38893	3.56453	no	5.77572	3.49794e-05	3.68756	0.02834	no			4.84485	0.000632485	no	6.23332	0.00543869			no	no	4.82323	0.0398077
PA14_15070	oprC					no					no					no			9.31787	0.0595662	no					no	22.3159	0.0939684	5.38893	3.56453	no					no					no					no	no
PA14_15080						no					no	3.86375	0.00826038			no					no					no					no					no					no					no	no	4.19887	0.0209894
PA14_15090						no					no					no					no					no					no					no					no					no	no
PA14_15100						no					no					no					no					no					no					no					no					yes	yes
PA14_15110						no					no					no					no					no					no					no					no					yes	yes
PA14_15120						no					no					no					no					no					no					no					no					no	no
PA14_15130						no					no					no					no					no					no					no					no					no	no
PA14_15140						no					no					no					no					no					no					no	11.8876	0.000944034	5.38893	5.08594e-05	yes					no	no	7.12846	0.0376337
PA14_15150						no					no					no					no					no					no					no	11.8876	0.000944034	5.38893	5.08594e-05	yes					no	no	7.12846	0.0376337
PA14_15160						no					no					no					no					no					no					no					no					no	no
PA14_15180						no					no					no					no					no					no					no					no					no	no
PA14_15190						no					no					no					no					no					no					no					no					no	no
PA14_15200						no					no					no					no					no					no					no					no					no	no
PA14_15210						no					no					no					no					no					no					no					no					no	no
PA14_15230	xseA					no					no					no					no					no					no					no					no					no	no
PA14_15240						no			4.89561	0.0422669	no					no					no					no					no					no					no					no	no
PA14_15250						no			4.89561	0.0422669	no					no					no					no					no					no					no					no	no
PA14_15260						no					no					no					no					no					no					no					no					no	no
PA14_15270						no					no					no					no					no					no					no					no					no	no
PA14_15280						no					no					no					no					no					no					no					no					no	no
PA14_15290						no					no					no					no					no					no					no	13.4543	0.00648624	4.65893	2.7771e-06	yes					no	no	12.5533	2.76058e-29
PA14_15310	guaB					no					no					no					no					no					no					no	13.4543	0.00648624	4.65893	2.7771e-06	yes					no	no	12.5533	2.76058e-29
PA14_15340	guaA					no			4.59479	0.00895365	no					no					no					no					no			4.11246	0.00939564	no					no					no	no
PA14_15350				3.78424	6.93426e-06	no			4.59479	0.0258864	no					no			12.9627	4.72855e-92	no					no			4.56355	8.23896e-05	no					no			5.65685	3.05492e-20	no			3.36359	0.00052723	no	no	5.16941	0.0097697
PA14_15360				3.48222	0.000758578	no			4.59479	0.0258864	no					no			12.9627	4.72855e-92	no					no			4.56355	8.23896e-05	no					no			3.94494	2.52348e-06	no					no	no	7.21379	5.8248e-05
PA14_15370				3.48222	0.000758578	no			4.59479	0.0258864	no					no			12.9627	4.72855e-92	no					no			4.56355	8.23896e-05	no					no					no					no	no	7.21379	5.8248e-05
PA14_15380	repA			3.48222	0.000758578	no			4.59479	0.0258864	no					no			12.9627	4.72855e-92	no					no			4.56355	8.23896e-05	no					no			3.94494	2.52348e-06	no					no	no	7.21379	5.8248e-05
PA14_15400	repC*			3.55538	4.07908e-06	no			3.43426	0.0020893	no					no			4.28794	,4655478409559E-	no					no			4.55838	0.00022467	no					no					no					no	no	4.78991	2.76439e-08
PA14_15430	tnpR*			3.58128	2.67704e-09	no			4.55838	4.2658e-05	no					no			5.89777	6.63743e-05	no					no			4.92458	3.95379e-06	no			3.73754	0.0262785	no			3.27168	0.0027771	no					no	no	4.1416	0.000360579
PA14_15435						no					no					no			5.89777	6.63743e-05	no					no					no					no					no					no	no
PA14_15445	merE					no					no					no					no					no					no					no					no					no	no
PA14_15450	merD					no					no					no					no					no					no					no					no					no	no
PA14_15460	merA					no					no					no			16.2234	9.977e-09	no					no			5.57897	2.87078e-05	no	4.69134	0.00506991	6.15368	0.0458489	no					no	9.51366	5.88547e-07			no	no	5.27832	0.0253529
PA14_15470	merP					no					no	6.14757	0.0337287			no	5.98243	0.0349404	16.2234	9.977e-09	no					no			5.57897	2.87078e-05	no	4.69134	0.00506991	6.15368	0.0458489	no					no	9.51366	5.88547e-07			no	no	5.27832	0.0253529
PA14_15475	merT			3.24996	0.00248333	no			3.36359	0.00277332	no	6.14757	0.0337287			no	5.98243	0.0349404	16.2234	9.977e-09	no					no			5.57897	2.87078e-05	no	4.69134	0.00506991	6.15368	0.0458489	no			3.45815	7.69304e-05	no	9.51366	5.88547e-07	3.45815	0.0698244	no	no	5.27832	0.0253529
PA14_15480	merR					no					no	6.14757	0.0337287			no	5.98243	0.0349404	16.2234	9.977e-09	no					no			5.57897	2.87078e-05	no	4.69134	0.00506991	6.15368	0.0458489	no					no	9.51366	5.88547e-07			no	no	5.27832	0.0253529
PA14_15490				3.24996	0.00248333	no			3.36359	0.00277332	no					no	5.63264	9.09933e-09	16.2234	9.977e-09	yes					no			5.57897	2.87078e-05	no	4.69134	0.00506991			no			3.45815	7.69304e-05	no	9.51366	5.88547e-07	3.45815	0.0698244	no	no	5.69628	0.00263027
PA14_15500	traK*			3.24996	0.00248333	no			3.36359	0.00277332	no					no	5.63264	9.09933e-09	16.2234	9.977e-09	yes					no			4.37717	7.2277e-07	no	4.69134	0.00506991			no			3.45815	7.69304e-05	no	6.72717	2.64241	3.45815	0.0698244	no	no	5.69628	0.00263027
PA14_15510	traJ			3.24996	0.00248333	no			3.36359	0.00277332	no					no	5.63264	9.09933e-09	16.2234	9.977e-09	yes					no			4.37717	7.2277e-07	no	4.69134	0.00506991			no			3.45815	7.69304e-05	no	6.72717	2.64241	3.45815	0.0698244	no	no	5.69628	0.00263027
PA14_15520	trbJ			3.97237	0.000937562	no			3.36359	0.00277332	no					no	3.91768	0.0357273	16.2234	9.977e-09	no					no			4.37717	7.2277e-07	no	4.69134	0.00506991	3.45815	0.030761	no					no	6.72717	2.64241			no	no	4	0.000259479
PA14_15530	trbK*			3.97237	0.000937562	no			4.11246	0.00296483	no					no			16.2234	9.977e-09	no					no			3.81552	5.236e-05	no			3.45815	0.030761	no					no					no	no	4	0.000259479
PA14_15540	trbL*			4.37717	0.00390841	no					no					no			16.2234	9.977e-09	no					no					no			3.94494	0.0862087	no					no					no	no	5.28535	0.00694408
PA14_15560				3.4154	0.0237962	no			4.16986	0.00443609	no					no			6.45313	0.853536	no					no			5.63264	0.000933254	no	4.92458	0.0287078			no			3.97237	0.0228965	no					no	no
PA14_15570				3.4154	0.0237962	no			4.16986	0.00443609	no					no			6.45313	0.853536	no					no			5.63264	0.000933254	no	4.92458	0.0287078			no			3.97237	0.0228965	no					no	no
PA14_15580				3.4154	0.0237962	no			4.16986	0.00443609	no					no			6.45313	0.853536	no					no			5.63264	0.000933254	no	4.92458	0.0287078			no			3.97237	0.0228965	no					no	no
PA14_15590				3.86375	6.44864e-10	no			4.25749	8.6638e-08	no	3.759	0.00267659			no			15.3236	0	no					no			4.78991	6.83965e-28	no					no			4.47625	9.67886e-10	no			3.14935	0.0237374	no	no
PA14_15600						no			4.25749	8.6638e-08	no					no			15.3236	0	no					no			4.78991	6.83965e-28	no					no					no					no	no
PA14_15610						no					no					no			5.13374	3.56453e-06	no					no			4.78991	6.83965e-28	no			3.31728	0.0447733	no					no					no	no	4.65893	6.48634e-05
PA14_15620						no					no	3.58128	0.0470977			no			4.69134	0.00207494	no					no			3.78424	0.032434	no					no					no					no	no
PA14_15630						no					no					no			9.25355	5.3467e-07	no					no	16.4498	0.000820355			no	3.97237	0.0230449			no					no					no	no	4.53154	0.020893
PA14_15650				3.43426	0.0690441	no					no	6.63456	0.000644308			no			9.18959	3.64754e-06	no					no					no			4	0.000950605	no			4.55838	0.0358334	no			3.65185	0	no	no
PA14_15660				3.43426	0.0690441	no					no	6.63456	0.000644308			no			9.18959	3.64754e-06	no					no					no			4	0.000950605	no			4.55838	0.0358334	no			3.65185	0	no	no
PA14_15670	cumA*					no					no					no					no					no					no	4.27822	0.0892344			no					no					no	no
PA14_15680	cumB*					no					no					no					no					no					no					no					no					no	no
PA14_15700						no			4.72398	0.0874995	no	6.96445	0.0267301			no			7.41274	4.96592e-05	no					no			5.98243	0.0233048	no	7.78124	0.0246523			no			4.75683	0.00588547	no					no	no
PA14_15710						no					no					no					no					no					no					no					no					no	no
PA14_15720	yfhD*					no					no					no					no					no					no					no					no					no	no
PA14_15740	purL					no					no					no					no					no					no					no					no					no	no
PA14_15750				6.63456	2.29087e-22	no					no			9.31787	8.59388e-36	no					no					no					no					no					no					no	no
PA14_15770		9.98664	5.70643e-08	6.63456	2.29087e-22	yes					no	7.36151	6.38263e-08	9.31787	8.59388e-36	yes					no					no			3.34352	0.0279746	no	5.13374	0.00647427			no					no			3.55538	0.00927525	no	no	5.8159	6.23504e-05
PA14_15780	nagE*					no					no					no					no					no					no					no					no					no	no
PA14_15790	nagF*					no					no					no					no					no					no					no					no					no	no
PA14_15810	glmS*					no					no					no					no					no					no					no					no					no	no
PA14_15820	nagA*			3.58128	0.0473526	no					no					no					no					no	15.7797	0.0986687	4.1416	0.000430475	no	4.46915	0.000770903	4.16986	0.00495424	no			3.759	0.000233048	no	6.62866	0.000209395			no	no	4.95884	0.00488652
PA14_15830		5.89777	0.0207494	3.58128	0.0473526	no					no					no	4.52339	0.00855067	7.94474	3.22956e-08	yes					no	15.7797	0.0986687	4.1416	0.000430475	no	4.46915	0.000770903	4.16986	0.00495424	no	6.68734	0.0986095	3.759	0.000233048	no	6.62866	0.000209395			no	no	4.95884	0.00488652
PA14_15840						no			4.72398	0.0026883	no	3.8962	0.0464553			no			7.94474	3.22956e-08	no					no	15.7797	0.0986687	4.1416	0.000430475	no	4.46915	0.000770903			no			3.759	0.000233048	no	6.62866	0.000209395			no	no	4.72398	0.0304089
PA14_15850						no					no					no					no					no					no					no					no					no	no
PA14_15860						no					no					no					no					no					no					no					no					no	no
PA14_15870						no					no					no					no					no					no					no					no					no	no
PA14_15880						no					no					no					no					no					no					no					no					no	no
PA14_15890	purT					no					no					no					no					no					no					no					no					no	no
PA14_15910						no					no					no					no					no					no					no					no					no	no
PA14_15920	yhjE*					no					no					no					no					no					no					no					no					no	no
PA14_15930	yfjD*					no					no					no					no					no					no					no	11.5514	0.00508004	5.38893	7.64652e-08	yes					no	no
PA14_15940						no					no					no					no					no					no					no	11.5514	0.00508004	5.38893	7.64652e-08	yes					no	no
PA14_15960	ffh					no					no					no					no					no					no					no	11.5514	0.00508004	5.38893	7.64652e-08	yes					no	no
PA14_15970	rpsP					no					no					no			5.61778	0.0265461	no					no					no					no	9.51366	0.000205036	5.13374	5.38546e-07	yes			3.68756	0.0323594	yes	yes	6.86852	0.00763836
PA14_15980	rimM					no					no					no			5.61778	0.0265461	no					no					no					no	9.51366	0.000205036	5.13374	5.38546e-07	yes			3.68756	0.0323594	no	no	6.86852	0.00763836
PA14_15990	trmD					no					no					no					no					no					no					no	9.51366	0.000205036			no			3.68756	0.0323594	no	no
PA14_16000	rplS			3.83756	0.0203704	no					no					no			7.16257	3.37287e-05	no					no					no					no					no					no	no
PA14_16010				3.83756	0.0203704	no					no					no			7.16257	3.37287e-05	no					no					no					no					no					no	no
PA14_16020				3.48222	0.00209395	no					no					no					no					no			3.56423	0.0338065	no			3.48222	0.0958845	no					no					yes	yes
PA14_16030		8.63383	0.000273527	5.89777	8.57038e-08	yes			5.8159	0.00363078	no					no			5.57897	0.0333286	no					no					no					no					no					no	no	5.35171	0.0270396
PA14_16040	xerD	8.63383	0.000273527	5.89777	8.57038e-08	yes			5.8159	0.00363078	no					no			5.57897	0.0333286	no					no					no					no					no					no	no	5.35171	0.0270396
PA14_16050	dsbC					no					no					no					no					no					no					no					no					no	no
PA14_16070	hom					no					no					no					no	3.68756	0.0349794			no					no					no					no	9.63718	0.0269535			no	no	5.89777	0.00237395
PA14_16090	thrC					no					no					no					no					no					no					no	8.55644	4.96236e-05	3.53812	0.00489361	yes					no	no
PA14_16100		5.24157	0.00435489	5.52167	7.39894e-22	yes					no			3.45815	0.0203778	no					no					no					no	5.54438	2.44547e-05			no			4.1416	6.42096e-06	no					no	no	5.35171	0.00430475
PA14_16110		5.24157	0.00435489	5.52167	7.39894e-22	yes					no			3.45815	0.0203778	no			4.72398	0.00338945	no					no					no	5.54438	2.44547e-05			no			4.1416	6.42096e-06	no					no	no	5.35171	0.00430475
PA14_16130				4.31691	7.20748e-06	no			5.77572	0.000206063	no	4.92458	0.00289896			no	4.22872	0.0458843	13.9289	0.00736207	no					no	19.4271	0.0258226	5.57897	5.45254e-07	no	5.16941	0.000355634	5.46416	2.50035e-06	yes			5.27832	8.22243e-08	no			4.37717	0.00250609	no	no	5.9794	0.00839269
PA14_16140				4.31691	7.20748e-06	no			5.77572	0.000206063	no	4.92458	0.00289896			no	4.22872	0.0458843	13.9289	0.00736207	no					no	19.4271	0.0258226	5.57897	5.45254e-07	no	5.16941	0.000355634	5.46416	2.50035e-06	yes			5.27832	8.22243e-08	no			4.37717	0.00250609	no	no	5.9794	0.00839269
PA14_16150				4.31691	7.20748e-06	no			5.77572	0.000206063	no					no	4.22872	0.0458843	13.9289	0.00736207	no					no	19.4271	0.0258226	5.57897	5.45254e-07	no	5.16941	0.000355634	5.46416	2.50035e-06	yes			5.27832	8.22243e-08	no			4.37717	0.00250609	no	no	5.9794	0.00839269
PA14_16160						no					no					no					no					no					no					no					no					no	no
PA14_16180						no			4.82323	0.0277973	no	5.27832	0.0986095			no			7.21379	4.47733e-09	no	4	0			no	28.2465	0.00696627	4.34694	0.00592537	no					no					no					no	no	8.81525	4.75335e-05
PA14_16190						no					no					no					no					no					no					no					no					no	no
PA14_16200						no					no					no					no					no					no					no					no					no	no
PA14_16210						no					no					no					no					no					no					no					no					no	no
PA14_16220	recJ					no					no					no					no					no					no					no					no					no	no
PA14_16250	lasB			4.84485	0.00452676	no					no					no			4.62675	9.33254e-06	no					no					no					no					no					no	no
PA14_16260						no					no					no					no					no					no					no					no					no	no
PA14_16270				3.2428	0.00544503	no					no					no					no					no					no			4.1416	0.00966228	no			3.18215	0.0887993	no					yes	yes
PA14_16280				4.99332	0.0320627	no					no	14.3241	4.23643e-05			no			9.51366	2.48333e-05	no					no					no	7.62114	0.000339625	5.73583	0.0823896	no			5.61778	0.0326079	no			4.37717	0.0258925	no	no	8.22492	0.0986095
PA14_16290				4.99332	0.0320627	no					no	14.3241	4.23643e-05			no			9.51366	2.48333e-05	no					no					no	7.62114	0.000339625	5.73583	0.0823896	no			5.61778	0.0326079	no			4.37717	0.0258925	no	no	8.22492	0.0986095
PA14_16300				4.99332	0.0320627	no					no	14.3241	4.23643e-05			no			9.51366	2.48333e-05	no					no					no	7.62114	0.000339625	5.73583	0.0823896	no			5.61778	0.0326079	no			4.37717	0.0258925	no	no	8.22492	0.0986095
PA14_16310						no					no					no					no					no					no					no					no					no	no
PA14_16320	fkbP-1*					no					no					no					no					no					no					no					no					no	no
PA14_16330						no					no					no					no					no					no					no					no					no	no
PA14_16340						no					no					no					no					no					no					no					no					no	no
PA14_16350				4.46915	9.50605e-05	no			5.98243	0.0227997	no	5.73583	0.00555904			no			11.7127	0.00628058	no					no			4.11246	0.000568836	no	7.7275	0.000230449	4.52339	0.000753881	yes					no			3.759	0.00803526	no	no	8.55644	3.42765e-07
PA14_16360						no					no					no					no					no					no					no					no					no	no
PA14_16370						no					no					no					no					no					no					no					no					no	no
PA14_16380		5.8159	0.00475335	5.54438	9.33254e-09	yes					no					no					no					no					no					no					no					no	no	4.78991	0.00458843
PA14_16390	betA*	5.8159	0.00475335	5.54438	9.33254e-09	yes					no					no					no					no					no					no					no					no	no	4.78991	0.00458843
PA14_16410						no					no					no					no					no					no					no					no					no	no
PA14_16430	wspA			3.48222	0.00448779	no			4.72398	5.95663e-07	no	4.16986	0.000388896	3.94494	0.00238797	yes			7.61624	3.03668e-10	no					no	17.2992	0.0345939	4.62675	5.87489e-07	no	4.16986	0.000284446	3.45815	0.000927525	yes			3.73213	0.00570504	no			3.73754	0.0395367	no	no	7.51618	0.000245471
PA14_16440	wspB*					no					no					no					no					no					no					no					no					no	no
PA14_16450	wspC					no					no					no					no					no					no					no					no					no	no
PA14_16460	wspD					no					no					no					no					no					no					no					no					no	no
PA14_16470	wspE*					no					no					no					no					no					no					no					no					no	no
PA14_16480	wspF					no					no					no					no					no					no					no					no					no	no
PA14_16500	wspR					no					no					no					no					no					no					no					no					no	no
PA14_16510						no			5.31474	0.0485936	no					no					no					no					no					no					no	7.7275	0.0277332			no	no
PA14_16530	lysS					no			4.43828	4.22329e-05	no	4.31691	0.0040738	3.65185	0.0289068	no			5.77572	3.88896e-07	no	3.81552	0.0862087	3.91768	0.00453947	no	15.3482	0.0368978	3.78424	0.000623504	no	3.65533	0.0339677	3.759	0.00528445	no					no					no	no
PA14_16550						no					no					no					no					no					no					no					no					no	no
PA14_16560						no					no					no					no					no					no					no					no					no	no
PA14_16580						no					no					no					no					no					no					no					no					no	no
PA14_16590						no					no					no					no					no					no					no					no					no	no
PA14_16600						no					no					no					no					no					no					no					no					no	no
PA14_16610						no					no					no					no					no					no					no					no					no	no
PA14_16620						no					no					no					no					no					no					no					no					no	no
PA14_16630		1.26747	9.74853e-07	8.75435	3.06709e-44	yes	3.55538	0.0376704	3.63766	0.0287766	no	3.73213	0.0382825			no			5.28535	0.000343558	no					no			3.34352	0.0753881	no			3.65533	0.000879023	no	8.11168	9.977e-09	4.56355	0.00588547	yes					no	no	5.46416	0.0308388
PA14_16640		1.26747	9.74853e-07	8.75435	3.06709e-44	yes	3.55538	0.0376704	3.63766	0.0287766	no	3.73213	0.0382825			no			5.28535	0.000343558	no					no			3.34352	0.0753881	no			3.65533	0.000879023	no	8.11168	9.977e-09	4.56355	0.00588547	yes					no	no	5.13374	0.00430527
PA14_16660	cadA*					no					no					no					no					no					no					no					no					no	no
PA14_16670	cadR*					no					no					no					no					no					no					no					no					no	no
PA14_16680						no					no					no					no					no					no					no					no					yes	yes
PA14_16690	ppc					no					no					no					no					no					no					no					no					yes	yes
PA14_16700	adk	4.43828	0.0487936	3.8962	0.000806781	no					no					no					no					no					no	4.92458	0.0258864			no					no					no	no
PA14_16710	yeaZ*					no					no					no					no					no					no					no					no					no	no
PA14_16720						no					no					no					no					no					no					no					no					no	no
PA14_16730						no					no					no					no					no					no					no					no					no	no
PA14_16740						no					no					no					no					no					no					no					no					no	no
PA14_16750						no					no					no					no					no					no					no					no					no	no
PA14_16770						no					no					no					no					no					no					no					no					no	no
PA14_16780						no					no					no					no					no					no					no					no					no	no
PA14_16790						no			4.89561	0.000497737	no	5.31474	0.0092045			no			4.99332	0.00226986	no					no					no	7.61624	0.00788861	4.1416	0.0077606	yes			4.46915	0.0545254	no					no	no
PA14_16800						no			4.89561	0.000497737	no	5.31474	0.0092045			no			4.99332	0.00226986	no					no					no	7.61624	0.00788861	4.1416	0.0077606	yes			4.46915	0.0545254	no					no	no
PA14_16820						no					no					no					no					no					no					no					no					no	no
PA14_16830						no	5.24157	0.0309957	5.31474	0.0225944	no					no					no	7.12846	3.86756e-07			no					no					no					no					no	no
PA14_16840						no	5.38893	0.0305492	5.31474	0.0225944	no					no					no	7.12846	3.86756e-07			no					no					no					no					no	no
PA14_16860	plsB					no					no					no	5.93894	3.69567e-08			no					no					no					no					no					no	no
PA14_16870						no					no					no	5.93894	3.69567e-08			no					no					no					no					no					no	no
PA14_16880						no					no					no					no					no					no					no					no					no	no
PA14_16890						no					no					no					no					no					no					no					no					no	no
PA14_16910						no					no					no					no					no					no					no					no					no	no
PA14_16920	sufE*					no					no					no					no					no					no					no					no					no	no
PA14_16930	csdA*					no					no					no					no					no					no					no					no					no	no
PA14_16950	dapD					no					no					no					no					no					no					no					no					no	no
PA14_16960						no					no					no					no					no					no					no					no					no	no
PA14_16970						no					no					no					no					no					no					no					no					no	no
PA14_16980						no					no					no					no					no					no					no					no					no	no
PA14_16990						no					no	4.62675	0.0283799			no	4.89561	0.00476431			no					no					no	4.95884	0.0086896	3.55538	0.00950605	yes					no					no	no
PA14_17000						no					no					no					no					no					no					no					no					no	no
PA14_17010	yjcE*					no					no					no					no					no					no					no					no					no	no
PA14_17030	dapC*					no					no					no					no					no					no					no					no					no	no
PA14_17040	glnD					no			4.31691	0.00086896	no					no					no					no			3.78424	7.46449e-08	no			3.65533	5.9846e-06	no	6.63456	0.00787046			no	5.63264	0.0694338			no	no
PA14_17050	map			3.76352	0.0249459	no			4.31691	0.00086896	no					no			6.23332	6.03949e-06	no					no			3.78424	7.46449e-08	no			3.65533	5.9846e-06	no	6.63456	0.00787046			no	5.63264	0.0694338			no	no
PA14_17060	rpsB			3.76352	0.0249459	no			4.31691	0.00086896	no					no			6.23332	6.03949e-06	no					no			3.78424	7.46449e-08	no			3.65533	5.9846e-06	no	6.63456	0.00787046			no	5.63264	0.0694338			no	no
PA14_17070	tsf			3.76352	0.0249459	no			4.31691	0.00086896	no					no			6.23332	6.03949e-06	no	4.37717	0.0323594			no			3.78424	7.46449e-08	no					no	6.63456	0.00787046			no	5.63264	0.0694338			no	no
PA14_17080	pyrH					no			3.22657	0.0297959	no					no					no					no	16	0.0485289			no					no					no					no	no
PA14_17100	frr			4.65893	3.33286e-05	no			4.59479	0.0240991	no					no			6.48559	0.000276439	no					no			4.25749	0.000487936	no			4.16986	0.00563638	no			3.91768	0.00303862	no					no	no
PA14_17110	uppS			4.65893	3.33286e-05	no			5.52167	0.000563638	no					no			6.48559	0.000276439	no	4.72398	0.000444633			no			4.25749	0.000487936	no			4.16986	0.00563638	no			3.91768	0.00303862	no	7.36151	0.00698244			no	no
PA14_17120	cdsA					no			4.53154	0.000309892	no					no			4.53154	0.0207838	no	4.72398	0.000444633			no					no					no					no					no	no
PA14_17130	dxr					no					no					no					no					no					no					no					no					no	no
PA14_17140	yaeL*					no					no					no					no					no					no					no					no					no	no
PA14_17150				3.29436	0.00232274	no			5.25367	0.0002686	no	5.42642	0.0309957			no	3.94494	0.00530875	7.78124	2.59479e-07	yes					no			3.65185	0.000650297	no	4.34694	0.062801	3.73213	0.00277973	no			3.43426	0.022839	no					no	no	5.85634	0.000283799
PA14_17170	ompH*					no			5.77572	7.48976e-05	no	6.14757	0.000630957			no					no	3.68756	0.00832344	3.73213	0.00974853	no			5.31474	6.62378e-09	no			4.1416	0.000923097	no					no					no	no
PA14_17180	lpxD					no			5.77572	7.48976e-05	no	6.14757	0.000630957			no					no	3.68756	0.00832344	3.73213	0.00974853	no			5.31474	6.62378e-09	no			4.1416	0.000923097	no					no					no	no
PA14_17190	fabZ			3.73213	0.00306963	no			5.8159	2.54097e-06	no			3.43426	0.0452676	no			6.63456	3.33426e-06	no					no			4.89561	8,830799004856E-	no					no					no					no	no	11.9588	0.000245461
PA14_17210	lpxA			3.73213	0.00306963	no			5.8159	2.54097e-06	no			3.43426	0.0452676	no			6.63456	3.33426e-06	no					no			4.89561	8,830799004856E-	no					no					no					no	no	11.9588	0.000245461
PA14_17220	lpxB					no					no					no					no					no					no					no					no					no	no
PA14_17230	rnhB					no					no					no					no					no					no					no					no					no	no
PA14_17250	yaaJ*			3.73213	0.00234963	no					no			4.27822	0.00239336	no	3.759	0.00407908			no					no					no			3.48222	0.00277332	no			3.68756	0.000545758	no			3.65185	0.00422669	no	no	4.28794	0.00508723
PA14_17260	dnaE					no					no					no					no					no					no					no					no					no	no
PA14_17270	accA					no	3.58128	0.02686	3.97237	2.92452e-06	no	3.91768	0.0300696			no			3.58128	0.0328856	no					no			3.86375	0.000554626	no					no					no					no	no	8.39773	7.90606e-09
PA14_17280	mesJ*					no					no					no					no					no					no					no					no					no	no
PA14_17290	pyrG			3.13834	0.0690441	no			3.81552	0.0355634	no					no			4.47625	0.0340409	no					no					no	5.35171	0.000944034	3.4154	0.00343558	yes					no					no	no
PA14_17310	kdsA					no			5.65685	0.0445704	no					no			6.62866	0.00096479	no					no					no					no					no					no	no
PA14_17320	eno			5.98243	2.60654e-06	no			4.89561	0.00496592	no	5.63264	0.0476431			no					no					no			5.98243	0.000794328	no			4.25749	0.00950605	no					no	5.61778	0.0489478			no	no
PA14_17330						no					no					no			4.92458	0.0369829	no	3.45815	0.0327341			no					no					no					no					no	no
PA14_17340	ispD					no					no					no					no					no					no					no					no					no	no
PA14_17350						no					no					no					no					no					no					no					no					no	no
PA14_17370	yedE*					no					no					no					no					no					no					no					no					no	no
PA14_17380						no			4.31691	0.0380894	no	6.15368	0.000853536			no			8.11168	5.30875e-07	no					no			4.11246	0.00859388	no			4.59479	0.000455459	no			4.84485	0.0547005	no			4.19887	0.000390841	yes	yes
PA14_17400	adhC					no			4.31691	0.0380894	no	6.15368	0.000853536			no			8.11168	5.30875e-07	no					no			4.11246	0.00859388	no			4.59479	0.000455459	no			4.84485	0.0547005	no			4.19887	0.000390841	yes	yes
PA14_17410						no					no					no					no					no					no					no					no					no	no
PA14_17420	ispF					no					no					no					no					no					no					no					no					no	no
PA14_17440	truD					no					no					no					no					no					no					no					no					no	no
PA14_17450	surE					no					no					no					no					no					no					no					no					no	no
PA14_17460	pcm					no					no					no					no					no					no					no					no					no	no
PA14_17470	nlpD*					no					no					no					no					no					no					no					no					no	no
PA14_17480	rpoS			5.85634	8.39269e-24	no					no	5.42642	0.00889301			no	5.16941	0.00044954	13.4543	2.37395e-78	yes					no			4.31691	7.86278e-05	no			4.53154	0.0030903	no	5.57897	0.0263027	5.16941	3.8995e-23	no	47.1766	8.49805e-28	1.48315	3.25087e-26	no	yes	5.24157	0.00228965
PA14_17490	fdxA			5.85634	8.39269e-24	no					no	5.73583	0.0940886			no	3.48222	0.0234423	13.4543	2.37395e-78	no					no			4.31691	7.86278e-05	no			3.58128	0.022467	no			5.16941	3.8995e-23	no	47.1766	8.49805e-28	3.55538	0.033495	yes	yes	4.89561	4.33509e-07
PA14_17500	mutS					no					no					no					no					no					no					no					no					no	no
PA14_17510		6.14757	0.0896706			no					no					no					no					no					no	5.77572	0.0729864			no					no					no	no
PA14_17520	cinA*	6.14757	0.0896706			no					no					no					no					no					no	5.77572	0.0729864			no					no					no	no
PA14_17530	recA					no					no					no					no					no					no					no					no					no	no
PA14_17540	recX*					no					no					no					no					no					no					no					no					no	no
PA14_17550						no					no					no					no					no					no					no					no					no	no
PA14_17570						no					no					no					no					no					no					no					no					no	no
PA14_17580						no					no					no					no					no					no					no					no					no	no
PA14_17590		12.8171	6.20869e-09	7.67411	4.9204e-20	yes	5.77572	0.000490575	5.73583	0.000366438	yes					no					no	4.34694	0.0045906			no					no			3.759	0.0465586	no					no	6.32335	0.0309892			no	no
PA14_17600		12.8171	6.20869e-09	7.67411	4.9204e-20	yes	5.77572	0.000490575	5.73583	0.000366438	yes					no					no	4.34694	0.0045906			no					no			3.759	0.0465586	no					no	6.32335	0.0309892			no	no
PA14_17610	potD					no	5.77572	0.000490575	5.73583	0.000366438	yes					no					no	4.34694	0.0045906			no					no					no					no	7.61624	0.00308388			no	no
PA14_17620	potC					no					no					no					no					no					no					no					no					no	no
PA14_17630	potB					no					no					no					no					no					no					no					no					no	no
PA14_17640	potA					no	4.92458	0.0404576	4.89561	0.000720748	no					no			6.32335	0.0342765	no					no					no	5.85634	0.0570504			no			3.68756	0.0437522	no					no	no	5.9794	0.0399025
PA14_17650						no	4.92458	0.0404576	4.89561	0.000720748	no					no			6.32335	0.0342765	no					no					no	5.85634	0.0570504			no			3.68756	0.0437522	no					no	no	5.9794	0.0399025
PA14_17660						no					no					no					no					no					no					no					no					no	no
PA14_17670						no					no					no					no					no					no					no					no					no	no
PA14_17675	dgkA					no			4.59479	0.093988	no					no					no					no					no					no					no					no	no
PA14_17690				3.4154	0.0437522	no			3.83756	4.32879e-07	no	4.1416	0.000306903	3.56423	0.00340409	yes	3.94494	0.0237374	5.89777	,03938573668E-	no			3.56423	0.0452898	no			4.31691	0.940886	no	4.95884	0.00847227	3.9513	0.025293	no			3.68756	9.86687e-05	no					no	no	4.92458	3.03862e-05
PA14_17700	rpmE2			3.4154	0.0437522	no			3.83756	4.32879e-07	no	4.1416	0.000306903	3.56423	0.00340409	yes	3.94494	0.0237374	5.89777	,03938573668E-	no			3.56423	0.0452898	no			4.31691	0.940886	no	4.95884	0.00847227	3.9513	0.025293	no			3.68756	9.86687e-05	no					no	no	4.92458	3.03862e-05
PA14_17710	rpmJ			3.4154	0.0437522	no			3.83756	4.32879e-07	no	4.1416	0.000306903	3.56423	0.00340409	yes	3.94494	0.0237374	5.89777	,03938573668E-	no			3.56423	0.0452898	no			4.31691	0.940886	no	4.95884	0.00847227	3.9513	0.025293	no			3.68756	9.86687e-05	no					no	no	4.92458	3.03862e-05
PA14_17720						no					no					no					no					no					no					no					no					no	no
PA14_17730						no					no					no					no					no					no					no					no					no	no
PA14_17740	ycjJ*					no					no					no					no					no					no					no					no					no	no
PA14_17760	ada*					no					no					no					no					no					no					no					no					no	no
PA14_17780						no					no					no					no					no					no					no					no					no	no
PA14_17790						no			5.16941	0.000900783	no	6.82179	0.000840772			no			8.55644	4.58559e-08	no	4.34694	0.0352248	4.46915	0.00056048	no			3.94494	0.0357273	no	9.18959	3.84598e-06	4.59479	0.000338945	yes	11.2356	0.000237684	6.36429	2,37684028662487E-	yes	7.7275	0.0029786	3.759	0.000763836	no	yes	8.39773	9.86279e-06
PA14_17810						no			5.16941	0.000900783	no	6.82179	0.000840772			no			8.55644	4.58559e-08	no	4.34694	0.0352248	4.46915	0.00056048	no			3.94494	0.0357273	no	9.18959	3.84598e-06	4.59479	0.000338945	yes	11.2356	0.000237684	6.36429	2,37684028662487E-	yes	7.7275	0.0029786	3.759	0.000763836	no	yes	8.39773	9.86279e-06
PA14_17820						no					no					no					no					no					no					no					no					no	no
PA14_17850	fadB*					no					no					no					no					no					no					no					no					no	no
PA14_17860	paaH*					no					no					no					no					no					no					no					no					no	no
PA14_17880	paaJ*					no					no					no					no					no					no					no					no					no	no
PA14_17890						no					no					no					no					no					no					no					no					no	no
PA14_17900	metR					no					no					no					no					no					no					no			4.84485	3.0903e-06	no					no	no
PA14_17910	lipG*					no					no					no					no					no					no					no			4.84485	3.0903e-06	no					no	no
PA14_17920	glpM					no					no					no					no					no					no					no					no					no	no
PA14_17930	glpD					no					no	6.36429	0.0460257			no			6.32335	0.00238239	no					no					no					no					no					no	no
PA14_17940	glpR					no					no					no					no					no					no					no					no					no	no
PA14_17960	glpK					no					no					no					no					no					no					no					no					no	no
PA14_17980	glpF			5.13374	0.00386756	no	4.16986	0.00628058	5.31474	0.000340509	yes	11.3924	3.62278e-07	6.32335	,5452544395384E-	yes			9.98664	2.48333e-07	no	4.11246	0.0462777			no			5.46416	5.94293e-05	no			3.68756	0.0530875	no			4.95884	0.0264736	no					yes	yes
PA14_17990	ybaK*			5.13374	0.00386756	no	4.16986	0.00628058	5.31474	0.000340509	yes	11.3924	3.62278e-07	6.32335	,5452544395384E-	yes			9.98664	2.48333e-07	no	4.11246	0.0462777			no			5.46416	5.94293e-05	no			3.68756	0.0530875	no			4.95884	0.0264736	no					yes	yes
PA14_18010	glpK*					no					no	11.3924	3.62278e-07	6.32335	,5452544395384E-	yes					no					no					no					no					no					no	no
PA14_18020						no					no					no					no					no					no					no					no					no	no
PA14_18040						no					no	6.63456	0.0470977			no					no					no					no					no					no					no	no
PA14_18050						no					no					no					no					no			3.68756	0.032434	no			3.73213	0.0358334	no					no					no	no
PA14_18060				4.22872	0.000860994	no			4	0.0022751	no					no			5.63264	0.00428783	no					no			3.68756	0.032434	no			3.73213	0.0358334	no					no					no	no	6.23332	0.0340409
PA14_18070				4.22872	0.000860994	no					no					no			5.63264	0.00428783	no					no			3.68756	0.032434	no			3.73213	0.0358334	no					no					no	no
PA14_18080		5.8159	0.00530884	4.16986	0.000336596	yes			4	0.0022751	no					no			4.62675	0.00669556	no					no					no					no					no	6.49819	0.0349296	3.73754	0.0468694	yes	yes	6.23332	0.0340409
PA14_18090		5.8159	0.00530884	4.16986	0.000336596	yes			4	0.0022751	no					no			4.62675	0.00669556	no					no					no					no					no	6.49819	0.0349296	3.73754	0.0468694	yes	yes	6.23332	0.0340409
PA14_18100						no					no					no					no					no					no					no					no					yes	yes
PA14_18110	mmsR					no					no					no					no					no					no					no					no					no	no
PA14_18120	mmsA					no					no					no					no					no					no					no					no					no	no
PA14_18140	mmsB					no					no					no					no					no					no					no					no					no	no
PA14_18150	acsL*					no					no					no					no					no					no					no					no					no	no
PA14_18160						no	6.2987	0.0700535			no	6.96445	0.00336557			no					no	4.56355	0.0455294			no					no	6.62866	0.00363078			no	14.1232	2.64736e-05	5.85634	2.55859e-09	yes	5.38893	0.0489478			no	no
PA14_18180						no	6.2987	0.0700535			no	6.96445	0.00336557			no					no	4.56355	0.0455294			no					no	6.62866	0.00363078			no	14.1232	2.64736e-05	5.85634	2.55859e-09	yes	5.38893	0.0489478			no	no
PA14_18200						no	6.2987	0.0700535			no	6.96445	0.00336557			no					no	4.56355	0.0455294			no					no	6.62866	0.00363078			no	14.1232	2.64736e-05	5.85634	2.55859e-09	yes	5.38893	0.0489478			no	no
PA14_18210						no					no					no					no					no					no					no					no					no	no
PA14_18230	fruR					no					no					no					no					no					no					no					no					no	no
PA14_18250	fruI					no					no					no					no					no					no					no					no					no	no
PA14_18260	fruK					no					no					no					no					no					no					no					no					no	no
PA14_18275	fruA					no					no					no					no					no					no					no					no					no	no
PA14_18300						no					no					no					no					no					no					no					no					no	no
PA14_18310						no					no					no					no					no					no					no					no					no	no
PA14_18320						no					no					no					no					no					no					no					no					no	no
PA14_18330	arnT					no					no					no					no					no					no					no					no					no	no
PA14_18340						no					no					no					no					no					no					no					no					no	no
PA14_18350	fmt*					no	3.65185	0.0047425	3.53812	0.0606943	no					no					no	5.63264	0.00694338			no					no					no					no					no	no	5.24157	0.0559553
PA14_18360	prmF*					no	4.16986	0.00376337	3.97237	0.00566239	yes					no					no	4.56355	0.000629507			no					no					no					no					no	no
PA14_18370	arnB*					no			5.57897	3.26079e-06	no	5.9794	0.00245461			no	4.69134	0.00830456	8.81525	4.08394e-05	yes					no			4.11246	0.000372397	no	4.52339	0.00874984	4	0.0346737	no			5.16941	0.823896	no			4.37717	7.78279e-05	no	no
PA14_18380	algA					no	5.16941	0.0069831	5.65685	0.000847043	yes					no					no	6.86852	0.000258226			no					no					no					no					no	no
PA14_18410	algF					no					no					no					no					no					no					no					no					no	no
PA14_18430	algJ					no					no					no					no					no					no					no					no					no	no
PA14_18450	algI					no			7.56846	6.79204e-07	no	11.9588	0.00595663			no			8.39773	0.00423643	no	6.72717	2,086284993329E-	5.35171	0.0380658	no			4.95884	0.0380894	no			4.47625	0.00309749	no					no	8	0.0448779			no	no	8.81525	8.27943e-05
PA14_18470	algL					no			4.59479	0.00866969	no					no					no	4.85678	4.06048e-09			no					no					no					no					no	no
PA14_18480	algX					no			4.72398	3.55604e-05	no					no					no	5.54438	0.0968278			no			3.45815	0.0433509	no					no					no					no	no	5.9794	5.66751e-08
PA14_18500	algG					no					no					no					no					no					no					no					no					no	no
PA14_18510	algE					no					no					no					no					no					no					no					no					no	no
PA14_18520	algK					no					no					no					no					no					no					no					no					no	no
PA14_18550	alg44					no					no					no					no	4.56355	0.0065968			no					no					no					no					no	no
PA14_18565	alg8					no					no					no					no					no					no					no					no					no	no
PA14_18580	algD					no					no	4.22872	0.0395367			no			5.9794	6.48634e-22	no					no					no	4.59479	3.53837e-07			no			3.83756	2.27439e-07	no					no	no
PA14_18590						no					no					no					no					no					no			3.22657	0.042658	no					no					no	no
PA14_18600						no					no					no					no					no					no					no					no					no	no
PA14_18610	argF					no					no					no					no					no					no					no					no					no	no
PA14_18620						no					no					no					no					no					no					no					no					no	no
PA14_18630	eprS*					no					no					no					no					no					no					no					no					no	no
PA14_18640						no					no					no					no					no					no					no					no					no	no
PA14_18650	ydhD*					no					no	5.31474	0.0383566			no			8.75435	0.00203704	no					no					no					no			4.75683	0.00256593	no	7.88986	0.0299963	4.78991	0.0402498	no	no
PA14_18660						no					no	5.31474	0.0383566			no			8.75435	0.00203704	no					no					no					no			4.75683	0.00256593	no	7.88986	0.0299963	4.78991	0.0402498	no	no
PA14_18670	bfrB					no					no	8	0.00023293			no			11.6318	3.27641e-38	no					no			4.59479	3.56453	no	3.97237	0.0308388			no			4.56355	2.65461e-06	no			3.65185	0.00343558	yes	yes
PA14_18680	bfd*					no					no	8	0.00023293			no			11.6318	3.27641e-38	no					no			4.59479	3.56453	no					no			4.56355	2.65461e-06	no					yes	yes
PA14_18690	ahpC*					no					no	8	0.00023293			no			11.6318	3.27641e-38	no					no			4.59479	3.56453	no	3.97237	0.0308388			no			4.56355	2.65461e-06	no			3.65185	0.00343558	yes	yes
PA14_18700	rnt					no					no					no					no					no					no					no					no					no	no
PA14_18710	pyrC					no					no					no	7.88986	,224669926504E-	8.39773	0.000445656	yes					no					no					no					no					no	no
PA14_18720	motY*					no					no					no	7.88986	,224669926504E-	8.39773	0.000445656	yes					no					no					no					no					no	no
PA14_18740	argG			4.46915	0.0456037	no					no	6.23332	0.00445656	4.46915	5.00805e-05	yes			6.49819	5.78096e-07	no					no			3.63766	0.00284446	no			3.759	0.00245461	no			4.95884	8.57804e-05	no			3.65185	0.00250609	no	no	6.72717	5.49541e-07
PA14_18750	gloA1					no					no					no					no					no					no					no					no					no	no
PA14_18760	mexE*					no					no					no					no					no					no					no					no					no	no
PA14_18780	mexF*					no					no					no					no					no					no					no					no					no	no
PA14_18790	opmE*					no					no					no					no					no					no					no					no					no	no
PA14_18800						no					no	5.52167	0.00944034			no			12.2174	2.62429e-76	no					no			5.52167	4.54988e-07	no	5.38893	3.40409e-09			no			4.69134	2.54683e-20	no			4.78991	2.72898	no	no	7.51618	5.68751e-08
PA14_18810						no					no	5.52167	0.00944034			no			12.2174	2.62429e-76	no					no			5.52167	4.54988e-07	no	5.38893	3.40409e-09			no			4.69134	2.54683e-20	no			4.78991	2.72898	no	no	7.51618	5.68751e-08
PA14_18820				3.34352	0.0295209	no			4.31691	0.00729458	no					no			4.95884	0.00350086	no	3.45815	0.0407908			no			4.56355	6.6595e-05	no			3.58128	0.00632485	no					no	6.58873	0.00243781			no	no
PA14_18830						no			3.68756	0.0435908	no					no					no					no			4.56355	6.6595e-05	no					no					no					no	no	6.2987	0.000807235
PA14_18850						no					no					no					no					no					no					no					no					no	no
PA14_18860						no					no					no					no	4.65893	0.00687068			no			3.97237	0.0335738	no			4.78991	0.024266	no					no					no	no
PA14_18870				3.78424	0.0524053	no			4.19887	0.00374059	no	6.23332	0.000400867			no			1.92832	6.5968e-23	no					no			4.72398	4.04576	no	4.43828	0.000259479	3.48222	0.0260654	no			3.34352	0.0468834	no			3.759	0.0250035	no	no	6.72717	9.05738e-06
PA14_18880	nth					no					no					no					no					no					no					no					no					no	no
PA14_18890	rnfE*					no					no					no					no					no					no					no					no					no	no
PA14_18900	rnfG*					no					no					no					no					no					no					no					no					no	no
PA14_18910	rnfD*					no					no					no					no					no					no					no					no					no	no
PA14_18920	rnfC*					no					no					no					no					no					no					no					no					no	no
PA14_18930	rnfB*					no					no					no					no					no					no					no					no					no	no
PA14_18950	rnfA*			3.81552	0.0425375	no					no					no			13.4543	0.448779	no					no			4.19887	2.07494e-05	no	4.25749	2.96483e-08			no			4.43828	6.88652	no			3.94494	0.0682674	no	no
PA14_18960				3.81552	0.0425375	no					no	6.15368	5.92537e-06			no			13.4543	0.448779	no					no			4.19887	2.07494e-05	no	4.25749	2.96483e-08			no			4.43828	6.88652	no			3.94494	0.0682674	no	no
PA14_18970	pldA					no					no					no			4.92458	0.0823896	no	3.68756	0.0349946			no					no			4.69134	0.0823896	no					no					no	no	4.99332	0.00739605
PA14_18985						no					no					no			4.22872	0.0325837	no					no					no			4.55838	0.025603	no			4	0.00574786	no					no	no
PA14_19010						no					no					no					no					no					no					no					no					no	no
PA14_19020						no					no					no					no					no					no					no					no					no	no
PA14_19030						no					no					no					no					no					no					no					no					no	no
PA14_19050	metG					no					no	12.4666	0.0297856			no					no					no					no					no					no					no	no
PA14_19065	mrp*					no					no	12.4666	0.0297856			no					no					no					no					no					no					no	no
PA14_19090	dcd*					no					no					no					no					no					no					no					no					no	no
PA14_19100	rhlA			3.73213	0.0370888	no					no			4.19887	0.000798871	no			5.8159	0.000534533	no					no					no	3.4154	0.0248333	3.34352	0.0384975	no	9.44794	5.9846e-05	4	6.88652e-06	yes			4.11246	0.077606	yes	yes
PA14_19110	rhlB					no					no					no					no					no					no					no					no					no	no
PA14_19120	rhlR					no					no					no			4	0.0342765	no					no			3.759	8.22243e-07	no	4.28794	0.00224905			no	11.5514	4.66659e-07	4.47625	3.57273	yes	4.34694	0.0278627	3.55538	0.0237962	yes	yes	4.59479	0.000794328
PA14_19130	rhlI					no					no			4.46915	0.0290402	no			6.82179	0.0205589	no					no					no	4.16986	0.0083946			no			4.84485	0.00645654	no					no	no
PA14_19140	pheC					no					no			4.46915	0.0290402	no					no					no					no					no			4.84485	0.00645654	no					no	no
PA14_19150	yigM*					no					no					no					no					no					no					no					no					no	no
PA14_19160	rarD*					no					no					no					no					no					no					no					no					no	no
PA14_19170	yafL*					no					no					no	3.34352	0.0967886	4.78991	0.000266686	no					no					no					no			3.48222	0.00843955	no					no	no	5.16941	3.77573e-06
PA14_19190	sfcA*					no					no					no	3.34352	0.0967886	4.78991	0.000266686	no					no					no					no			3.48222	0.00843955	no					no	no	5.16941	3.77573e-06
PA14_19205						no					no					no					no					no					no					no					no					no	no
PA14_19210						no					no					no					no					no					no					no					no					no	no
PA14_19230	ybdG*					no					no					no					no					no					no					no					no					no	no
PA14_19270						no					no					no					no					no					no					no					no					no	no
PA14_19290	srmB*					no					no					no					no					no					no					no					no					no	no
PA14_19310						no					no					no					no					no					no					no					no					yes	yes
PA14_19320						no					no					no					no					no					no					no					no					yes	yes
PA14_19330						no					no					no					no					no					no					no					no					no	no
PA14_19340						no					no					no					no					no					no					no	22.7848	2.56593e-08	6.49819	3.96278e-08	yes					no	no
PA14_19350						no					no					no					no					no					no					no					no					no	no
PA14_19360						no					no					no					no					no					no					no					no					no	no
PA14_19370	asnB*	19.5622	5.8479e-24	9.71356	9.86279e-37	yes			6.45313	0.000454988	no	14.7232	7.43094e-08			no			16.9123	0.00645654	no					no			7.61624	5.55904e-07	no	6.82179	8.22243e-06	5.98243	0.0272708	no			5.54438	0.00648624	no			3.68756	0.0496592	no	no	6.82179	0.0096336
PA14_19380		19.5622	5.8479e-24	9.71356	9.86279e-37	yes			6.45313	0.000454988	no	14.7232	7.43094e-08			no			16.9123	0.00645654	no					no			7.61624	5.55904e-07	no	6.82179	8.22243e-06	5.98243	0.0272708	no			5.54438	0.00648624	no			3.68756	0.0496592	no	no	6.82179	0.0096336
PA14_19390						no					no					no					no					no					no					no					no					no	no
PA14_19400	mnmC					no			6.14757	0.00903649	no	6.63456	0.040738			no					no					no					no					no					no					no	no
PA14_19410						no					no					no					no					no					no					no					no					no	no
PA14_19430				3.43426	0.097697	no					no					no					no					no					no	3.73213	0.0468694	3.58128	0.0230675	no					no					no	no	4.78991	0.0398895
PA14_19450						no					no					no					no					no					no					no					no					no	no
PA14_19470	mqoA			4.34694	4.89361e-08	no			4.65893	0.00205036	no					no			26.1729	3.80658e-86	no					no			4.59479	5.42001e-20	no			3.43426	0.000253529	no			5.73583	0.023489	no			3.83756	9.28966e-09	yes	yes	6.27667	7.86488e-07
PA14_19480				4.34694	4.89361e-08	no			4.65893	0.00205036	no					no			26.1729	3.80658e-86	no					no			4.59479	5.42001e-20	no			3.43426	0.000253529	no			5.73583	0.023489	no			3.83756	9.28966e-09	yes	yes	6.27667	7.86488e-07
PA14_19490	lsfA*			4.34694	4.89361e-08	no			4.65893	0.00205036	no					no			26.1729	3.80658e-86	no					no			4.59479	5.42001e-20	no			3.43426	0.000253529	no			5.73583	0.023489	no			3.83756	9.28966e-09	yes	yes	6.27667	7.86488e-07
PA14_19500	ssuA*					no					no					no					no					no					no					no					no					no	no	6.27667	7.86488e-07
PA14_19510	ssuC*					no					no					no					no					no					no					no					no					no	no
PA14_19520	ssuB*					no					no					no					no					no					no					no					no					no	no
PA14_19530	ssuE*					no					no	11.8762	6.59587e-09			no	7.21379	0.00542001	8.51496	0.000690441	yes					no					no	9.91766	0.000252787	4.72398	0.0025527	yes			6.15368	2.208e-07	no			4.78991	2.46037e-05	no	no
PA14_19540	ssuA*					no					no					no					no					no					no					no					no					no	no
PA14_19560	ssuD					no	5.54438	0.0487528			no					no					no					no					no					no					no					no	no
PA14_19570	ssuC*					no					no					no					no					no					no					no					no					no	no
PA14_19580	ssuB*					no					no					no					no					no					no					no					no					no	no
PA14_19590	ssuF*			5.38893	0.00306903	no	3.65185	0.0297856	4.59479	0.00656453	no	5.63264	0.00857038			no					no	4	0.00279746	4.59479	0.0226986	no			5.38893	0.0388504	no					no					no					no	no	5.89777	0.0887993
PA14_19600						no					no					no					no					no					no					no	14.5236	0.00248886	4.56355	3.50759e-09	yes	5.85634	0.00044544			no	no
PA14_19610						no					no					no					no	4.46915	0.000495424			no					no					no	14.5236	0.00248886	4.56355	3.50759e-09	yes	5.85634	0.00044544			no	no
PA14_19620	folX					no					no					no					no	4.46915	0.000495424			no					no					no			3.11666	0.0386367	no	4.47625	0.026485			no	no
PA14_19630	folE1					no					no					no					no	4.46915	0.000495424			no					no					no					no					no	no
PA14_19640	ydgB*					no					no					no					no					no					no					no					no					no	no
PA14_19650						no					no					no					no					no					no					no	7.41274	0.00827943	3.31728	0.0323661	no					no	no
PA14_19660	mioC*					no					no					no					no					no					no					no	7.41274	0.00827943	3.31728	0.0323661	no					no	no
PA14_19670						no					no					no					no					no					no					no					no					no	no
PA14_19680						no					no					no					no					no					no					no					no					no	no
PA14_19690						no					no					no					no					no					no					no					no					no	no
PA14_19700						no					no					no					no					no					no					no					no					no	no
PA14_19710						no					no					no					no					no					no					no					no					no	no
PA14_19720				4.34694	0.040277	no					no					no					no	4.65893	0.0263633			no					no					no					no					no	no
PA14_19730				4.34694	0.040277	no					no					no					no	4.65893	0.0263633			no					no					no					no					no	no
PA14_19740						no					no					no					no					no					no					no					no					no	no
PA14_19750						no					no					no					no					no					no					no					no					no	no
PA14_19770						no					no					no					no					no					no					no					no					no	no
PA14_19800						no			4.46915	0.000594293	no					no					no	3.31728	0.0794734			no					no					no					no					no	no	6.23332	0.0766038
PA14_19810						no			4.46915	0.000594293	no					no					no	3.31728	0.0794734			no					no					no					no					no	no
PA14_19830						no					no					no					no					no					no					no					no					no	no
PA14_19850						no					no					no					no					no					no					no					no					no	no
PA14_19860						no					no					no					no					no					no					no					no					yes	yes
PA14_19870	ldh					no					no					no					no					no					no					no					no					yes	yes
PA14_19900						no					no					no					no					no					no					no					no					no	no
PA14_19910	pdhB*					no					no					no					no					no					no					no					no					no	no
PA14_19920						no					no					no					no					no					no					no					no					no	no
PA14_19930						no					no					no					no					no					no					no					no					no	no
PA14_19940				3.97237	0.00723537	no					no	8.57419	0.00406443			no			6.54322	0.0242891	no					no					no	3.91768	0.0378443			no					no					no	no	4.69134	0.0294958
PA14_19950				3.97237	0.00723537	no					no	8.57419	0.00406443			no			6.54322	0.0242891	no					no					no	3.91768	0.0378443			no					no					no	no	4.69134	0.0294958
PA14_19960				3.97237	0.00723537	no					no	8.57419	0.00406443			no			6.54322	0.0242891	no					no					no	3.91768	0.0378443			no					no					no	no	4.69134	0.0294958
PA14_19970				3.97237	0.00723537	no					no	8.57419	0.00406443			no			6.54322	0.0242891	no					no					no	3.91768	0.0378443			no					no					no	no	4.69134	0.0294958
PA14_19990						no					no					no			8.55644	0.0377573	no					no					no					no					no					no	no
PA14_20000						no					no					no			8.55644	0.0377573	no					no					no					no	13.5479	0.0237395			no					no	no
PA14_20010	hasR					no					no					no					no					no					no					no					no					no	no
PA14_20020	hasAp					no					no					no					no					no					no					no					no					no	no
PA14_20030	hasD					no					no					no					no					no					no					no					no					no	no
PA14_20040	hasE					no					no					no					no					no					no					no					no					no	no
PA14_20050	hasF*					no					no					no					no					no					no					no					no					no	no
PA14_20060						no					no					no					no					no					no					no	17.2677	0.0986279	4.65893	0.00406443	yes					no	no
PA14_20070						no					no					no					no					no					no					no	17.2677	0.0986279	4.65893	0.00406443	yes					no	no
PA14_20080						no					no					no					no					no					no					no	17.2677	0.0986279	4.65893	0.00406443	yes					no	no
PA14_20100						no					no					no					no					no					no					no					no					no	no
PA14_20110						no					no					no					no					no					no					no					no					no	no
PA14_20120						no					no					no					no					no					no					no					no					no	no
PA14_20130	yeiE*					no					no			4.65893	0.000857038	no					no					no			4	8.3946e-08	no	6.86852	2.40436e-07			no	7.94474	0.000458489	8.9383	2.70574e-44	yes			5.31474	8.53804e-08	no	no	6.77396	0.0986687
PA14_20140	fpr					no					no			4.65893	0.000857038	no					no					no			4	8.3946e-08	no	6.86852	2.40436e-07			no	7.94474	0.000458489	8.9383	2.70574e-44	yes			5.31474	8.53804e-08	no	no	6.77396	0.0986687
PA14_20150	nosL					no					no					no					no					no					no					no					no					no	no
PA14_20170	nosY					no					no					no					no					no					no					no					no					no	no
PA14_20180	nosF					no					no					no					no					no					no					no					no					no	no
PA14_20190	nosD					no					no					no					no					no					no					no					no					no	no
PA14_20200	nosZ					no					no					no					no					no					no					no					no					no	no
PA14_20230	nosR					no					no					no					no					no					no					no					no					no	no
PA14_20240						no					no					no			5.8159	0.0468834	no					no					no					no					no					no	no
PA14_20250						no					no					no			5.8159	0.0468834	no					no					no					no					no					no	no
PA14_20260						no					no					no					no					no					no					no					no					no	no
PA14_20270	rhlG					no					no					no					no					no					no					no					no					no	no
PA14_20280		13.2691	2.04644e-22	6.63456	4.7425e-35	yes					no	6.68734	2.93765e-05			no	5.13374	0.00033266	12.3852	7.74468e-27	yes					no			5.28535	6.5968e-08	no	6.86852	9.977e-05	4.34694	4.35587e-05	yes			4.65893	3.50759	no			3.83756	9.46238e-06	no	no	11.4335	0.00485362
PA14_20290	algZ*	13.2691	2.04644e-22	6.63456	4.7425e-35	yes					no	6.68734	2.93765e-05			no	5.13374	0.00033266	12.3852	7.74468e-27	yes					no			5.28535	6.5968e-08	no	6.86852	9.977e-05	4.34694	4.35587e-05	yes			4.65893	3.50759	no			3.83756	9.46238e-06	no	no	11.4335	0.00485362
PA14_20300	phnC	13.2691	2.04644e-22	6.63456	4.7425e-35	yes					no	6.68734	2.93765e-05			no	5.13374	0.00033266	12.3852	7.74468e-27	yes					no			5.28535	6.5968e-08	no	6.86852	9.977e-05	4.34694	4.35587e-05	yes			4.65893	3.50759	no			3.83756	9.46238e-06	no	no	11.4335	0.00485362
PA14_20320	phnD					no					no					no					no					no					no					no					no					no	no
PA14_20330	phnE					no					no					no					no					no					no					no					no					no	no
PA14_20350	phnF					no					no					no					no					no					no					no					no					no	no
PA14_20360	phnG					no					no					no					no					no					no					no					no					no	no
PA14_20370	phnH					no					no					no					no					no					no					no					no					no	no
PA14_20380	phnI					no					no					no					no					no					no					no					no					no	no
PA14_20390	phnJ					no					no					no					no					no					no					no					no					no	no
PA14_20400	phnK					no					no					no					no					no					no					no					no					no	no
PA14_20420	phnL					no					no					no					no					no					no					no					no					no	no
PA14_20430	phnM					no					no					no					no					no					no					no					no					no	no
PA14_20440	phnN					no					no					no					no					no					no					no					no					no	no
PA14_20450	phnP					no					no					no					no					no					no					no					no					no	no
PA14_20460				4.19887	0.00480839	no					no	6.86852	0.00042658			no			5.77572	9.09933e-06	no					no					no			3.759	0.0063762	no	11.9588	3.50759e-06	6.9163	7.86278e-09	yes			3.53812	0.00375837	no	no
PA14_20470				4.19887	0.00480839	no					no	6.86852	0.00042658			no			5.77572	9.09933e-06	no					no					no			3.759	0.0063762	no	11.9588	3.50759e-06	6.9163	7.86278e-09	yes			3.53812	0.00375837	no	no
PA14_20480				4.19887	0.00480839	no					no	6.86852	0.00042658			no			5.77572	9.09933e-06	no					no					no			3.759	0.0063762	no	11.9588	3.50759e-06	6.9163	7.86278e-09	yes			3.53812	0.00375837	no	no
PA14_20491				4.11246	0.00496236	no					no					no	5.98243	0.0309892	18.3792	7.24436e-206	no					no			4.65893	0.0733908	no	5.24157	0.0227439	4.19887	8.20355e-06	no			4.46915	2.0893	no					no	no
PA14_20510						no					no	7.36151	7.86278e-06			no			18.3792	7.24436e-206	no					no			4.65893	0.0733908	no	5.42642	2.77973e-05			no			4.46915	2.0893	no			3.73213	0.00450867	no	no
PA14_20520						no					no	7.36151	7.86278e-06			no			18.3792	7.24436e-206	no					no			4.65893	0.0733908	no	5.42642	2.77973e-05			no			4.46915	2.0893	no			3.73213	0.00450867	no	no
PA14_20530						no					no	5.8159	5.24053e-27			no			11.8876	4.68834e-25	no					no					no	5.28535	5.8479e-06			no			4.25749	4.72855e-69	no			3.759	2.78627e-25	no	no
PA14_20550						no					no					no			5.57897	0.342765	no					no			3.27168	0.0749847	no	4.95884	0.00570363			no					no	5.31474	0.00476431			no	no	3.78424	0.0478304
PA14_20560	amiE					no					no					no			5.57897	0.342765	no					no			3.27168	0.0749847	no	4.95884	0.00570363			no			4.25749	4.72855e-69	no	5.31474	0.00476431			no	no	3.78424	0.0478304
PA14_20570	amiB*					no					no					no					no					no					no					no					no					no	no
PA14_20580	amiC					no					no					no					no					no					no					no					no					no	no
PA14_20590	amiR					no					no					no					no					no					no					no					no					no	no
PA14_20600				3.78424	4.4544e-05	no					no					no			1.48315	9.22574e-07	no					no			5.28535	2.62429e-07	no	4.22872	0.0887993	3.56423	0.00950605	no			3.68756	0.00698232	no	8.16898	0.00407908	3.78424	0.0240991	no	no	8.33973	0.00723537
PA14_20610	lecB					no					no					no					no					no					no	4.34694	0.0074474			no	13.5479	0.00939723	4.95884	7.78037e-23	yes					no	no
PA14_20620						no					no					no					no					no					no	4.34694	0.0074474			no	13.5479	0.00939723	4.95884	7.78037e-23	yes					no	no
PA14_20630						no					no					no					no					no					no					no					no					no	no
PA14_20640						no					no					no					no					no					no					no					no					no	no
PA14_20650	dsdA					no					no	8.16898	0.00328095			no			7.41274	0.0485936	no					no					no	3.73213	0.0230269	4.25749	0.0374973	no					no					no	no
PA14_20670						no					no	8.16898	0.00328095			no			7.41274	0.0485936	no					no					no	3.73213	0.0230269	4.25749	0.0374973	no					no					no	no
PA14_20680						no					no					no					no					no					no					no					no					no	no
PA14_20690						no					no					no					no					no					no					no					no					no	no
PA14_20700				3.97237	0.00545254	no					no					no	3.99963	6.43586e-77	23.4254	2.00447e-23	yes					no					no					no					no					yes	yes
PA14_20720	flgN			3.97237	0.00545254	no					no					no	3.99963	6.43586e-77	23.4254	2.00447e-23	yes					no					no	5.24157	0.0445656			no					no					no	no
PA14_20730	flgM			3.97237	0.00545254	no					no					no	3.99963	6.43586e-77	23.4254	2.00447e-23	yes					no					no	5.24157	0.0445656			no			8.9383	9.40886e-33	no					no	no	7.94474	7.24436e-09
PA14_20740	flgA					no					no					no	1.48315	2.62785e-39	14.2215	2.37684e-30	yes					no	21.5557	0.0490575	4.53154	0.0855566	no	5.52167	2.5603e-05	5.73583	6.88652e-07	yes	36.2523	3.33286e-24	8.9383	9.40886e-33	yes			4.19887	0.0257744	no	no	7.94474	7.24436e-09
PA14_20750						no					no					no	1.48315	2.62785e-39	14.2215	2.37684e-30	yes					no	21.5557	0.0490575	4.53154	0.0855566	no	5.52167	2.5603e-05	5.73583	6.88652e-07	yes	36.2523	3.33286e-24	8.9383	9.40886e-33	yes			4.19887	0.0257744	no	no	7.94474	7.24436e-09
PA14_20760	cheR*			3.52518	0.0045906	no					no					no			4.95884	4.39547e-05	no					no			3.86375	0.0392645	no			3.65533	0.000972747	no					no					no	no	4.19887	0.00983326
PA14_20770						no					no					no					no					no					no					no	7.16257	0.00376273	4.75683	4.85289e-05	yes					yes	yes
PA14_20780						no					no					no					no					no					no					no	7.16257	0.00376273	4.75683	4.85289e-05	yes					no	no
PA14_20800						no					no					no					no					no					no					no					no					no	no	4.19887	0.023489
PA14_20810	recQ					no					no					no					no					no					no					no					no					no	no	4.19887	0.023489
PA14_20820						no	6.2987	0.0263633			no	7.94474	0.00797995			no					no					no					no					no					no					no	no
PA14_20840						no					no					no					no					no					no					no					no					no	no
PA14_20850	slyA*					no			4.43828	0.00322849	no	8.39773	7.06376e-06	4.19887	0.0230675	no			9.18959	0.00625549	no			3.97237	9.6479e-05	no			5.35171	2.7227e-09	no			4.59479	4.75335e-06	no			4.75683	2.50609e-07	no			4.37717	0.000489478	no	no	5.35171	0.00928966
PA14_20860						no					no					no					no					no					no					no	6.96445	0.0056048	3.97237	8.05378e-07	yes			3.22657	0.0244906	yes	yes	4	0.00789467
PA14_20870						no					no					no					no					no					no					no					no					yes	yes
PA14_20880						no					no					no					no					no					no					no					no					yes	yes
PA14_20890	rfaD					no					no					no					no					no					no					no					no					no	no
PA14_20900						no					no					no					no					no					no					no					no					no	no
PA14_20920						no					no					no					no					no					no			3.22657	0.0333286	no					no					no	no	7.11741	0.0570363
PA14_20940						no					no					no					no					no					no			3.22657	0.0333286	no					no					no	no	7.11741	0.0570363
PA14_20950	fabH2					no					no					no					no					no					no					no					no					no	no
PA14_20960						no					no					no					no					no					no					no					no					no	no
PA14_20970	cyp23					no					no					no					no					no					no					no					no					no	no
PA14_20980						no					no					no					no					no					no					no					no					no	no
PA14_21000						no					no					no					no					no					no					no					no					no	no
PA14_21010						no					no					no					no					no					no					no					no					no	no
PA14_21020						no					no	5.46416	8.27943e-05	4.22872	6.9985e-06	yes	4.25749	0.0263633	11.7942	5.28638e-27	no					no			5.13374	0.00503497	no	4.85678	7.74468e-05	3.76352	0.000238797	yes			4.99332	0.0657658	no	5.61778	0.0420727	3.63766	0.000262635	yes	yes	5.85634	0.00349404
PA14_21030						no					no	5.46416	8.27943e-05	4.22872	6.9985e-06	yes	4.25749	0.0263633	11.7942	5.28638e-27	no					no			5.13374	0.00503497	no	4.85678	7.74468e-05	3.76352	0.000238797	yes			4.99332	0.0657658	no	5.61778	0.0420727	3.63766	0.000262635	yes	yes	5.85634	0.00349404
PA14_21040						no					no					no					no					no					no					no					no					no	no
PA14_21050						no					no					no					no					no					no					no					no					no	no
PA14_21060						no					no					no					no					no					no					no					no					no	no
PA14_21070						no					no					no					no					no					no					no					no					no	no
PA14_21080	toxR*	6.14757	0.0277332			no					no	7.62114	7.53356e-06	6.58873	8.45055e-09	yes	4.65893	0.00786278	9.64646	9.40886e-05	yes			3.97237	0.0500805	no			5.35171	9.2683e-05	no	5.38893	0.0293089	4.34694	0.00586386	no	17.6348	3.37287	8.55644	4.79733e-07	yes			3.83756	0.0885022	no	no	5.93894	0.0294958
PA14_21090						no					no					no					no					no					no					no					no					no	no
PA14_21110	plcN	6.14757	0.0277332			no					no	7.62114	7.53356e-06	6.58873	8.45055e-09	yes	4.65893	0.00786278	9.64646	9.40886e-05	yes			3.97237	0.0500805	no			5.35171	9.2683e-05	no	5.38893	0.0293089	4.34694	0.00586386	no	17.6348	3.37287	8.55644	4.79733e-07	yes			3.83756	0.0885022	no	no	5.93894	0.0294958
PA14_21120						no					no	6.96445	0.0303006	4.95884	,96336027683605E-	no					no					no					no					no	7.7275	0.0053827	4.56355	6.57658e-07	yes					no	no
PA14_21130						no					no					no					no					no					no					no					no					no	no
PA14_21140						no					no					no					no					no					no					no					no					no	no
PA14_21150						no					no					no					no					no					no					no					no					no	no
PA14_21160						no					no					no					no					no					no					no					no					no	no
PA14_21175						no					no					no					no					no					no					no					no					no	no
PA14_21180						no					no					no					no					no					no					no					no					no	no
PA14_21190						no					no					no					no					no					no					no					no					yes	yes
PA14_21210						no					no					no					no					no					no					no					no					yes	yes
PA14_21220						no					no					no					no					no					no					no					no					yes	yes
PA14_21230	hepA					no					no					no	24.7614	6.808e-55	6.62866	0.00690549	no					no					no					no					no					no	no
PA14_21240						no					no					no	24.7614	6.808e-55	6.62866	0.00690549	no					no					no					no					no					no	no
PA14_21250	alkB					no					no					no	24.7614	6.808e-55	6.62866	0.00690549	no					no					no					no					no					no	no
PA14_21260				3.94494	0.00678804	no					no	5.25367	0.0396278			no	4.47625	0.00539506	6.14757	0.000548277	yes					no					no	5.61778	0.000797995			no			4.1416	3.28856e-06	no			4.16986	0.0366438	no	no
PA14_21280				3.94494	0.00678804	no					no	5.25367	0.0396278			no	4.47625	0.00539506	6.14757	0.000548277	yes					no					no	5.61778	0.000797995			no			4.1416	3.28856e-06	no			4.16986	0.0366438	no	no
PA14_21290						no					no					no					no					no					no					no					no					no	no
PA14_21300						no					no					no					no					no					no					no					no					no	no
PA14_21310	phaJ1					no					no					no					no					no					no					no					no					no	no
PA14_21320						no					no	6.62866	0.00352248			no			6.82179	0.000376273	no					no			4.59479	0.00534564	no	6.62866	0.000966051	3.759	0.00895365	yes	8.75435	0.000925289	3.68756	0.0065577	no					yes	yes
PA14_21340	fadD2					no					no	6.62866	0.00352248			no			6.82179	0.000376273	no					no			4.59479	0.00534564	no	6.62866	0.000966051	3.759	0.00895365	yes	8.75435	0.000925289	3.68756	0.0065577	no					no	no
PA14_21370	fadD1			3.14935	0.0096479	no			3.45815	6.53306e-06	no			3.4154	0.0336557	no			7.26153	,3299899092E-	no					no			4.53154	0.00935406	no			3.58128	0.000333524	no					no					no	no
PA14_21380						no					no					no					no					no					no					no					no					no	no
PA14_21400	hrpA					no					no					no					no					no					no					no					no					no	no
PA14_21410	phoA					no			3.68756	0.00228034	no			3.58128	0.0428783	no			4.43828	4.73526e-06	no			3.2428	0.00884648	no			3.759	0.0346737	no	3.58128	0.0779084	3.83756	0.000430475	no			3.24996	0.00446684	no			3.9513	0.00539506	no	no	4.78991	0.000327341
PA14_21440						no			3.68756	0.00228034	no			3.58128	0.0428783	no			4.43828	4.73526e-06	no			3.2428	0.00884648	no			3.759	0.0346737	no	3.58128	0.0779084	3.83756	0.000430475	no			3.24996	0.00446684	no			3.9513	0.00539506	no	no	4.78991	0.000327341
PA14_21450						no			3.68756	0.00228034	no			3.58128	0.0428783	no			4.43828	4.73526e-06	no			3.2428	0.00884648	no			3.759	0.0346737	no	3.58128	0.0779084	3.83756	0.000430475	no			3.24996	0.00446684	no			3.9513	0.00539506	no	no	4.78991	0.000327341
PA14_21460						no					no					no					no					no					no					no					no					no	no
PA14_21470						no					no					no					no					no					no	4.62675	2.80543e-06			no					no					no	no
PA14_21480						no					no	5.35171	0.00300696			no			9.57983	7.20748e-42	no					no					no	4.62675	2.80543e-06			no			3.94494	2.99226e-29	no			3.56423	0.00588844	no	no
PA14_21490						no					no	5.35171	0.00300696			no			9.57983	7.20748e-42	no					no					no	4.62675	2.80543e-06			no			3.94494	2.99226e-29	no			3.56423	0.00588844	no	no
PA14_21510						no					no					no					no					no					no					no					no					yes	yes
PA14_21520						no					no					no					no					no					no					no					no					yes	yes
PA14_21530						no					no	5.54438	0.00744963			no					no					no					no					no			3.759	0.0489478	no					no	no	28.6482	2.94958e-24
PA14_21540	fabH-2*					no					no	5.54438	0.00744963			no					no					no					no					no			3.759	0.0489478	no					no	no	28.6482	2.94958e-24
PA14_21550						no					no					no					no					no					no					no					no					no	no
PA14_21560						no					no					no					no					no					no					no					no					no	no
PA14_21570						no					no					no					no					no					no					no					no					no	no
PA14_21580						no					no					no					no					no					no					no					no					no	no
PA14_21590						no					no					no					no					no					no					no					no					no	no
PA14_21600						no					no					no					no					no					no					no					no					no	no
PA14_21610	oprO					no					no					no			6.27667	2.05628e-06	no					no			3.86375	0.0897009	no	4.69134	4.85289e-05			no			5.28535	3.57273	no			3.38698	0.00833688	no	no
PA14_21620	oprP					no					no	5.42642	0.0237684			no			6.77396	5.54626e-07	no					no			4.31691	0.00234963	no	4.16986	4.9204e-05	3.759	7.32825e-05	yes			3.97237	4.78304e-09	no	4.59479	0.00455294	3.56423	2.3293e-05	no	yes	3.34352	0.0423643
PA14_21630						no					no					no					no					no					no					no					no					no	no
PA14_21640						no					no					no					no					no					no					no					no					no	no
PA14_21650						no					no					no					no					no					no					no	13.5479	7.33908e-08	4.65893	2.07043e-08	yes					no	no
PA14_21660						no					no					no					no					no					no					no	13.5479	7.33908e-08	4.65893	2.07043e-08	yes					no	no
PA14_21670						no					no					no					no					no					no					no					no					no	no
PA14_21680						no					no					no					no					no					no					no					no					no	no
PA14_21690	lhr1*					no					no					no					no					no					no					no					no					no	no
PA14_21700						no					no					no					no					no					no					no					no					no	no
PA14_21710						no					no					no					no					no					no					no					no					no	no
PA14_21720						no					no					no					no					no					no					no					no					no	no
PA14_21730	fecA*					no			6.9163	0.00285287	no	7.26153	0.000745823			no			6.62866	0.0823896	no					no			4.82323	0.062801	no	7.61624	5.39506e-05	4.78991	2.30524e-05	yes			5.16941	0.000843955	no	7.11741	0.024605			no	no
PA14_21750						no					no					no			6.86852	0.000603245	no					no			3.34352	0.0499685	no	6.48559	3.08388e-08			no			3.45815	0.0668097	no	4.85678	0.0366438	3.13834	0.0458559	no	no	19.2731	5.83445e-36
PA14_21760	capB					no					no					no			3.65185	0.0394457	no					no			3.65533	0.00295209	no			3.83756	0.00438531	no			3.31433	0.00883649	no					no	no	4.92458	0.000375352
PA14_21770	sugE*					no					no					no					no					no					no					no					no					no	no
PA14_21780						no					no					no					no					no					no					no					no					no	no
PA14_21790	rdgC			4.69134	0.000347537	no			4.52339	0.0584894	no					no			14.6213	9.24699e-08	no					no			5.65685	5.48867e-09	no	5.77572	0.00870682	4.92458	3.65595e-09	yes			3.81552	7.62079e-06	no	6.1926	0.0339625	4.37717	9.05461e-05	no	no	5.93894	0.000776248
PA14_21820	fkpA*			4.69134	0.000347537	no			4.52339	0.0584894	no					no			14.6213	9.24699e-08	no					no			5.65685	5.48867e-09	no	5.77572	0.00870682	4.92458	3.65595e-09	yes			3.81552	7.62079e-06	no	6.1926	0.0339625	4.37717	9.05461e-05	no	no	5.93894	0.000776248
PA14_21830				5.65685	4.23643e-08	no			3.83756	0.030903	no					no			5.63264	3.40509e-05	no					no			5.65685	5.48867e-09	no	4.62675	0.000736207	3.94494	0.00874995	yes			3.45815	0.00733908	no					no	no
PA14_21840						no					no					no					no					no					no					no					no					yes	yes
PA14_21850						no					no					no					no					no					no					no					no					yes	yes
PA14_21860						no					no					no					no					no					no					no					no					no	no
PA14_21870						no					no					no					no					no					no	4.85678	7.78037e-08			no					no					no	no
PA14_21880	tsp	11.3138	7.2853e-06	6.86852	8.57687e-27	yes					no					no					no					no					no	8.51496	8.64968e-09			no					no					no	no
PA14_21890	qor*	11.3138	7.2853e-06	6.86852	8.57687e-27	yes					no					no					no					no					no	4.85678	2.58226e-06			no					no					no	no	5.9794	3.25837e-05
PA14_21900						no					no					no					no					no					no					no					no					no	no
PA14_21910						no					no					no					no					no					no					no					no					no	no	4.52339	0.0424696
PA14_21920						no					no					no					no					no					no					no					no					no	no
PA14_21930						no					no					no					no					no					no					no					no					no	no
PA14_21940						no					no					no					no					no					no					no					no					no	no
PA14_21960						no					no					no					no					no					no					no	16.5642	7.76248e-07	5.52167	0.00022751	yes					no	no
PA14_21970						no					no					no					no					no					no					no	16.5642	7.76248e-07	5.52167	0.00022751	yes					no	no
PA14_21980						no					no					no					no					no					no					no					no					no	no
PA14_21990						no					no					no					no					no					no					no					no					no	no
PA14_22000	rluA			4.89561	8.45279e-09	no					no					no			5.98243	0.00696627	no					no					no					no			3.65185	0.0949845	no			3.56423	0.00375285	no	no
PA14_22010	minE			4.89561	8.45279e-09	no					no					no			5.98243	0.00696627	no					no					no					no			3.65185	0.0949845	no			3.56423	0.00375285	no	no
PA14_22020	minD	4.59479	0.0347537	4.84485	0.000748069	no					no					no					no					no					no					no					no					no	no
PA14_22040	minC					no					no					no					no					no					no					no					no					no	no
PA14_22050	htrB					no					no					no					no					no					no					no					no					no	no
PA14_22060						no					no					no					no					no					no					no					no					no	no
PA14_22075				3.4154	0.00220845	no					no					no					no					no					no			3.55538	3.74059e-09	no					no			3.48222	0.00286478	no	no
PA14_22080				3.4154	0.00220845	no					no					no					no					no					no			3.55538	3.74059e-09	no					no			3.48222	0.00286478	no	no
PA14_22090				3.4154	0.00220845	no					no					no	3.63766	0.00399945			no					no					no					no					no			3.38698	6.30957e-09	no	no
PA14_22100				3.4154	0.00220845	no					no					no	3.63766	0.00399945			no					no					no					no					no			3.38698	6.30957e-09	no	no
PA14_22110						no					no					no	3.63766	0.00399945			no					no					no					no					no			3.53812	3.50086e-10	no	no
PA14_22120						no					no					no					no					no					no					no					no			3.53812	3.50086e-10	no	no
PA14_22130						no					no					no	4.55838	0.0386756			no					no					no					no					no			3.36359	9.74853e-05	no	no
PA14_22140						no					no					no	4.55838	0.0386756			no					no					no					no					no			3.36359	9.74853e-05	no	no
PA14_22160						no					no					no	4.55838	0.0386756			no					no					no					no					no			3.36359	9.74853e-05	no	no
PA14_22180						no					no					no	4.55838	0.0386756			no					no					no					no					no			3.36359	9.74853e-05	no	no
PA14_22190						no					no					no	4.55838	0.0386756			no					no					no					no					no			3.36359	9.74853e-05	no	no
PA14_22210						no					no					no	4.55838	0.0386756			no					no					no					no					no			3.36359	9.74853e-05	no	no
PA14_22220						no					no					no	4.55838	0.0386756			no					no					no					no					no			3.36359	9.74853e-05	no	no
PA14_22230						no					no					no	4.55838	0.0386756			no					no					no					no					no			3.36359	9.74853e-05	no	no
PA14_22240						no					no					no	4.55838	0.0386756			no					no					no					no					no			3.36359	9.74853e-05	no	no
PA14_22250						no					no					no	4.55838	0.0386756			no					no					no					no					no			3.36359	9.74853e-05	no	no
PA14_22260						no					no					no	4.55838	0.0386756			no					no					no					no					no			3.36359	9.74853e-05	no	no
PA14_22270						no					no					no	4.55838	0.0386756			no					no					no					no					no			3.36359	9.74853e-05	no	no
PA14_22280						no					no					no	4.55838	0.0386756			no					no					no					no					no			3.36359	9.74853e-05	no	no
PA14_22290	vacJ					no					no					no					no					no					no					no					no					no	no
PA14_22310				3.31728	0.00345437	no					no					no					no					no					no					no			4.37717	0.0452676	no					no	no
PA14_22320				3.31728	0.00345437	no					no					no					no					no					no					no			4.37717	0.0452676	no					yes	yes
PA14_22330				3.31728	0.00345437	no					no					no					no					no					no					no			4.37717	0.0452676	no					yes	yes
PA14_22340	yjcH*			3.91768	0.0324345	no					no					no			1.85283	3.0339e-06	no					no					no	4.53154	0.0345939	4.69134	0.00267301	no					no			4.11246	0.096336	no	no	5.27832	0.00289896
PA14_22350	actP*			3.91768	0.0324345	no					no					no			1.85283	3.0339e-06	no					no					no	4.53154	0.0345939	4.69134	0.00267301	no					no			4.11246	0.096336	no	no	5.27832	0.00289896
PA14_22370						no					no					no					no					no					no					no					no					no	no
PA14_22380						no					no					no					no					no					no					no					no					no	no
PA14_22400						no					no					no					no					no					no					no					no					no	no
PA14_22410						no					no					no					no					no					no					no					no					no	no
PA14_22420						no					no					no					no					no					no					no					no					no	no
PA14_22440	bapA*			4.25749	0.0009977	no					no					no					no					no					no					no					no					no	no
PA14_22450	ppiA			4.25749	0.0009977	no					no					no					no					no					no					no					no					no	no
PA14_22460						no					no					no					no					no					no					no					no					no	no
PA14_22470						no					no	7.56846	2.32809e-07			no			7.16257	2.55859e-07	no					no					no	5.57897	5.7544e-05	4.84485	0.000552286	yes			4.37717	0.00493738	no			4.69134	0.00030339	no	no
PA14_22480						no					no					no					no					no					no	5.57897	5.7544e-05			no					no					no	no
PA14_22490	acpD					no					no	7.56846	2.32809e-07			no			7.16257	2.55859e-07	no					no					no	5.57897	5.7544e-05	4.84485	0.000552286	yes			4.37717	0.00493738	no			4.69134	0.00030339	yes	yes
PA14_22500						no					no					no					no					no					no					no					no					no	no
PA14_22510						no			6.82179	0.000238783	no					no			9.1262	6.6595e-06	no					no			4.56355	0.0237684	no					no					no					no	no
PA14_22520						no			3.83756	0.030339	no					no			9.1262	6.6595e-06	no					no			3.759	0.0062801	no			3.65185	0.00648624	no					no	9.44794	4.58843e-08			no	no	6.82179	0.00438799
PA14_22530	gst2*			5.63264	0.000366438	no			4.37717	0.00263027	no	6.58873	0.000792503			no	4.72398	0.0358929	9.1262	6.6595e-06	no					no			3.759	0.0062801	no	11.6318	0.000237962	6.62866	0.00892344	yes			5.52167	2.44906e-09	no	9.44794	4.58843e-08	4.85678	5.3827e-05	no	yes	6.1926	0.025704
PA14_22540	wrbA*			5.63264	0.000366438	no			4.37717	0.00263027	no	6.58873	0.000792503			no	4.72398	0.0358929	14.2569	,5559656360507E-	no					no					no	11.6318	0.000237962	6.62866	0.00892344	yes			5.52167	2.44906e-09	no	8.55644	0.0238239	4.85678	5.3827e-05	no	no	6.1926	0.025704
PA14_22550				5.63264	0.000366438	no			4.37717	0.00263027	no	6.58873	0.000792503			no	4.72398	0.0358929	14.2569	,5559656360507E-	no					no					no	11.6318	0.000237962	6.62866	0.00892344	yes			5.52167	2.44906e-09	no	8.55644	0.0238239	4.85678	5.3827e-05	no	no	6.1926	0.025704
PA14_22560						no					no					no					no					no					no					no					no					no	no
PA14_22570	csaA					no					no					no					no					no					no					no					no					no	no
PA14_22580						no					no					no					no					no					no					no					no					no	no
PA14_22590						no					no					no					no					no					no					no					no					no	no
PA14_22600	grtA*					no					no					no					no					no					no					no					no					no	no
PA14_22620	cyaB					no					no					no					no					no					no					no					no					no	no
PA14_22630						no					no					no					no					no					no					no					no					yes	yes
PA14_22640						no					no					no					no					no					no					no					no					yes	yes
PA14_22650						no					no					no					no					no					no					no					no					no	no
PA14_22660						no					no					no					no					no					no					no					no					no	no
PA14_22670	yrbF*					no					no					no					no					no					no					no					no					no	no
PA14_22680	yrbE*					no					no					no					no					no					no					no					no					no	no
PA14_22690	trkH					no					no					no					no					no					no					no					no					no	no
PA14_22700	ykgJ*					no					no					no					no					no					no					no					no					no	no
PA14_22710	ydjA*					no					no					no					no					no					no					no					no					no	no
PA14_22720						no					no					no					no					no					no					no					no					no	no
PA14_22730						no					no					no					no					no					no					no					no					no	no
PA14_22740						no					no					no					no					no					no					no					no					no	no
PA14_22760	cpxR					no					no					no					no					no					no					no					no					no	no
PA14_22770						no					no					no					no					no					no					no					no					no	no
PA14_22780	yciI			3.45815	0.000352371	no			4.27822	0.00682339	no					no					no					no					no					no					no					no	no	7.46426	0.000239336
PA14_22800	yciB			3.45815	0.000352371	no			4.27822	0.00682339	no					no					no					no					no					no					no					yes	yes	7.46426	0.000239336
PA14_22820	yciV*			3.45815	0.000352371	no			4.27822	0.00682339	no					no					no					no					no					no					no					yes	yes	7.46426	0.000239336
PA14_22830	yciO*					no					no					no					no					no					no					no					no					no	no
PA14_22840	ypuG*					no					no					no					no					no					no					no					no					no	no
PA14_22860						no			7.56846	0.0500035	no	7.62114	0.00654637			no					no	7.78124	0.000855566			no					no					no					no					no	no
PA14_22870						no					no					no					no					no					no					no					no					no	no
PA14_22880						no					no					no					no					no					no					no	6.58873	0.0479733			no					no	no
PA14_22890	gapA			4.82323	5.06607e-05	no					no	5.9794	0.00276439			no			5.13374	0.00457089	no					no					no			4.56355	0.00289734	no			4.69134	0.000642688	no			4.59479	6.36865e-05	no	no
PA14_22910	edd			4.82323	5.06607e-05	no					no	5.9794	0.00276439			no			5.13374	0.00457089	no					no					no			4.56355	0.00289734	no			4.69134	0.000642688	no			4.59479	6.36865e-05	no	no
PA14_22930	glk					no					no					no					no					no					no					no					no					no	no
PA14_22940	gltR					no					no					no					no					no					no					no					no					no	no
PA14_22960						no					no					no					no					no					no					no					no					no	no
PA14_22980	gltB*					no			9.71356	0.000643586	no	1.73424	2.87766e-05			no			8.16898	0.000582033	no			6.48559	0.00340409	no			5.13374	0.000509331	no	6.32335	6.72977e-09	5.16941	2.62635e-05	yes			5.9794	3.86756e-09	no	7.88986	0.00250609	5.28535	0.00827943	no	yes
PA14_22990	gltF*					no					no					no					no					no					no					no					no					no	no
PA14_23000	gltG*					no					no					no					no					no					no					no					no					no	no
PA14_23010	gltK					no					no					no					no					no					no					no					no					no	no
PA14_23030	oprB					no					no					no					no					no					no					no					no					no	no
PA14_23050						no					no					no					no					no					no					no					no					no	no	4.47625	0.00762079
PA14_23060	hexR			4.55838	0.0235947	no					no	4.82323	0.062801			no					no					no					no	5.35171	0.0352073	3.86375	0.00749894	no			4.28794	0.000893305	no			4.56355	0.0024266	no	no
PA14_23070	zwf			4.55838	0.0235947	no					no	4.82323	0.062801			no					no					no					no	5.35171	0.0352073	3.86375	0.00749894	no			4.28794	0.000893305	no			4.56355	0.0024266	no	no
PA14_23080	pgl					no					no					no					no					no					no					no					no					no	no
PA14_23090	edaA*					no					no					no					no					no					no					no					no					no	no
PA14_23100	mutT*					no					no					no					no					no					no					no					no					yes	yes
PA14_23110	yciL*					no					no					no					no					no					no					no					no					yes	yes
PA14_23120						no					no					no					no					no					no					no					no					no	no
PA14_23130		6.63456	0.0400867	6.82179	3.93857e-25	no					no					no			4.11246	0.00596874	no			3.36359	0.0484724	no					no	6.36429	4.69894e-05	4.1416	6.57658e-05	yes	35.174	9.07821e-23	8.55644	6.35331e-26	yes			3.8962	0.0060256	no	no
PA14_23160	gltS					no					no					no					no					no					no					no					no					no	no
PA14_23170	hutG*					no					no					no					no					no					no					no					no					no	no
PA14_23190				7.67411	5.09331e-09	no	5.24157	0.0226986			no	5.8159	0.0032434			no			14.3241	0.786488	no					no			7.7275	6.93426e-07	no			8.57419	2.55859e-09	no			7.56846	2.4322e-08	no			5.13374	0.000308388	no	no
PA14_23200	yciK*					no					no					no					no					no					no					no					no					no	no
PA14_23210						no					no					no					no					no					no					no					no					no	no
PA14_23220	ubiG					no					no					no					no					no					no					no					no					no	no
PA14_23240						no					no					no					no					no					no					no					no					no	no
PA14_23250	mtnA					no					no					no					no					no					no					no					no					no	no
PA14_23260	gyrA			3.91768	5.97035e-06	no			4.53154	0.00337287	no			3.78424	0.0395379	no			5.61778	0.00500035	no					no			4	0.00238797	no	4.92458	0.000688652			no					no					no	no	4.43828	0.0355634
PA14_23270	serC					no					no					no					no					no					no					no					no					no	no
PA14_23280	pheA					no					no					no					no					no					no					no					no					no	no
PA14_23290	hisC2					no					no					no	9.51366	3.82825e-37	9.1262	2.33045	yes					no			3.86375	0.00242891	no					no					no					no	no
PA14_23310						no					no					no					no					no					no					no					no					no	no
PA14_23320	cmk					no					no					no					no					no					no					no					no					no	no
PA14_23330	rpsA					no					no					no			17.1484	0	no					no					no	4.92458	0.000230449	3.68756	0.000725838	yes			4.31691	2.26464e-06	no			3.48222	0.00072778	yes	yes	5.25367	0.00840772
PA14_23340	ihfB					no					no					no			17.1484	0	no					no					no					no					no			3.29436	0.00072853	no	no
PA14_23350	orfA					no					no					no			17.1484	0	no					no					no					no					no			3.29436	0.00072853	no	no
PA14_23360	wzz					no					no					no			17.1484	0	no					no					no					no					no					no	no
PA14_23370	orfK					no					no					no			17.1484	0	no					no					no					no					no					no	no
PA14_23380	orfH					no					no					no			17.1484	0	no					no					no					no					no					no	no
PA14_23390	orfE					no					no					no			17.1484	0	no					no					no					no					no					no	no
PA14_23400						no					no					no			17.1484	0	no					no					no					no					no					no	no
PA14_23410	orfJ					no					no					no			9.51366	5.95879e-233	no					no					no					no					no					no	no
PA14_23420						no					no					no			9.51366	5.95879e-233	no					no					no					no					no					no	no
PA14_23430						no					no					no			9.51366	5.95879e-233	no					no					no					no					no					no	no
PA14_23440	orfL					no					no					no			9.51366	5.95879e-233	no					no					no					no					no					no	no
PA14_23450	orfM					no					no					no			9.51366	5.95879e-233	no					no					no					no					no					no	no
PA14_23460	orfN					no					no					no			9.51366	5.95879e-233	no					no					no					no					no					no	no
PA14_23470	wbpM					no					no					no			9.51366	5.95879e-233	no					no					no					no					no					no	no
PA14_23480						no					no					no			6.15368	9.49845e-08	no					no					no					no					no					no	no
PA14_23500	tyrB			3.45815	0.00907821	no					no					no			5.42642	7.36207e-07	no					no			4.28794	4.0277e-05	no			3.58128	0.00458489	no			4.28794	0.0606456	no					yes	yes	17.2992	3.66438e-22
PA14_23510	uvrB			3.45815	0.00907821	no					no					no			5.42642	7.36207e-07	no					no			4.28794	4.0277e-05	no			3.58128	0.00458489	no			4.28794	0.0606456	no					yes	yes	17.2992	3.66438e-22
PA14_23520						no					no					no					no					no					no					no					no					no	no
PA14_23530	mdr*					no					no					no					no					no					no					no					no					no	no
PA14_23540	act					no					no					no					no					no					no					no					no					no	no
PA14_23560	gltx					no					no					no					no					no					no					no					no					no	no
PA14_23590				4.22872	9.03649e-09	no			4.89561	0.0927525	no					no	3.65533	0.0674943	9.63718	8.3946e-22	no					no			4.95884	5.76068e-05	no	4.25749	0.00939684	3.97237	0.000333248	yes			4.46915	0.0076434	no	5.25367	0.0245461			yes	yes
PA14_23610				4.22872	9.03649e-09	no			4.89561	0.0927525	no					no			9.63718	8.3946e-22	no					no			4.95884	5.76068e-05	no	4.25749	0.00939684			no			4.46915	0.0076434	no	5.25367	0.0245461			no	no
PA14_23620	kdgA					no					no					no					no					no					no					no					no					no	no
PA14_23630						no					no					no					no					no					no					no					no					no	no
PA14_23640						no					no					no					no					no					no					no					no					no	no
PA14_23650	ygfF*					no					no					no					no					no					no					no					no					no	no
PA14_23670						no					no					no			5.9794	4.40555e-06	no					no			3.55538	0.0485289	no	18.6357	8.79369e-48	4.27822	9.44034e-09	yes					no					no	no
PA14_23680	ibpA					no					no					no			5.9794	4.40555e-06	no					no			3.55538	0.0485289	no	18.6357	8.79369e-48	4.27822	9.44034e-09	yes					no					no	no
PA14_23690						no					no	13.7375	5.27566e-05			no			12.6467	0.00853536	no					no					no					no			7.21379	0.0552387	no					no	no
PA14_23700						no					no	13.7375	5.27566e-05			no			12.6467	0.00853536	no					no					no					no			7.21379	0.0552387	no					no	no
PA14_23720						no	3.76352	0.049759			no					no					no					no					no	6.62866	0.026883			no					no					no	no
PA14_23730						no					no	4.22872	0.0262785			no			4.19887	0.0836538	no					no					no	4	0.0452898			no					no					no	no
PA14_23750	leuC					no					no	4.22872	0.0262785			no			4.19887	0.0836538	no					no					no	4	0.0452898			no					no					no	no
PA14_23760	leuD					no					no					no					no					no					no					no					no					no	no
PA14_23770	yafE*					no					no					no					no					no					no					no					no					no	no
PA14_23790	leuB					no					no	16.7955	4.96592e-07	1.33882	6.62265e-20	yes	3.8962	0.0439547	5.8159	0.0322956	no					no					no	3.86375	0.00860994	3.94494	0.045906	no					no					no	no	5.28535	0.0444633
PA14_23800	asd					no					no					no					no					no					no					no					no					no	no
PA14_23810						no					no					no					no					no					no					no					no					no	no
PA14_23830	fimV			3.27168	0.0440555	no					no	4.99332	0.0203236			no			6.15368	2.06063e-05	no					no			3.43426	0.00232809	no	6.9163	3.38065e-07	3.31728	0.0237962	no			3.759	0.000930788	no			3.43426	0.0432879	no	no
PA14_23840	truA					no					no					no					no					no					no					no					no					no	no
PA14_23850	trpF					no					no					no					no					no					no					no					no					no	no
PA14_23860	accD					no					no					no					no					no					no	4.34694	0.000895365			no					no					no	no
PA14_23880	folC					no					no					no					no					no					no					no					no					no	no
PA14_23890						no					no					no					no					no					no					no					no					no	no
PA14_23900	cvpA					no					no					no					no					no					no					no					no					yes	yes
PA14_23920	purF					no					no					no					no					no					no					no					no					no	no
PA14_23930	metZ					no					no					no					no					no					no					no					no					no	no
PA14_23950						no					no					no					no					no					no					no					no					no	no
PA14_23970	xcpQ					no					no					no	11.7127	6.808e-31			no					no					no	4.34694	0.0524053			no			3.86375	0.000545254	no					no	no
PA14_23980	xcpP			3.48222	0.00349794	no					no					no	11.7127	6.808e-31	6.2987	6.82339e-07	yes					no			3.76352	0.00642688	no			3.63766	0.000954993	no			3.86375	0.000545254	no			3.2428	0.00252348	yes	yes	5.57897	9.66228e-05
PA14_23990	xcpR			3.48222	0.00349794	no					no					no	11.7127	6.808e-31	6.2987	6.82339e-07	yes					no			3.76352	0.00642688	no			3.63766	0.000954993	no			3.86375	0.000545254	no			3.2428	0.00252348	yes	yes	5.57897	9.66228e-05
PA14_24010	xcpS					no					no					no					no					no					no					no					no					no	no
PA14_24020	xcpT			5.89777	0.00028273	no					no					no			8.39773	5.04663e-06	no					no			5.25367	0.00025704	no			5.63264	9.05733e-06	no			4.56355	0.00496236	no			4.59479	0.000594293	no	no
PA14_24040	xcpU			5.89777	0.00028273	no					no					no			8.39773	5.04663e-06	no					no			5.25367	0.00025704	no			5.63264	9.05733e-06	no			4.56355	0.00496236	no			4.59479	0.000594293	no	no
PA14_24050	xcpV					no					no					no					no					no					no					no					no					no	no
PA14_24060	xcpW					no					no					no					no					no					no					no					no					no	no
PA14_24070	xcpX					no					no					no					no					no					no					no					no					no	no
PA14_24080	xcpY					no					no					no					no					no					no					no					no					no	no
PA14_24100	xcpZ					no					no					no					no					no					no					no					no					no	no
PA14_24140						no					no					no					no					no					no					no					no					no	no
PA14_24150						no					no					no					no					no					no					no					no					no	no
PA14_24170	fadH1					no					no					no					no					no					no					no					no					no	no
PA14_24180						no					no					no					no					no					no					no					no					no	no	3.55538	0.028774
PA14_24190						no					no					no					no					no					no					no					no					no	no
PA14_24210						no					no					no					no					no					no					no					no					no	no
PA14_24220	ppnK					no					no					no					no					no					no					no					no					no	no
PA14_24230						no					no					no					no					no					no					no					no					no	no
PA14_24240						no					no					no					no					no					no					no					no					no	no
PA14_24245						no					no					no					no					no					no					no					no					no	no
PA14_24260						no					no					no					no					no					no					no					no					no	no
PA14_24270	pepN	4.53154	0.0285083	3.97237	3.64583e-05	no					no					no					no					no					no			3.48222	0.00720748	no					no					no	no	7.11741	0.00243781
PA14_24290	gbt			3.83756	0.00509331	no			5.69628	0.00206063	no					no			9.91766	3.33524e-08	no					no			4.25749	0.0456037	no			4.53154	0.00230675	no	9.31787	0.00094536	5.73583	5.30875e-09	yes					no	no
PA14_24300						no					no					no					no					no					no					no					no					no	no
PA14_24310						no					no					no					no					no					no					no					no					no	no	5.9794	0.0342765
PA14_24330						no	4.47625	0.0559553	4.59479	0.00739894	no					no					no	5.25367	0.00592537			no					no					no					no					no	no
PA14_24340						no					no					no					no					no					no					no					no					no	no
PA14_24350	colR*					no					no					no					no					no					no					no					no					no	no
PA14_24360						no					no					no					no					no					no					no					no					no	no
PA14_24370						no					no					no					no					no					no					no					no					no	no
PA14_24380						no					no					no					no					no					no					no					no					no	no
PA14_24390						no					no					no					no					no					no					no					no					no	no
PA14_24400						no					no					no					no					no					no					no					no					no	no
PA14_24410						no					no					no					no					no					no					no					no					no	no
PA14_24420						no					no					no					no					no					no					no					no					no	no
PA14_24430	moxR*					no					no					no					no					no					no					no					no					no	no
PA14_24440						no					no					no					no					no					no					no					no					no	no
PA14_24445	gdhB					no					no					no					no					no					no					no					no					no	no	4.84485	0.0477529
PA14_24480	pelA	6.2987	0.0289008	3.58128	6.35331e-07	no					no					no	4.25749	0.00263633	4.92458	7.06376e-05	yes					no					no	5.54438	3.74059e-06	3.56423	0.0603245	no	9.84916	4.20976e-06	4.75683	0.00096336	yes			3.56423	0.00923097	no	no	5.54438	0.000309892
PA14_24490	pelB					no					no					no					no					no					no					no					no					no	no
PA14_24500	pelC					no					no					no					no					no					no					no					no					no	no
PA14_24510	pelD					no					no					no					no					no					no					no					no					no	no
PA14_24530	pelE					no					no					no	5.63264	0.0498884			no					no					no					no					no					no	no
PA14_24550	pelF					no					no					no					no					no					no					no					no					no	no
PA14_24560	pelG					no					no					no					no					no					no					no					no					no	no
PA14_24570				3.8962	0.00256593	no			3.86375	3.22849e-05	no	7.11741	5.49541			no	4.31691	0.000535797	6.82179	0.000552387	yes	3.81552	0.00530884			no			4.52339	5.48867e-05	no			3.86375	0.00268275	no			3.11666	0.0208366	no			3.63766	3.27641e-05	no	no
PA14_24580				3.8962	0.00256593	no			3.86375	3.22849e-05	no	7.11741	5.49541			no	4.89561	0.00466659	6.82179	0.000552387	yes	3.81552	0.00530884			no			4.52339	5.48867e-05	no			3.86375	0.00268275	no			3.11666	0.0208366	no	6.82179	0.00943245	3.63766	3.27641e-05	no	yes	5.69628	0.00889208
PA14_24590				3.8962	0.00256593	no			3.86375	3.22849e-05	no	7.11741	5.49541			no	4.31691	0.000535797	6.82179	0.000552387	yes	3.81552	0.00530884			no			4.52339	5.48867e-05	no			3.86375	0.00268275	no			3.11666	0.0208366	no			3.63766	3.27641e-05	no	no
PA14_24600						no					no					no					no					no					no					no					no					no	no
PA14_24610						no					no					no					no					no					no					no					no					no	no
PA14_24620						no					no					no					no					no					no					no					no					no	no
PA14_24630						no					no					no					no					no					no					no					no					no	no
PA14_24640	pyrD					no					no					no					no					no					no					no					no					yes	yes
PA14_24650	rmf			4.16986	0.0905461	no					no	8.39773	0.000769304			no			6.2987	7.94734e-05	no					no					no	8	0.000305492	4.84485	0.0420976	no	8.22492	0.00739605	4.31691	6.42096e-05	yes					no	no	7.78124	0.0350759
PA14_24665				4.16986	0.0905461	no					no	8.39773	0.000769304			no			6.2987	7.94734e-05	no					no					no	8	0.000305492	4.84485	0.0420976	no	8.22492	0.00739605	4.31691	6.42096e-05	yes					no	no	7.78124	0.0350759
PA14_24675						no					no					no					no					no					no					no					no					no	no
PA14_24690	dacB*					no					no	8.45614	0.000623504			no	4.56355	0.0433509	22.7848	4.68926e-35	no			5.42642	0.0225424	no			5.69628	0.77009	no	4.82323	0.0336557	4.72398	0.0288404	no			5.25367	0.00242891	no	7.94474	0.0205589	4.34694	0.0448745	yes	yes	7.94474	4.66659e-05
PA14_24700						no					no	8.45614	0.000623504			no	4.56355	0.0433509	22.7848	4.68926e-35	no			5.42642	0.0225424	no			5.69628	0.77009	no	4.82323	0.0336557	4.72398	0.0288404	no			5.25367	0.00242891	no	7.94474	0.0205589	4.34694	0.0448745	yes	yes	7.94474	4.66659e-05
PA14_24710				3.759	0.000229649	no					no	5.54438	3.64754e-05			no	4.99332	0.00266073	22.7848	4.68926e-35	yes					no			5.69628	0.77009	no	5.38893	3.76273e-05	4.43828	0.0424696	no			4.89561	5.45254e-07	no			4.19887	8.55566e-07	no	no	5.8159	0.0036395
PA14_24720				3.759	0.000229649	no					no	5.54438	3.64754e-05			no	4.99332	0.00266073	11.6318	2.33346e-29	yes					no			3.97237	6.62265e-05	no	5.38893	3.76273e-05	3.53812	0.0092683	yes			4.89561	5.45254e-07	no			4.19887	8.55566e-07	no	no	5.8159	0.0036395
PA14_24730						no					no					no					no					no					no					no					no					no	no
PA14_24740						no					no					no					no					no					no					no					no					no	no
PA14_24760	yqjE*			5.77572	0.0296483	no					no					no					no					no					no					no	8.16898	0.832344	5.61778	0.000456037	yes					no	no
PA14_24770				5.77572	0.0296483	no			3.65185	0.0778279	no					no			5.13374	0.0026883	no					no			3.81552	0.049759	no			4.37717	0.00855067	no	8.16898	0.832344	5.61778	0.000456037	yes	7.61624	0.0248333			yes	yes	7.41274	4.62777e-07
PA14_24780				5.77572	0.0296483	no			3.65185	0.0778279	no					no			5.13374	0.0026883	no					no			3.81552	0.049759	no			4.37717	0.00855067	no	8.16898	0.832344	5.61778	0.000456037	yes	7.61624	0.0248333			yes	yes	7.41274	4.62777e-07
PA14_24790	opdQ*					no					no					no					no					no					no					no	8.75435	0.000475707	3.24996	0.0297793	no					no	no
PA14_24810						no					no					no					no					no					no					no					no					no	no
PA14_24820						no					no					no	4.19887	0.0286478			no					no					no					no					no					no	no
PA14_24830						no					no					no	4.19887	0.0286478			no					no					no					no					no					no	no
PA14_24840						no					no					no	4.19887	0.0286478			no					no					no					no					no					no	no
PA14_24850						no					no					no					no					no					no					no					no					no	no
PA14_24860	snr1					no					no					no					no					no					no					no					no					yes	yes
PA14_24880		14.3241	3.70681e-05	9.78112	6.68344e-73	yes			6.45313	3.09749e-06	no	1.92832	0.000538546			no	5.16941	0.00662265	1.73424	3.93568e-21	yes			3.78424	0.0342768	no			5.63264	4.40555e-09	no	6.96445	0.0033037	4.95884	0.000243781	yes			4	0.00392645	no	8.87656	2.2839e-06	3.65185	0.0246604	no	no
PA14_24890	mobA*					no					no					no					no					no					no					no					no					no	no
[truncated: 3,945 more rows]
[truncated: 8 more columns]

## Sheet: Motif search
This sheet lists the accepted motif hits (shown as 1) at P value cutoff 5.10-4.
PA14 ID	RpoD	AlgU	FliA	RpoH	RpoN	RpoS	PvdS	SigX	FpvI	FecI	FecI2
PA0296-PA0297					1
PA0826.2			1		1
PA0836.1			1
PA0887.1					1
PA1030.1	1			1
PA1052-PA1053					1
PA1324.1			1					1
PA14_00010	1		1			1
PA14_00020			1
PA14_00030		1
PA14_00050					1
PA14_00060					1			1
PA14_00070			1		1
PA14_00080		1		1
PA14_00090			1		1			1
PA14_00100					1			1
PA14_00110		1
PA14_00120			1		1			1
PA14_00130
PA14_00140		1	1		1			1
PA14_00150							1
PA14_00160		1			1			1
PA14_00170			1			1
PA14_00180		1	1		1			1
PA14_00190					1
PA14_00200	1				1
PA14_00210		1			1		1
PA14_00230		1			1			1
PA14_00240			1		1
PA14_00250
PA14_00280		1	1
PA14_00290			1
PA14_00300			1		1	1
PA14_00310								1		1
PA14_00320					1			1
PA14_00340		1			1	1
PA14_00360		1						1
PA14_00380
PA14_00400								1
PA14_00410					1
PA14_00420		1
PA14_00430			1		1
PA14_00440		1			1
PA14_00450			1				1
PA14_00460			1
PA14_00470		1			1			1
PA14_00480					1
PA14_00490			1					1
PA14_00510		1						1
PA14_00520	1	1							1		1
PA14_00530		1		1						1
PA14_00550		1	1		1					1
PA14_00560	1		1		1		1
PA14_00570					1
PA14_00580								1
PA14_00590		1	1		1
PA14_00600				1
PA14_00620			1		1
PA14_00630		1			1	1
PA14_00640	1	1			1		1	1
PA14_00650			1			1		1
PA14_00660								1
PA14_00670
PA14_00680
PA14_00690
PA14_00700		1	1
PA14_00710		1
PA14_00720		1	1					1
PA14_00730		1	1
PA14_00740	1	1	1
PA14_00750		1			1
PA14_00760		1			1
PA14_00770					1			1
PA14_00780		1	1
PA14_00790	1		1		1
PA14_00800	1				1			1
PA14_00810			1
PA14_00820		1	1		1			1
PA14_00830		1	1		1			1
PA14_00850		1	1		1			1	1
PA14_00860		1	1					1
PA14_00875		1
PA14_00890	1		1		1
PA14_00900			1
PA14_00910			1		1
PA14_00925	1	1	1
PA14_00940		1			1			1
PA14_00960			1
PA14_00970			1					1
PA14_00980				1	1
PA14_00990		1						1
PA14_01010					1
PA14_01020		1	1		1			1
PA14_01030		1			1
PA14_01040					1
PA14_01060					1
PA14_01070
PA14_01080			1
PA14_01100		1	1	1
PA14_01110								1
PA14_01120	1	1
PA14_01130					1			1
PA14_01140			1		1
PA14_01150					1
PA14_01160						1					1
PA14_01170			1		1			1		1
PA14_01180					1
PA14_01190			1		1
PA14_01200
PA14_01220	1		1
PA14_01230			1					1
PA14_01240	1				1
PA14_01250		1	1		1		1
PA14_01270					1
PA14_01290					1	1		1
PA14_01300								1
PA14_01310
PA14_01320								1
PA14_01330			1			1
PA14_01340		1			1
PA14_01350			1		1			1
PA14_01360				1	1
PA14_01380			1		1
PA14_01390	1				1			1
PA14_01400			1	1	1
PA14_01410			1		1	1
PA14_01430
PA14_01440	1							1
PA14_01460		1						1
PA14_01470					1			1
PA14_01480			1		1
PA14_01490	1		1	1
PA14_01500						1	1
PA14_01510	1		1				1
PA14_01520		1	1		1
PA14_01540			1		1			1
PA14_01550			1
PA14_01560					1				1
PA14_01580		1			1
PA14_01600								1
PA14_01610			1		1			1
PA14_01620
PA14_01640			1		1			1
PA14_01660		1	1		1
PA14_01670		1	1		1	1	1
PA14_01680		1	1		1			1
PA14_01690			1		1			1
PA14_01710	1	1	1
PA14_01720			1					1
PA14_01730					1
PA14_01750		1	1		1
PA14_01760		1			1	1		1
PA14_01770			1		1			1
PA14_01780			1		1
PA14_01790
PA14_01800					1
PA14_01810	1				1		1	1
PA14_01830			1
PA14_01840					1				1
PA14_01860		1
PA14_01870
PA14_01890		1	1		1		1
PA14_01900	1		1		1
PA14_01910		1	1					1
PA14_01930			1					1
PA14_01940		1		1	1			1
PA14_01960					1
PA14_01970					1
PA14_01980				1
PA14_01990					1
PA14_02010
PA14_02020						1		1
PA14_02030				1
PA14_02050			1
PA14_02060				1	1	1
PA14_02070					1
PA14_02090			1		1		1	1
PA14_02100			1		1
PA14_02110		1
PA14_02130			1				1	1
PA14_02140			1
PA14_02150		1		1	1
PA14_02180					1			1
PA14_02190		1	1		1			1
PA14_02200		1	1		1
PA14_02220	1				1
PA14_02230		1			1			1
PA14_02250			1		1			1
PA14_02260	1		1		1	1	1
PA14_02270			1		1
PA14_02290					1		1
PA14_02300	1				1
PA14_02310			1		1
PA14_02330					1			1
PA14_02340									1
PA14_02360	1		1					1
PA14_02370			1	1		1	1
PA14_02380						1
PA14_02390	1					1		1	1		1
PA14_02410	1		1
PA14_02420					1			1
PA14_02435			1		1			1
PA14_02450		1	1
PA14_02460	1		1					1
PA14_02470					1			1
PA14_02490			1
PA14_02500
PA14_02510		1			1
PA14_02520				1					1		1
PA14_02530	1	1	1		1
PA14_02550			1		1	1		1			1
PA14_02560			1					1
PA14_02570		1	1		1			1
PA14_02580					1
PA14_02590	1		1
PA14_02610		1
PA14_02620			1
PA14_02630			1		1			1
PA14_02640		1	1			1
PA14_02650	1		1
PA14_02660		1	1		1
PA14_02680	1				1
PA14_02690				1	1
PA14_02700
PA14_02720			1		1			1
PA14_02730
PA14_02740			1					1	1		1
PA14_02750	1	1			1
PA14_02760
PA14_02770								1
PA14_02790	1	1						1
PA14_02810			1		1			1
PA14_02830			1					1
PA14_02840			1		1		1	1
PA14_02850		1			1			1
PA14_02870		1						1
PA14_02890			1
PA14_02900		1			1
PA14_02910							1
PA14_02930							1
PA14_02960					1
PA14_02970					1
PA14_02980		1	1		1			1
PA14_02990		1	1		1
PA14_03000			1
PA14_03010
PA14_03020								1
PA14_03030		1	1
PA14_03040		1
PA14_03050			1
PA14_03070			1
PA14_03080					1
PA14_03090	1		1		1			1
PA14_03100		1			1
PA14_03110			1	1	1
PA14_03120		1	1		1
PA14_03130			1	1	1
PA14_03150		1	1
PA14_03160
PA14_03163											1
PA14_03166	1	1			1			1
PA14_03170		1
PA14_03180		1			1
PA14_03190	1
PA14_03200		1			1
PA14_03210
PA14_03220						1		1
PA14_03240				1
PA14_03250	1					1
PA14_03265					1	1
PA14_03270		1			1					1
PA14_03285
PA14_03290				1			1
PA14_03300			1		1
PA14_03310
PA14_03320	1		1		1			1
PA14_03330				1				1
PA14_03340	1				1
PA14_03350		1			1
PA14_03360
PA14_03370	1		1	1				1
PA14_03380				1
PA14_03390		1			1
PA14_03400	1				1
PA14_03420	1	1						1
PA14_03430		1	1	1	1
PA14_03450			1
PA14_03470		1			1
PA14_03480
PA14_03490	1		1			1
PA14_03510					1			1
PA14_03520		1		1	1
PA14_03530					1
PA14_03550		1						1
PA14_03560		1						1
PA14_03580	1	1						1
PA14_03590			1		1
PA14_03610		1	1		1
PA14_03620		1	1	1
PA14_03630					1			1
PA14_03650		1			1
PA14_03670			1		1	1
PA14_03680							1	1
PA14_03700				1	1
PA14_03710											1
PA14_03720				1		1
PA14_03730	1						1
PA14_03760		1	1					1
PA14_03770		1			1			1
PA14_03780	1				1
PA14_03790		1	1		1
PA14_03800					1	1
PA14_03810	1		1		1			1
PA14_03830			1
PA14_03840			1		1			1
PA14_03855		1	1		1
PA14_03860	1							1			1
PA14_03870
PA14_03880					1			1
PA14_03900	1		1		1
PA14_03920		1						1
PA14_03930	1	1	1		1
PA14_03940					1			1
PA14_03950					1			1
PA14_03960		1
PA14_03980	1
PA14_04000		1	1		1
PA14_04010		1				1
PA14_04020			1					1
PA14_04030	1	1	1
PA14_04040		1	1		1
PA14_04050					1
PA14_04060	1		1								1
PA14_04070	1		1		1	1		1
PA14_04080							1
PA14_04090		1			1
PA14_04100		1			1	1
PA14_04110					1
PA14_04140					1
PA14_04150					1			1
PA14_04160		1	1
PA14_04180				1				1
PA14_04190			1		1			1
PA14_04210		1	1		1
PA14_04220			1							1
PA14_04230			1		1
PA14_04240			1
PA14_04250
PA14_04270			1	1
PA14_04290	1	1			1
PA14_04300		1			1	1		1
PA14_04310			1		1
PA14_04320					1
PA14_04330		1	1		1
PA14_04340		1			1			1
PA14_04350			1		1
PA14_04370			1		1
PA14_04380	1	1	1
PA14_04390		1	1	1
PA14_04410		1			1
PA14_04420		1		1	1			1
PA14_04430			1		1			1
PA14_04440		1	1		1
PA14_04460		1
PA14_04480			1
PA14_04490			1		1			1
PA14_04510		1	1		1
PA14_04520		1			1
PA14_04530	1				1			1
PA14_04550
PA14_04560
PA14_04570			1		1			1
PA14_04580			1	1	1
PA14_04590			1		1
PA14_04610			1
PA14_04630			1		1
PA14_04640		1	1		1			1
PA14_04650		1
PA14_04660		1
PA14_04670					1
PA14_04680
PA14_04690								1
PA14_04700	1		1	1		1
PA14_04710
PA14_04730		1				1				1
PA14_04750		1	1		1
PA14_04760		1	1		1
PA14_04780			1		1	1
PA14_04790		1						1
PA14_04810		1	1		1
PA14_04820			1		1				1
PA14_04830					1			1
PA14_04840
PA14_04850					1
PA14_04860			1		1			1
PA14_04870		1			1			1
PA14_04890
PA14_04900		1
PA14_04910
PA14_04920		1			1			1
PA14_04930		1	1		1			1
PA14_04940		1						1
PA14_04950			1			1
PA14_04960			1			1
PA14_04970		1	1		1			1
PA14_04980			1		1	1
PA14_05000			1		1
PA14_05010			1	1	1
PA14_05020								1
PA14_05030			1		1			1
PA14_05040					1
PA14_05050		1	1		1					1
PA14_05060				1	1
PA14_05070		1	1
PA14_05080			1
PA14_05110	1
PA14_05120		1	1		1			1			1
PA14_05130			1
PA14_05150			1		1			1
PA14_05160
PA14_05180			1
PA14_05190		1	1		1
PA14_05200			1			1
PA14_05210			1		1
PA14_05220			1						1
PA14_05230					1			1
PA14_05250	1							1
PA14_05260			1					1
PA14_05270			1		1
PA14_05280			1		1	1
PA14_05290			1	1		1		1
PA14_05300		1	1		1		1	1
PA14_05310								1
PA14_05320		1			1
PA14_05330								1
PA14_05340		1						1
PA14_05360								1
PA14_05380			1
PA14_05390
PA14_05400		1			1
PA14_05410		1	1
PA14_05420			1					1
PA14_05430					1
PA14_05440		1			1
PA14_05450		1	1		1
PA14_05460			1	1	1			1
PA14_05480			1		1	1
PA14_05500	1					1		1
PA14_05510				1				1
PA14_05520	1		1
PA14_05530								1
PA14_05540			1					1
PA14_05550
PA14_05560	1	1	1	1	1
PA14_05580			1
PA14_05590			1		1			1
PA14_05600			1		1
PA14_05620		1	1		1
PA14_05630
PA14_05640					1
PA14_05650					1			1
PA14_05660			1		1	1		1
PA14_05690					1			1
PA14_05700			1		1
PA14_05740	1	1		1	1		1
PA14_05750			1
PA14_05770	1	1		1		1		1	1		1
PA14_05775										1
PA14_05790	1				1
PA14_05810		1	1		1
PA14_05820		1			1			1
PA14_05840	1	1
PA14_05850				1				1
PA14_05860
PA14_05870		1						1			1
PA14_05880		1	1		1	1
PA14_05890			1		1
PA14_05910			1			1		1
PA14_05920					1			1
PA14_05950							1
PA14_05960					1		1
PA14_05970
PA14_05990			1		1
PA14_06000		1	1		1			1
PA14_06010		1	1	1
PA14_06030					1
PA14_06040			1		1
PA14_06060		1	1	1				1
PA14_06070
PA14_06080			1
PA14_06090			1		1
PA14_06120		1	1					1
PA14_06130	1	1	1		1
PA14_06150			1					1
PA14_06160		1		1	1			1
PA14_06170					1
PA14_06180		1	1
PA14_06190			1		1
PA14_06200		1	1
PA14_06210		1			1			1
PA14_06230	1		1						1
PA14_06240		1	1		1		1
PA14_06250
PA14_06260								1
PA14_06270			1		1	1
PA14_06280								1
PA14_06290					1
PA14_06300						1
PA14_06310		1	1	1
PA14_06320	1			1			1
PA14_06330		1			1
PA14_06340		1	1		1			1
PA14_06350				1	1
PA14_06360			1		1			1
PA14_06390	1		1					1
PA14_06400	1	1		1					1
PA14_06420	1		1	1						1
PA14_06430		1	1
PA14_06450			1		1			1
PA14_06460			1		1
PA14_06480			1					1
PA14_06500					1
PA14_06510		1
PA14_06530			1		1	1		1
PA14_06540					1
PA14_06570		1	1
PA14_06580					1		1
PA14_06600						1
PA14_06620
PA14_06640			1		1
PA14_06650					1			1
PA14_06660		1			1			1
PA14_06670			1		1
PA14_06680				1	1
PA14_06690			1
PA14_06700		1	1		1			1
PA14_06710					1			1
PA14_06720					1
PA14_06730		1	1		1
PA14_06740	1
PA14_06750	1				1			1
PA14_06770								1
PA14_06790					1
PA14_06800			1		1
PA14_06810			1		1
PA14_06830			1
PA14_06840			1		1
PA14_06860					1			1
PA14_06870					1	1
PA14_06875	1				1
PA14_06880	1
PA14_06890	1		1				1
PA14_06900			1		1
PA14_06920					1
PA14_06930					1
PA14_06940			1
PA14_06950					1
PA14_06960	1		1		1		1	1		1
PA14_06970		1			1
PA14_06980		1		1	1
PA14_06990		1	1		1
PA14_07000	1				1
PA14_07010	1		1		1			1
PA14_07020					1
PA14_07030		1	1		1			1
PA14_07040					1			1
PA14_07050
PA14_07060	1				1	1					1
PA14_07070		1
PA14_07090			1		1
PA14_07110			1	1
PA14_07130
PA14_07140					1			1
PA14_07150		1	1		1
PA14_07170					1
PA14_07190		1		1				1
PA14_07200		1	1					1
PA14_07210
PA14_07230		1	1	1	1
PA14_07240							1	1
PA14_07250			1		1
PA14_07260		1				1
PA14_07280				1
PA14_07290			1				1
PA14_07300	1				1
PA14_07310			1		1
PA14_07330						1
PA14_07340		1			1			1
PA14_07355
PA14_07360		1				1
PA14_07370	1	1
PA14_07380					1			1
PA14_07400		1		1	1
PA14_07410								1
PA14_07420
PA14_07430			1			1		1
PA14_07440			1					1
PA14_07450				1
PA14_07460					1
PA14_07480	1	1			1
PA14_07500				1	1	1		1			1
PA14_07520	1	1
PA14_07530		1	1				1	1
PA14_07550		1			1			1
PA14_07560				1	1		1
PA14_07570								1
PA14_07580		1	1					1
PA14_07590	1				1
PA14_07600		1		1	1
PA14_07620			1		1
PA14_07630			1	1	1		1
PA14_07650		1
PA14_07660					1	1
PA14_07680	1		1		1
PA14_07690								1
PA14_07700		1	1			1
PA14_07710					1
PA14_07730			1		1
PA14_07740		1	1		1
PA14_07760		1						1
PA14_07770	1		1		1
PA14_07780		1	1		1	1
PA14_07790					1			1
PA14_07800	1	1			1
PA14_07810		1
PA14_07820					1			1	1
PA14_07840					1
PA14_07850					1
PA14_07860		1			1
PA14_07870		1	1		1			1
PA14_07890			1	1	1
PA14_07900		1			1			1
PA14_07910			1		1
PA14_07930	1		1					1			1
PA14_07940		1	1		1
PA14_07950											1
PA14_07960		1	1			1	1
PA14_07970		1
PA14_07980								1
PA14_07990
PA14_08000					1			1
PA14_08010					1
PA14_08020		1						1
PA14_08030					1
PA14_08040		1				1		1
PA14_08050			1
PA14_08060
PA14_08070		1					1
PA14_08090						1
PA14_08100	1					1		1
PA14_08110			1		1
PA14_08120			1					1
PA14_08130			1		1
PA14_08140
PA14_08150	1	1						1			1
PA14_08160								1
PA14_08180					1
PA14_08190					1	1		1
PA14_08200	1				1
PA14_08210					1
PA14_08220		1			1			1
PA14_08230			1	1				1
PA14_08240								1
PA14_08250		1		1
PA14_08260		1			1
PA14_08270		1			1
PA14_08280	1	1	1					1
PA14_08300				1
PA14_08310					1	1			1
PA14_08320		1	1				1
PA14_08330
PA14_08340	1	1				1		1
PA14_08350					1
PA14_08360	1				1		1	1
PA14_08370		1			1
PA14_08380											1
PA14_08390		1				1
PA14_08400		1	1		1
PA14_08420		1	1
PA14_08430	1		1		1
PA14_08440		1	1
PA14_08450					1			1
PA14_08460			1				1
PA14_08470					1
PA14_08480	1	1			1	1
PA14_08490								1
PA14_08500					1			1
PA14_08510					1
PA14_08520					1			1
PA14_08540		1
PA14_08560	1
PA14_08620	1			1				1
PA14_08630		1				1
PA14_08640			1		1
PA14_08680				1	1
PA14_08695	1		1		1	1		1
PA14_08710	1				1
PA14_08720		1
PA14_08730		1	1		1
PA14_08740			1		1
PA14_08750					1
PA14_08760			1
PA14_08780				1	1
PA14_08790					1			1
PA14_08810			1			1
PA14_08820					1
PA14_08830		1
PA14_08840	1		1		1			1
PA14_08850			1					1
PA14_08860
PA14_08870			1			1
PA14_08880					1			1
PA14_08890		1	1	1	1
PA14_08900		1	1
PA14_08910								1
PA14_08920								1
PA14_08930			1	1	1
PA14_08940		1	1	1	1
PA14_08950			1
PA14_08960	1					1		1
PA14_08970	1
PA14_08980
PA14_08990								1
PA14_09000		1				1
PA14_09010		1			1
PA14_09020			1		1
PA14_09030
PA14_09040		1			1					1
PA14_09050								1
PA14_09070	1		1
PA14_09080			1
PA14_09090									1
PA14_09100			1		1			1
PA14_09115								1
PA14_09130			1		1
PA14_09150								1			1
PA14_09160					1	1	1
PA14_09180			1
PA14_09195
PA14_09200			1		1			1
PA14_09210
PA14_09220	1	1			1			1
PA14_09230			1		1			1
PA14_09240	1		1		1				1
PA14_09260							1		1		1
PA14_09270
PA14_09280			1		1
PA14_09290		1			1
PA14_09300			1	1	1	1		1
PA14_09320	1		1		1
PA14_09340		1			1				1	1	1
PA14_09350					1			1
PA14_09370		1			1
PA14_09380			1	1	1
PA14_09400			1
PA14_09410			1		1
PA14_09420		1	1	1				1
PA14_09440	1		1		1			1
PA14_09450				1
PA14_09460	1
PA14_09470								1
PA14_09480		1	1				1
PA14_09490
PA14_09500						1		1
PA14_09520			1	1				1
PA14_09530					1			1
PA14_09540
PA14_09550		1	1
PA14_09570	1
PA14_09580	1				1				1
PA14_09600					1		1	1
PA14_09610			1							1
PA14_09630	1		1
PA14_09660					1					1
PA14_09680								1		1
PA14_09690		1	1		1			1
PA14_09700					1
PA14_09710		1
PA14_09730		1	1	1	1	1
PA14_09740		1	1		1
PA14_09750					1			1			1
PA14_09760	1	1		1				1			1
PA14_09770			1
PA14_09780							1	1
PA14_09790			1
PA14_09810		1	1		1			1
PA14_09820			1		1
PA14_09850			1		1			1
PA14_09870			1		1		1	1
PA14_09880			1		1	1	1
PA14_09890											1
PA14_09900	1					1	1		1
PA14_09910					1
PA14_09920					1
PA14_09930		1	1		1			1
PA14_09940		1	1		1
PA14_09950		1	1
PA14_09960			1		1			1
PA14_09970									1	1
PA14_09980					1
PA14_09990		1			1
PA14_10010
PA14_10020		1			1
PA14_10040		1	1
PA14_10050		1			1			1
PA14_10070							1	1
PA14_10080					1
PA14_10090		1			1
PA14_10110										1
PA14_10120		1	1		1			1
PA14_10130			1		1	1
PA14_10140					1			1
PA14_10160			1
PA14_10170	1		1		1			1
PA14_10180	1			1	1				1
PA14_10190	1								1
PA14_10200	1								1
PA14_10210					1			1
PA14_10220		1	1
PA14_10230					1
PA14_10240					1
PA14_10250					1			1
PA14_10260		1	1		1
PA14_10270			1		1
PA14_10280			1		1
PA14_10290			1
PA14_10300	1		1		1
PA14_10320		1	1		1
PA14_10330			1		1			1
PA14_10340	1		1		1
PA14_10350	1						1
PA14_10360	1								1	1	1
PA14_10370			1					1
PA14_10380										1
PA14_10400		1			1	1
PA14_10410			1		1
PA14_10420			1		1
PA14_10440	1	1				1
PA14_10470		1			1
PA14_10480	1		1		1
PA14_10490				1
PA14_10500			1
PA14_10530
PA14_10540					1			1
PA14_10550
PA14_10560		1	1		1			1
PA14_10570		1						1
PA14_10590				1	1			1
PA14_10600		1	1		1		1
PA14_10610	1
PA14_10620		1			1
PA14_10630								1
PA14_10640								1
PA14_10650	1		1	1
PA14_10660							1
PA14_10670								1
PA14_10680
PA14_10700	1		1		1	1
PA14_10710				1	1
PA14_10730			1		1
PA14_10740			1			1
PA14_10750		1			1
PA14_10770		1	1		1	1
PA14_10780			1					1
PA14_10790						1
PA14_10800					1	1
PA14_10820				1
PA14_10830			1
PA14_10840
PA14_10850			1		1		1
PA14_10870		1	1					1
PA14_10890					1
PA14_10900				1	1
PA14_10910				1	1			1
PA14_10920		1	1	1
PA14_10940			1
PA14_10950					1
PA14_10960		1			1
PA14_10970
PA14_10980			1				1
PA14_10990		1	1
PA14_11000		1	1					1
PA14_11010	1		1								1
PA14_11020					1
PA14_11030			1		1			1
PA14_11050	1		1
PA14_11060	1						1			1
PA14_11070		1	1					1
PA14_11080
PA14_11090			1		1
PA14_11100				1
PA14_11110
PA14_11120					1					1	1
PA14_11130	1		1		1
PA14_11140		1	1	1		1
PA14_11150		1		1				1
PA14_11160	1	1	1		1
PA14_11170		1			1	1
PA14_11180		1	1		1	1
PA14_11190						1
PA14_11210					1		1
PA14_11230					1
PA14_11240			1		1			1		1
PA14_11250			1		1			1
PA14_11260			1	1
PA14_11270								1		1
PA14_11280			1		1	1
PA14_11290								1
PA14_11310			1	1	1		1	1
PA14_11320			1
PA14_11330			1			1	1
PA14_11340		1	1
PA14_11350		1	1		1
PA14_11370		1	1		1
PA14_11380			1
PA14_11400					1
PA14_11410					1				1
PA14_11420		1	1		1			1
PA14_11430	1				1
PA14_11450					1			1
PA14_11460			1	1	1			1
PA14_11470		1			1
PA14_11480		1				1			1
PA14_11490		1	1			1		1
PA14_11510			1
PA14_11520			1		1
PA14_11530				1	1			1
PA14_11550					1
PA14_11560		1	1		1
PA14_11570		1	1		1			1
PA14_11580			1
PA14_11590		1			1
PA14_11600					1
PA14_11610	1		1		1
PA14_11620	1				1
PA14_11630			1
PA14_11650			1		1			1
PA14_11660		1	1					1
PA14_11670	1	1		1
PA14_11680		1			1
PA14_11690			1					1
PA14_11700		1	1		1
PA14_11720			1
PA14_11730					1
PA14_11740			1					1
PA14_11750				1	1
PA14_11760		1			1			1
PA14_11770			1		1	1		1
PA14_11790					1
PA14_11810		1	1	1	1
PA14_11830	1		1		1
PA14_11845		1	1
PA14_11860			1
PA14_11880		1	1
PA14_11890								1
PA14_11900			1
PA14_11910				1	1
PA14_11920		1	1
PA14_11930		1	1		1
PA14_11940	1		1
PA14_11960		1			1		1	1
PA14_11970								1
PA14_11980			1		1
PA14_11990		1	1		1
PA14_12010							1
PA14_12020		1	1					1
PA14_12030								1
PA14_12050	1		1
PA14_12060					1
PA14_12070					1
PA14_12080		1						1		1
PA14_12090					1			1
PA14_12100	1		1					1			1
PA14_12110			1					1
PA14_12120				1						1
PA14_12130			1		1	1		1
PA14_12140	1
PA14_12150					1			1
PA14_12160		1	1
PA14_12170					1
PA14_12180					1
PA14_12200			1
PA14_12210
PA14_12230			1		1
PA14_12260		1	1
PA14_12270			1
PA14_12280			1
PA14_12300					1			1
PA14_12310			1		1			1
PA14_12330		1	1
PA14_12350			1		1
PA14_12360					1
PA14_12370			1		1			1
PA14_12390		1	1					1
PA14_12400			1		1
PA14_12410			1		1
PA14_12440	1		1				1
PA14_12450					1			1
PA14_12470			1					1
PA14_12490
PA14_12530								1
PA14_12540		1			1
PA14_12550			1
PA14_12560					1
PA14_12570	1
PA14_12590			1		1
PA14_12610			1		1
PA14_12620		1	1					1
PA14_12630			1
PA14_12640			1		1
PA14_12650			1		1
PA14_12670			1		1			1
PA14_12680			1		1	1
PA14_12690		1			1	1		1
PA14_12700					1
PA14_12710					1
PA14_12730					1
PA14_12740	1	1		1	1				1
PA14_12750		1	1					1
PA14_12760			1		1			1
PA14_12770		1	1					1
PA14_12780				1		1					1
PA14_12810	1
PA14_12820			1		1
PA14_12840		1	1			1
PA14_12850					1						1
PA14_12860		1	1		1
PA14_12870		1
PA14_12890					1
PA14_12900	1	1								1
PA14_12910	1		1
PA14_12920		1			1				1
PA14_12940							1	1
PA14_12960		1	1					1
PA14_12970					1			1
PA14_12980		1		1
PA14_12990	1				1			1
PA14_13000			1
PA14_13010	1			1	1	1
PA14_13030
PA14_13040			1
PA14_13050		1				1
PA14_13060		1	1
PA14_13070			1
PA14_13090							1				1
PA14_13110			1		1
PA14_13130
PA14_13140			1
PA14_13150					1	1		1
PA14_13170			1			1
PA14_13190	1		1		1
PA14_13200	1	1	1
PA14_13210					1
PA14_13220			1
PA14_13230		1	1		1
PA14_13240			1					1
PA14_13250							1	1
PA14_13260			1		1
PA14_13280			1		1
PA14_13290					1
PA14_13300			1		1			1
PA14_13320	1		1
PA14_13330		1	1		1			1
PA14_13340		1	1					1
PA14_13350		1
PA14_13360					1			1
PA14_13370		1	1		1		1
PA14_13380					1			1
PA14_13390
PA14_13410			1					1
PA14_13420		1			1
PA14_13430		1	1		1
PA14_13450
PA14_13460	1		1		1		1			1
PA14_13470			1
PA14_13490			1		1
PA14_13500		1	1		1
PA14_13510		1	1						1	1
PA14_13520		1							1
PA14_13530			1
PA14_13560	1				1
PA14_13580					1			1
PA14_13590			1		1
PA14_13600			1		1
PA14_13610	1				1
PA14_13620	1	1		1	1	1
PA14_13630		1		1	1			1
PA14_13650		1	1		1		1
PA14_13660								1
PA14_13670			1		1
PA14_13680			1		1
PA14_13690			1		1	1	1	1
PA14_13710			1		1	1
PA14_13720	1							1
PA14_13730			1
PA14_13740		1
PA14_13750			1		1			1
PA14_13770								1
PA14_13780								1
PA14_13800			1		1
PA14_13810			1					1
PA14_13830		1	1		1
PA14_13840		1			1			1
PA14_13850
PA14_13860	1				1		1
PA14_13870	1			1
PA14_13880	1			1				1
PA14_13890	1							1
PA14_13920					1		1
PA14_13940	1		1					1
PA14_13950								1
PA14_13960		1			1
PA14_13970					1			1
PA14_13990			1				1
PA14_14000		1						1
PA14_14010		1			1		1
PA14_14020
PA14_14040		1	1
PA14_14060
PA14_14080			1		1
PA14_14100			1		1
PA14_14110			1					1
PA14_14130		1	1	1	1
PA14_14140			1		1
PA14_14150					1
PA14_14160			1
PA14_14170					1
PA14_14200		1			1
PA14_14210				1	1			1
PA14_14220		1	1
PA14_14230					1	1
PA14_14250			1		1		1	1
PA14_14270					1			1
PA14_14280								1
PA14_14290					1			1
PA14_14300			1
PA14_14310										1
PA14_14320			1
PA14_14330	1		1		1
PA14_14340		1			1			1
PA14_14360		1
PA14_14370		1			1			1
PA14_14380			1					1
PA14_14390
PA14_14400			1		1
PA14_14420					1
PA14_14430					1						1
PA14_14440		1	1		1
PA14_14450			1			1		1
PA14_14460		1			1			1
PA14_14470		1			1			1
PA14_14480		1	1
PA14_14490								1
PA14_14500	1	1			1
PA14_14510	1			1	1				1
PA14_14520	1	1				1
PA14_14530	1	1	1		1
PA14_14540	1				1
PA14_14550	1
PA14_14560							1
PA14_14590	1	1	1								1
PA14_14600			1		1
PA14_14610								1		1
PA14_14630	1			1
PA14_14650					1			1		1
PA14_14660	1	1	1					1			1
PA14_14680			1
PA14_14690
PA14_14700		1						1
PA14_14710	1		1
PA14_14730								1
PA14_14740			1	1	1
PA14_14750	1		1
PA14_14770						1
PA14_14780			1		1
PA14_14800			1					1
PA14_14810		1			1	1		1
PA14_14820		1	1
PA14_14830		1			1			1
PA14_14850
PA14_14860			1		1		1
PA14_14880		1	1		1			1
PA14_14890			1		1
PA14_14900					1						1
PA14_14910			1		1			1
PA14_14930					1			1
PA14_14940					1	1
PA14_14960		1	1	1	1
PA14_14975		1	1
PA14_14990		1	1					1
PA14_15000		1	1					1
PA14_15020
PA14_15030					1
PA14_15050			1		1			1
PA14_15070			1		1
PA14_15080		1		1				1
PA14_15090			1		1		1	1
PA14_15100			1
PA14_15110		1				1
PA14_15120
PA14_15130			1
PA14_15140					1
PA14_15150	1		1	1	1
PA14_15160								1
PA14_15180			1		1			1
PA14_15190			1		1
PA14_15200								1
PA14_15210			1	1	1
PA14_15230			1	1	1
PA14_15240
PA14_15250							1
PA14_15260		1	1		1			1
PA14_15270
PA14_15280					1
PA14_15290	1		1	1	1
PA14_15310			1		1						1
PA14_15340		1	1	1		1	1
PA14_15350								1
PA14_15360		1	1				1
PA14_15370					1			1
PA14_15380
PA14_15400					1
PA14_15430		1
PA14_15435			1		1		1
PA14_15445	1				1
PA14_15450	1				1
PA14_15460				1
PA14_15470								1
PA14_15475			1								1
PA14_15480			1	1
PA14_15490			1			1		1
PA14_15500			1	1
PA14_15510			1
PA14_15520	1				1
PA14_15530			1
PA14_15540		1						1
PA14_15560			1
PA14_15570		1		1	1		1	1
PA14_15580			1
PA14_15590		1	1
PA14_15600				1				1
PA14_15610			1		1
PA14_15620		1
PA14_15630		1	1
PA14_15650	1
PA14_15660					1			1
PA14_15670		1			1
PA14_15680		1		1
PA14_15700
PA14_15710
PA14_15720			1
PA14_15740		1	1	1							1
PA14_15750		1			1			1
PA14_15770			1		1
PA14_15780					1			1
PA14_15790					1			1
PA14_15810		1			1
PA14_15820		1			1			1
PA14_15830					1		1
PA14_15840			1			1	1	1
PA14_15850		1			1
PA14_15860							1
PA14_15870					1			1
PA14_15880								1
PA14_15890
PA14_15910					1
PA14_15920			1		1			1
PA14_15930		1			1
PA14_15940			1				1
PA14_15960					1			1
PA14_15970			1		1		1
PA14_15980					1
PA14_15990
PA14_16000		1			1
PA14_16010
PA14_16020		1	1			1
PA14_16030			1			1
PA14_16040			1		1
PA14_16050			1		1			1
PA14_16070		1	1		1
PA14_16090		1
PA14_16100		1	1				1
PA14_16110	1	1
PA14_16130				1
PA14_16140			1					1
PA14_16150					1			1
PA14_16160	1
PA14_16180				1
PA14_16190			1		1
PA14_16200					1
PA14_16210					1
PA14_16220					1			1
PA14_16250	1	1	1		1
PA14_16260			1					1
PA14_16270		1			1			1
PA14_16280	1	1			1
PA14_16290								1
PA14_16300			1		1			1
PA14_16310		1		1
PA14_16320	1		1		1
PA14_16330			1		1			1
PA14_16340		1			1			1
PA14_16350		1						1	1
PA14_16360		1	1	1	1
PA14_16370		1			1
PA14_16380	1		1		1
PA14_16390		1				1	1		1
PA14_16410
PA14_16430
PA14_16440			1		1
PA14_16450	1	1	1		1
PA14_16460			1	1	1
PA14_16470			1		1
PA14_16480		1			1
PA14_16500
PA14_16510	1				1
PA14_16530							1	1
PA14_16550			1		1
PA14_16560		1			1			1
PA14_16580		1	1		1			1
PA14_16590								1
PA14_16600					1			1
PA14_16610
PA14_16620		1						1
PA14_16630	1
PA14_16640		1
PA14_16660
PA14_16670										1
PA14_16680			1			1	1
PA14_16690	1				1	1
PA14_16700					1	1
PA14_16710		1	1		1			1
PA14_16720			1		1
PA14_16730			1	1	1			1
PA14_16740			1		1
PA14_16750			1		1
PA14_16770		1		1	1
PA14_16780			1		1
PA14_16790					1
PA14_16800					1
PA14_16820
PA14_16830			1	1	1
PA14_16840		1	1		1	1
PA14_16860				1
PA14_16870		1			1	1	1
PA14_16880		1			1
PA14_16890			1
PA14_16910			1		1					1
PA14_16920			1		1
PA14_16930		1	1		1			1
PA14_16950		1			1
PA14_16960		1			1
PA14_16970		1	1		1
PA14_16980			1		1
PA14_16990	1	1
PA14_17000			1		1
PA14_17010		1	1					1
PA14_17030		1	1
PA14_17040				1	1
PA14_17050
PA14_17060		1
PA14_17070		1			1	1			1
PA14_17080			1			1
PA14_17100			1			1
PA14_17110	1		1					1
PA14_17120			1		1
PA14_17130			1		1			1
PA14_17140		1	1			1
PA14_17150					1
PA14_17170		1						1		1
PA14_17180
PA14_17190			1		1		1	1
PA14_17210		1	1		1		1	1
PA14_17220			1
PA14_17230		1		1	1
PA14_17250		1			1		1
PA14_17260			1		1			1
PA14_17270	1				1			1
PA14_17280								1
PA14_17290			1		1	1
PA14_17310			1
PA14_17320					1	1
PA14_17330			1	1	1	1
PA14_17340			1		1
PA14_17350		1	1		1			1
PA14_17370	1		1		1
PA14_17380		1	1		1
PA14_17400
PA14_17410			1					1
PA14_17420		1			1			1
PA14_17440			1			1		1
PA14_17450		1	1	1	1		1
PA14_17460					1
PA14_17470								1
PA14_17480
PA14_17490			1		1
PA14_17500		1	1		1	1		1
PA14_17510		1
PA14_17520					1
PA14_17530			1		1
PA14_17540			1
PA14_17550								1
PA14_17570			1		1
PA14_17580		1				1
PA14_17590			1			1
PA14_17600		1	1		1		1
PA14_17610			1					1		1
PA14_17620			1		1			1
PA14_17630			1		1
PA14_17640	1	1			1
PA14_17650		1
PA14_17660	1							1
PA14_17670			1		1	1		1
PA14_17675				1	1	1
PA14_17690	1				1					1
PA14_17700					1				1
PA14_17710			1		1	1		1
PA14_17720			1		1	1		1
PA14_17730			1				1
PA14_17740		1			1
PA14_17760		1			1
PA14_17780			1			1		1	1
PA14_17790			1		1
PA14_17810						1					1
PA14_17820			1		1
PA14_17850					1			1			1
PA14_17860			1		1
PA14_17880					1			1
PA14_17890			1		1		1	1
PA14_17900						1
PA14_17910					1
PA14_17920			1		1
PA14_17930			1		1		1			1
PA14_17940		1			1
PA14_17960		1	1
PA14_17980			1
PA14_17990							1
PA14_18010
PA14_18020		1	1
PA14_18040			1		1		1
PA14_18050			1		1
PA14_18060								1
PA14_18070
PA14_18080		1	1		1
PA14_18090	1		1		1
PA14_18100			1			1		1
PA14_18110		1			1
PA14_18120			1		1
PA14_18140		1	1
PA14_18150		1	1		1	1
PA14_18160		1	1	1	1			1
PA14_18180			1	1
PA14_18200
PA14_18210								1
PA14_18230					1
PA14_18250		1	1		1
PA14_18260			1		1
PA14_18275		1	1		1
PA14_18300			1					1
PA14_18310		1	1		1			1
PA14_18320		1	1		1
PA14_18330		1			1
PA14_18340		1			1			1		1
PA14_18350
PA14_18360			1
PA14_18370	1
PA14_18380		1	1		1
PA14_18410			1					1
PA14_18430					1			1
PA14_18450
PA14_18470					1
PA14_18480		1						1
PA14_18500					1
PA14_18510			1		1
PA14_18520			1		1			1
PA14_18550		1	1		1			1
PA14_18565		1	1	1				1
PA14_18580	1
PA14_18590					1			1
PA14_18600			1					1
PA14_18610		1	1				1
PA14_18620					1		1
PA14_18630	1		1					1
PA14_18640			1		1	1
PA14_18650			1					1
PA14_18660								1
PA14_18670					1
PA14_18680	1		1					1		1	1
PA14_18690									1		1
PA14_18700		1						1
PA14_18710
PA14_18720			1		1
PA14_18740		1	1
PA14_18750	1		1		1
PA14_18760		1	1					1
PA14_18780			1		1
PA14_18790					1
PA14_18800						1				1
PA14_18810	1	1			1
PA14_18820
PA14_18830								1
PA14_18850		1	1		1		1
PA14_18860		1	1		1
PA14_18870	1									1
PA14_18880					1			1
PA14_18890			1		1
PA14_18900		1	1		1
PA14_18910		1	1
PA14_18920			1	1
PA14_18930	1		1		1			1
PA14_18950					1
PA14_18960	1									1
PA14_18970					1
PA14_18985					1
PA14_19010		1	1		1			1
PA14_19020		1						1
PA14_19030					1
PA14_19050		1
PA14_19065	1
PA14_19090					1
PA14_19100	1							1
PA14_19110			1
PA14_19120						1					1
PA14_19130			1		1
PA14_19140	1		1
PA14_19150					1			1			1
PA14_19160					1
PA14_19170				1
PA14_19190
PA14_19205
PA14_19210			1		1			1
PA14_19230			1
PA14_19270					1
PA14_19290
PA14_19310		1	1		1	1		1		1
PA14_19320			1
PA14_19330					1			1
PA14_19340		1									1
PA14_19350		1	1		1			1
PA14_19360					1
PA14_19370		1	1					1
PA14_19380		1
PA14_19390					1
PA14_19400	1				1						1
PA14_19410	1	1	1		1
PA14_19430			1		1			1
PA14_19450		1			1			1
PA14_19470	1			1			1
PA14_19480			1		1	1
PA14_19490
PA14_19500
PA14_19510					1
PA14_19520		1			1
PA14_19530	1			1
PA14_19540			1	1	1
PA14_19560					1			1
PA14_19570			1					1
PA14_19580		1	1		1	1
PA14_19590					1
PA14_19600		1	1
PA14_19610			1	1	1			1
PA14_19620					1
PA14_19630
PA14_19640		1	1	1
PA14_19650		1	1	1	1
PA14_19660			1
PA14_19670		1				1
PA14_19680	1		1		1		1	1
PA14_19690			1		1
PA14_19700			1		1	1
PA14_19710			1		1			1
PA14_19720	1							1
PA14_19730		1	1		1
PA14_19740					1		1	1
PA14_19750			1	1	1
PA14_19770		1
PA14_19800		1	1		1	1
PA14_19810	1		1	1				1
PA14_19830			1					1
PA14_19850						1
PA14_19860		1	1	1	1
PA14_19870			1			1
PA14_19900			1
PA14_19910			1		1
PA14_19920			1
PA14_19930			1					1
PA14_19940	1		1		1			1
PA14_19950			1		1	1
PA14_19960
PA14_19970			1		1
PA14_19990		1			1				1		1
PA14_20000					1
PA14_20010									1	1	1
PA14_20020		1		1	1			1			1
PA14_20030	1		1					1
PA14_20040		1	1		1
PA14_20050					1			1
PA14_20060		1			1
PA14_20070			1		1
PA14_20080					1
PA14_20100					1
PA14_20110	1		1		1
PA14_20120				1	1
PA14_20130			1				1		1
PA14_20140			1	1			1
PA14_20150			1		1			1
PA14_20170			1		1
PA14_20180			1		1			1
PA14_20190											1
PA14_20200		1	1	1	1			1
PA14_20230				1	1
PA14_20240							1	1
PA14_20250	1				1						1
PA14_20260	1							1
PA14_20270					1
PA14_20280			1		1
PA14_20290	1					1		1
PA14_20300
PA14_20320	1	1			1
PA14_20330		1	1					1
PA14_20350					1			1
PA14_20360			1		1
PA14_20370			1					1
PA14_20380					1			1
PA14_20390			1		1
PA14_20400		1						1
PA14_20420			1
PA14_20430					1			1
PA14_20440					1
PA14_20450					1
PA14_20460				1
PA14_20470			1		1
PA14_20480					1					1
PA14_20491
PA14_20510					1		1
PA14_20520			1					1
PA14_20530			1
PA14_20550			1			1
PA14_20560		1	1
PA14_20570		1
PA14_20580		1	1	1	1
PA14_20590								1
PA14_20600					1	1			1
PA14_20610			1
PA14_20620		1			1
PA14_20630		1						1
PA14_20640					1
PA14_20650			1
PA14_20670
PA14_20680					1
PA14_20690					1
PA14_20700					1
PA14_20720			1
PA14_20730			1
PA14_20740					1
PA14_20750		1	1		1			1
PA14_20760
PA14_20770		1									1
PA14_20780				1	1			1
PA14_20800					1			1			1
PA14_20810			1
PA14_20820								1
PA14_20840							1	1
PA14_20850								1
PA14_20860			1		1		1			1
PA14_20870							1
PA14_20880			1					1
PA14_20890
PA14_20900					1			1
PA14_20920					1
PA14_20940					1
PA14_20950		1		1
PA14_20960			1
PA14_20970		1	1		1			1
PA14_20980			1					1
PA14_21000		1			1			1
PA14_21010			1		1			1
PA14_21020								1		1
PA14_21030						1
PA14_21040					1
PA14_21050			1
PA14_21060					1			1
PA14_21070		1	1					1
PA14_21080
PA14_21090		1			1
PA14_21110					1				1
PA14_21120		1	1		1			1
PA14_21130			1
PA14_21140			1		1
PA14_21150		1			1			1
PA14_21160			1		1			1
PA14_21175		1	1		1
PA14_21180
PA14_21190				1	1			1			1
PA14_21210					1
PA14_21220		1	1		1
PA14_21230	1		1		1			1
PA14_21240					1
PA14_21250								1
PA14_21260		1	1					1
PA14_21280			1		1	1
PA14_21290					1	1
PA14_21300			1
PA14_21310			1		1
PA14_21320	1	1	1
PA14_21340	1
PA14_21370	1	1			1
PA14_21380			1					1
PA14_21400		1	1		1			1
PA14_21410			1	1	1			1
PA14_21440						1
PA14_21450					1
PA14_21460			1		1			1
PA14_21470			1		1
PA14_21480							1		1
PA14_21490			1					1
PA14_21510					1	1
PA14_21520	1		1
PA14_21530		1	1								1
PA14_21540					1		1
PA14_21550			1		1		1	1
PA14_21560	1	1
PA14_21570		1	1					1
PA14_21580
PA14_21590				1	1
PA14_21600					1
PA14_21610			1		1
PA14_21620				1	1
PA14_21630					1	1		1
PA14_21640								1
PA14_21650	1		1
PA14_21660
PA14_21670		1			1
PA14_21680		1			1					1
PA14_21690			1					1
PA14_21700			1				1
PA14_21710		1
PA14_21720
PA14_21730	1		1		1						1
PA14_21750		1						1
PA14_21760					1			1
PA14_21770			1		1
PA14_21780			1		1			1
PA14_21790	1		1		1
PA14_21820		1
PA14_21830			1				1
PA14_21840					1	1	1
PA14_21850			1
PA14_21860					1		1
PA14_21870			1		1
PA14_21880			1		1
PA14_21890		1
PA14_21900		1						1
PA14_21910			1
PA14_21920			1		1			1
PA14_21930		1	1		1			1
PA14_21940			1					1
PA14_21960	1		1		1	1
PA14_21970			1		1
PA14_21980			1
PA14_21990		1	1		1			1			1
PA14_22000		1						1
PA14_22010	1				1			1
PA14_22020		1	1
PA14_22040			1
PA14_22050			1			1
PA14_22060			1			1
PA14_22075
PA14_22080					1
PA14_22090			1
PA14_22100			1
PA14_22110	1
PA14_22120				1	1				1
PA14_22130									1
PA14_22140
PA14_22160								1
PA14_22180				1	1			1
PA14_22190			1			1				1
PA14_22210			1
PA14_22220
PA14_22230	1				1
PA14_22240								1
PA14_22250				1
PA14_22260								1
PA14_22270		1		1				1
PA14_22280		1				1
PA14_22290		1	1
PA14_22310			1		1
PA14_22320					1			1
PA14_22330								1
PA14_22340		1	1
PA14_22350					1
PA14_22370										1
PA14_22380					1
PA14_22400		1			1			1
PA14_22410	1		1		1	1
PA14_22420			1		1			1
PA14_22440
PA14_22450			1					1
PA14_22460			1		1
PA14_22470	1		1	1			1	1
PA14_22480			1
PA14_22490			1
PA14_22500		1	1
PA14_22510					1			1
PA14_22520			1					1
PA14_22530					1
PA14_22540	1		1	1	1			1
PA14_22550					1				1
PA14_22560		1			1			1
PA14_22570			1
PA14_22580		1			1
PA14_22590		1			1
PA14_22600					1
PA14_22620			1
PA14_22630
PA14_22640		1	1		1			1
PA14_22650					1	1
PA14_22660					1			1
PA14_22670		1	1					1
PA14_22680					1			1
PA14_22690	1	1						1
PA14_22700		1			1			1
PA14_22710			1		1
PA14_22720		1	1		1			1
PA14_22730			1		1
PA14_22740					1
PA14_22760		1	1		1
PA14_22770		1	1		1
PA14_22780		1			1
PA14_22800
PA14_22820		1
PA14_22830		1	1		1
PA14_22840			1		1			1
PA14_22860						1
PA14_22870			1
PA14_22880					1	1		1
PA14_22890		1
PA14_22910			1
PA14_22930								1
PA14_22940		1			1			1
PA14_22960			1		1			1
PA14_22980	1	1
PA14_22990		1	1		1			1
PA14_23000					1
PA14_23010	1	1			1			1
PA14_23030	1	1	1		1			1
PA14_23050		1				1
PA14_23060	1		1		1
PA14_23070									1	1
PA14_23080		1
PA14_23090		1	1		1
PA14_23100			1
PA14_23110
PA14_23120	1		1		1
PA14_23130	1	1			1			1
PA14_23160					1			1
PA14_23170		1	1		1
PA14_23190				1		1
PA14_23200			1		1			1
PA14_23210	1				1
PA14_23220		1		1	1	1
PA14_23240			1	1	1
PA14_23250			1
PA14_23260				1
PA14_23270			1
PA14_23280			1					1
PA14_23290			1				1	1
PA14_23310					1
PA14_23320			1		1
PA14_23330			1	1	1
PA14_23340					1
PA14_23350		1	1					1
PA14_23360							1
PA14_23370	1
PA14_23380	1
PA14_23390				1		1	1		1
PA14_23400	1					1
PA14_23410					1	1
PA14_23420	1									1
PA14_23430		1				1
PA14_23440								1
PA14_23450		1
PA14_23460								1
PA14_23470					1	1
PA14_23480
PA14_23500
PA14_23510	1			1	1
PA14_23520		1			1
PA14_23530											1
PA14_23540					1
PA14_23560	1		1		1	1
PA14_23590	1	1					1
PA14_23610			1		1		1	1
PA14_23620					1
PA14_23630		1			1
PA14_23640		1	1		1
PA14_23650		1	1		1			1
PA14_23670		1			1			1
PA14_23680			1	1
PA14_23690			1		1					1
PA14_23700			1		1
PA14_23720	1		1				1	1
PA14_23730			1				1
PA14_23750	1
PA14_23760			1		1
PA14_23770					1
PA14_23790	1
PA14_23800		1	1		1			1
PA14_23810	1				1
PA14_23830								1	1
PA14_23840
PA14_23850			1				1
PA14_23860	1	1	1
PA14_23880						1		1
PA14_23890			1		1			1
PA14_23900								1
PA14_23920			1		1
PA14_23930		1
PA14_23950		1	1		1			1
PA14_23970			1
PA14_23980	1	1	1
PA14_23990											1
PA14_24010		1			1
PA14_24020					1			1
PA14_24040			1		1		1	1
PA14_24050			1		1
PA14_24060		1		1	1		1
PA14_24070					1
PA14_24080			1
PA14_24100			1
PA14_24140			1		1
PA14_24150		1	1
PA14_24170			1	1
PA14_24180			1		1	1
PA14_24190			1		1			1
PA14_24210	1			1
PA14_24220			1		1			1
PA14_24230								1
PA14_24240			1					1
PA14_24245					1
PA14_24260		1
PA14_24270		1								1
PA14_24290					1
PA14_24300			1		1			1
PA14_24310		1	1
PA14_24330								1
PA14_24340			1		1			1
PA14_24350		1	1
PA14_24360
PA14_24370		1	1
PA14_24380	1
PA14_24390		1	1
PA14_24400			1		1
PA14_24410			1		1
PA14_24420					1
PA14_24430					1
PA14_24440		1			1			1
PA14_24445		1	1			1
PA14_24480	1	1		1	1			1
PA14_24490	1				1
PA14_24500		1	1					1
PA14_24510			1		1			1
PA14_24530			1		1
PA14_24550
PA14_24560	1		1
PA14_24570	1		1
PA14_24580
PA14_24590
PA14_24600		1	1	1	1
PA14_24610			1		1
PA14_24620	1				1
PA14_24630		1	1		1
PA14_24640		1	1		1
PA14_24650	1	1						1
PA14_24665
PA14_24675					1
PA14_24690		1			1
PA14_24700		1			1
PA14_24710			1
PA14_24720								1
PA14_24730					1
PA14_24740					1
PA14_24760		1	1					1
PA14_24770		1	1				1
PA14_24780		1	1		1
PA14_24790					1
PA14_24810		1	1							1
PA14_24820			1		1			1
PA14_24830	1		1	1	1
PA14_24840							1
PA14_24850	1	1			1			1
PA14_24860						1		1
PA14_24880		1
PA14_24890			1		1
PA14_24900
PA14_24910					1
PA14_24920					1
[truncated: 3,937 more rows]
