# Supplementary material for: Elucidation of Sigma Factor-Associated Networks in Pseudomonas aeruginosa Reveals a Modular Architecture with Limited and Function-Specific Crosstalk
Source: PLoS Pathog. 2015 Mar 17;11(3):e1004744. doi: 10.1371/journal.ppat.1004744 (PMC4362757; doi:10.1371/journal.ppat.1004744)
Supplement: S6 Table — (XLSX) [file ppat.1004744.s010.xlsx]

## Sheet: Table S6
Table S6. Members and composition of the primary sigma factor regulons
PA14 ID*	Gene name†	AlgU	FliA	PvdS	RpoH	RpoN	RpoS	SigX	RpoD‡	FpvI	FecI	FecI2	Product name	PseudoCAP category§
PA0887.1	P7					ChIP / motif								Non-coding RNA gene (sRNA)
PA14_00010	dnaA						ChIP / motif		RNA / motif				chromosomal replication initiator protein DnaA	DNA replication, recombination, modification and repair
PA14_00020	dnaN						TU hit		TU hit				DNA polymerase III, beta chain	DNA replication, recombination, modification and repair
PA14_00030	recF						TU hit		TU hit				DNA replication and repair protein RecF	DNA replication, recombination, modification and repair
PA14_00050	gyrB						TU hit		TU hit				DNA gyrase subunit B	DNA replication, recombination, modification and repair
PA14_00060								ChIP / RNA / motif					putative acyltransferase	Fatty acid and phospholipid metabolism
PA14_00070								ChIP / RNA					putative histidinol-phosphatase	Transport of small molecules
PA14_00090	glyS							TU hit					glycyl-tRNA synthetase beta chain	Amino acid biosynthesis and metabolism; Translation, post-translational modification and degradation
PA14_00100	glyQ							RNA / motif					glycyl-tRNA synthetase alpha chain	Amino acid biosynthesis and metabolism; Translation, post-translational modification and degradation
PA14_00170	trkA						ChIP / motif						potassium uptake protein TrkA	Transport of small molecules
PA14_00200	def								RNA / motif				polypeptide deformylase	Translation, post-translational modification and degradation
PA14_00300	plcB						ChIP / motif						phospholipase C, PlcB	Hypothetical, unclassified or unknown
PA14_00310							TU hit						putative peptidyl-prolyl isomerase	Translation, post-translational modification and degradation
PA14_00320							TU hit						conserved hypothetical protein	Hypothetical, unclassified or unknown
PA14_00520									RNA / motif				conserved hypothetical protein	Hypothetical, unclassified or unknown
PA14_00560	exoT			RNA / motif									exoenzyme T	Secreted factors (toxins, enzymes, alginate)
PA14_00570						RNA / motif							putative lipoprotein	Cell wall / LPS / capsule
PA14_00580						TU hit		RNA / motif					putative lipoprotein	Fatty acid and phospholipid metabolism
PA14_00630							RNA / motif						hypothetical protein	Hypothetical, unclassified or unknown
PA14_00640	phzH								RNA / motif				potential phenazine-modifying enzyme	Putative enzymes
PA14_00650							ChIP / RNA / motif						conserved hypothetical protein	Hypothetical, unclassified or unknown
PA14_00710	osmC	RNA / motif											osmotically inducible protein OsmC	Adaptation / Protection
PA14_00720		RNA / motif											conserved hypothetical protein	Hypothetical, unclassified or unknown
PA14_00730		TU hit											conserved hypothetical protein	Hypothetical, unclassified or unknown
PA14_00740		RNA / motif											putative lipoprotein	Fatty acid and phospholipid metabolism
PA14_00790	prlC								RNA / motif				oligopeptidase A	Translation, post-translational modification and degradation
PA14_00800									TU hit				putative nucleic-acid-binding protein	Nucleotide biosynthesis and metabolism
PA14_00830		RNA / motif											conserved hypothetical protein	Hypothetical, unclassified or unknown
PA14_01160							ChIP / motif					ChIP / motif	conserved hypothetical protein	Hypothetical, unclassified or unknown
PA14_01170							TU hit				ChIP / motif	TU hit	conserved hypothetical protein	Hypothetical, unclassified or unknown
PA14_01180							TU hit					TU hit	conserved hypothetical protein	Hypothetical, unclassified or unknown
PA14_01190							TU hit					TU hit	Putative 3-oxoacyl-(acyl-carrier-protein) synthase	Fatty acid and phospholipid metabolism
PA14_01200							TU hit					TU hit	Hypothetical protein	Hypothetical, unclassified or unknown
PA14_01220							TU hit					TU hit	Hypothetical protein	Hypothetical, unclassified or unknown
PA14_01230							TU hit					TU hit	Hypothetical protein	Hypothetical, unclassified or unknown
PA14_01240								ChIP / RNA					probable carbonic anhydrase	Adaptation / Protection; Central intermediary metabolism
PA14_01290	coxB						ChIP / RNA / motif	ChIP / RNA / motif					cytochrome c oxidase, subunit II	Energy metabolism
PA14_01300	coxA						TU hit	TU hit					cytochrome c oxidase, subunit I	Energy metabolism
PA14_01310	coxG*						TU hit	TU hit					putative cytochrome c oxidase assembly protein	Central intermediary metabolism
PA14_01320	coIII						TU hit	TU hit					cytochrome c oxidase, subunit III	Energy metabolism
PA14_01330							ChIP / RNA / motif						conserved hypothetical protein	Membrane proteins
PA14_01360	ctaA*				RNA / motif				TU hit				putative cytochrome oxidase assembly protein	Energy metabolism; Membrane proteins
PA14_01380	ctaB*				TU hit				TU hit				putative cytochrome c oxidase assembly factor	Energy metabolism
PA14_01390					TU hit				ChIP / motif				putative Sco1/SenC family protein	Energy metabolism
PA14_01400	elaA*					ChIP / motif							putative acyltransferase	Transport of small molecules
PA14_01410						ChIP / motif							putative transcriptional regulator	Transcriptional regulators
PA14_01500					ChIP / RNA								putative transcriptional regulator	Transcriptional regulators
PA14_01660	guaD*	RNA / motif											putative guanine deaminase	Nucleotide biosynthesis and metabolism
PA14_01670		RNA / motif				ChIP / RNA / motif							putative ATP-binding component of ABC transporter	Transport of small molecules
PA14_01680		TU hit				RNA / motif							putative permease of ABC transporter	Membrane proteins; Transport of small molecules
PA14_01690		TU hit				RNA / motif							putative permease of ABC transporter	Membrane proteins; Transport of small molecules
PA14_01710	ahpC								RNA / motif				alkyl hydroperoxide reductase subunit C	Adaptation / Protection
PA14_01770						RNA / motif							putative nucleoside-binding outer membrane protein	Membrane proteins
PA14_01780						RNA / motif							putative nucleoside 2-deoxyribosyltransferase	Nucleotide biosynthesis and metabolism
PA14_01800						RNA / motif							putative basic membrane protein (bmp)	Membrane proteins
PA14_01810						RNA / motif							putative dioxygenase	Central intermediary metabolism; Putative enzymes
PA14_01900	pcaH		ChIP / RNA / motif										protocatechuate 3,4-dioxygenase, beta subunit	Carbon compound catabolism
PA14_01910	pcaG		RNA / motif										protocatechuate 3,4-dioxygenase, alpha subunit	Carbon compound catabolism
PA14_01940		RNA / motif				RNA / motif							putative RND efflux membrane fusion protein precursor	Protein secretion / Export apparatus; Membrane proteins; Antibiotic resistance and susceptibility
PA14_01960		TU hit				TU hit							putative RND efflux membrane fusion protein precursor	Transport of small molecules; Antibiotic resistance and susceptibility; Membrane proteins
PA14_01970		TU hit				TU hit							putative RND efflux transporter	Antibiotic resistance and susceptibility; Transport of small molecules
PA14_02020								ChIP / RNA / motif					putative outer membrane porin	Membrane proteins; Transport of small molecules
PA14_02060						ChIP / RNA / motif							putative outer membrane protein	Membrane proteins
PA14_02070						ChIP / RNA / motif							putative xanthine/uracil permease	Nucleotide biosynthesis and metabolism; Membrane proteins; Transport of small molecules
PA14_02090						RNA / motif							putative transcriptional regulator, TetR family	Transcriptional regulators
PA14_02100						TU hit							conserved hypothetical protein	Hypothetical, unclassified or unknown
PA14_02180	cheB		TU hit				TU hit						glutamate methylesterase	Adaptation / Protection; Chemotaxis
PA14_02190	cheD*		RNA / motif				TU hit						putative chemotaxis protein	Chemotaxis
PA14_02200	cheR*		RNA / motif				TU hit						putative chemotaxis protein methyltransferase	Transcriptional regulators; Adaptation / Protection; Chemotaxis
PA14_02220			TU hit				TU hit						putative chemotaxis transducer	Adaptation / Protection; Chemotaxis
PA14_02230	cheW		TU hit				TU hit						putative purine-binding chemotaxis protein	Adaptation / Protection; Chemotaxis
PA14_02250	cheA		RNA / motif				TU hit						putative two-component sensor	Chemotaxis; Adaptation / Protection; Two-component regulatory systems
PA14_02260	cheY*		RNA / motif				ChIP / RNA / motif						putative two-component response regulator	Chemotaxis; Adaptation / Protection; Two-component regulatory systems
PA14_02270			RNA / motif										putative chemotaxis transducer	Adaptation / Protection; Chemotaxis
PA14_02300	fabG								RNA / motif				putative short-chain dehydrogenase	Biosynthesis of cofactors, prosthetic groups and carriers; Putative enzymes
PA14_02360	atsR*								RNA / motif				putative binding protein component of ABC transporter	Transport of small molecules
PA14_02390									ChIP / motif				putative transcriptional regulator	Transcriptional regulators
PA14_02410									ChIP / motif				putative TonB-dependent receptor	Membrane proteins; Transport of small molecules
PA14_02420	atsK*								TU hit				putative alkylsulfatase	Biosynthesis of cofactors, prosthetic groups and carriers; Putative enzymes
PA14_02435									TU hit				hypothetical protein	Putative enzymes
PA14_02460	pntAB*							ChIP / RNA / motif					putative NAD(P) transhydrogenase, subunit alpha part 2	Energy metabolism
PA14_02470	pntB							ChIP / RNA / motif					pyridine nucleotide transhydrogenase, beta subunit	Transport of small molecules; Energy metabolism
PA14_02520					ChIP / motif				ChIP / RNA				conserved hypothetical protein	Hypothetical, unclassified or unknown
PA14_02530					ChIP / RNA				ChIP / motif				putative esterase	Putative enzymes
PA14_02650									RNA / motif				putative malonate utilization transcriptional regulator	Transcriptional regulators
PA14_02660						ChIP / motif							putative transcriptional regulator, LysR family	Transcriptional regulators
PA14_02680	aldH*					ChIP / motif			RNA / motif				putative aldehyde dehydrogenase	Energy metabolism; Putative enzymes
PA14_02690						RNA / motif			TU hit				putative amino acid permease	Transport of small molecules
PA14_02700						TU hit			TU hit				putative aminotransferase, class III	Transport of small molecules; Putative enzymes
PA14_02720						RNA / motif							putative binding protein component of ABC transporter	Transport of small molecules
PA14_02750		RNA / motif											putative transcriptional regulator	Transcriptional regulators
PA14_02850	pcaC	RNA / motif											gamma-carboxymuconolactone decarboxylase	Carbon compound catabolism
PA14_03070	pobR*							ChIP / RNA					putative transcriptional regulator	Transcriptional regulators
PA14_03090									RNA / motif				putative CBS domain	Hypothetical, unclassified or unknown
PA14_03120					TU hit								putative transcriptional regulator	Transcriptional regulators
PA14_03130					RNA / motif								putative 3-polyprenyl-4-hydroxybenzoate decarboxylase	Biosynthesis of cofactors, prosthetic groups and carriers
PA14_03160								ChIP / RNA					hypothetical protein	Hypothetical, unclassified or unknown
PA14_03166									RNA / motif				hypothetical protein	Hypothetical, unclassified or unknown
PA14_03170								ChIP / RNA					conserved hypothetical protein	Related to phage, transposon or plasmid
PA14_03190			ChIP / RNAression						ChIP / motif				conserved hypothetical protein	Hypothetical, unclassified or unknown
PA14_03240	hcpC					ChIP / RNA							Secreted protein Hcp	Secreted factors (toxins, enzymes, alginate)
PA14_03250								ChIP / RNA					Hypothetical protein	Hypothetical, unclassified or unknown
PA14_03265								ChIP / RNA					hypothetical protein	Hypothetical, unclassified or unknown
PA14_03270								ChIP / RNA					conserved hypothetical protein	Hypothetical, unclassified or unknown
PA14_03285								TU hit					conserved hypothetical protein	Hypothetical, unclassified or unknown
PA14_03320			ChIP / RNA / motif					RNA / motif	TU hit				Hypothetical protein	Hypothetical, unclassified or unknown
PA14_03330								RNA / motif	TU hit				hypothetical protein	Hypothetical, unclassified or unknown
PA14_03340									RNA / motif				hypothetical protein	Hypothetical, unclassified or unknown
PA14_03350						RNA / motif							Hypothetical protein	Hypothetical, unclassified or unknown
PA14_03370			RNA / motif					RNA / motif					conserved hypothetical protein	Hypothetical, unclassified or unknown
PA14_03420									RNA / motif				Hypothetical protein	Hypothetical, unclassified or unknown
PA14_03430	gabD	RNA / motif											succinate-semialdehyde dehydrogenase, NADP-dependent activity	Central intermediary metabolism; Amino acid biosynthesis and metabolism; Carbon compound catabolism
PA14_03490									RNA / motif				putative decarboxylase	Carbon compound catabolism
PA14_03510									TU hit				conserved hypothetical protein	Hypothetical, unclassified or unknown
PA14_03520									TU hit				conserved hypothetical protein	Hypothetical, unclassified or unknown
PA14_03580									RNA / motif				putative putative transcriptional regulator	Transcriptional regulators
PA14_03700	sbp				RNA / motif								sulfate-binding protein precursor	Transport of small molecules
PA14_03720									ChIP / RNA				putative sensory box/GGDEF domain/EAL domain protein	Two-component regulatory systems; Membrane proteins
PA14_03730									ChIP / motif				putative fatty acid desaturase	Fatty acid and phospholipid metabolism
PA14_03800	oprE					ChIP / motif							anaerobically-induced outer membrane porin OprE precursor	Membrane proteins; Transport of small molecules
PA14_03860	glnA*								ChIP / RNA / motif				putative glutamine synthetase	Amino acid biosynthesis and metabolism; Putative enzymes; Carbon compound catabolism
PA14_03870	spuA								ChIP / RNA				glutamine amidotransferase	Amino acid biosynthesis and metabolism; Carbon compound catabolism
PA14_03880	spuB								TU hit				glutamine synthetase	Amino acid biosynthesis and metabolism; Putative enzymes; Carbon compound catabolism
PA14_03900	spuC								TU hit				putrescine aminotransferase	Biosynthesis of cofactors, prosthetic groups and carriers; Putative enzymes; Carbon compound catabolism
PA14_03930	spuE								RNA / motif				polyamine transport protein	Transport of small molecules
PA14_03940	spuF					RNA / motif			TU hit				polyamine transport protein PotG	Transport of small molecules
PA14_03950	spuG					RNA / motif			TU hit				polyamine transport protein PotH	Membrane proteins; Transport of small molecules
PA14_03960	spuH					ChIP / RNA			TU hit				polyamine transport protein PotI	Membrane proteins; Transport of small molecules
PA14_03980									RNA / motif				putative penicillin amidase	Central intermediary metabolism; Carbon compound catabolism
PA14_04030									RNA / motif				putative lysophospholipase	Fatty acid and phospholipid metabolism
PA14_04040		RNA / motif											conserved hypothetical protein	Hypothetical, unclassified or unknown
PA14_04060									RNA / motif				hypothetical protein	Hypothetical, unclassified or unknown
PA14_04070							ChIP / motif		RNA / motif				conserved hypothetical protein	Hypothetical, unclassified or unknown
PA14_04100							ChIP / motif						conserved hypothetical protein	Hypothetical, unclassified or unknown
PA14_04180								RNA / motif					conserved hypothetical protein	Hypothetical, unclassified or unknown
PA14_04190	aphA*					TU hit							acetylpolyamine aminohydrolase	Carbon compound catabolism; Putative enzymes
PA14_04210						ChIP / motif							putative amino acid transporter	Membrane proteins; Transport of small molecules
PA14_04230						RNA / motif							putative permease of ABC transporter	Membrane proteins; Transport of small molecules
PA14_04290						ChIP / motif			RNA / motif				putative integral membrane protein	Membrane proteins; Amino acid biosynthesis and metabolism
PA14_04300		RNA / motif				ChIP / motif							conserved hypothetical protein	Hypothetical, unclassified or unknown
PA14_04330		RNA / motif											putative integral membrane protein	Membrane proteins
PA14_04340		RNA / motif											putative epimerase	Transport of small molecules; Putative enzymes
PA14_04350		TU hit											putative integral membrane protein	Membrane proteins
PA14_04370									TU hit				putative MFS transporter	Membrane proteins; Transport of small molecules
PA14_04380									ChIP / RNA / motif				putative hydrolase	Putative enzymes
PA14_04390	ygdP								ChIP / RNA				di)nucleoside polyphosphate hydrolase	Nucleotide biosynthesis and metabolism
PA14_04410	ptsP								TU hit				phosphoenolpyruvate-protein phosphotransferase	Transport of small molecules
PA14_04420									TU hit				putative sensory box protein	Two-component regulatory systems; Motility / Attachment
PA14_04530								RNA / motif					hypothetical protein	Hypothetical, unclassified or unknown
PA14_04640		ChIP / motif				RNA / motif							putative SAM-dependent methyltransferase	Transport of small molecules
PA14_04650	pfpI	ChIP / RNA / motif											protease PfpI	Translation, post-translational modification and degradation
PA14_04660		ChIP / motif											putative signal transduction histidine kinase	Two-component regulatory systems
PA14_04670	mutM	TU hit											formamidopyrimidine-DNA glycosylase	DNA replication, recombination, modification and repair
PA14_04680								ChIP / RNA					putative phosphate acyltransferase	Fatty acid and phospholipid metabolism
PA14_04690								ChIP / RNA / motif					conserved hypothetical protein	Hypothetical, unclassified or unknown
PA14_04700									RNA / motif				hypothetical protein	Hypothetical, unclassified or unknown
PA14_04860	yhhF*	TU hit											putative methyltransferase	DNA replication, recombination, modification and repair
PA14_04870		RNA / motif											putative peptidase	Protein secretion / Export apparatus
PA14_04890		ChIP / RNA											putative zinc protease	Putative enzymes
PA14_04900	ftsY	ChIP / motif											signal recognition particle receptor FtsY	Protein secretion / Export apparatus
PA14_04910	ftsE	TU hit											cell division ATP-binding protein FtsE	Transport of small molecules; Cell division
PA14_04920	ftsX	TU hit											cell division ABC transporter, permease protein FtsX	Cell division
PA14_04930	rpoH	ChIP / motif			ChIP / RNA								RNA polymerase sigma-32 factor	Transcriptional regulators
PA14_04940		ChIP / RNA / motif											hypothetical protein	Hypothetical, unclassified or unknown
PA14_04980	thiG					RNA / motif							thiamine biosynthesis protein, thiazole moiety	Biosynthesis of cofactors, prosthetic groups and carriers
PA14_05000	trmB					ChIP / RNA / motif							DNA mismatch repair protein MicA	DNA replication, recombination, modification and repair
PA14_05050											ChIP / motif		putative Ham1 protein	Nucleotide biosynthesis and metabolism
PA14_05070	metW*								TU hit				putative methionine biosynthesis protein	Amino acid biosynthesis and metabolism
PA14_05080	metX								TU hit				homoserine O-acetyltransferase	Amino acid biosynthesis and metabolism
PA14_05110									RNA / motif				conserved hypothetical protein	Hypothetical, unclassified or unknown
PA14_05120						ChIP / motif							conserved hypothetical protein	Hypothetical, unclassified or unknown
PA14_05200	czcD*						ChIP / RNA / motif						putative cation efflux system protein	Transport of small molecules
PA14_05440								TU hit					hypothetical protein	Hypothetical, unclassified or unknown
PA14_05450								TU hit					conserved hypothetical protein	Hypothetical, unclassified or unknown
PA14_05460	bioA							ChIP / RNA / motif					adenosylmethionine-8-amino-7-oxononanoate aminotransferase	Biosynthesis of cofactors, prosthetic groups and carriers
PA14_05500							ChIP / motif						putative cytochrome b561	Energy metabolism
PA14_05510	yceI*						TU hit						putative periplasmic protein	Membrane proteins; Secreted factors (toxins, enzymes, alginate)
PA14_05520	mexR								RNA / motif				multidrug resistance operon repressor MexR	Transcriptional regulators
PA14_05530	mexA							ChIP / RNA / motif					RND multidrug efflux membrane fusion protein MexA precursor	Transport of small molecules; Antibiotic resistance and susceptibility
PA14_05540	mexB							RNA / motif					RND multidrug efflux transporter MexB	Transport of small molecules; Membrane proteins; Antibiotic resistance and susceptibility
PA14_05550	oprM							TU hit					major intrinsic multiple antibiotic resistance efflux outer membrane protein OprM precursor	Antibiotic resistance and susceptibility; Membrane proteins; Transport of small molecules
PA14_05560	rhlE*								RNA / motif				putative ATP-dependent RNA helicase, DEAD box family	Transcription, RNA processing and degradation
PA14_05600						ChIP / motif							conserved hypothetical protein	Hypothetical, unclassified or unknown
PA14_05690	codA					RNA / motif							cytosine deaminase	Nucleotide biosynthesis and metabolism
PA14_05700	codB					ChIP / RNA / motif							cytosine permease	Nucleotide biosynthesis and metabolism; Transport of small molecules
PA14_05740	pydA*				TU hit	RNA / motif	TU hit		TU hit				putative dihydroorotate dehydrogenase	Nucleotide biosynthesis and metabolism; Putative enzymes
PA14_05750	gltX*				TU hit		TU hit		TU hit				putative glutamate synthase beta subunit	Amino acid biosynthesis and metabolism; Putative enzymes
PA14_05770	dhT				ChIP / motif		RNA / motif		ChIP / motif				dihydropyrimidinase	Nucleotide biosynthesis and metabolism
PA14_05775									ChIP / RNA				hypothetical protein	Hypothetical, unclassified or unknown
PA14_05790						RNA / motif			ChIP / motif				putative permease for cytosine/purines, uracil, thiamine, allantoin	Nucleotide biosynthesis and metabolism; Membrane proteins; Transport of small molecules
PA14_05810	amaB		RNA / motif			RNA / motif			TU hit				N-carbamoyl-beta-alanine amidohydrolase	Nucleotide biosynthesis and metabolism
PA14_05840	gcdH								RNA / motif				glutaryl-CoA dehydrogenase	Fatty acid and phospholipid metabolism; Amino acid biosynthesis and metabolism; Carbon compound catabolism
PA14_05880	nfeD*		RNA / motif				ChIP / motif						putative membrane-bound protease	Membrane proteins
PA14_05890			RNA / motif				TU hit						putative stomatin-like transmembrane protein	Membrane proteins
PA14_05920								RNA / motif					putative membrane protein	Membrane proteins
PA14_05950	dbpA								ChIP / RNA				RNA helicase DbpA	Transcription, RNA processing and degradation
PA14_05960	cspB*					ChIP / motif			ChIP / RNA				putative major cold shock protein	Transcriptional regulators; Adaptation / Protection
PA14_05970									ChIP / RNA				conserved hypothetical protein	Hypothetical, unclassified or unknown
PA14_06000	clpA*						ChIP / RNA						putative ClpA/B protease ATP binding subunit	Translation, post-translational modification and degradation
PA14_06120									TU hit				putative glutathione S-transferase	Amino acid biosynthesis and metabolism
PA14_06130									RNA / motif				putative streptogramin lyase	Adaptation / Protection
PA14_06150								RNA / motif					hypothetical protein	Hypothetical, unclassified or unknown
PA14_06230						ChIP / RNA							putative cytosine/uracil/thiamine/allantoin permeases	Transport of small molecules
PA14_06300							ChIP / RNA / motif						putative acetyltransferase, GNAT family	Putative enzymes
PA14_06310							ChIP / RNA						putative ACT domain protein	Two-component regulatory systems
PA14_06320	rarD*								RNA / motif				putative permease	Membrane proteins
PA14_06400									RNA / motif				putative transcriptional regulator, LysR family	Transcriptional regulators
PA14_06420									RNA / motif		ChIP / motif		putative lactam utilization protein	Antibiotic resistance and susceptibility
PA14_06500	bioB							ChIP / RNA					biotin synthase	Biosynthesis of cofactors, prosthetic groups and carriers
PA14_06510	bioF							TU hit					8-amino-7-oxononanoate synthase	Biosynthesis of cofactors, prosthetic groups and carriers
PA14_06530	bioH*							RNA / motif					putative biotin biosynthesis protein bioH	Biosynthesis of cofactors, prosthetic groups and carriers
PA14_06540	bioC*							TU hit					putative biotin synthesis protein BioC	Biosynthesis of cofactors, prosthetic groups and carriers
PA14_06570	bioD							TU hit					dethiobiotin synthase	Biosynthesis of cofactors, prosthetic groups and carriers
PA14_06580						RNA / motif							conserved hypothetical protein	Hypothetical, unclassified or unknown
PA14_06600							ChIP / motif						putative acyl-CoA dehydrogenase	Fatty acid and phospholipid metabolism; Putative enzymes
PA14_06640						ChIP / motif							putative acyl-CoA dehydrogenase	Fatty acid and phospholipid metabolism; Putative enzymes
PA14_06650	nirN							RNA / motif					putative c-type cytochrome	Biosynthesis of cofactors, prosthetic groups and carriers; Energy metabolism
PA14_06710	nirD*							RNA / motif					heme d1 biosynthesis protein NirD	Biosynthesis of cofactors, prosthetic groups and carriers; Energy metabolism; Transcriptional regulators
PA14_06750	nirS							RNA / motif	ChIP / motif				nitrite reductase precursor	Energy metabolism
PA14_06770	nirQ								ChIP / RNA				regulatory protein NirQ	Energy metabolism; Central intermediary metabolism
PA14_06790	nirO*								TU hit				cytochrome c oxidase subunit	Energy metabolism
PA14_06800									TU hit				hypothetical protein	Hypothetical, unclassified or unknown
PA14_06860									ChIP / RNA				hypothetical protein	Hypothetical, unclassified or unknown
PA14_06870	dnr								ChIP / RNA				transcriptional regulator Dnr	Transcriptional regulators
PA14_06875	rsmY								ChIP / motif				rsmY regulatory RNA	Non-coding RNA gene
PA14_06880									RNA / motif				putative transcriptional regulator, LysR family	Transcriptional regulators
PA14_06960									RNA / motif				putative oxidoreductase	Energy metabolism; Putative enzymes; Carbon compound catabolism
PA14_06970									TU hit				putative transcriptional regulator, Cro/CI family	Transcriptional regulators
PA14_06980		RNA / motif											putative dehydrogenase	Putative enzymes
PA14_06990		RNA / motif											putative exported protein	Protein secretion / Export apparatus
PA14_07000	dsbB								RNA / motif				disulfide bond formation protein	Translation, post-translational modification and degradation; Chaperones / Heat shock proteins
PA14_07010									RNA / motif				putative membrane protein	Membrane proteins
PA14_07020									TU hit				putative membrane protein	Membrane proteins
PA14_07060									RNA / motif				hypothetical protein	Hypothetical, unclassified or unknown
PA14_07190	pgk	RNA / motif											phosphoglycerate kinase	Carbon compound catabolism; Energy metabolism
PA14_07330							ChIP / motif						conserved hypothetical protein	Hypothetical, unclassified or unknown
PA14_07370		RNA / motif											conserved hypothetical protein	Membrane proteins
PA14_07450					ChIP / motif								Hypothetical protein	Hypothetical, unclassified or unknown
PA14_07480					ChIP / RNA	RNA / motif							putative reverse transcriptase	Putative enzymes
PA14_07500						ChIP / motif	RNA / motif						conserved hypothetical protein	Membrane proteins
PA14_07520	rpoD								ChIP / motif				sigma factor RpoD	Transcription, RNA processing and degradation; Transcriptional regulators
PA14_07550						RNA / motif							conserved hypothetical protein	Hypothetical, unclassified or unknown
PA14_07560	rpsU								ChIP / RNA				3S ribosomal protein S21	Translation, post-translational modification and degradation
PA14_07570	gcp								ChIP / RNA				O-sialoglycoprotein endopeptidase	Translation, post-translational modification and degradation
PA14_07590	folB								RNA / motif				dihydroneopterin aldolase	Biosynthesis of cofactors, prosthetic groups and carriers
PA14_07600	folk*								TU hit				putative 2-amino-4-hydroxy-6-hydroxymethyldihydropteridine pyrophosphokinase	Biosynthesis of cofactors, prosthetic groups and carriers
PA14_07650	ycgB*						TU hit						putative sporulation protein	Hypothetical, unclassified or unknown
PA14_07660							RNA / motif						conserved hypothetical protein	Hypothetical, unclassified or unknown
PA14_07680	prkA*						ChIP / RNA						putative protein kinase	Two-component regulatory systems
PA14_07740	pdxA								TU hit				pyridoxal phosphate biosynthetic protein PdxA	Biosynthesis of cofactors, prosthetic groups and carriers
PA14_07760	surA	ChIP / motif							TU hit				peptidyl-prolyl cis-trans isomerase	Translation, post-translational modification and degradation; Adaptation / Protection; Chaperones / Heat shock proteins
PA14_07770	ostA								ChIP / RNA / motif				organic solvent tolerance protein OstA precursor	Adaptation / Protection
PA14_07780		ChIP / motif							ChIP / RNA				putative phosphotransferase	Putative enzymes
PA14_07790		TU hit							TU hit				putative nucleotidyltransferase	Cell wall / LPS / capsule; Putative enzymes
PA14_07800	djlA*	TU hit							TU hit				putative DnaJ-like protein DjlA	Translation, post-translational modification and degradation
PA14_07850						ChIP / motif							putative binding protein component of ABC transporter	Transport of small molecules
PA14_08150	gpD*								RNA / motif				putative phage late control gene D protein	Related to phage, transposon or plasmid
PA14_08160	lys*								TU hit				putative lytic enzyme	Putative enzymes; Related to phage, transposon or plasmid
PA14_08180									TU hit				hypothetical protein	Related to phage, transposon or plasmid
PA14_08190									TU hit				hypothetical protein	Related to phage, transposon or plasmid
PA14_08200									TU hit				hypothetical protein	Related to phage, transposon or plasmid
PA14_08210									TU hit				putative major tail protein V	Related to phage, transposon or plasmid
PA14_08220									TU hit				hypothetical protein	Related to phage, transposon or plasmid
PA14_08230									TU hit				hypothetical protein	Related to phage, transposon or plasmid
PA14_08340	trpG								RNA / motif				anthranilate synthase component II	Energy metabolism; Biosynthesis of cofactors, prosthetic groups and carriers; Amino acid biosynthesis and metabolism
PA14_08350	trpD								TU hit				anthranilate phosphoribosyltransferase	Amino acid biosynthesis and metabolism
PA14_08360	trpC								TU hit				indole-3-glycerol-phosphate synthase	Amino acid biosynthesis and metabolism
PA14_08370	vfr					ChIP / motif							cyclic AMP receptor-like protein	Transcriptional regulators
PA14_08430									RNA / motif				putative ATPase associated with various cellular activities	Translation, post-translational modification and degradation; Putative enzymes
PA14_08440		RNA / motif											putative short chain alcohol dehydrogenase	Carbon compound catabolism; Putative enzymes
PA14_08460				ChIP / RNA / motif									putative 2-nitropropane dioxygenase	Putative enzymes
PA14_08470				ChIP / RNA									putative membrane protein	Membrane proteins
PA14_08480	argC								RNA / motif				N-acetyl-gamma-glutamyl-phosphate reductase	Amino acid biosynthesis and metabolism
PA14_08490									TU hit				conserved hypothetical protein	Hypothetical, unclassified or unknown
PA14_08500									TU hit				putative integral membrane protein	Membrane proteins
PA14_08510	yadR*		ChIP / RNAression										HesB-like domain	Energy metabolism
PA14_08560	tyrZ							ChIP / RNA					tyrosyl-tRNA synthetase 2	Amino acid biosynthesis and metabolism; Translation, post-translational modification and degradation
PA14_08695	secE					RNA / motif		RNA / motif					secretion protein SecE	Protein secretion / Export apparatus
PA14_08710	nusG					RNA / motif							transcription antitermination protein NusG	Transcription, RNA processing and degradation
PA14_08730	rplA					RNA / motif							5S ribosomal protein L1	Translation, post-translational modification and degradation
PA14_08740	rplJ					RNA / motif							5S ribosomal protein L1	Translation, post-translational modification and degradation
PA14_08750	rplL					RNA / motif							5S ribosomal protein L7 / L12	Translation, post-translational modification and degradation
PA14_08780	rpoC					RNA / motif							DNA-directed RNA polymerase beta* chain	Transcription, RNA processing and degradation
PA14_08790	rpsL					RNA / motif		RNA / motif					3S ribosomal protein S12	Translation, post-translational modification and degradation
PA14_08840	rpsJ					RNA / motif		RNA / motif					3S ribosomal protein S1	Transcription, RNA processing and degradation; Translation, post-translational modification and degradation
PA14_08850	rplC					TU hit		RNA / motif					5S ribosomal protein L3	Translation, post-translational modification and degradation
PA14_08860	rplD					TU hit		TU hit					5S ribosomal protein L4	Transcription, RNA processing and degradation; Translation, post-translational modification and degradation
PA14_08870	rplW					TU hit		TU hit					5S ribosomal protein L23	Translation, post-translational modification and degradation
PA14_08880	rplB					RNA / motif		TU hit					5S ribosomal protein L2	Translation, post-translational modification and degradation
PA14_08890	rpsS					RNA / motif		TU hit					3S ribosomal protein S19	Translation, post-translational modification and degradation
PA14_08900	rplV					TU hit		TU hit					5S ribosomal protein L22	Translation, post-translational modification and degradation
PA14_08910	rpsC					TU hit		RNA / motif					3S ribosomal protein S3	Translation, post-translational modification and degradation
PA14_08920	rplP					TU hit		TU hit					5S ribosomal protein L16	Translation, post-translational modification and degradation
PA14_08930	rpmC					RNA / motif		TU hit					5S ribosomal protein L29	Translation, post-translational modification and degradation
PA14_08940	rpsQ					RNA / motif		TU hit					3S ribosomal protein S17	Translation, post-translational modification and degradation
PA14_08950	rplN					TU hit		TU hit					5S ribosomal protein L14	Translation, post-translational modification and degradation
PA14_08960	rplX					TU hit		RNA / motif					5S ribosomal protein L24	Translation, post-translational modification and degradation
PA14_08970	rplE					TU hit		TU hit					5S ribosomal protein L5	Translation, post-translational modification and degradation
PA14_09010	rplR					RNA / motif							5S ribosomal protein L18	Translation, post-translational modification and degradation
PA14_09020	rpsE					ChIP / RNA / motif							3S ribosomal protein S5	Translation, post-translational modification and degradation
PA14_09030	rpmD					ChIP / RNA							5S ribosomal protein L3	Translation, post-translational modification and degradation
PA14_09040	rplO					ChIP / RNA / motif							5S ribosomal protein L15	Translation, post-translational modification and degradation
PA14_09050	secY					ChIP / RNA		RNA / motif					secretion protein SecY	Membrane proteins; Protein secretion / Export apparatus
PA14_09100	rpsD					RNA / motif							3S ribosomal protein S4	Translation, post-translational modification and degradation
PA14_09115	rpoA							RNA / motif					DNA-directed RNA polymerase alpha chain	Transcription, RNA processing and degradation
PA14_09130	rplQ					RNA / motif							5S ribosomal protein L17	Translation, post-translational modification and degradation
PA14_09210	pchA								TU hit				salicylate biosynthesis isochorismate synthase	Central intermediary metabolism; Secreted factors (toxins, enzymes, alginate); Transport of small molecules
PA14_09220	pchB								TU hit				salicylate biosynthesis protein PchB	Central intermediary metabolism; Secreted factors (toxins, enzymes, alginate); Transport of small molecules
PA14_09230	pchC								TU hit				pyochelin biosynthetic protein PchC	Secreted factors (toxins, enzymes, alginate); Transport of small molecules
PA14_09240	pchD								RNA / motif				pyochelin biosynthesis protein PchD	Central intermediary metabolism; Secreted factors (toxins, enzymes, alginate); Transport of small molecules
PA14_09260	pchR											RNA / motif	transcriptional regulator PchR	Transcriptional regulators
PA14_09410	phzG1							TU hit					probable pyrodoxamine 5'-phosphate oxidase	Secreted factors (toxins, enzymes, alginate)
PA14_09420	phzF1							RNA / motif					probable phenazine biosynthesis protein	Secreted factors (toxins, enzymes, alginate)
PA14_09440	phzE1							RNA / motif					phenazine biosynthesis protein PhzE	Secreted factors (toxins, enzymes, alginate)
PA14_09450	phzD1							TU hit					phenazine biosynthesis protein PhzD	Secreted factors (toxins, enzymes, alginate)
PA14_09460	phzC1							ChIP / RNA					phenazine biosynthesis protein PhzC	Secreted factors (toxins, enzymes, alginate)
PA14_09470	phzB1							ChIP / RNA / motif					probable phenazine biosynthesis protein	Secreted factors (toxins, enzymes, alginate)
PA14_09500	opmD							RNA / motif					outer membrane protein	Membrane proteins; Transport of small molecules
PA14_09520	mexI				RNA / motif			RNA / motif					probable RND efflux transporter	Membrane proteins; Transport of small molecules
PA14_09530	mexH					RNA / motif		RNA / motif					RND efflux membrane fusion protein precursor	Transport of small molecules
PA14_09550		RNA / motif							TU hit				putative 3-carboxymuconate cyclase	Carbon compound catabolism
PA14_09570									ChIP / RNA / motif				putative LysR-family transcriptional regulator	Transcriptional regulators
PA14_09580						ChIP / motif			ChIP / RNA / motif				hypothetical	Putative enzymes
PA14_09600	ddlA					TU hit			TU hit				D-alanine-D-alanine ligase A	Cell wall / LPS / capsule
PA14_09610											RNA / motif		hypothetical	Hypothetical, unclassified or unknown
PA14_09630											TU hit		putative acyl-CoA dehydrogenase	Fatty acid and phospholipid metabolism; Putative enzymes
PA14_09660											ChIP / RNA / motif		putative AMP-binding enzyme	Fatty acid and phospholipid metabolism; Putative enzymes
PA14_09680									ChIP / RNA		ChIP / motif		putative two-component sensor	Two-component regulatory systems
PA14_09690									TU hit		TU hit		putative two-component response regulator	Transcriptional regulators; Two-component regulatory systems
PA14_09730	dapA*				RNA / motif								putative dihydrodipicolinate synthase	Amino acid biosynthesis and metabolism
PA14_09760									RNA / motif				putative transcriptional regulator, GntR family	Transcriptional regulators
PA14_09790			RNA / motif										putative transcriptional regulator	Transcriptional regulators
PA14_09880				RNA / motif									conserved hypothetical protein	Hypothetical, unclassified or unknown
PA14_09900	prpL			RNA / motif					ChIP / motif				Pvds-regulated endoprotease, lysyl class	Putative enzymes; Secreted factors (toxins, enzymes, alginate)
PA14_09920						RNA / motif							putative translation initiation inhibitor	Translation, post-translational modification and degradation
PA14_09930		TU hit				RNA / motif							putative exonuclease III	DNA replication, recombination, modification and repair
PA14_09940	pfpI*	RNA / motif				RNA / motif							putative protease	Putative enzymes
PA14_09950		RNA / motif											putative oxidoreductase	Putative enzymes
PA14_09980	dkgB								ChIP / RNA				putative oxidoreductase, aldo/keto reductase family	Putative enzymes
PA14_10110											ChIP / motif		putative transporter	Transport of small molecules
PA14_10120								RNA / motif					possible LysR family transcription regulator	Transcriptional regulators
PA14_10140	fepG								TU hit				ferric enterobactin transport protein FepG	Membrane proteins; Transport of small molecules
PA14_10160	fepD								TU hit				ferric enterobactin transport protein FepD	Membrane proteins; Transport of small molecules
PA14_10170	fepB								ChIP / RNA / motif				ferrienterobactin-binding periplasmic protein precursor FepB	Transport of small molecules
PA14_10180	fepC								ChIP / RNA / motif				ferric enterobactin transport protein FepC	Transport of small molecules
PA14_10300									RNA / motif				putative efflux protein	Protein secretion / Export apparatus
PA14_10330	ompK*			TU hit									putative outer membrane protein precursor	Protein secretion / Export apparatus
PA14_10340	cvaB*			TU hit									putative toxin transporter	Protein secretion / Export apparatus; Membrane proteins; Transport of small molecules
PA14_10350				ChIP / RNA / motif									putative secretion protein	Protein secretion / Export apparatus
PA14_10360				ChIP / RNA									conserved hypothetical protein	Hypothetical, unclassified or unknown
PA14_10440	opdL*								RNA / motif				putative porin	Transport of small molecules
PA14_10480									RNA / motif				putative transcriptional regulator	Transcriptional regulators
PA14_10540	fixG*							RNA / motif					putative iron-sulfur cluster-binding protein	Energy metabolism; Putative enzymes
PA14_10630	hpcC								TU hit				5-carboxy-2-hydroxymuconate semialdehyde dehydrogenase	Carbon compound catabolism
PA14_10640	hpaG2*								TU hit				putative 4-hydroxyphenylacetate degradation bifunctional isomerase	Central intermediary metabolism
PA14_10650	hpaG1*								RNA / motif				putative 4-hydroxyphenylacetate degradation bifunctional isomerase	Central intermediary metabolism
PA14_10730									ChIP / RNA				putative decarboxylase family protein	Putative enzymes
PA14_10740									ChIP / RNA				spermidine acetyltransferase	Putative enzymes; Antibiotic resistance and susceptibility; Amino acid biosynthesis and metabolism
PA14_10750	sotB*	ChIP / motif							ChIP / RNA				putative MFS transporter	Membrane proteins; Transport of small molecules
PA14_10770							RNA / motif						putative sensor/response regulator hybrid	Two-component regulatory systems
PA14_11010												RNA / motif	conserved hypothetical protein	Hypothetical, unclassified or unknown
PA14_11020	fabG*								TU hit				putative short-chain dehydrogenase	Putative enzymes
PA14_11030									TU hit				putative aminotransferase	Transport of small molecules; Putative enzymes
PA14_11050	moaF*								RNA / motif				conserved hypothetical protein	Hypothetical, unclassified or unknown
PA14_11070	cupB2							RNA / motif					chaperone CupB2	Motility / Attachment; Chaperones / Heat shock proteins
PA14_11080	cupB3								ChIP / RNA				usher CupB3	Motility / Attachment
PA14_11090	cupB4								TU hit				chaperone CupB4	Motility / Attachment; Chaperones / Heat shock proteins
PA14_11100	cupB5				RNA / motif								adhesive protein CupB5	Motility / Attachment
PA14_11130					TU hit								putative short chain dehydrogenase	Putative enzymes
PA14_11140					RNA / motif								putative nonribosomal peptide synthetase	Biosynthesis of cofactors, prosthetic groups and carriers; Adaptation / Protection
PA14_11150									TU hit				putative transcriptional regulator	Transcriptional regulators
PA14_11160									RNA / motif				conserved hypothetical protein	Hypothetical, unclassified or unknown
PA14_11240						ChIP / motif							putative transcriptional regulator	Transcriptional regulators
PA14_11250						ChIP / motif							putative dTDP-4-rhamnose reductase-related protein	Cell wall / LPS / capsule
PA14_11260						TU hit							putative NAD-dependent epimerase	Central intermediary metabolism
PA14_11270	oprG							ChIP / RNA / motif			RNA / motif		outer membrane protein OprG precursor	Membrane proteins
PA14_11520						ChIP / motif							conserved hypothetical protein	Membrane proteins
PA14_11530						ChIP / motif							putative ABC transporter	Transport of small molecules
PA14_11590									TU hit				hypothetical protein	Hypothetical, unclassified or unknown
PA14_11600									TU hit				possible ABC transporter component	Transport of small molecules
PA14_11610									TU hit				possible ABC transporter permease component	Transport of small molecules; Membrane proteins
PA14_11620									RNA / motif				probable ABC transporter	Transport of small molecules
PA14_11670					RNA / motif								hypothetical protein	Hypothetical, unclassified or unknown
PA14_11700						ChIP / motif							conserved hypothetical protein	Hypothetical, unclassified or unknown
PA14_11730			ChIP / RNAression			ChIP / RNA / motif							possible protein kinase	Translation, post-translational modification and degradation
PA14_11760	eutC*					RNA / motif							putative ethanolamine ammonia-lyase	Carbon compound catabolism
PA14_11770	eutB					RNA / motif							ethanolamine ammonia-lyase large subunit, EutB	Central intermediary metabolism
PA14_11790						ChIP / RNA / motif							putative amino acid transporter	Transport of small molecules
PA14_11810						ChIP / RNA / motif							putative aldehyde dehydrogenase	Putative enzymes
PA14_11830						ChIP / motif			RNA / motif				probable transcriptional regulator	Transcriptional regulators
PA14_11890		ChIP / RNA											conserved hypothetical protein	Hypothetical, unclassified or unknown
PA14_11910						ChIP / motif							conserved hypothetical protein	Hypothetical, unclassified or unknown
PA14_11920			RNA / motif										hypothetical protein	Membrane proteins
PA14_11930			TU hit			ChIP / motif							putative membrane protein	Membrane proteins
PA14_11940			TU hit										hypothetical protein	Hypothetical, unclassified or unknown
PA14_11960									TU hit				hypothetical protein	Membrane proteins
PA14_11970									ChIP / RNA				methylpurine-DNA glycosylase family protein	Putative enzymes
PA14_11980									ChIP / RNA				possible O-methyltransferase	Putative enzymes
PA14_12080	sltB1	ChIP / RNA / motif											soluble lytic transglycosylase B	Cell wall / LPS / capsule
PA14_12130	lis							ChIP / RNA / motif					Lipoate synthase	Biosynthesis of cofactors, prosthetic groups and carriers
PA14_12140									RNA / motif				putative transcriptional regulator	Transcriptional regulators
PA14_12160		RNA / motif											putative murein transglycosylase	Putative enzymes
PA14_12300						ChIP / motif							Putative Mg2+ and Co2+ transporter CorC	Adaptation / Protection
PA14_12440									RNA / motif				possible transcriptional regulator acrR family	Transcriptional regulators
PA14_12450								RNA / motif	TU hit				possible acyl-CoA dehydrogenase	Fatty acid and phospholipid metabolism; Putative enzymes
PA14_12470									TU hit				conserved hypothetical protein	Hypothetical, unclassified or unknown
PA14_12490									TU hit				AMP nucleosidase	Nucleotide biosynthesis and metabolism
PA14_12560									ChIP / RNA				conserved hypothetical protein	Membrane proteins
PA14_12570									RNA / motif				probable AsnC-family transcriptional regulator	Transcriptional regulators
PA14_12620		ChIP / motif											hypothetical protein	Hypothetical, unclassified or unknown
PA14_12680							ChIP / RNA / motif						possible short-chain dehydrogenase	Fatty acid and phospholipid metabolism; Putative enzymes
PA14_12690							ChIP / motif						possible glyoxalase	Carbon compound catabolism
PA14_12710						ChIP / RNA / motif							possible Coenzyme F42-dependent N5,N1-methylene tetrahydromethanopterin reductase	Biosynthesis of cofactors, prosthetic groups and carriers
PA14_12740		ChIP / motif			RNA / motif	RNA / motif				RNA / motif			conserved hypothetical protein	Hypothetical, unclassified or unknown
PA14_12820			RNA / motif										probable two-component sensor	Two-component regulatory systems
PA14_12840		ChIP / motif					ChIP / RNA / motif						possible acetyltransferase, GNAT family	Translation, post-translational modification and degradation
PA14_12900		RNA / motif											histone-like protein HU form N	DNA replication, recombination, modification and repair
PA14_12910									RNA / motif				hypothetical protein	Hypothetical, unclassified or unknown
PA14_12960			RNA / motif										probable permease of ABC taurine transporter	Membrane proteins; Transport of small molecules
PA14_12990									RNA / motif				probable choline transporter	Membrane proteins; Transport of small molecules
PA14_13010					ChIP / RNA / motif								conserved hypothetical protein	Hypothetical, unclassified or unknown
PA14_13150							RNA / motif						putative transcriptional regulator	Transcriptional regulators
PA14_13170							ChIP / motif		ChIP / RNA				probable metal transporting P-type ATPase	Membrane proteins; Transport of small molecules
PA14_13190									ChIP / RNA / motif				conserved hypothetical protein	Hypothetical, unclassified or unknown
PA14_13200									RNA / motif				conserved hypothetical protein	Hypothetical, unclassified or unknown
PA14_13300								RNA / motif					putative peptidase	Translation, post-translational modification and degradation
PA14_13420		RNA / motif											conserved hypothetical protein	Hypothetical, unclassified or unknown
PA14_13450	fecR*										TU hit		putative transmembrane sensor protein, FecR	Membrane proteins; Transcriptional regulators
PA14_13460	fecI*										ChIP / RNA / motif		putative RNA polymerase sigma-7 factor, ECF subfa	Transcriptional regulators
PA14_13560									RNA / motif				putative fusaric acid resistance protein	Protein secretion / Export apparatus
PA14_13580		TU hit				RNA / motif							putative ABC-type proline/glycine betaine transpor	Transport of small molecules
PA14_13590		TU hit				RNA / motif							putative permease of ABC-type transporter	Membrane proteins; Transport of small molecules
PA14_13600		TU hit				RNA / motif							putative binding protein component of ABC transpor	Transport of small molecules
PA14_13610		ChIP / RNA				RNA / motif							putative permease component of an ABC-type transpo	Membrane proteins; Transport of small molecules
PA14_13620	nhaP	ChIP / motif							RNA / motif				Na+/H+ antiporter NhaP	Membrane proteins; Transport of small molecules
PA14_13630		RNA / motif											hypothetical protein	Hypothetical, unclassified or unknown
PA14_13720									RNA / motif				conserved hypothetical protein	Hypothetical, unclassified or unknown
PA14_13750	narK1							RNA / motif					putative nitrite extrusion protein	Membrane proteins; Transport of small molecules
PA14_13770	narK2							TU hit					nitrite extrusion protein	Membrane proteins; Transport of small molecules
PA14_13780	narG							TU hit					putative respiratory nitrate reductase alpha subun	Energy metabolism
PA14_13800	narH							TU hit					respiratory nitrate reductase beta subuni	Energy metabolism
PA14_13810	narJ							TU hit					respiratory nitrate reductase delta chain	Energy metabolism
PA14_13830	narI							TU hit					respiratory nitrate reductase gamma chain	Energy metabolism
PA14_13840								RNA / motif					putative peptidyl-prolyl cis-trans isomerase	Translation, post-translational modification and degradation; Chaperones / Heat shock proteins
PA14_13850	moaA							TU hit					molybdenum cofactor biosynthesis protein A	Biosynthesis of cofactors, prosthetic groups and carriers
PA14_13860									RNA / motif				hypothetical protein	Hypothetical, unclassified or unknown
PA14_13870					RNA / motif				TU hit				hypothetical protein	Hypothetical, unclassified or unknown
PA14_13880					RNA / motif				TU hit				hypothetical protein	Hypothetical, unclassified or unknown
PA14_13890									RNA / motif				putative integrase protein	Related to phage, transposon or plasmid
PA14_13940			RNA / motif										putative S-type pyocin protein	Adaptation / Protection; Secreted factors (toxins, enzymes, alginate)
PA14_13950								RNA / motif					hypothetical protein	Hypothetical, unclassified or unknown
PA14_14100	yhdW*						ChIP / RNA						Putative amino-acid ABC transporter binding protei	Transport of small molecules
PA14_14130		RNA / motif											conserved hypothetical protein	Hypothetical, unclassified or unknown
PA14_14330									RNA / motif				probable chaperone	Secreted factors (toxins, enzymes, alginate); Chaperones / Heat shock proteins; Protein secretion / Export apparatus
PA14_14430									ChIP / RNA				hypothetical protein	Hypothetical, unclassified or unknown
PA14_14450							ChIP / motif						conserved hypothetical protein	Hypothetical, unclassified or unknown
PA14_14500	yjgP*								RNA / motif				putative permease	Membrane proteins
PA14_14510	yjgQ*								TU hit				putative permease	Membrane proteins
PA14_14520									RNA / motif				putative membrane protein	Membrane proteins
PA14_14540									RNA / motif				hypothetical protein	Hypothetical, unclassified or unknown
PA14_14550									RNA / motif				hypothetical protein	Hypothetical, unclassified or unknown
PA14_14560								ChIP / RNA					hypothetical protein	Hypothetical, unclassified or unknown
PA14_14600	tgt					RNA / motif							queuine tRNA-ribosyltransferase	Transcription, RNA processing and degradation; Translation, post-translational modification and degradation
PA14_14610	yajC*							ChIP / RNA / motif					putative preprotein translocase	Protein secretion / Export apparatus
PA14_14630	secD								RNA / motif				protein-export membrane protein SecD	Membrane proteins; Protein secretion / Export apparatus
PA14_14650	secF								TU hit				protein-export membrane protein SecF	Protein secretion / Export apparatus
PA14_14660	ycfJ*	ChIP / RNA / motif						RNA / motif					putative outer membrane protein	Protein secretion / Export apparatus; Membrane proteins
PA14_14710									ChIP / motif				putative Rrf2 family protein	Transcriptional regulators; Adaptation / Protection
PA14_14730	iscS								TU hit				cysteine desulfurase	Amino acid biosynthesis and metabolism; Biosynthesis of cofactors, prosthetic groups and carriers
PA14_14740	iscU*								TU hit				putative iron-binding protein IscU	Biosynthesis of cofactors, prosthetic groups and carriers
PA14_14750	icsA*								TU hit				putative iron-binding protein IscA	Energy metabolism; Biosynthesis of cofactors, prosthetic groups and carriers
PA14_14770	hscB								TU hit				heat shock protein HscB	Chaperones / Heat shock proteins
PA14_14780	hscA								TU hit				heat shock protein HscA	Chaperones / Heat shock proteins
PA14_14800	fdx2							RNA / motif					ferredoxin [2Fe-2S]	Energy metabolism
PA14_14810								RNA / motif					conserved hypothetical protein	Hypothetical, unclassified or unknown
PA14_14930	engA*							RNA / motif					putative GTP-binding protein EngA	Translation, post-translational modification and degradation
PA14_14940	ybdL*					ChIP / motif							putative aminotransferase	Amino acid biosynthesis and metabolism; Putative enzymes
PA14_14990	mocA*	ChIP / RNA / motif											putative oxidoreductase	Energy metabolism; Putative enzymes
PA14_15000		ChIP / motif											hypothetical protein	Membrane proteins
PA14_15020		TU hit											hypothetical protein	Hypothetical, unclassified or unknown
PA14_15110							ChIP / motif						conserved hypothetical protein	Hypothetical, unclassified or unknown
PA14_15140						ChIP / motif							conserved hypothetical protein	Hypothetical, unclassified or unknown
PA14_15150					RNA / motif	ChIP / motif							putative AraC-like transcriptional regulator	Transcriptional regulators
PA14_15290						ChIP / motif			RNA / motif				putative regulatory protein	Two-component regulatory systems; Transcriptional regulators
PA14_15310	guaB					ChIP / motif							inosine-5-monophosphate dehydrogenase	Nucleotide biosynthesis and metabolism
PA14_15340	guaA					TU hit							GMP synthase	Amino acid biosynthesis and metabolism; Nucleotide biosynthesis and metabolism
PA14_15350								ChIP / RNA / motif					putative integrase	Related to phage, transposon or plasmid
PA14_15430	tnpR*							ChIP / RNA					putative resolvase, essential for transposition	Related to phage, transposon or plasmid; DNA replication, recombination, modification and repair
PA14_15435					TU hit								hypothetical protein	Hypothetical, unclassified or unknown
PA14_15445	merE				TU hit								Hypothetical mercuric resistance protein merE	Hypothetical, unclassified or unknown
PA14_15450	merD				TU hit								Mercuric resistence transcriptional repressor protein MerD	Transcriptional regulators
PA14_15460	merA				RNA / motif								Mercuric reductase MerA	Adaptation / Protection
PA14_15475	merT								ChIP / RNA				Mercuric transport protein MerT	Hypothetical, unclassified or unknown
PA14_15480	merR				RNA / motif								Regulatory protein merR	Transcriptional regulators
PA14_15490									ChIP / RNA				hypothetical protein	Hypothetical, unclassified or unknown
PA14_15600								RNA / motif					conserved hypothetical protein	Hypothetical, unclassified or unknown
PA14_15650									RNA / motif				conserved hypothetical protein	Hypothetical, unclassified or unknown
PA14_15660						RNA / motif							probable oxidoreductase	Putative enzymes
PA14_15770		ChIP / RNA						ChIP / RNA					conserved hypothetical protein	Hypothetical, unclassified or unknown
PA14_15930	yfjD*					ChIP / motif			TU hit				putative hemolysin containing a CBS domain	Transport of small molecules; Membrane proteins
PA14_15940									ChIP / RNA				putative ABC-type transport permease	Membrane proteins
PA14_15960	ffh					ChIP / motif			ChIP / RNA				signal recognition particle protein Ffh	Protein secretion / Export apparatus
PA14_15970	rpsP					ChIP / RNA / motif							3S ribosomal protein S16	DNA replication, recombination, modification and repair; Translation, post-translational modification and degradation
PA14_15980	rimM					ChIP / RNA / motif							16S rRNA processing protein RimM	Transcription, RNA processing and degradation
PA14_15990	trmD					TU hit							tRNA (guanine-N1)-methyltransferase	Transcription, RNA processing and degradation
PA14_16000	rplS					RNA / motif							5S ribosomal protein L19	Translation, post-translational modification and degradation
PA14_16020			RNA / motif				ChIP / motif						conserved hypothetical protein	Hypothetical, unclassified or unknown
PA14_16100		ChIP / motif											conserved hypothetical protein	Hypothetical, unclassified or unknown
PA14_16110		ChIP / RNA / motif											conserved hypothetical protein	Hypothetical, unclassified or unknown
PA14_16130					ChIP / motif								putative carnitine dehydratase	Energy metabolism
PA14_16150					ChIP / RNA								putative phage shock protein	Transcription, RNA processing and degradation
PA14_16160									RNA / motif				hypothetical protein	Membrane proteins
PA14_16180									TU hit				conserved hypothetical protein	Hypothetical, unclassified or unknown
PA14_16250	lasB								RNA / motif				elastase LasB	Amino acid biosynthesis and metabolism; Secreted factors (toxins, enzymes, alginate); Translation, post-translational modification and degradation
PA14_16280						RNA / motif							putative transciptional regulator	Transcriptional regulators; Antibiotic resistance and susceptibility
PA14_16300						RNA / motif							hypothetical protein	Antibiotic resistance and susceptibility
PA14_16320	fkbP-1*								RNA / motif				putative FkbP-type peptidyl-prolyl cis-trans isomerase	Translation, post-translational modification and degradation; Chaperones / Heat shock proteins
PA14_16380									RNA / motif				putative LysR-family transcriptional regulator	Transcriptional regulators
PA14_16390	betA*	ChIP / RNA / motif											putative glucose-methanol-choline oxidoreductase	Putative enzymes; Carbon compound catabolism
PA14_16510									ChIP / motif				putative peptide chain release factor 2	Translation, post-translational modification and degradation
PA14_16530	lysS							RNA / motif					lysyl-tRNA synthetase	Amino acid biosynthesis and metabolism; Translation, post-translational modification and degradation
PA14_16630		ChIP / RNA				ChIP / RNA							putative outer membrane protein, OmpA	Membrane proteins; Transport of small molecules
PA14_16640		ChIP / RNA / motif				ChIP / RNA							putative lipoprotein	Fatty acid and phospholipid metabolism
PA14_16680							ChIP / RNA / motif						conserved hypothetical protein	Hypothetical, unclassified or unknown
PA14_16690	ppc						ChIP / motif		RNA / motif				phosphoenolpyruvate carboxylase	Energy metabolism; Central intermediary metabolism
PA14_16790									ChIP / RNA				putative transcriptional regulator, tetR family	Transcriptional regulators
PA14_16800									ChIP / RNA				putative efflux transmembrane protein	Transport of small molecules
PA14_16820									TU hit				putative efflux transmembrane protein	Antibiotic resistance and susceptibility; Membrane proteins; Transport of small molecules
PA14_16990									ChIP / motif				hypothetical protein	Hypothetical, unclassified or unknown
PA14_17070	tsf					RNA / motif							translation elongation factor Ts	Translation, post-translational modification and degradation
PA14_17120	cdsA					RNA / motif							phosphatidate cytidylyltransferase	Fatty acid and phospholipid metabolism
PA14_17140	yaeL*	RNA / motif											putative membrane-associated zinc metalloprotease	Membrane proteins
PA14_17190	fabZ							ChIP / RNA / motif					(3R)-hydroxymyristoyl-(acyl-carrier-protein) dehydratase	Cell wall / LPS / capsule; Fatty acid and phospholipid metabolism
PA14_17210	lpxA							ChIP / RNA / motif					UDP-N-acetylglucosamine acetyltransferase	Cell wall / LPS / capsule
PA14_17220	lpxB							TU hit					lipid A-disaccharide synthase	Cell wall / LPS / capsule
PA14_17230	rnhB							TU hit					ribonuclease HII	DNA replication, recombination, modification and repair
PA14_17250	yaaJ*			RNA / motif		RNA / motif							putative Na+/alanine symporter	Transport of small molecules
PA14_17270	accA							ChIP / RNA / motif					acetyl-CoA carboxylase, carboxyl transferase, alpha subunit	Fatty acid and phospholipid metabolism
PA14_17280	mesJ*							RNA / motif					putative cell cycle protein	Cell division
PA14_17350									TU hit				putative redox protein	Translation, post-translational modification and degradation
PA14_17370	yedE*								RNA / motif				putative transport permease protein	Transport of small molecules
PA14_17480	rpoS						ChIP / RNA						sigma factor RpoS	Transcriptional regulators
PA14_17490	fdxA								ChIP / RNA				ferredoxin I	Energy metabolism
PA14_17590		TU hit											conserved hypothetical protein	Hypothetical, unclassified or unknown
PA14_17600		ChIP / motif											putative secreted protein	Protein secretion / Export apparatus
PA14_17610	potD								TU hit		ChIP / motif		polyamine ABC transporter protein	Transport of small molecules
PA14_17620	potC							RNA / motif	TU hit				polyamine transport protein PotC	Membrane proteins; Transport of small molecules
PA14_17630	potB								TU hit				polyamine transport protein PotB	Membrane proteins; Transport of small molecules
PA14_17640	potA								RNA / motif				polyamine transport protein PotA	Transport of small molecules
PA14_17660									RNA / motif				putative transmembrane protein	Membrane proteins
PA14_17690									RNA / motif				putative glutamate synthase, large subunit	Transport of small molecules; Membrane proteins
PA14_17720			RNA / motif										putative transcriptional regulator, LuxR family	Transcriptional regulators
PA14_17740	ycjJ*					RNA / motif							putative amino acid/amine transport protein	Membrane proteins; Transport of small molecules
PA14_17760	ada*					TU hit							putative methylated-DNA--protein-cysteine methyltransferase	DNA replication, recombination, modification and repair
PA14_17780								RNA / motif					putative major facilitator family transporter	Membrane proteins; Transport of small molecules
PA14_17790						ChIP / motif							putative LysR-family transcriptional regulator	Transcriptional regulators
PA14_17810							ChIP / motif						putative acyl-CoA dehydrogenase	Putative enzymes
PA14_17820			RNA / motif				TU hit						putative L-carnitine dehydratase	Fatty acid and phospholipid metabolism
PA14_17850	fadB*						TU hit						putative enoyl-CoA hydratase/isomerase family protein	Fatty acid and phospholipid metabolism; Carbon compound catabolism
PA14_17860	paaH*		RNA / motif				TU hit						putative 3-hydroxyacyl-CoA dehydrogenase	Fatty acid and phospholipid metabolism; Carbon compound catabolism
PA14_17880	paaJ*						TU hit						acetyl-CoA acetyltransferase (thiolase)	Fatty acid and phospholipid metabolism; Carbon compound catabolism
PA14_17890							TU hit						putative porin	Membrane proteins; Carbon compound catabolism; Transport of small molecules
PA14_17930	glpD					RNA / motif							glycerol-3-phosphate dehydrogenase	Central intermediary metabolism; Energy metabolism
PA14_17960	glpK						TU hit						glycerol kinase	Central intermediary metabolism
PA14_17980	glpF						ChIP / RNA						glycerol uptake facilitator protein	Transport of small molecules
PA14_18080		ChIP / motif											putative transcriptional regulator, TetR family	Transcriptional regulators; Antibiotic resistance and susceptibility
PA14_18090									RNA / motif				putative major facilitator subfamily transporter protein	Adaptation / Protection; Transport of small molecules
PA14_18100							ChIP / motif						hypothetical protein	Hypothetical, unclassified or unknown
PA14_18160						ChIP / motif							putative zinc-binding dehydrogenase	Energy metabolism; Putative enzymes
PA14_18300									TU hit				putative nucleotide sugar dehydrogenase	Putative enzymes
PA14_18310									TU hit				putative membrane protein	Membrane proteins; Adaptation / Protection; Cell wall / LPS / capsule
PA14_18320									TU hit				putative inner membrane protein	Adaptation / Protection; Cell wall / LPS / capsule; Membrane proteins
PA14_18330	arnT								TU hit				4-amino-4-deoxy-L-arabinose lipid A transferase	Adaptation / Protection; Membrane proteins; Cell wall / LPS / capsule
PA14_18340									TU hit				putative polysaccharide deacetylase	Carbon compound catabolism; Adaptation / Protection; Antibiotic resistance and susceptibility; Cell wall / LPS / capsule
PA14_18350	fmt*								TU hit				putative transformylase	Translation, post-translational modification and degradation; Putative enzymes; Adaptation / Protection; Antibiotic resistance and susceptibility; Cell wall / LPS / capsule
PA14_18360	prmF*								TU hit				putative glycosyl transferase	Adaptation / Protection; Putative enzymes; Cell wall / LPS / capsule; Antibiotic resistance and susceptibility
PA14_18370	arnB*								ChIP / RNA / motif				putative aminotransferease	Amino acid biosynthesis and metabolism; Cell wall / LPS / capsule; Antibiotic resistance and susceptibility; Adaptation / Protection
PA14_18380	algA	RNA / motif	RNA / motif										mannose-1-phosphate guanylyltransferase/mannose-6-phosphate isomerase	Cell wall / LPS / capsule; Adaptation / Protection; Secreted factors (toxins, enzymes, alginate)
PA14_18410	algF		RNA / motif					RNA / motif					alginate O-acetyltransferase	Cell wall / LPS / capsule; Adaptation / Protection; Secreted factors (toxins, enzymes, alginate)
PA14_18430	algJ							RNA / motif					alginate o-acetyltransferase AlgJ	Cell wall / LPS / capsule; Adaptation / Protection; Secreted factors (toxins, enzymes, alginate)
PA14_18470	algL	TU hit	TU hit										poly(beta-d-mannuronate) lyase precursor AlgL	Cell wall / LPS / capsule; Adaptation / Protection; Secreted factors (toxins, enzymes, alginate)
PA14_18480	algX	RNA / motif	TU hit										alginate biosynthesis protein AlgX	Cell wall / LPS / capsule; Adaptation / Protection; Secreted factors (toxins, enzymes, alginate)
PA14_18500	algG	TU hit	TU hit										alginate-c5-mannuronan-epimerase	Cell wall / LPS / capsule; Adaptation / Protection; Secreted factors (toxins, enzymes, alginate)
PA14_18510	algE	TU hit	RNA / motif										Alginate production outer membrane protein AlgE precursor	Membrane proteins; Adaptation / Protection; Secreted factors (toxins, enzymes, alginate)
PA14_18520	algK	TU hit	RNA / motif										alginate biosynthetic protein AlgK precursor	Cell wall / LPS / capsule; Adaptation / Protection; Secreted factors (toxins, enzymes, alginate)
PA14_18550	alg44	RNA / motif	RNA / motif										alginate biosynthesis protein Alg44	Cell wall / LPS / capsule; Adaptation / Protection; Secreted factors (toxins, enzymes, alginate)
PA14_18565	alg8	RNA / motif	RNA / motif		RNA / motif								alginate biosynthesis protein Alg8	Cell wall / LPS / capsule; Adaptation / Protection; Secreted factors (toxins, enzymes, alginate)
PA14_18630	eprS*								RNA / motif				putative serine protease	Putative enzymes
PA14_18670	bfrB						ChIP / RNA						bacterioferritin	Transport of small molecules; Adaptation / Protection
PA14_18680	bfd*								ChIP / RNA / motif				putative bacterioferritin-associated ferredoxin	Transport of small molecules
PA14_18690	ahpC*								ChIP / RNA				putative alkyl hydroperoxide reductase subunit	Translation, post-translational modification and degradation; Adaptation / Protection; Putative enzymes
PA14_18720	motY*		ChIP / RNA / motif			RNA / motif							putative outer membrane protein precursor, OmpA family	Membrane proteins
PA14_18740	argG		RNA / motif										argininosuccinate synthase	Amino acid biosynthesis and metabolism
PA14_18750	gloA1								RNA / motif				lactoylglutathione lyase	Energy metabolism; Central intermediary metabolism
PA14_18780	mexF*		RNA / motif										putative RND efflux transporter	Membrane proteins; Transport of small molecules
PA14_18810									RNA / motif				hypothetical protein	Hypothetical, unclassified or unknown
PA14_18820									TU hit				hypothetical protein	Hypothetical, unclassified or unknown
PA14_18830								RNA / motif	TU hit				putative lyase	Carbon compound catabolism
PA14_18850			RNA / motif						TU hit				putative lyase	Carbon compound catabolism; Putative enzymes
PA14_18860			RNA / motif						TU hit				conserved hypothetical protein	Hypothetical, unclassified or unknown
PA14_18960									RNA / motif				hypothetical protein	Hypothetical, unclassified or unknown
PA14_19065	mrp*								RNA / motif				conserved hypothetical protein	Cell division
PA14_19100	rhlA					ChIP / RNA		RNA / motif					rhamnosyltransferase chain A	Secreted factors (toxins, enzymes, alginate)
PA14_19110	rhlB					TU hit		TU hit					rhamnosyltransferase chain B	Secreted factors (toxins, enzymes, alginate)
PA14_19120	rhlR					ChIP / RNA	ChIP / motif						acylhomoserine lactone dependent transcriptional regulator	Transcriptional regulators
PA14_19130	rhlI								ChIP / RNA				autoinducer synthesis protein RhlI	Biosynthesis of cofactors, prosthetic groups and carriers; Adaptation / Protection
PA14_19140	pheC								RNA / motif				cyclohexadienyl dehydratase	Adaptation / Protection; Amino acid biosynthesis and metabolism
PA14_19310							ChIP / RNA / motif						putative transmembrane protein	Transport of small molecules; Membrane proteins
PA14_19350		RNA / motif						TU hit					putative peptidase or cellulase	Carbon compound catabolism
PA14_19360		TU hit				RNA / motif		TU hit					putative acetyltransferase, GNAT family	Putative enzymes
PA14_19370	asnB*	ChIP / RNA / motif						ChIP / RNA / motif					putative asparagine synthetase, glutamine-hydrolyzing	Amino acid biosynthesis and metabolism
PA14_19380		ChIP / motif											putative transcriptional regulator	Transcriptional regulators
PA14_19400	mnmC								RNA / motif				putative D-amino acid oxidase family protein	Amino acid biosynthesis and metabolism
PA14_19410									RNA / motif				conserved hypothetical protein	Hypothetical, unclassified or unknown
PA14_19470	mqoA			RNA / motif									malate:quinone oxidoreductase	Central intermediary metabolism; Energy metabolism
PA14_19480							ChIP / RNA / motif						hypothetical protein	Hypothetical, unclassified or unknown
PA14_19530	ssuE*				ChIP / RNA / motif								putative NADH-dependent FMN reductase	Central intermediary metabolism
PA14_19540	ssuA*				RNA / motif								putative ABC-type transporter periplasmic sulfonate-binding protein	Transport of small molecules
PA14_19560	ssuD				TU hit								putative sulfonate monooxygenase	Central intermediary metabolism; Putative enzymes
PA14_19570	ssuC*		RNA / motif		TU hit								putative aliphatic sulfonates transport permease protein	Membrane proteins; Transport of small molecules
PA14_19580	ssuB*		RNA / motif		TU hit								putative aliphatic sulfonate transport ATP-binding protein	Transport of small molecules
PA14_19590	ssuF*				TU hit								putative molybdopterin-binding protein	Central intermediary metabolism; Transport of small molecules
PA14_19600						TU hit							conserved hypothetical protein	Hypothetical, unclassified or unknown
PA14_19610						ChIP / motif							conserved hypothetical protein	Hypothetical, unclassified or unknown
PA14_19650						RNA / motif							putative membrane protein	Membrane proteins
PA14_19680									RNA / motif				putative murein hydrolase exporter	Protein secretion / Export apparatus; Membrane proteins
PA14_19690									TU hit				putative murein hydrolase export regulator	Protein secretion / Export apparatus; Membrane proteins
PA14_19710			RNA / motif										putative hydrolase, alpha/beta fold family	Putative enzymes
PA14_19720									RNA / motif				hypothetical protein	Membrane proteins
PA14_19810			RNA / motif										conserved hypothetical protein	Hypothetical, unclassified or unknown
PA14_19870	ldh						ChIP / RNA / motif						leucine dehydrogenase	Amino acid biosynthesis and metabolism
PA14_19990												RNA / motif	putative sigma-7 factor, ECF subfamily	Transcriptional regulators
PA14_20010	hasR									RNA / motif	RNA / motif	RNA / motif	Haem uptake outer membrane receptor HasR precursor	Transport of small molecules
PA14_20020	hasAp											RNA / motif	heme acquisition protein HasAp	Transport of small molecules
PA14_20040	hasE					RNA / motif							metalloprotease secretion protein	Protein secretion / Export apparatus
PA14_20060		RNA / motif				ChIP / RNA / motif							conserved hypothetical protein	Hypothetical, unclassified or unknown
PA14_20070						ChIP / RNA / motif							putative membrane protein	Membrane proteins
PA14_20080						ChIP / RNA / motif							putative membrane protein	Antibiotic resistance and susceptibility
PA14_20100						TU hit							putative ABC-type multidrug transport system, permease component	Antibiotic resistance and susceptibility; Membrane proteins
PA14_20110						TU hit							putative ABC-type multidrug transport system, permease component	Antibiotic resistance and susceptibility; Membrane proteins
PA14_20140	fpr			RNA / motif									ferredoxin--NADP+ reductase	Biosynthesis of cofactors, prosthetic groups and carriers; Energy metabolism
PA14_20150	nosL					TU hit							putative nitrous oxide reductase protein	Energy metabolism
PA14_20170	nosY					TU hit							nitrous-oxide reductase, nosY component	Membrane proteins; Energy metabolism
PA14_20180	nosF					TU hit							ATP/GTP binding protein NosF"	Energy metabolism; Transport of small molecules
PA14_20190	nosD					TU hit							copper ABC transporter, periplasmic copper-binding protein	Transport of small molecules; Energy metabolism
PA14_20200	nosZ					TU hit							nitrous-oxide reductase precursor	Energy metabolism
PA14_20230	nosR					RNA / motif							NosR Regulatory protein for N2O reductase	Transcriptional regulators; Membrane proteins; Energy metabolism
PA14_20250									ChIP / RNA / motif				putative antibiotic biosynthesis monooxygenase	Antibiotic resistance and susceptibility
PA14_20280		ChIP / RNA				RNA / motif							conserved hypothetical protein	Hypothetical, unclassified or unknown
PA14_20290	algZ*								ChIP / motif				DNA binding-protein	Transcriptional regulators
PA14_20300	phnC	ChIP / RNA											ATP-binding component of ABC phosphonate transporter	Transport of small molecules
PA14_20320	phnD	RNA / motif											binding protein component of ABC phosphonate transporter	Transport of small molecules
PA14_20330	phnE	RNA / motif											phosphonate ABC tranporter permease protein	Membrane proteins; Transport of small molecules
PA14_20350	phnF	TU hit											putative transcriptional regulator	Transcriptional regulators
PA14_20360	phnG	TU hit											putative phosphonate metabolism protein PhnG	Transport of small molecules
PA14_20370	phnH	TU hit	RNA / motif										putative phosphonate metabolism protein, PhnH	Transport of small molecules
PA14_20380	phnI	TU hit											putative phosphonate metabolism protein	Transport of small molecules
PA14_20390	phnJ	TU hit	RNA / motif										putative phosphonate metabolism protein	Transport of small molecules
PA14_20400	phnK	TU hit											putative phosphonate ABC transporter, ATP-binding protein	Transport of small molecules
PA14_20420	phnL	TU hit	RNA / motif										phosphonate ABC transporter, ATP-binding protein	Transport of small molecules
PA14_20430	phnM	TU hit											phosphonate metabolism protein	Transport of small molecules
PA14_20440	phnN	TU hit											ATP-binding component of phosphonate transport	Transport of small molecules
PA14_20450	phnP	TU hit											putative phosphonate metabolism protein	Transport of small molecules
PA14_20460					RNA / motif	ChIP / RNA							hypothetical protein	Hypothetical, unclassified or unknown
PA14_20470						ChIP / RNA / motif							hypothetical protein	Membrane proteins
PA14_20480						ChIP / RNA / motif							hypothetical protein	Membrane proteins
PA14_20610	lecB					ChIP / RNA							fucose-binding lectin PA-IIL	Motility / Attachment
PA14_20620						ChIP / motif							putative HlyD family secretion protein	Secreted factors (toxins, enzymes, alginate)
PA14_20630						TU hit							conserved hypothetical protein	Membrane proteins
PA14_20640									TU hit				putative membrane protein	Membrane proteins
PA14_20650	dsdA								ChIP / RNA				D-serine dehydratase	Amino acid biosynthesis and metabolism
PA14_20670									ChIP / RNA				putative glutamine synthetase	Amino acid biosynthesis and metabolism; Carbon compound catabolism
PA14_20700			ChIP / RNAression			RNA / motif							putative glycosyltransferase	Membrane proteins
PA14_20720	flgN		ChIP / RNA / motif										putative export chaperone involved in flagellar synthesis	Protein secretion / Export apparatus
PA14_20730	flgM		ChIP / RNA / motif										putative negative regulator of flagellin synthesis, FlgM	Transcriptional regulators
PA14_20740	flgA					ChIP / RNA / motif							putative flagella basal body P-ring formation protein	Motility / Attachment
PA14_20750			ChIP / RNA / motif			ChIP / motif							putative chemotaxis signal transduction protein	Adaptation / Protection; Chemotaxis
PA14_20770							ChIP / RNA						putative anti-sigma F factor antagonist	Transcriptional regulators; Motility / Attachment; Two-component regulatory systems
PA14_20780						ChIP / motif	TU hit						putative sensor histidine kinase/response regulator	Transcriptional regulators; Two-component regulatory systems
PA14_20850	slyA*								ChIP / RNA				putative transcriptional regulator, MarR family	Transcriptional regulators
PA14_20860						ChIP / motif	ChIP / RNA						putative Tfp pilus assembly protein FimV	Protein secretion / Export apparatus; Membrane proteins
PA14_20900								RNA / motif					putative MFS transporter	Membrane proteins; Transport of small molecules
PA14_20940								TU hit					putative acyl carrier protein	Fatty acid and phospholipid metabolism
PA14_20950	fabH2							TU hit					3-oxoacyl-[acyl-carrier-protein] synthase III	Fatty acid and phospholipid metabolism
PA14_20960								TU hit					putativ isomerase	Putative enzymes
PA14_20970	cyp23							RNA / motif					cytochrome P45	Adaptation / Protection; Carbon compound catabolism
PA14_20980								RNA / motif					putative short chain dehydrogenas	Putative enzymes
PA14_21000								RNA / motif					hypothetical protein	Hypothetical, unclassified or unknown
PA14_21010								RNA / motif					putative FAD-dependent monooxygenase	Energy metabolism; Putative enzymes
PA14_21020								ChIP / RNA / motif					putative non-ribosomal peptide synthetase	Biosynthesis of cofactors, prosthetic groups and carriers; Adaptation / Protection
PA14_21030							ChIP / motif	ChIP / RNA					putative ATP-dependent Clp protease proteolytic subunit	Translation, post-translational modification and degradation; Cell wall / LPS / capsule
PA14_21110	plcN		ChIP / RNAression			ChIP / motif							non-hemolytic phospholipase C precursor	Secreted factors (toxins, enzymes, alginate)
PA14_21120						ChIP / motif							hypothetical protein	Hypothetical, unclassified or unknown
PA14_21160			RNA / motif										probable ABC transporter ATP-binding component	Transport of small molecules
PA14_21190							ChIP / RNA						conserved hypothetical protein	Membrane proteins
PA14_21230	hepA								RNA / motif				HepA	Transcription, RNA processing and degradation
PA14_21240						RNA / motif							conserved hypothetical protein	Hypothetical, unclassified or unknown
PA14_21250	alkB					TU hit							putative alkylated DNA repair protein	DNA replication, recombination, modification and repair
PA14_21260									ChIP / RNA				hypothetical protein	Hypothetical, unclassified or unknown
PA14_21280							RNA / motif						putative membrane protein	Membrane proteins
PA14_21310	phaJ1								TU hit				(R)-specific enoyl-CoA hydratase	Fatty acid and phospholipid metabolism; Putative enzymes
PA14_21320									RNA / motif				putative lysophospholipase	Fatty acid and phospholipid metabolism; Putative enzymes
PA14_21340	fadD2								RNA / motif				long-chain-fatty-acid--CoA ligase	Fatty acid and phospholipid metabolism
PA14_21370	fadD1								RNA / motif				long-chain-fatty-acid--CoA ligase	Fatty acid and phospholipid metabolism
PA14_21510							ChIP / RNA / motif						conserved hypothetical protein	Hypothetical, unclassified or unknown
PA14_21520									RNA / motif				putative hydrolase	Biosynthesis of cofactors, prosthetic groups and carriers
PA14_21540	fabH-2*			RNA / motif				ChIP / RNA					putative 3-oxoacyl-(acyl-carrier-protein) synthase III	Fatty acid and phospholipid metabolism
PA14_21550				RNA / motif				RNA / motif					putative sigma-7 factor, ECF subfamily	Transcriptional regulators
PA14_21560				TU hit				TU hit					hypothetical protein	Hypothetical, unclassified or unknown
PA14_21570								RNA / motif					conserved hypothetical protein	Hypothetical, unclassified or unknown
PA14_21580								TU hit					conserved hypothetical protein	Hypothetical, unclassified or unknown
PA14_21590								TU hit					conserved hypothetical protein	Hypothetical, unclassified or unknown
PA14_21600								TU hit					putative membrane protein	Membrane proteins
PA14_21620	oprP				ChIP / motif								phosphate-specific outer membrane porin OprP precursor	Transport of small molecules
PA14_21650									RNA / motif				hypothetical protein	Hypothetical, unclassified or unknown
PA14_21660									TU hit				conserved hypothetical protein	Membrane proteins
PA14_21670		RNA / motif				RNA / motif							conserved hypothetical protein	Hypothetical, unclassified or unknown
PA14_21680		RNA / motif				RNA / motif							conserved hypothetical protein	Hypothetical, unclassified or unknown
PA14_21710		RNA / motif											putative acetyltransferase	Translation, post-translational modification and degradation
PA14_21730	fecA*											RNA / motif	putative TonB-dependent receptor	Membrane proteins; Transport of small molecules
PA14_21750								ChIP / RNA / motif					putative acetyltransferase	Fatty acid and phospholipid metabolism; Membrane proteins
PA14_21760	capB								ChIP / RNA				cold acclimation protein B	Transcriptional regulators; Adaptation / Protection
PA14_21790	rdgC								ChIP / RNA / motif				putative recombination associated protein RdgC	DNA replication, recombination, modification and repair
PA14_21820	fkpA*	RNA / motif											putative peptidyl-prolyl cis-trans isomerase, FkbP-type	Translation, post-translational modification and degradation; Chaperones / Heat shock proteins
PA14_21830					ChIP / RNA								conserved hypothetical protein	Hypothetical, unclassified or unknown
PA14_21840							ChIP / motif						putative periplasmic binding protein	Membrane proteins
PA14_21890	qor*	ChIP / motif											putative quinone oxidoreductase	Energy metabolism; Putative enzymes
PA14_21900						TU hit	TU hit						putative HAD-superfamily hydrolase	Putative enzymes
PA14_21910						TU hit	TU hit						putative ATP-binding component of ABC transporter	Transport of small molecules
PA14_21920						TU hit	TU hit						putative permease of ABC transporter	Membrane proteins; Transport of small molecules
PA14_21930						TU hit	TU hit						putative permease of ABC transporter	Membrane proteins; Transport of small molecules
PA14_21940						TU hit	TU hit						conserved hypothetical protein	Hypothetical, unclassified or unknown
PA14_21960						ChIP / motif	RNA / motif						putative ABC transporter, periplasmic substrate-binding protein	Transport of small molecules
PA14_21970						ChIP / motif							probable transcriptional regulator	Transcriptional regulators
PA14_22100			RNA / motif										hypothetical protein	Hypothetical, unclassified or unknown
PA14_22210			RNA / motif										hypothetical protein	Hypothetical, unclassified or unknown
PA14_22250					RNA / motif								hypothetical protein	Hypothetical, unclassified or unknown
PA14_22410									RNA / motif				conserved hypothetical protein	Hypothetical, unclassified or unknown
PA14_22460				TU hit	TU hit								putative hydrolase, alpha/beta fold family	Putative enzymes
PA14_22470				RNA / motif	ChIP / motif								putative transcriptional regulator, LysR family	Transcriptional regulators
PA14_22520			RNA / motif		TU hit			RNA / motif					hypothetical protein	Hypothetical, unclassified or unknown
PA14_22530	gst2*				ChIP / RNA								putative glutathione S-transferase	Translation, post-translational modification and degradation
PA14_22540	wrbA*				ChIP / RNA / motif								putative flavodoxin	Energy metabolism
PA14_22550					ChIP / RNA								putative LysR-family transcriptional regulator	Transcriptional regulators
PA14_22690	trkH								RNA / motif				potassium uptake protein TrkH	Membrane proteins; Transport of small molecules
PA14_22760	cpxR	RNA / motif											putative transcriptional regulator in 2-component system	Transcriptional regulators; Two-component regulatory systems
PA14_22770		RNA / motif											conserved hypothetical protein	Hypothetical, unclassified or unknown
PA14_22880						RNA / motif							putative Fe-S protein	Hypothetical, unclassified or unknown
PA14_22980	gltB*								ChIP / motif				putative binding protein component of ABC sugar transporter	Transport of small molecules
PA14_22990	gltF*					RNA / motif			TU hit				putative permease of ABC sugar transporter	Transport of small molecules
PA14_23000	gltG*					RNA / motif			TU hit				putative permease of ABC sugar transporter	Transport of small molecules
PA14_23010	gltK					RNA / motif			TU hit				putative ATP-binding component of ABC transporter	Transport of small molecules
PA14_23030	oprB								TU hit				glucose/carbohydrate outer membrane porin OprB precursor	Transport of small molecules
PA14_23060	hexR								RNA / motif				putative transcriptional regulator, RpiR family	Carbon compound catabolism; Transcriptional regulators
PA14_23110	yciL*						ChIP / RNA						putative pseudouridine synthase	Translation, post-translational modification and degradation
PA14_23130		RNA / motif				ChIP / RNA / motif							putative sensory box/GGDEF domain protein	Two-component regulatory systems
PA14_23260	gyrA								ChIP / RNA				DNA gyrase subunit A	DNA replication, recombination, modification and repair
PA14_23290	hisC2			RNA / motif									histidinol-phosphate aminotransferase	Amino acid biosynthesis and metabolism
PA14_23330	rpsA				ChIP / motif	RNA / motif		ChIP / RNA					3S ribosomal protein S1	Translation, post-translational modification and degradation
PA14_23370	orfK								RNA / motif				putative UDP-N-acetylglucosamine 2-epimerase	Putative enzymes; Cell wall / LPS / capsule
PA14_23420									RNA / motif				putative zinc-binding dehydrogenase	Cell wall / LPS / capsule
PA14_23430									TU hit				putative heparinase	Cell wall / LPS / capsule
PA14_23500	tyrB							ChIP / RNA					putative amino acid aminotransferase	Amino acid biosynthesis and metabolism; Putative enzymes
PA14_23510	uvrB								RNA / motif				excinuclease ABC subunit B	DNA replication, recombination, modification and repair
PA14_23560	gltx								RNA / motif				glutamyl-tRNA synthetase	Translation, post-translational modification and degradation
PA14_23590					ChIP / RNA				ChIP / motif				putative transcriptional regulator	Transcriptional regulators
PA14_23610					TU hit				TU hit				putative hydrolase	Putative enzymes
PA14_23680	ibpA		RNA / motif		ChIP / RNA / motif								putative small heat shock protein	Chaperones / Heat shock proteins
PA14_23750	leuC								RNA / motif				3-isopropylmalate dehydratase large subunit	Amino acid biosynthesis and metabolism
PA14_23760	leuD								TU hit				3-isopropylmalate dehydratase, small subunit	Amino acid biosynthesis and metabolism
PA14_23790	leuB											ChIP / RNAression	3-isopropylmalate dehydrogenase	Amino acid biosynthesis and metabolism
PA14_23880	folC							RNA / motif					folylpolyglutamate synthetase	Biosynthesis of cofactors, prosthetic groups and carriers
PA14_23890								RNA / motif					putative DedD protein	Cell division
PA14_23900	cvpA							RNA / motif					putative colicin V production protein	Membrane proteins; Adaptation / Protection
PA14_23920	purF					RNA / motif							amidophosphoribosyltransferase	Amino acid biosynthesis and metabolism; Nucleotide biosynthesis and metabolism
PA14_23930	metZ					TU hit							o-succinylhomoserine sulfhydrylase	Amino acid biosynthesis and metabolism
PA14_23950						TU hit							putative short-chain dehydrogenase	Putative enzymes
PA14_23970	xcpQ		RNA / motif						TU hit				general secretion pathway protein D	Protein secretion / Export apparatus
PA14_23980	xcpP		ChIP / RNA / motif						ChIP / motif				secretion protein XcpP	Protein secretion / Export apparatus
PA14_23990	xcpR								ChIP / RNA				general secretion pathway protein E	Protein secretion / Export apparatus
PA14_24010	xcpS								TU hit				general secretion pathway protein F	Protein secretion / Export apparatus
PA14_24020	xcpT								TU hit				general secretion pathway protein G	Protein secretion / Export apparatus
PA14_24040	xcpU								TU hit				general secretion pathway outer membrane protein H precursor	Protein secretion / Export apparatus
PA14_24050	xcpV								TU hit				general secretion pathway protein I	Protein secretion / Export apparatus
PA14_24060	xcpW								TU hit				general secretion pathway protein J	Protein secretion / Export apparatus
PA14_24070	xcpX								TU hit				general secretion pathway protein K	Protein secretion / Export apparatus
PA14_24080	xcpY								TU hit				general secretion pathway protein L	Protein secretion / Export apparatus
PA14_24100	xcpZ								TU hit				general secretion pathway protein M	Protein secretion / Export apparatus
PA14_24140		TU hit											putative transcriptional regulator, AraC family	Transcriptional regulators
PA14_24150		RNA / motif											conserved hypothetical protein	Hypothetical, unclassified or unknown
PA14_24290	gbt					ChIP / RNA / motif							glycine betaine transmethylase	Amino acid biosynthesis and metabolism
PA14_24300						TU hit		RNA / motif					conserved hypothetical protein	Hypothetical, unclassified or unknown
PA14_24370		RNA / motif											hypothetical protein	Hypothetical, unclassified or unknown
PA14_24440		RNA / motif											putative lipoprotein	Fatty acid and phospholipid metabolism
PA14_24480	pelA					ChIP / motif			RNA / motif				conserved hypothetical protein	Cell wall / LPS / capsule
PA14_24490	pelB					TU hit			TU hit				conserved hypothetical protein	Cell wall / LPS / capsule
PA14_24500	pelC					TU hit			TU hit				putative lipoprotein	Cell wall / LPS / capsule
PA14_24510	pelD					TU hit			TU hit				hypothetical protein	Cell wall / LPS / capsule
PA14_24530	pelE					TU hit			TU hit				hypothetical protein	Cell wall / LPS / capsule
PA14_24550	pelF					TU hit			TU hit				putative glycosyltransferase	Cell wall / LPS / capsule
PA14_24560	pelG					TU hit			TU hit				PelG	Cell wall / LPS / capsule
PA14_24570									RNA / motif				hypothetical protein	Hypothetical, unclassified or unknown
PA14_24620									RNA / motif				hypothetical protein	Hypothetical, unclassified or unknown
PA14_24650	rmf								ChIP / motif				rpfam4957, RMF, Ribosome modulation factor.	Translation, post-translational modification and degradation
PA14_24740		TU hit											conserved hypothetical protein	Hypothetical, unclassified or unknown
PA14_24760	yqjE*	TU hit											putative membrane protein	Membrane proteins
PA14_24770		RNA / motif											conserved hypothetical protein	Hypothetical, unclassified or unknown
PA14_24780		RNA / motif				ChIP / RNA / motif							putative ammonium transporter	Membrane proteins; Transport of small molecules
PA14_24810									TU hit				putative hydrolase	Putative enzymes
PA14_24820									TU hit				putative oxidase	Putative enzymes
PA14_24830									RNA / motif				putative glutathione S-transferase	Transport of small molecules; Putative enzymes
PA14_24860	snr1						ChIP / RNA / motif	RNA / motif					cytochrome c Snr1	Energy metabolism
PA14_24880		ChIP / RNA / motif											putative lipoprotein	Fatty acid and phospholipid metabolism
PA14_24940			RNA / motif										putative oxidase	Energy metabolism
PA14_24950	glpD2*		RNA / motif										putative glycerol-3-phosphate dehydrogenase	Carbon compound catabolism; Energy metabolism
PA14_24960			RNA / motif										putative glycerol kinase	Carbon compound catabolism; Energy metabolism; Putative enzymes
PA14_24970	yegS*					RNA / motif							putative diacylglycerol kinase	Fatty acid and phospholipid metabolism
PA14_25040						RNA / motif							putative universal stress protein	Adaptation / Protection
PA14_25060									ChIP / RNA				hypothetical protein	Hypothetical, unclassified or unknown
PA14_25080	fadB								ChIP / RNA				fatty-acid oxidation complex alpha-subunit	Amino acid biosynthesis and metabolism; Fatty acid and phospholipid metabolism
PA14_25090	fadA								TU hit				fatty-acid oxidation complex beta-subunit	Amino acid biosynthesis and metabolism; Fatty acid and phospholipid metabolism
PA14_25100		ChIP / motif						RNA / motif					conserved hypothetical protein	Hypothetical, unclassified or unknown
PA14_25180	psrA					ChIP / motif							transcriptional regulator PsrA	Transcriptional regulators
PA14_25195	nagZ	RNA / motif											beta-N-acetyl-D-glucosaminidase	Putative enzymes; Antibiotic resistance and susceptibility; Amino acid biosynthesis and metabolism
PA14_25210		TU hit											putative purine nucleoside phosphorylase	Nucleotide biosynthesis and metabolism
PA14_25220									TU hit				conserved hypothetical protein	Hypothetical, unclassified or unknown
PA14_25230	mfd								ChIP / RNA				transcription-repair coupling factor	DNA replication, recombination, modification and repair
PA14_25250	gapA*	RNA / motif											putative glyceraldehyde 3-phosphate dehydrogenase	Carbon compound catabolism; Putative enzymes
PA14_25270	aroP1							RNA / motif					aromatic amino acid transport protein AroP1	Transport of small molecules
PA14_25280	nqrA					ChIP / motif							Na+-translocating NADH:ubiquinone oxidoreductase subunit Nrq1	Energy metabolism
PA14_25305	nqrB					ChIP / motif							Na+-translocating NADH:ubiquinone oxidoreductase subunit Nrq2	Energy metabolism
PA14_25320	nqrC					TU hit							Na+-translocating NADH:ubiquinone oxidoreductase subunit Nrq3	Energy metabolism
PA14_25330	nqrD					TU hit							Na+-translocating NADH:uniquinone oxidoreductase subunit Nqr4	Energy metabolism
PA14_25340	nqrE					TU hit							Na+-translocating NADH:quinone oxidoreductase subunit Nqr5	Energy metabolism
PA14_25350	nqrF					TU hit							Na+-translocating NADH:quinone oxidoreductase, subunit 6	Energy metabolism
PA14_25360	apbE*					TU hit							putative thiamine biosynthesis lipoprotein	Fatty acid and phospholipid metabolism
PA14_25370						TU hit							conserved hypothetical protein	Hypothetical, unclassified or unknown
PA14_25430	lolC*	RNA / motif											putative lipoprotein releasing system, permease protein	Transport of small molecules; Membrane proteins
PA14_25440	lolD*	TU hit											putative lipoprotein releasing system, ATP-binding protein	Transport of small molecules
PA14_25450	lolE*	RNA / motif											putative lipoprotein releasing system, permease protein	Membrane proteins
PA14_25560	rne								ChIP / RNA				ribonuclease E	Transcription, RNA processing and degradation
PA14_25580	rluC								ChIP / RNA / motif				ribosomal large subunit pseudouridine synthase C	Transcription, RNA processing and degradation
PA14_25590									TU hit				putative hydrolase	Putative enzymes
PA14_25600	sppA*								TU hit				putative peptidase	Translation, post-translational modification and degradation
PA14_25610	maf-1*								RNA / motif				putative maf protein	Cell division
PA14_25620						RNA / motif							conserved hypothetical protein	Hypothetical, unclassified or unknown
PA14_25630	rpmF					RNA / motif							5S ribosomal protein L32	Translation, post-translational modification and degradation
PA14_25640	plsX					TU hit							fatty acid/phospholipid synthesis protein	Fatty acid and phospholipid metabolism
PA14_25650	fabD					TU hit		ChIP / RNA / motif					malonyl-CoA-[acyl-carrier-protein] transacylase	Fatty acid and phospholipid metabolism
PA14_25660	fabG					RNA / motif							3-oxoacyl-[acyl-carrier-protein] reductase	Fatty acid and phospholipid metabolism
PA14_25670	acpP				ChIP / motif								acyl carrier protein	Fatty acid and phospholipid metabolism
PA14_25770	pilZ								RNA / motif				type 4 fimbrial biogenesis protein PilZ	Motility / Attachment
PA14_25810						RNA / motif							putative oxidase	Putative enzymes
PA14_25820						RNA / motif							putative lipoprotein	Fatty acid and phospholipid metabolism
PA14_25830						RNA / motif							conserved hypothetical protein	Hypothetical, unclassified or unknown
PA14_25840									ChIP / RNA / motif				putative electron transfer flavoprotein-ubiquinone oxidoreductase	Energy metabolism
PA14_25860	etfB								ChIP / RNA				electron transfer flavoprotein beta-subunit	Energy metabolism
PA14_25880	etfA								TU hit				electron transfer flavoprotein alpha-subunit	Energy metabolism
PA14_25900								ChIP / RNA					putative short-chain alcohol dehydrogenase	Putative enzymes; Protein secretion / Export apparatus; Motility / Attachment
PA14_26010	phaA*								RNA / motif				acyl-CoA thiolase	Fatty acid and phospholipid metabolism; Putative enzymes
PA14_26020							ChIP / RNA						putative aminopeptidase	Secreted factors (toxins, enzymes, alginate)
PA14_26080			RNA / motif										hypothetical protein	Hypothetical, unclassified or unknown
PA14_26110							RNA / motif						putative MFS transporter	Membrane proteins; Transport of small molecules
PA14_26160									RNA / motif				putative threonine efflux protein	Transport of small molecules; Membrane proteins
PA14_26330			RNA / motif										putative transcriptional regulator, AraC family	Transcriptional regulators
PA14_26340			TU hit										putative membrane protein	Membrane proteins
PA14_26400				RNA / motif									putative ATP-binding component of ABC transporter	Transport of small molecules
PA14_26460	cobK								TU hit				ppfam2571, CbiJ, Precorrin-6x reductase	Biosynthesis of cofactors, prosthetic groups and carriers
PA14_26470	cbiD								TU hit				cobalamin biosynthetic protein CbiD	Biosynthesis of cofactors, prosthetic groups and carriers
PA14_26480	cobL								RNA / motif				precorrin-6y-dependent methyltransferase CobL	Biosynthesis of cofactors, prosthetic groups and carriers
PA14_26600		RNA / motif				RNA / motif							putative sigma-7 factor, ECF subfamily	Transcriptional regulators
PA14_26610		TU hit				TU hit							hypothetical protein	Hypothetical, unclassified or unknown
PA14_26620									RNA / motif				conserved hypothetical protein	Hypothetical, unclassified or unknown
PA14_26720	mccB*				RNA / motif								putative biotin-dependent carboxylase	Fatty acid and phospholipid metabolism; Putative enzymes
PA14_26770		ChIP / RNA / motif											putative protease	Putative enzymes; Membrane proteins
PA14_26780		ChIP / motif											hypothetical protein	Hypothetical, unclassified or unknown
PA14_26810		ChIP / motif						RNA / motif					putative two-component sensor histidine kinase	Two-component regulatory systems
PA14_26830		TU hit						TU hit					putative two-component response regulator	Transcriptional regulators; Two-component regulatory systems
PA14_26850			RNA / motif										putative membrane protein	Membrane proteins
PA14_26880									RNA / motif				putative transcriptional regulator, LysR family	Transcriptional regulators
PA14_26890	pyrF								TU hit				orotidine-5'-phosphate decarboxylase	Nucleotide biosynthesis and metabolism
PA14_26960									RNA / motif				putative acyl-CoA thioesterase	Fatty acid and phospholipid metabolism
PA14_26970			ChIP / RNA / motif										putative two-component response regulator	Two-component regulatory systems; Nucleotide biosynthesis and metabolism
PA14_26980			ChIP / RNA / motif										conserved hypothetical protein	Hypothetical, unclassified or unknown
PA14_26990			RNA / motif										conserved hypothetical protein	Membrane proteins
PA14_27000			ChIP / RNA / motif										putative methyl-accepting chemotaxis protein	Adaptation / Protection; Chemotaxis
PA14_27100	lipA					ChIP / motif							lactonizing lipase precursor	Carbon compound catabolism; Secreted factors (toxins, enzymes, alginate)
PA14_27120									RNA / motif				conserved hypothetical protein	Hypothetical, unclassified or unknown
PA14_27160	tesA		RNA / motif										acyl-CoA thioesterase I precursor	Fatty acid and phospholipid metabolism
PA14_27170			TU hit										conserved hypothetical protein	Hypothetical, unclassified or unknown
PA14_27210	efp						ChIP / motif						translation elongation factor P	Translation, post-translational modification and degradation
PA14_27230					RNA / motif	ChIP / motif							putative transcriptional regulator, MarR family	Transcriptional regulators
PA14_27350									RNA / motif				conserved hypothetical protein	Hypothetical, unclassified or unknown
PA14_27360							ChIP / RNA / motif						putative enoyl-CoA hydratase	Fatty acid and phospholipid metabolism; Putative enzymes
PA14_27490					TU hit								hypothetical protein	Hypothetical, unclassified or unknown
PA14_27500	yfbQ*				ChIP / motif								putative aminotransferase	Transport of small molecules; Putative enzymes
PA14_27590									ChIP / RNA / motif				conserved hypothetical protein	Hypothetical, unclassified or unknown
PA14_27675			RNA / motif									TU hit	hypothetical protein	Hypothetical, unclassified or unknown
PA14_27680												ChIP / RNAression	conserved hypothetical protein	Hypothetical, unclassified or unknown
PA14_27690	fecI*											ChIP / RNAression	putative RNA polymerase sigma factor	Transcription, RNA processing and degradation
PA14_27730	fadE	ChIP / motif			RNA / motif								putative acyl-CoA dehydrogenase	Fatty acid and phospholipid metabolism; Putative enzymes
PA14_27910							ChIP / motif						putative thioesterase	Fatty acid and phospholipid metabolism
PA14_27930									ChIP / RNA / motif				conserved hypothetical protein	Hypothetical, unclassified or unknown
PA14_27940		ChIP / motif							ChIP / RNA				putative two-component response regulator	Transcriptional regulators; Two-component regulatory systems
PA14_27950		TU hit							TU hit				putative anti-anti-sigma factor	Two-component regulatory systems
PA14_27990									RNA / motif				putative sialidase	Putative enzymes; Cell wall / LPS / capsule; Motility / Attachment
PA14_28000						ChIP / motif							hypothetical protein	Hypothetical, unclassified or unknown
PA14_28030							ChIP / motif						hypothetical protein	Hypothetical, unclassified or unknown
PA14_28050			ChIP / RNA / motif										putative methyl-accepting chemotaxis protein	Adaptation / Protection; Chemotaxis
PA14_28140							ChIP / RNA						hypothetical protein	Hypothetical, unclassified or unknown
PA14_28170	yfdC*							RNA / motif					putative transporter, formate/nitrite transporter family	Transport of small molecules; Membrane proteins
PA14_28180	ordL*								ChIP / RNA / motif				putative oxidoreductase	Energy metabolism; Carbon compound catabolism
PA14_28200									ChIP / RNA / motif				conserved hypothetical protein	Membrane proteins
PA14_28210									TU hit				hypothetical protein	Membrane proteins
PA14_28230									RNA / motif				hypothetical protein	Hypothetical, unclassified or unknown
PA14_28250						ChIP / motif							putative secreted acid phosphatase	Secreted factors (toxins, enzymes, alginate)
PA14_28280						ChIP / motif							putative phenazine biosynthesis protein, PhzF family	Central intermediary metabolism
PA14_28290						TU hit							putative pyrophosphatase	DNA replication, recombination, modification and repair
PA14_28340									RNA / motif				putative peroxidase	Putative enzymes
PA14_28350					RNA / motif								conserved hypothetical protein	Hypothetical, unclassified or unknown
PA14_28370									RNA / motif				hypothetical protein	Membrane proteins
PA14_28410									RNA / motif				hypothetical protein	Hypothetical, unclassified or unknown
PA14_28490		RNA / motif				RNA / motif							putative membrane protein	Membrane proteins
PA14_28520		RNA / motif				RNA / motif		RNA / motif					hypothetical protein	Hypothetical, unclassified or unknown
PA14_28530		ChIP / RNA / motif											putative membrane protein	Membrane proteins
PA14_28540									RNA / motif				conserved hypothetical protein	Hypothetical, unclassified or unknown
PA14_28580									RNA / motif				conserved hypothetical protein	Hypothetical, unclassified or unknown
PA14_28590	mapB*								TU hit				putative methionine aminopeptidase	Translation, post-translational modification and degradation
PA14_28600						ChIP / RNA / motif							conserved hypothetical protein	Hypothetical, unclassified or unknown
PA14_28610		ChIP / RNA											hypothetical protein	Hypothetical, unclassified or unknown
PA14_28620							ChIP / motif						conserved hypothetical protein	Membrane proteins
PA14_28660	infC								RNA / motif				translation initiation factor IF-3	Translation, post-translational modification and degradation
PA14_28670	rpmI					ChIP / motif			TU hit				5S ribosomal protein L35	Translation, post-translational modification and degradation
PA14_28680	rplT								TU hit				5S ribosomal protein L2	Translation, post-translational modification and degradation
PA14_28690	pheS					ChIP / motif							phenylalanyl-tRNA synthetase, alpha-subunit	Translation, post-translational modification and degradation
PA14_28710	pheT					TU hit							phenylalanyl-tRNA synthetase, beta subunit	Translation, post-translational modification and degradation
PA14_28720	ihfA								ChIP / RNA / motif				integration host factor, alpha subunit	Translation, post-translational modification and degradation; Transcription, RNA processing and degradation; DNA replication, recombination, modification and repair
PA14_28730									ChIP / motif				putative transcriptional regulator	Transcriptional regulators
PA14_28750									ChIP / RNA				hypothetical protein	Hypothetical, unclassified or unknown
PA14_28780									RNA / motif				hypothetical protein	Hypothetical, unclassified or unknown
PA14_28810									RNA / motif				putative DNA helicase	DNA replication, recombination, modification and repair
PA14_28820									RNA / motif				conserved hypothetical protein	Hypothetical, unclassified or unknown
PA14_28830								ChIP / RNA / motif					conserved hypothetical protein	Hypothetical, unclassified or unknown
PA14_28840								TU hit					putative helicase	DNA replication, recombination, modification and repair
PA14_28850									RNA / motif				hypothetical protein	Hypothetical, unclassified or unknown
PA14_28870									TU hit				hypothetical protein	Hypothetical, unclassified or unknown
PA14_28940									RNA / motif				hypothetical protein	Hypothetical, unclassified or unknown
PA14_29070									RNA / motif				putative membrane protein	Membrane proteins
PA14_29120						RNA / motif							conserved hypothetical protein	Hypothetical, unclassified or unknown
PA14_29150		RNA / motif											conserved hypothetical protein	Hypothetical, unclassified or unknown
PA14_29160		TU hit											conserved hypothetical protein	Hypothetical, unclassified or unknown
PA14_29180		RNA / motif				ChIP / RNA / motif							putative transcriptional regulator, AraC family	Transcriptional regulators
PA14_29210	tetV*				TU hit								putative MFS transporter	Membrane proteins; Transport of small molecules
PA14_29220	opdB*				TU hit		RNA / motif						putative porin	Membrane proteins; Transport of small molecules
PA14_29230					ChIP / RNA								putative hydrolase	Putative enzymes
PA14_29240					ChIP / RNA								putative hydrolase	Putative enzymes
PA14_29250			RNA / motif		TU hit								conserved hypothetical protein	Membrane proteins
PA14_29300								ChIP / RNA					putative transcriptional regulator	Transcriptional regulators
PA14_29330						ChIP / RNA	RNA / motif						hypothetical protein	Hypothetical, unclassified or unknown
PA14_29480	wzm*								RNA / motif				putative permease of ABC-2 transporter	Membrane proteins; Transport of small molecules
PA14_29490	hplR*						ChIP / motif		TU hit				putative type II secretion protein	Protein secretion / Export apparatus
PA14_29500	hplS*								TU hit				putative type II secretion system protein	Protein secretion / Export apparatus
PA14_29510	hplT*								TU hit				putative type II secretion system protein	Protein secretion / Export apparatus
PA14_29520	hplU*				ChIP / motif				TU hit				type II secretion system protein	Protein secretion / Export apparatus
PA14_29530	hplV*		RNA / motif						TU hit				type II secretion system protein	Protein secretion / Export apparatus
PA14_29540	hplW*		RNA / motif						TU hit				putative type II secretion system protein	Protein secretion / Export apparatus
PA14_29550									TU hit				conserved hypothetical protein	Hypothetical, unclassified or unknown
PA14_29560			RNA / motif										hypothetical protein	Hypothetical, unclassified or unknown
PA14_29570			TU hit										hypothetical protein	Hypothetical, unclassified or unknown
PA14_29620	norR*								RNA / motif				putative transcriptional regulator	Transcriptional regulators; Adaptation / Protection
PA14_29640	fhp				ChIP / RNA / motif	ChIP / RNA / motif							flavohemoprotein	Energy metabolism
PA14_29650					TU hit	RNA / motif							hypothetical protein	Membrane proteins; Cell wall / LPS / capsule
PA14_29660					TU hit	TU hit							putative membraine protein	Membrane proteins
PA14_29720								RNA / motif					putative lipoprotein	Fatty acid and phospholipid metabolism
PA14_29760			ChIP / RNA / motif			ChIP / RNA / motif							putative chemotaxis transducer	Adaptation / Protection; Chemotaxis
PA14_29770						ChIP / RNA							putative permease	Membrane proteins; Transport of small molecules
PA14_29800			ChIP / RNA / motif										putative chemotaxis transducer	Adaptation / Protection; Chemotaxis
PA14_29850	nuoN				TU hit								NADH dehydrogenase I chain N	Energy metabolism
PA14_29860	nuoM				TU hit								NADH dehydrogenase I chain M	Energy metabolism
PA14_29880	nuoL				TU hit								NADH dehydrogenase I chain L	Energy metabolism
PA14_29890	nuoK				TU hit								NADH dehydrogenase I chain K	Energy metabolism
PA14_29900	nuoJ				TU hit								NADH dehydrogenase I chain J	Energy metabolism
PA14_29920	nuoI				TU hit								NADH Dehydrogenase I chain I	Energy metabolism
PA14_29930	nuoH				TU hit								NADH dehydrogenase I chain H	Energy metabolism
PA14_29940	nuoG				TU hit								NADH dehydrogenase I chain G	Energy metabolism
PA14_29970	nuoF				TU hit								NADH dehydrogenase I chain F	Energy metabolism
PA14_29980	nuoE				TU hit								NADH dehydrogenase I chain E	Energy metabolism
PA14_29990	nuoD				TU hit								NADH dehydrogenase I chain C,D	Energy metabolism
PA14_30010	nuoB				TU hit								NADH dehydrogenase I chain B	Energy metabolism
PA14_30020	nuoA				ChIP / motif								NADH dehydrogenase I chain A	Energy metabolism
PA14_30180	idh								ChIP / RNA				monomeric isocitrate dehydrogenase	Energy metabolism
PA14_30190	icd								ChIP / RNA / motif				isocitrate dehydrogenase	Carbon compound catabolism; Amino acid biosynthesis and metabolism; Energy metabolism
PA14_30200	cspD								ChIP / RNA				cold-shock protein CspD	Transcriptional regulators; Adaptation / Protection
PA14_30210	clpS								ChIP / RNA				ATP-dependent Clp protease adaptor protein clpS	Translation, post-translational modification and degradation
PA14_30230	clpA								ChIP / RNA / motif				ATP-dependent clp protease, ATP-binding subunit ClpA	Translation, post-translational modification and degradation
PA14_30240	infA								ChIP / RNA / motif				translation initiation factor IF-1	Translation, post-translational modification and degradation
PA14_30410	yccA*					ChIP / motif							putative 24K membrane protein	Membrane proteins
PA14_30430									TU hit				thiosulfate sulfurtransferase	Transport of small molecules; Putative enzymes
PA14_30440									ChIP / RNA				putative enzyme	Putative enzymes
PA14_30450									ChIP / RNA				putative transcriptional regulator, LysR family	Transcriptional regulators
PA14_30460					RNA / motif								putative flavin-dependent oxidoreductase	Energy metabolism
PA14_30470			RNA / motif		TU hit								putative periplasmic aliphatic sulfonate-binding protein	Transport of small molecules
PA14_30490			RNA / motif		TU hit								putative lavin-dependent oxidoreductase	Energy metabolism
PA14_30500					TU hit								putative acyl-CoA dehydrogenase	Putative enzymes
PA14_30550	ssuA*		RNA / motif		ChIP / RNA								putative periplasmic aliphatic sulfonate-binding protein	Transport of small molecules
PA14_30590									RNA / motif				putative outer membrane receptor protein	Transport of small molecules
PA14_30600									TU hit				putative permease	Transport of small molecules; Membrane proteins
PA14_30690									ChIP / RNA / motif				hypothetical protein	Hypothetical, unclassified or unknown
PA14_30700		ChIP / motif			ChIP / motif				ChIP / RNA				putative sensor/response regulator hybrid	Transcriptional regulators; Two-component regulatory systems
PA14_30730									RNA / motif				hypothetical protein	Hypothetical, unclassified or unknown
PA14_30790									RNA / motif				putative permease	Transport of small molecules; Membrane proteins
PA14_30800						RNA / motif							putative nitroreductase	Energy metabolism
PA14_30820							ChIP / RNA / motif						putative methyl-accepting chemotaxis transducer	Adaptation / Protection; Chemotaxis
PA14_30830							ChIP / RNA / motif						putative two-component response regulator	Transcriptional regulators; Two-component regulatory systems
PA14_30840			RNA / motif				ChIP / RNA						putative signal transduction histidine kinase	Two-component regulatory systems
PA14_30850	trbI*			RNA / motif		TU hit							TrbI-like protein	Related to phage, transposon or plasmid
PA14_30860	trbG*					TU hit		RNA / motif					TrbG-like protein	Related to phage, transposon or plasmid
PA14_30870	trbF*		RNA / motif			TU hit							TrbF-like protein	Related to phage, transposon or plasmid
PA14_30880	trbL*					ChIP / motif							TrbG-like protein	Related to phage, transposon or plasmid
PA14_30890						ChIP / motif			RNA / motif				hypothetical protein	Hypothetical, unclassified or unknown
PA14_30900	trbJ*		TU hit										TrbJ-like protein	Related to phage, transposon or plasmid
PA14_30910	trbE*		RNA / motif										TrbE-like protein	Related to phage, transposon or plasmid
PA14_30970	bphR*							ChIP / RNA / motif					putative transcriptional regulator	Transcriptional regulators
PA14_30980								ChIP / RNA / motif					hypothetical	Hypothetical, unclassified or unknown
PA14_30990			RNA / motif					ChIP / RNA / motif					hypothetical	Hypothetical, unclassified or unknown
PA14_31030								ChIP / RNA / motif					putative cation efflux system protein	Protein secretion / Export apparatus
PA14_31050									TU hit				hypothetical protein	Hypothetical, unclassified or unknown
PA14_31060									TU hit				hypothetical protein	Hypothetical, unclassified or unknown
PA14_31070			RNA / motif						TU hit				conserved hypothetical protein	Hypothetical, unclassified or unknown
PA14_31080			RNA / motif						TU hit				putative conjugal transfer protein	Related to phage, transposon or plasmid
PA14_31090									TU hit				conserved hypothetical protein	Hypothetical, unclassified or unknown
PA14_31100									RNA / motif				putative plasmid partitioning protein	Related to phage, transposon or plasmid
PA14_31110									TU hit				putative replication initiator and transcriptional repressor protein	DNA replication, recombination, modification and repair
PA14_31130									RNA / motif				conserved hypothetical protein	Hypothetical, unclassified or unknown
PA14_31150								ChIP / RNA / motif					hypothetical protein	Hypothetical, unclassified or unknown
PA14_31220				TU hit					TU hit				hypothetical protein	Hypothetical, unclassified or unknown
PA14_31230				ChIP / motif					RNA / motif				hypothetical protein	Hypothetical, unclassified or unknown
PA14_31250									RNA / motif				hypothetical protein	Hypothetical, unclassified or unknown
PA14_31290	pa1L								RNA / motif				PA-I galactophilic lectin	Adaptation / Protection; Motility / Attachment; Cell wall / LPS / capsule
PA14_31300					ChIP / RNA								hypothetical protein	Hypothetical, unclassified or unknown
PA14_31330			ChIP / RNA / motif	ChIP / motif									putative EAL domain	Putative enzymes
PA14_31340				ChIP / motif									hypothetical protein	Hypothetical, unclassified or unknown
PA14_31350								ChIP / RNA / motif					conserved hypothetical protein	Hypothetical, unclassified or unknown
PA14_31360								ChIP / RNA / motif					hypothetical protein	Hypothetical, unclassified or unknown
PA14_31370	tam*							TU hit					putative trans-aconitate methyltransferase	Putative enzymes
PA14_31380	sfpA*						ChIP / motif						putative sulfate transporter	Membrane proteins; Transport of small molecules
PA14_31400	ctpH*		ChIP / RNA / motif			ChIP / RNA / motif							putative methyl-accepting chemotaxis transducer	Adaptation / Protection; Chemotaxis
PA14_31420						ChIP / motif		ChIP / RNA					hypothetical protein	Hypothetical, unclassified or unknown
PA14_31430		ChIP / RNA / motif										RNA / motif	hypothetical protein	Hypothetical, unclassified or unknown
PA14_31440		ChIP / motif											hypothetical protein	Hypothetical, unclassified or unknown
PA14_31470									RNA / motif				putative acyl-CoA synthetases (AMP-forming)	Fatty acid and phospholipid metabolism
PA14_31480									TU hit				putative transcriptional regulator, AraC family	Transcriptional regulators
PA14_31560									RNA / motif				putative transcriptional regulator, LysR family	Transcriptional regulators
PA14_31640		RNA / motif											putative ring-cleaving dioxygenase	Putative enzymes
PA14_31700	pgsA*							ChIP / RNA / motif					CDP-alcohol phosphatidyltransferase	Fatty acid and phospholipid metabolism; Putative enzymes
PA14_31770			RNA / motif										putative oxidoreductase	Energy metabolism; Putative enzymes
PA14_31780									RNA / motif				putative transcriptional regulator, LysR family	Transcriptional regulators
PA14_31820	hisC*			RNA / motif									putative aminotransferase	Amino acid biosynthesis and metabolism
PA14_31870		ChIP / RNA											putative RND efflux membrane fusion protein precursor	Transport of small molecules; Antibiotic resistance and susceptibility
PA14_31890		TU hit											putative RND efflux transporter	Membrane proteins; Transport of small molecules; Antibiotic resistance and susceptibility
PA14_31900		TU hit											putative efflux transporter	Membrane proteins; Transport of small molecules; Antibiotic resistance and susceptibility
PA14_31920	opmB*	TU hit											putative outer membrane protein	Protein secretion / Export apparatus
PA14_31930		TU hit				RNA / motif							hypothetical protein	Hypothetical, unclassified or unknown
PA14_31970	czcC		RNA / motif										cobalt/zinc/cadmium efflux RND transporter, outer membrane protein, CzcC family	Membrane proteins; Transport of small molecules
PA14_31990	czcB		TU hit										cobalt/zinc/cadmium efflux RND transporter, membrane fusion protein, CzcB famil	Membrane proteins; Transport of small molecules
PA14_32140	antC								TU hit				anthranilate dioxygenase reductase	Energy metabolism; Carbon compound catabolism
PA14_32150	antB								TU hit				anthranilate dioxygenase small subunit	Biosynthesis of cofactors, prosthetic groups and carriers; Carbon compound catabolism
PA14_32160	antA								RNA / motif				anthranilate dioxygenase large subunit	Carbon compound catabolism
PA14_32190						RNA / motif							putative transcriptional regulator	Transcriptional regulators
PA14_32220	catB					RNA / motif							muconate cycloisomerase I	Carbon compound catabolism
PA14_32230	catC					RNA / motif							muconolactone delta-isomerase	Carbon compound catabolism
PA14_32240	catA					TU hit							catechol 1,2-dioxygenase	Carbon compound catabolism
PA14_32310							ChIP / motif		RNA / motif				hypothetical protein	Membrane proteins
PA14_32360									RNA / motif				putative lysR-family transcriptional regulator	Transcriptional regulators
PA14_32370									TU hit				putative DNA damage-inducible gene	DNA replication, recombination, modification and repair
PA14_32380	oprN		TU hit										multidrug efflux outer membrane protein OprN precursor	Membrane proteins; Antibiotic resistance and susceptibility; Transport of small molecules
PA14_32390	mexF		RNA / motif			RNA / motif							RND multidrug efflux transporter MexF	Transport of small molecules; Membrane proteins; Antibiotic resistance and susceptibility
PA14_32400	mexE		RNA / motif										RND multidrug efflux membrane fusion protein MexE precursor	Transport of small molecules; Antibiotic resistance and susceptibility
PA14_32410	mexT								ChIP / RNA				transcriptional regulator MexT	Transcriptional regulators
PA14_32420									ChIP / RNA				putative Zn-dependent oxidoreductase	Energy metabolism; Putative enzymes; Transcriptional regulators
PA14_32480		ChIP / RNA						TU hit					hypothetical protein	Hypothetical, unclassified or unknown
PA14_32490		ChIP / RNA / motif						RNA / motif					hypothetical protein	Hypothetical, unclassified or unknown
PA14_32500		ChIP / motif											putative TetR-family transcriptional regulator	Transcriptional regulators
PA14_32590	dipZ2*								RNA / motif				probable thiol:disulfide interchange protein	Membrane proteins; Putative enzymes; Chaperones / Heat shock proteins
PA14_32600									TU hit				probable thiol:disulfide interchange protein	Membrane proteins; Putative enzymes; Chaperones / Heat shock proteins
PA14_32610	dsbG								TU hit				thiol:disulfide interchange protein DsbG	Translation, post-translational modification and degradation; Chaperones / Heat shock proteins
PA14_32630							ChIP / RNA / motif						probable cytochrome P45	Adaptation / Protection; Putative enzymes
PA14_32740	optS*							RNA / motif					probable TonB-dependent receptor	Transport of small molecules
PA14_32780									ChIP / RNA / motif				hypothetical protein	Hypothetical, unclassified or unknown
PA14_32790								RNA / motif	TU hit				hypothetical protein	Hypothetical, unclassified or unknown
PA14_32820									ChIP / RNA / motif				hypothetical protein	Hypothetical, unclassified or unknown
PA14_32850									RNA / motif				hypothetical protein	Hypothetical, unclassified or unknown
PA14_32860									TU hit				hypothetical protein	Hypothetical, unclassified or unknown
PA14_32880									TU hit				hypothetical protein	Hypothetical, unclassified or unknown
PA14_32890									RNA / motif				hypothetical protein	Hypothetical, unclassified or unknown
PA14_32905				RNA / motif									hypothetical protein	Hypothetical, unclassified or unknown
PA14_32970									RNA / motif				probable transcriptional regulator	Transcriptional regulators
PA14_32985	gcvH2					ChIP / RNA / motif							glycine cleavage system protein H2	Amino acid biosynthesis and metabolism
PA14_33000	gcvP2					ChIP / RNA							glycine cleavage system protein P2	Central intermediary metabolism; Amino acid biosynthesis and metabolism
PA14_33010	glyA2					RNA / motif							serine hydroxymethyltransferase	Amino acid biosynthesis and metabolism
PA14_33030	sdaA	RNA / motif				TU hit							L-serine dehydratase	Amino acid biosynthesis and metabolism
PA14_33040	gcvT2	RNA / motif											glycine cleavage system protein T2	Central intermediary metabolism; Amino acid biosynthesis and metabolism
PA14_33150		RNA / motif											hypothetical protein	Hypothetical, unclassified or unknown
PA14_33160		RNA / motif											hypothetical protein	Hypothetical, unclassified or unknown
PA14_33230									RNA / motif				hypothetical protein	Hypothetical, unclassified or unknown
PA14_33250				RNA / motif									hypothetical protein	Hypothetical, unclassified or unknown
PA14_33260	pvdS			ChIP / RNA								RNA / motif	sigma factor PvdS	Transcriptional regulators
PA14_33270	pvdG			ChIP / RNA / motif									PvdG	Adaptation / Protection
PA14_33280	pvdL			TU hit				RNA / motif					PvdL	Adaptation / Protection
PA14_33290									RNA / motif				hypothetical	Hypothetical, unclassified or unknown
PA14_33360									RNA / motif				hypothetical protein	Hypothetical, unclassified or unknown
PA14_33440		RNA / motif											putative transcriptional regulator, LysR family	Transcriptional regulators
PA14_33450	treA	RNA / motif			RNA / motif	RNA / motif							periplasmic trehalase precursor	Carbon compound catabolism
PA14_33460		RNA / motif				RNA / motif							putative membrane protein	Membrane proteins
PA14_33480	sndH	TU hit				RNA / motif							L-sorbosone dehydrogenase	Carbon compound catabolism
PA14_33500	pvdH	RNA / motif				RNA / motif							L-2,4-diaminobutyrate:2-ketoglutarate 4-aminotransferase, PvdH	Adaptation / Protection
PA14_33510				RNA / motif									putative MbtH-like protein	Antibiotic resistance and susceptibility
PA14_33520				RNA / motif									putative thioesterase	Biosynthesis of cofactors, prosthetic groups and carriers; Adaptation / Protection; Putative enzymes
PA14_33530			RNA / motif					RNA / motif					putative ABC transporter, periplasmic substrate-binding protein	Motility / Attachment
PA14_33540			RNA / motif					RNA / motif					putative permease of ABC transporter	Membrane proteins; Transport of small molecules
PA14_33550			TU hit										putative ATP-binding component of ABC transporter	Transport of small molecules
PA14_33560			RNA / motif										putative adhesion protein	Motility / Attachment
PA14_33570			TU hit	TU hit				TU hit		TU hit			conserved hypothetical protein	Hypothetical, unclassified or unknown
PA14_33580			RNA / motif	TU hit				RNA / motif		TU hit			conserved hypothetical protein	Hypothetical, unclassified or unknown
PA14_33590			RNA / motif	TU hit				TU hit		TU hit			conserved hypothetical protein	Membrane proteins
PA14_33600			RNA / motif	ChIP / RNA / motif				ChIP / RNA		ChIP / RNA			putative iron-regulated membrane protein	Membrane proteins
PA14_33610			RNA / motif	ChIP / RNA / motif				ChIP / RNA / motif		ChIP / RNA			probable non-ribosomal peptide synthetase	Putative enzymes
PA14_33630	pvdJ		TU hit	TU hit				TU hit		TU hit			PvdJ	Adaptation / Protection
PA14_33650	pvdD		ChIP / RNAression	ChIP / RNA				TU hit		TU hit			pyoverdine synthetase D	Secreted factors (toxins, enzymes, alginate); Adaptation / Protection
PA14_33680	fpvA							ChIP / RNA / motif		ChIP / RNA / motif			ferripyoverdine receptor	Transport of small molecules
PA14_33690	pvdE			ChIP / RNA / motif									pyoverdine biosynthesis protein PvdE	Membrane proteins; Adaptation / Protection; Transport of small molecules
PA14_33700	pvdF		ChIP / RNA / motif	ChIP / RNA / motif									pyoverdine synthetase F	Secreted factors (toxins, enzymes, alginate); Adaptation / Protection
PA14_33710	pvdO			TU hit									PvdO	Adaptation / Protection
PA14_33720	pvdN			TU hit									PvdN	Adaptation / Protection
PA14_33730				ChIP / RNA / motif									putative dipeptidase precursor	Central intermediary metabolism
PA14_33740	pvdP			ChIP / RNA / motif									PvdP	Adaptation / Protection
PA14_33750	opmQ*			TU hit									putative outer membrane protein precursor	Membrane proteins; Transport of small molecules
PA14_33760				RNA / motif									putative ATP-binding/permease fusion ABC transporter	Membrane proteins; Transport of small molecules
PA14_33770				RNA / motif									putative ABC export system, membrane fusion protein	Protein secretion / Export apparatus; Transport of small molecules
PA14_33800	fpvI*									ChIP / RNA / motif			putative sigma-7 factor, ECF subfamily	Transcriptional regulators; Transport of small molecules
PA14_33810	pvdA			ChIP / RNA / motif						ChIP / RNA	RNA / motif		L-ornithine N5-oxygenase	Biosynthesis of cofactors, prosthetic groups and carriers; Adaptation / Protection
PA14_33870									RNA / motif				conserved hypothetical protein	Hypothetical, unclassified or unknown
PA14_33880												ChIP / motif	hypothetical protein	Hypothetical, unclassified or unknown
PA14_33970						ChIP / motif							hypothetical	Hypothetical, unclassified or unknown
PA14_33990		TU hit					TU hit						probable ClpA/B-type protease	Translation, post-translational modification and degradation
PA14_34000		TU hit					TU hit						conserved hypothetical protein	Hypothetical, unclassified or unknown
PA14_34010		TU hit					TU hit						conserved hypothetical protein	Membrane proteins
PA14_34020		TU hit			ChIP / motif		TU hit						conserved hypothetical protein	Hypothetical, unclassified or unknown
PA14_34030		TU hit					TU hit						conserved hypothetical protein	Hypothetical, unclassified or unknown
PA14_34050		ChIP / motif					TU hit						conserved hypothetical protein	Hypothetical, unclassified or unknown
PA14_34070		ChIP / motif					ChIP / RNA						conserved hypothetical protein	Hypothetical, unclassified or unknown
PA14_34080							ChIP / RNA						hypothetical protein	Hypothetical, unclassified or unknown
PA14_34100							ChIP / RNA						hypothetical protein	Hypothetical, unclassified or unknown
PA14_34110							TU hit						conserved hypothetical protein	Hypothetical, unclassified or unknown
PA14_34130							TU hit						conserved hypothetical protein	Hypothetical, unclassified or unknown
PA14_34140							TU hit						conserved hypothetical protein	Hypothetical, unclassified or unknown
PA14_34180	msuE					ChIP / motif							NADH-dependent FMN reductase	Carbon compound catabolism; Central intermediary metabolism
PA14_34190	msuD					ChIP / RNA / motif							FMNH2-dependent methanesulfonate sulfonatase	Carbon compound catabolism; Central intermediary metabolism
PA14_34200	msuC*					TU hit							putative FMNH2-dependent monooxygenase	Putative enzymes
PA14_34210	sfnR*					RNA / motif							putative transcriptional regulator	Transcriptional regulators
PA14_34260	metI-1*					TU hit							putative permease of ABC transporter	Membrane proteins; Transport of small molecules
PA14_34270	metN-1*					TU hit							putative ATP-binding component of ABC transporter	Transport of small molecules
PA14_34280	metQ-l*					TU hit							putative ABC transporter, periplasmic binding protein	Transport of small molecules
PA14_34290			RNA / motif			TU hit							putative monooxygenase, DszA family	Central intermediary metabolism; Putative enzymes
PA14_34300						TU hit							putative monooxygenase, DszC family	Putative enzymes
PA14_34320						ChIP / motif							putative monooxygenase, DszC family	Putative enzymes
PA14_34330						ChIP / motif							putative transmembrane protein	Transport of small molecules
PA14_34520	srpM*				RNA / motif								putative sulfonate ABC transporter, permease protein	Membrane proteins; Transport of small molecules
PA14_34540						RNA / motif							putative xenobiotic compound monooxygenase, DszA family	Putative enzymes
PA14_34670								TU hit					putative enzyme of the cupin superfamily	Putative enzymes
PA14_34680								RNA / motif					putative amino acid oxidase	Amino acid biosynthesis and metabolism; Putative enzymes
PA14_34700									RNA / motif				putative beta lactamase	Adaptation / Protection
PA14_34710									TU hit				putative major facilitator family transporter	Membrane proteins; Transport of small molecules
PA14_34750	tauD*		RNA / motif										putative taurine catabolism dioxygenase	Central intermediary metabolism; Putative enzymes
PA14_34770			TU hit										putative ABC transporter, periplasmic binding protein	Transport of small molecules
PA14_34780			RNA / motif										putative ABC transporter ATP-binding component	Transport of small molecules
PA14_34790			TU hit										putative permease of ABC transporter	Membrane proteins; Transport of small molecules
PA14_34970	gcd			RNA / motif									glucose dehydrogenase	Carbon compound catabolism; Energy metabolism
PA14_35070		RNA / motif											putative transcriptional regulator, AraC family	Transcriptional regulators
PA14_35270						TU hit							putative cytochrome c precursor	Carbon compound catabolism; Energy metabolism
PA14_35290	gnd	RNA / motif				TU hit							gluconate dehydrogenase	Carbon compound catabolism
PA14_35300						RNA / motif							conserved hypothetical protein	Hypothetical, unclassified or unknown
PA14_35320	kguD*	RNA / motif											2-ketogluconate 6-phosphate reductase	Energy metabolism; Putative enzymes
PA14_35340	kguK*	RNA / motif											putative 2-ketogluconate kinase	Carbon compound catabolism
PA14_35380	ptxR	RNA / motif			ChIP / RNA								transcriptional regulator PtxR	Transcriptional regulators
PA14_35390	pvcD								TU hit				pyoverdine biosynthesis protein PvcD	Secreted factors (toxins, enzymes, alginate); Amino acid biosynthesis and metabolism
PA14_35400	pvcC								TU hit				pyoverdine biosynthesis protein PvcC	Secreted factors (toxins, enzymes, alginate); Amino acid biosynthesis and metabolism
PA14_35420	pvcB								TU hit				pyoverdine biosynthesis protein PvcB	Secreted factors (toxins, enzymes, alginate); Amino acid biosynthesis and metabolism
PA14_35430	pvcA								RNA / motif				pyoverdine biosynthesis protein PvcA	Secreted factors (toxins, enzymes, alginate); Amino acid biosynthesis and metabolism
PA14_35500	bkdB						TU hit		TU hit				lipoamide acyltransferase component of branched-chain alpha-keto acid dehydrogenase complex E2	Amino acid biosynthesis and metabolism
PA14_35520	bkdA2						TU hit		TU hit				2-oxoisovalerate dehydrogenase, beta subunit"	Amino acid biosynthesis and metabolism
PA14_35530	bkdA1						ChIP / motif		RNA / motif				2-oxoisovalerate dehydrogenase (alpha subunit)	Amino acid biosynthesis and metabolism
PA14_35570	pslN					RNA / motif							putative DNA topoisomerase	DNA replication, recombination, modification and repair
PA14_35720			ChIP / RNA / motif										hypothetical protein	Hypothetical, unclassified or unknown
PA14_35740	tpnA*								RNA / motif				putative transposase	Related to phage, transposon or plasmid
PA14_35750	tpnC*								TU hit				putative tpnA repressor protein	Related to phage, transposon or plasmid
PA14_35760									RNA / motif				hypothetical protein	Hypothetical, unclassified or unknown
PA14_35770									RNA / motif				hypothetical protein	Hypothetical, unclassified or unknown
PA14_35780									RNA / motif				hypothetical protein	Hypothetical, unclassified or unknown
PA14_35790									RNA / motif				Putative homospermidine synthase	Putative enzymes
PA14_35800							TU hit		TU hit				conserved hypothetical protein	Hypothetical, unclassified or unknown
PA14_35810							TU hit		TU hit				conserved hypothetical protein	Hypothetical, unclassified or unknown
PA14_35820	tnpS						ChIP / motif		ChIP / RNA / motif				Cointegrate resolution protein S	Related to phage, transposon or plasmid
PA14_35830	tnpT											ChIP / RNAression	Cointegrate resolution protein T	Related to phage, transposon or plasmid
PA14_35840									ChIP / RNA				conserved hypothetical protein	Hypothetical, unclassified or unknown
PA14_35850									TU hit				conserved hypothetical protein	Hypothetical, unclassified or unknown
PA14_35940			RNA / motif			RNA / motif							Putative Acyl-CoA synthetase	Biosynthesis of cofactors, prosthetic groups and carriers
PA14_35950						RNA / motif							Putative Dehydrogenase	Putative enzymes
PA14_35970						RNA / motif							Probable Acyl-CoA dehydrogenase	Fatty acid and phospholipid metabolism
PA14_35980						RNA / motif							putative acyl-CoA dehydrogenase	Putative enzymes
PA14_35990						ChIP / RNA / motif							FadE36, possible aminoglycoside phosphotransferase	Putative enzymes
PA14_36000	prpR					ChIP / motif							Probable propionate catabolism operon regulator	Transcriptional regulators
PA14_36050			RNA / motif										Probable NAD-dependent aldehyde dehydrogenase	Energy metabolism; Putative enzymes
PA14_36060			RNA / motif										conserved hypothetical protein	Hypothetical, unclassified or unknown
PA14_36070			RNA / motif					RNA / motif					putative enzyme	Putative enzymes
PA14_36100	pdxA							RNA / motif					putative pyridoxal phosphate biosynthesis protein	Biosynthesis of cofactors, prosthetic groups and carriers
PA14_36110								RNA / motif					putative hydrolase	Putative enzymes
PA14_36130									RNA / motif				conserved hypothetical protein	Hypothetical, unclassified or unknown
PA14_36150									TU hit				conserved hypothetical protein	Hypothetical, unclassified or unknown
PA14_36170									TU hit				putative integral membrane protein	Membrane proteins
PA14_36200					RNA / motif								putative binding protein component of ABC transporter	Transport of small molecules
PA14_36260						TU hit							putative signal transduction protein	Two-component regulatory systems; Nucleotide biosynthesis and metabolism
PA14_36270						TU hit							putative 3-hydroxyisobutyrate dehydrogenase	Fatty acid and phospholipid metabolism; Putative enzymes
PA14_36280					RNA / motif	TU hit							putative antibiotic biosynthesis monooxygenase	Antibiotic resistance and susceptibility
PA14_36290	yncB*					RNA / motif							putative NADP-dependent oxidoreductase	Energy metabolism; Putative enzymes
PA14_36320	hcnB							RNA / motif					hydrogen cyanide synthase HcnB	Central intermediary metabolism
PA14_36360						TU hit							putative small intergral membrane protein	Membrane proteins
PA14_36370						RNA / motif							putative ligase	Amino acid biosynthesis and metabolism
PA14_36400						RNA / motif							hypothetical protein	Hypothetical, unclassified or unknown
PA14_36410						RNA / motif							conserved hypothetical protein	Hypothetical, unclassified or unknown
PA14_36450		RNA / motif											conserved hypothetical protein	Hypothetical, unclassified or unknown
PA14_36460		TU hit				RNA / motif							hypothetical protein	Hypothetical, unclassified or unknown
PA14_36480						RNA / motif							hypothetical protein	Hypothetical, unclassified or unknown
PA14_36490						TU hit							hypothetical protein	Hypothetical, unclassified or unknown
PA14_36500		RNA / motif				RNA / motif							putative cellulase	Carbon compound catabolism
PA14_36520						RNA / motif							conserved hypothetical protein	Hypothetical, unclassified or unknown
PA14_36530		RNA / motif											conserved hypothetical protein	Hypothetical, unclassified or unknown
PA14_36540						TU hit							putative hydrolase	Putative enzymes
PA14_36550						ChIP / RNA							conserved hypothetical protein	Hypothetical, unclassified or unknown
PA14_36560						ChIP / RNA / motif							hypothetical protein	Hypothetical, unclassified or unknown
PA14_36570	glgA*	RNA / motif	RNA / motif		RNA / motif	ChIP / RNA / motif							glycogen synthase	Carbon compound catabolism; Energy metabolism
PA14_36580	glgB*	TU hit	TU hit		TU hit	RNA / motif							putative glycosyl hydrolase	Putative enzymes
PA14_36590	malQ*	RNA / motif	RNA / motif		TU hit	RNA / motif							putative 4-alpha-glucanotransferase	Carbon compound catabolism
PA14_36605		TU hit	RNA / motif		TU hit	RNA / motif							probable glycosyl hydrolase	Putative enzymes
PA14_36620		TU hit	TU hit		TU hit	RNA / motif							conserved hypothetical protein	Hypothetical, unclassified or unknown
PA14_36630	glgX*	TU hit	TU hit		TU hit	RNA / motif							putative glycosyl hydrolase	Carbon compound catabolism; Putative enzymes
PA14_36650						RNA / motif							conserved hypothetical protein	Hypothetical, unclassified or unknown
PA14_36660			RNA / motif			TU hit							putative Zn-dependent alcohol dehydrogenase	Amino acid biosynthesis and metabolism; Putative enzymes
PA14_36670						TU hit							conserved hypothetical protein	Hypothetical, unclassified or unknown
PA14_36680						TU hit							putative metal-dependent hydrolase	Putative enzymes
PA14_36690	ybhO*	RNA / motif				RNA / motif							putative phospholipase	Fatty acid and phospholipid metabolism; Putative enzymes
PA14_36700						TU hit							putative membrane protein	Membrane proteins
PA14_36710	glgB	TU hit	TU hit			RNA / motif							1,4-alpha-glucan branching enzyme	Energy metabolism
PA14_36730		TU hit	TU hit			RNA / motif							putative trehalose synthase	Carbon compound catabolism; Putative enzymes
PA14_36740		RNA / motif	RNA / motif										putative alpha-amylase family protein	Putative enzymes
PA14_36760		TU hit											putative KU domain protein	DNA replication, recombination, modification and repair
PA14_36770		TU hit				RNA / motif							hypothetical protein	Hypothetical, unclassified or unknown
PA14_36780		RNA / motif											putative Mg(2+) transporter	Transport of small molecules; Membrane proteins
PA14_36790		RNA / motif											hypothetical protein	Hypothetical, unclassified or unknown
PA14_36810	katE	RNA / motif			RNA / motif								catalase HPII	Adaptation / Protection
PA14_36820		RNA / motif											conserved hypothetical protein	Hypothetical, unclassified or unknown
PA14_36840	glgP	TU hit				RNA / motif							glycogen phosphorylase	Cell wall / LPS / capsule
PA14_36850		RNA / motif				RNA / motif							hypothetical protein	Hypothetical, unclassified or unknown
PA14_36860									RNA / motif				hypothetical protein	Hypothetical, unclassified or unknown
PA14_36870						RNA / motif							putative short-chain dehydrogenase	Central intermediary metabolism; Putative enzymes
PA14_36880						TU hit							putative ompetence-damaged protein	Transcriptional regulators
PA14_36890						RNA / motif							putative metallothionein	Central intermediary metabolism
PA14_36900						RNA / motif							conserved hypothetical protein	Hypothetical, unclassified or unknown
PA14_36910	ligD					ChIP / RNA / motif							putative ATP-dependent DNA ligase	DNA replication, recombination, modification and repair
PA14_36920						ChIP / RNA							putative histidine kinase	Two-component regulatory systems
PA14_36930						ChIP / RNA							hypothetical protein	Hypothetical, unclassified or unknown
PA14_36940						RNA / motif							putative membrane protein	Membrane proteins
PA14_36960		RNA / motif				RNA / motif							putative Na+/H+ antiporter	Membrane proteins; Transport of small molecules
PA14_36980						RNA / motif							putative outer membrane protein	Membrane proteins
PA14_37010	cupA4		RNA / motif										fimbrial subunit CupA4	Motility / Attachment
PA14_37070									RNA / motif				putative phosphoadenosine phosphosulfate sulfotransferase	Central intermediary metabolism; Transcriptional regulators
PA14_37080						RNA / motif							putative transcriptional regulator	Transcriptional regulators
PA14_37190	ada								RNA / motif				O6-methylguanine-DNA methyltransferase	Transcriptional regulators; DNA replication, recombination, modification and repair
PA14_37220						ChIP / motif							putative LysR-family transcriptional regulator	Transcriptional regulators
PA14_37340		RNA / motif											glyoxylate carboligase	Central intermediary metabolism; Putative enzymes
PA14_37350									RNA / motif				conserved hypothetical protein	Hypothetical, unclassified or unknown
PA14_37530					RNA / motif								putative hydrolase	Putative enzymes; Carbon compound catabolism
PA14_37590	kynB								ChIP / RNA				kynurenine formamidase, KynB	Amino acid biosynthesis and metabolism
PA14_37610									TU hit				putative kynureninase	Amino acid biosynthesis and metabolism
PA14_37630									RNA / motif				putative amino acid permease	Transport of small molecules
PA14_37650			RNA / motif										conserved hypothetical protein	Hypothetical, unclassified or unknown
PA14_37660							ChIP / motif						LysR-type transcriptional regulator	Transcriptional regulators
PA14_37680									RNA / motif				conserved hypothetical protein	Hypothetical, unclassified or unknown
PA14_37690							ChIP / RNA	ChIP / RNA / motif					putative sensory box protein	Two-component regulatory systems; Membrane proteins
PA14_37730					RNA / motif								putative TonB dependent receptor	Transport of small molecules; Membrane proteins
PA14_37940	cynR								RNA / motif				cyn operon transcriptional activator	Transcriptional regulators
PA14_38000									RNA / motif				conserved hypothetical protein	Hypothetical, unclassified or unknown
PA14_38020					RNA / motif								putative ntibiotic biosynthesis monooxygenase	Antibiotic resistance and susceptibility
PA14_38040							ChIP / motif						putative transcriptional regulator, AraC family	Transcriptional regulators
PA14_38050						RNA / motif							conserved hypothetical protein	Hypothetical, unclassified or unknown
PA14_38060						TU hit							conserved hypothetical protein	Hypothetical, unclassified or unknown
PA14_38110	ygjU*					ChIP / motif							putative transporter, sodium-dicarboxylate symporte	Transport of small molecules
PA14_38140	glnA*								RNA / motif				putative glutamine synthetase	Amino acid biosynthesis and metabolism; Putative enzymes; Carbon compound catabolism
PA14_38180			ChIP / RNAression										hypothetical protein	Hypothetical, unclassified or unknown
PA14_38190			ChIP / RNAression										hypothetical protein	Hypothetical, unclassified or unknown
PA14_38210			TU hit										putative methylase	Central intermediary metabolism
PA14_38220			RNA / motif										putative siderophore-interacting protein	Transport of small molecules
PA14_38290					ChIP / RNA				TU hit				conserved hypothetical protein	Hypothetical, unclassified or unknown
PA14_38300	grp*								RNA / motif				putative glutamate uptake regulatory protein	Transcriptional regulators
PA14_38310									RNA / motif				conserved hypothetical protein	Hypothetical, unclassified or unknown
PA14_38340							ChIP / RNA / motif						putative ring-cleaving dioxygenase	Antibiotic resistance and susceptibility; Putative enzymes
PA14_38350	galU	ChIP / RNA / motif											UTP-glucose-1-phosphate uridylyltransferase	Central intermediary metabolism
PA14_38370						RNA / motif							conserved hypothetical protein	Hypothetical, unclassified or unknown
PA14_38380	amrR*								RNA / motif				putative transcriptional regulator	Transcriptional regulators
PA14_38420									ChIP / RNA / motif				conserved hypothetical protein	Hypothetical, unclassified or unknown
PA14_38430	gnyR								RNA / motif				Regulatory gene of gnyRDBHAL cluster, GnyR	Transcriptional regulators
PA14_38440	gnyD								ChIP / RNA / motif				Citronelloyl-CoA dehydrogenase, GnyD	Fatty acid and phospholipid metabolism; Carbon compound catabolism
PA14_38460	gnyB								TU hit				acyl-CoA carboxyltransferase beta chain	Carbon compound catabolism
PA14_38470	gnyH								TU hit				putative enoyl-CoA hydratase	Carbon compound catabolism
PA14_38480	gnyA								TU hit				alpha subunit of geranoyl-CoA carboxylase, GnyA	Carbon compound catabolism
PA14_38490	gnyL								TU hit				3-hydroxy-gamma-carboxygeranoyl-CoA lyase, GnyL	Carbon compound catabolism
PA14_38580						ChIP / RNA / motif							putative H+/gluconate symporter	Transport of small molecules; Membrane proteins
PA14_38640	scoB*								TU hit				putative CoA transferase, subunit B	Fatty acid and phospholipid metabolism; Amino acid biosynthesis and metabolism; Carbon compound catabolism
PA14_38660	scoA*								RNA / motif				putative CoA transferase, subunit A	Fatty acid and phospholipid metabolism; Amino acid biosynthesis and metabolism; Carbon compound catabolism
PA14_38680									RNA / motif				putative transcriptional regulator, LysR family	Transcriptional regulators
PA14_38690	acsA*								TU hit				putative AMP-(fatty) acid ligase	Fatty acid and phospholipid metabolism; Putative enzymes
PA14_38700	ppiC1								TU hit				peptidyl-prolyl cis-trans isomerase C1	Translation, post-translational modification and degradation; Chaperones / Heat shock proteins
PA14_38710									TU hit				conserved hypothetical protein	Hypothetical, unclassified or unknown
PA14_38720									TU hit				conserved hypothetical protein	Hypothetical, unclassified or unknown
PA14_38770		RNA / motif											putative dipeptidyl aminopeptidase	Amino acid biosynthesis and metabolism; Putative enzymes
PA14_38840	exaC*					RNA / motif							NAD+ dependent acetaldehyde dehydrogenase	Energy metabolism; Putative enzymes
PA14_39050	braZ								RNA / motif				branched-chain amino acid transport carrier	Transport of small molecules
PA14_39080						ChIP / motif							hypothetical protein	Hypothetical, unclassified or unknown
PA14_39090						ChIP / RNA / motif							hypothetical protein	Hypothetical, unclassified or unknown
PA14_39190	bacA	ChIP / motif											bacitracin resistance protein	Cell wall / LPS / capsule; Adaptation / Protection; Antibiotic resistance and susceptibility
PA14_39200		ChIP / motif											putative nicotinamide mononucleotide transporter	Membrane proteins; Transport of small molecules
PA14_39210	nadR*	TU hit											putative ATPase/kinase	Biosynthesis of cofactors, prosthetic groups and carriers
PA14_39220						ChIP / motif			RNA / motif				conserved hypothetical protein	Hypothetical, unclassified or unknown
PA14_39230						ChIP / motif			TU hit				conserved hypothetical protein	Hypothetical, unclassified or unknown
PA14_39240						TU hit			TU hit				conserved hypothetical protein	Hypothetical, unclassified or unknown
PA14_39250						TU hit			TU hit				putative double-glycine peptidase	Putative enzymes
PA14_39260						TU hit			TU hit				conserved hypothetical protein	Hypothetical, unclassified or unknown
PA14_39270							ChIP / RNA / motif						conserved hypothetical protein	Hypothetical, unclassified or unknown
PA14_39280	rbsK								TU hit				ribokinase	Carbon compound catabolism
PA14_39300	rbsR								TU hit				ribose operon repressor RbsR	Carbon compound catabolism; Transcriptional regulators
PA14_39320	rbsC								TU hit				ribose ABC transporter, permease protein	Transport of small molecules
PA14_39330	rbsA								RNA / motif				ribose ABC transporter, ATP-binding protein	Transport of small molecules
PA14_39350	rbsB				ChIP / motif				ChIP / RNA / motif				binding protein component precursor of ABC ribose transporter	Transport of small molecules
PA14_39420								RNA / motif					hypothetical protein	Hypothetical, unclassified or unknown
PA14_39460									RNA / motif				conserved hypothetical protein	Hypothetical, unclassified or unknown
PA14_39530						RNA / motif							putative hydroxylase molybdopterin-containing subunit	Energy metabolism; Carbon compound catabolism
PA14_39560							ChIP / RNA / motif						putative chemotaxis transducer	Adaptation / Protection; Chemotaxis
PA14_39620									TU hit		TU hit		conserved hypothetical protein	Hypothetical, unclassified or unknown
PA14_39630									TU hit		TU hit		conserved hypothetical protein	Hypothetical, unclassified or unknown
PA14_39640	cobN								TU hit		TU hit		putative CobN/Magnesium chelatase	Biosynthesis of cofactors, prosthetic groups and carriers
PA14_39650	cirA*								ChIP / RNA / motif		ChIP / motif		putative TonB-dependent receptor	Transport of small molecules
PA14_39660					ChIP / motif								conserved hypothetical protein	Hypothetical, unclassified or unknown
PA14_39780	hvn*							RNA / motif					putative halovibrin	Transport of small molecules; Putative enzymes
PA14_39790			RNA / motif			RNA / motif							conserved hypothetical protein	Hypothetical, unclassified or unknown
PA14_39880	phzG2							TU hit					probable pyridoxamine 5'-phosphate oxidase	Secreted factors (toxins, enzymes, alginate)
PA14_39890	phzF2							RNA / motif					probable phenazine biosynthesis protein	Secreted factors (toxins, enzymes, alginate)
PA14_39910	phzE2							RNA / motif					phenazine biosynthesis protein PhzE	Secreted factors (toxins, enzymes, alginate)
PA14_39925	phzD2							TU hit					phenazine biosynthesis protein PhzD	Hypothetical, unclassified or unknown
PA14_39945	phzC2							ChIP / RNA / motif					phenazine biosynthesis protein PhzC	Hypothetical, unclassified or unknown
PA14_39960	phzB2							ChIP / RNA					probable phenazine biosynthesis protein	Secreted factors (toxins, enzymes, alginate)
PA14_39980	qscR								RNA / motif				probable transcriptional regulator	Transcriptional regulators
PA14_40100							ChIP / RNA						conserved hypothetical protein	Hypothetical, unclassified or unknown
PA14_40110						RNA / motif	TU hit						hypothetical protein	Hypothetical, unclassified or unknown
PA14_40180							ChIP / RNA / motif						putative oxidoreductase subunit	Putative enzymes
PA14_40200							TU hit						putative exported oxidoreductase	Putative enzymes
PA14_40250	opmL*						RNA / motif						putative outer membrane protein precursor	Membrane proteins; Protein secretion / Export apparatus; Antibiotic resistance and susceptibility
PA14_40270												ChIP / motif	putative cation transporter	Transport of small molecules; Membrane proteins
PA14_40280												TU hit	conserved hypothetical protein	Hypothetical, unclassified or unknown
PA14_40300		RNA / motif				RNA / motif							conserved hypothetical protein	Hypothetical, unclassified or unknown
PA14_40380						ChIP / motif			RNA / motif				putative transcriptional regulator, TetR family	Transcriptional regulators
PA14_40430							ChIP / RNA / motif						putative O-Methyltransferase	Transport of small molecules; Putative enzymes
PA14_40490	yedI*	ChIP / RNA											putative membrane protein	Membrane proteins
PA14_40510	ccoN-2								RNA / motif				putative cytochrome c oxidase, cbb3-type, subunit	Energy metabolism; Putative enzymes
PA14_40520									TU hit				hypothetical protein	Hypothetical, unclassified or unknown
PA14_40560								ChIP / RNA / motif					conserved hypothetical protein	Hypothetical, unclassified or unknown
PA14_40620								RNA / motif					putative MFS transporter	Membrane proteins; Transport of small molecules
PA14_40630	yhgI*								ChIP / RNA				conserved hypothetical protein	Adaptation / Protection; Antibiotic resistance and susceptibility
PA14_40800			ChIP / RNAression										conserved hypothetical protein	Fatty acid and phospholipid metabolism
PA14_40820			ChIP / RNAression			ChIP / motif							putative hydrolase	Putative enzymes
PA14_40830	yhfP*	TU hit											putative alcohol dehydrogenase, zinc-containing	Energy metabolism; Putative enzymes
PA14_40840	sohB*	RNA / motif											putative protease	Putative enzymes
PA14_40880						ChIP / motif							putative aminoglycoside phosphotransferase	Putative enzymes
PA14_40890						TU hit							putative short-chain dehydrogenase	Putative enzymes
PA14_40980						ChIP / motif							putative Enoyl-CoA hydratase	Fatty acid and phospholipid metabolism; Putative enzymes
PA14_41000	nhaB					ChIP / motif							sodium/proton antiporter NhaB	Membrane proteins; Transport of small molecules
PA14_41190	ppiD								ChIP / RNA				putative peptidyl-prolyl cis-trans isomerase D	Translation, post-translational modification and degradation; Chaperones / Heat shock proteins
PA14_41210	hupB								ChIP / RNA / motif				DNA-binding protein HU	DNA replication, recombination, modification and repair
PA14_41220	lon				ChIP / RNA								Lon protease	Adaptation / Protection; Translation, post-translational modification and degradation
PA14_41230	clpX				ChIP / motif								ATP-dependent Clp protease ATP-binding subunit ClpX	Chaperones / Heat shock proteins; Cell wall / LPS / capsule
PA14_41300		RNA / motif						ChIP / RNA / motif					hypothetical protein	Hypothetical, unclassified or unknown
PA14_41350	folD								ChIP / RNA / motif				5,1-methylene-tetrahydrofolate dehydrogenase	Translation, post-translational modification and degradation; Nucleotide biosynthesis and metabolism; Biosynthesis of cofactors, prosthetic groups and carriers
PA14_41440	uspA*								RNA / motif				putative universal stress protein	Adaptation / Protection
PA14_41470	acnB				ChIP / motif								aconitate hydratase 2	Energy metabolism
PA14_41480	nasS					RNA / motif							nitrate-binding protein NasS	Two-component regulatory systems
PA14_41490	nasT					RNA / motif							response regulator NasT	Two-component regulatory systems
PA14_41500							RNA / motif						putative lyase	Putative enzymes
PA14_41510	nasA					RNA / motif							nitrate transporter	Central intermediary metabolism; Membrane proteins; Transport of small molecules
PA14_41520	ppkB*					TU hit							putative serine/threonine-protein kinase	Adaptation / Protection
PA14_41530	nirB					ChIP / RNA / motif							assimilatory nitrite reductase large subunit	Central intermediary metabolism
PA14_41540	nirD					RNA / motif							assimilatory nitrite reductase small subunit	Central intermediary metabolism
PA14_41560	nasA*					RNA / motif							assimilatory nitrate reductase	Central intermediary metabolism
PA14_41563	cobA		RNA / motif			TU hit							uroporphyrin-III C-methyltransferase	Biosynthesis of cofactors, prosthetic groups and carriers
PA14_41570	oprF	ChIP / RNA											major porin and structural outer membrane porin OprF precursor	Membrane proteins; Transport of small molecules
PA14_41575	sigX							ChIP / RNA / motif	ChIP / motif				ECF sigma factor SigX	Transcriptional regulators
PA14_41590	cmpX*							ChIP / RNA					putative cytoplasmic membrane protein	Membrane proteins
PA14_41610	crfX*							ChIP / RNA					conserved hypothetical protein	Hypothetical, unclassified or unknown
PA14_41640	menG*								RNA / motif				putative dimethylmenaquinone methyltransferase	Biosynthesis of cofactors, prosthetic groups and carriers
PA14_41650	estX*					RNA / motif							putative esterase	Fatty acid and phospholipid metabolism; Putative enzymes
PA14_41790									RNA / motif				conserved hypothetical protein	Hypothetical, unclassified or unknown
PA14_41800									TU hit				putative transcriptional regulator	Transcriptional regulators
PA14_41810									ChIP / RNA / motif				putative transcriptional regulator	Transcriptional regulators
PA14_41820	pabB								ChIP / RNA / motif				para-aminobenzoate synthase component I	Biosynthesis of cofactors, prosthetic groups and carriers
PA14_41870	cysB								ChIP / RNA				transcriptional regulator CysB	Transcriptional regulators
PA14_41920	aroF-1								RNA / motif				phospho-2-dehydro-3-deoxyheptonate aldolase	Amino acid biosynthesis and metabolism
PA14_41960									RNA / motif				hypothetical protein	Hypothetical, unclassified or unknown
PA14_41980		ChIP / motif					RNA / motif						conserved hypothetical protein	Hypothetical, unclassified or unknown
PA14_41990		ChIP / motif											hypothetical protein	Hypothetical, unclassified or unknown
PA14_42000		TU hit											hypothetical protein	Hypothetical, unclassified or unknown
PA14_42010					ChIP / RNA								putative glutamine amidotransferase	Transport of small molecules; Putative enzymes; Carbon compound catabolism
PA14_42030			RNA / motif		TU hit								conserved hypothetical protein	Hypothetical, unclassified or unknown
PA14_42050					ChIP / RNA								putative oxidoreductase	Putative enzymes
PA14_42060			RNA / motif										putative transcriptional regulator	Transcriptional regulators
PA14_42080	fadB*					TU hit			TU hit				putative 3-hydroxyacyl-CoA dehydrogenase	Fatty acid and phospholipid metabolism; Putative enzymes
PA14_42090						ChIP / motif			RNA / motif				putative acyl-CoA thiolase	Fatty acid and phospholipid metabolism; Putative enzymes
PA14_42130						RNA / motif							putative proteasome-type protease	Translation, post-translational modification and degradation
PA14_42140						RNA / motif							putative transglutaminase-like domain protein	Amino acid biosynthesis and metabolism
PA14_42150						RNA / motif							conserved hypothetical protein	Hypothetical, unclassified or unknown
PA14_42160						ChIP / RNA / motif							conserved hypothetical protein	Hypothetical, unclassified or unknown
PA14_42180									ChIP / RNA / motif				conserved hypothetical protein	Hypothetical, unclassified or unknown
PA14_42200							ChIP / RNA						conserved hypothetical protein	Hypothetical, unclassified or unknown
PA14_42220									ChIP / RNA				putative integral membrane sensor domain	Motility / Attachment; Cell wall / LPS / capsule
PA14_42250	pscL							TU hit					type III export protein PscL	Protein secretion / Export apparatus
PA14_42260	pscK					RNA / motif		TU hit					PscK type III export protein	Secreted factors (toxins, enzymes, alginate); Protein secretion / Export apparatus
PA14_42270	pscJ							TU hit					pscJ type III export protein	Secreted factors (toxins, enzymes, alginate); Protein secretion / Export apparatus
PA14_42280	pscI					RNA / motif		TU hit					type III export protein PscI	Protein secretion / Export apparatus
PA14_42290	pscH					RNA / motif		TU hit					type III export protein PscH	Protein secretion / Export apparatus
PA14_42300	pscG					RNA / motif		TU hit					type III export protein PscG	Protein secretion / Export apparatus; Chaperones / Heat shock proteins
PA14_42310	pscF					RNA / motif		TU hit					type III export protein PscF	Protein secretion / Export apparatus
PA14_42320	pscE							TU hit					type III export protein PscE	Protein secretion / Export apparatus; Chaperones / Heat shock proteins
PA14_42340	pscD							TU hit					type III export protein PscD	Protein secretion / Export apparatus
PA14_42350	pscC					RNA / motif		TU hit					Type III secretion outer membrane protein PscC precursor	Protein secretion / Export apparatus
PA14_42360	pscB							TU hit					type III export apparatus protein	Protein secretion / Export apparatus
PA14_42380	exsD*							ChIP / RNA / motif					conserved hypothetical protein	Hypothetical, unclassified or unknown
PA14_42390	exsA			RNA / motif				ChIP / RNA					transcriptional regulator ExsA	Protein secretion / Export apparatus; Transcriptional regulators
PA14_42400	exsB			RNA / motif				TU hit					exoenzyme S synthesis protein B	Translation, post-translational modification and degradation; Protein secretion / Export apparatus
PA14_42410								TU hit					hypothetical protein	Transcriptional regulators; Protein secretion / Export apparatus
PA14_42430	exsC							RNA / motif					exoenzyme S synthesis protein C precursor	Secreted factors (toxins, enzymes, alginate); Translation, post-translational modification and degradation; Protein secretion / Export apparatus
PA14_42440	popD								TU hit				translocator outer membrane protein PopD precursor	Protein secretion / Export apparatus
PA14_42450	popB					RNA / motif		RNA / motif	TU hit				translocator protein PopB	Protein secretion / Export apparatus
PA14_42460	pcrH								TU hit				regulatory protein PcrH	Secreted factors (toxins, enzymes, alginate); Protein secretion / Export apparatus
PA14_42470	pcrV					RNA / motif			TU hit				type III secretion protein PcrV	Protein secretion / Export apparatus
PA14_42480	pcrG								TU hit				regulator in type III secretion	Protein secretion / Export apparatus
PA14_42490	pcrR								TU hit				transcriptional regulator protein PcrR	Transcriptional regulators
PA14_42500	pcrD					RNA / motif			TU hit				type III secretory apparatus protein PcrD	Protein secretion / Export apparatus
PA14_42510	pcr4*								TU hit				conserved hypothetical protein	Protein secretion / Export apparatus; Secreted factors (toxins, enzymes, alginate)
PA14_42520	pcr3*					RNA / motif			TU hit				conserved hypothetical protein	Protein secretion / Export apparatus
PA14_42530	pcr2*								TU hit				putative type III secretion protein	Protein secretion / Export apparatus; Secreted factors (toxins, enzymes, alginate)
PA14_42540	pcr1*								TU hit				putative protein in type III secretion	Protein secretion / Export apparatus; Secreted factors (toxins, enzymes, alginate)
PA14_42550	popN								RNA / motif				Type III secretion outer membrane protein PopN precursor	Membrane proteins; Protein secretion / Export apparatus
PA14_42580	pscO					RNA / motif							translocation protein in type III secretion	Protein secretion / Export apparatus
PA14_42620	pscR					RNA / motif							translocation protein in type III secretion	Protein secretion / Export apparatus
PA14_42660	pscU					RNA / motif							translocation protein in type III secretion	Protein secretion / Export apparatus
PA14_42670								RNA / motif					putative membrane protein	Membrane proteins
PA14_42780			RNA / motif			RNA / motif							conserved hypothetical protein	Hypothetical, unclassified or unknown
PA14_42820									RNA / motif				putative hydrolase, isochorismatase family	Putative enzymes
PA14_42830									TU hit				conserved hypothetical protein	Membrane proteins
PA14_42840									TU hit				conserved hypothetical protein	Hypothetical, unclassified or unknown
PA14_42980								RNA / motif					putative ClpA/B-type protease	Chaperones / Heat shock proteins; Putative enzymes; Protein secretion / Export apparatus
PA14_43020		TU hit						RNA / motif					conserved hypothetical protein	Protein secretion / Export apparatus
PA14_43030		TU hit						RNA / motif					conserved hypothetical protein	Protein secretion / Export apparatus
PA14_43040		TU hit											conserved hypothetical protein	Protein secretion / Export apparatus
PA14_43050		RNA / motif											conserved hypothetical protein	Protein secretion / Export apparatus
PA14_43070	hcpD					RNA / motif							secreted protein Hcp	Secreted factors (toxins, enzymes, alginate)
PA14_43100			RNA / motif										putative Rhs family protein	Hypothetical, unclassified or unknown
PA14_43220			RNA / motif			RNA / motif							putative methyl-accepting chemotaxis transducer	Adaptation / Protection; Chemotaxis
PA14_43270	ybbB*								TU hit				putative ATPase	Putative enzymes
PA14_43280	selD								RNA / motif				selenophosphate synthetase	Translation, post-translational modification and degradation
PA14_43380	kdpB							RNA / motif					potassium-transporting ATPase, B chain	Transport of small molecules
PA14_43420					TU hit							TU hit	putative acyl-CoA dehydrogenase	Fatty acid and phospholipid metabolism; Putative enzymes
PA14_43430					ChIP / RNA							ChIP / motif	putative transcriptional regulator, IclR family	Transcriptional regulators
PA14_43480									RNA / motif				putative transcriptional regulator, GntR family	Transcriptional regulators
PA14_43490									TU hit				putative cyanate MFS transporter	Membrane proteins; Transport of small molecules
PA14_43620	sixA*	TU hit											putative phosphohistidine phosphatase SixA	Putative enzymes
PA14_43630		TU hit											putative lipase	Putative enzymes
PA14_43640	gpsA	RNA / motif											glycerol-3-phosphate dehydrogenase, biosynthetic	Central intermediary metabolism; Fatty acid and phospholipid metabolism
PA14_43660								RNA / motif					putative ABC transporter substrate-binding protein	Transport of small molecules
PA14_43670								RNA / motif					putative sensor/response regulator hybrid	Transcriptional regulators; Two-component regulatory systems; Cell wall / LPS / capsule; Motility / Attachment; Chemotaxis
PA14_43680	fabA	RNA / motif						ChIP / RNA					beta-hydroxydecanoyl-ACP dehydrase	Fatty acid and phospholipid metabolism
PA14_43690	fabB	TU hit						ChIP / RNA / motif					beta-ketoacyl-ACP synthase I	Fatty acid and phospholipid metabolism
PA14_43710			ChIP / RNA / motif			RNA / motif							putative methyl-accepting chemotaxis transducer	Adaptation / Protection; Chemotaxis
PA14_43720			RNA / motif										putative transcriptional regulator	Transcriptional regulators
PA14_43740		ChIP / motif				RNA / motif							putative 5-oxo-L-prolinase	Putative enzymes
PA14_43770						ChIP / motif							putative transcriptional regulator	Transcriptional regulators
PA14_43780						ChIP / motif							putative oxidoreductase	Energy metabolism; Carbon compound catabolism
PA14_43790						TU hit							putative aldehyde dehydrogenase	Putative enzymes
PA14_43810						TU hit							putative cytochrome c	Energy metabolism
PA14_43840					TU hit								putative dienelactone hydrolase family protein	Putative enzymes
PA14_43850	htpG				ChIP / RNA / motif								heat shock protein HtpG	Chaperones / Heat shock proteins
PA14_43880		ChIP / motif											putative thioesterase	Fatty acid and phospholipid metabolism
PA14_43890		ChIP / motif											putative thioesterase	Fatty acid and phospholipid metabolism
PA14_43900		ChIP / RNA / motif											conserved hypothetical protein	Hypothetical, unclassified or unknown
PA14_43910						RNA / motif							conserved hypothetical protein	Membrane proteins
PA14_43920	braB						ChIP / motif		RNA / motif				branched chain amino acid transporter	Amino acid biosynthesis and metabolism; Transport of small molecules
PA14_44020	sdhB						TU hit		TU hit				succinate dehydrogenase (B subunit)	Energy metabolism
PA14_44030	sdhA						TU hit		TU hit				succinate dehydrogenase (A subunit)	Energy metabolism
PA14_44050	sdhD						TU hit		TU hit				succinate dehydrogenase (D subunit)	Energy metabolism
PA14_44060	sdhC						ChIP / motif		ChIP / RNA				succinate dehydrogenase, cytochrome b556 subunit	Energy metabolism
PA14_44070	gltA								ChIP / RNA				citrate synthase	Energy metabolism
PA14_44080		ChIP / RNA											conserved hypothetical protein	Hypothetical, unclassified or unknown
PA14_44100		ChIP / motif											hypothetical protein	Hypothetical, unclassified or unknown
PA14_44110		ChIP / motif											putative membrane protein	Membrane proteins
PA14_44150	yijF*	TU hit											putative periplasmic protein	Hypothetical, unclassified or unknown
PA14_44160		ChIP / motif											putative ATP-NAD kinase	Central intermediary metabolism
PA14_44170		ChIP / motif											hypothetical protein	Hypothetical, unclassified or unknown
PA14_44180									ChIP / RNA				putative transcriptional regulator, lysR family	Transcriptional regulators
PA14_44190			RNA / motif		ChIP / motif								putative sugar MFS transporter	Membrane proteins; Transport of small molecules
PA14_44200			TU hit		TU hit								putative Endoribonuclease L-PSP	Translation, post-translational modification and degradation
PA14_44210			TU hit		TU hit								putative Glycine/D-amino acid oxidase	Amino acid biosynthesis and metabolism
PA14_44230									RNA / motif				hypothetical protein	Hypothetical, unclassified or unknown
PA14_44240						RNA / motif							putative glutamine synthetase	Amino acid biosynthesis and metabolism; Carbon compound catabolism
PA14_44280	ygdE*						ChIP / motif						putative SAM-dependent methyltransferase	Putative enzymes
PA14_44290	acnA	ChIP / RNA					ChIP / motif						aconitate hydratase 1	Energy metabolism
PA14_44300	aer		ChIP / RNA / motif			RNA / motif		ChIP / RNA / motif					aerotaxis receptor Aer	Adaptation / Protection; Chemotaxis
PA14_44340	ccoN*					RNA / motif							putative cytochrome oxidase subunit (cbb3-type)	Energy metabolism
PA14_44350	ccoO*					TU hit							putative cytochrome c oxidase subunit	Energy metabolism
PA14_44360	ccoP*							RNA / motif					putative cytochrome c oxidase, cbb3-type, subunit III	Energy metabolism
PA14_44480			ChIP / RNA / motif			ChIP / RNA							conserved hypothetical protein	Hypothetical, unclassified or unknown
PA14_44490	anr					ChIP / motif							transcriptional regulator Anr	Transcriptional regulators
PA14_44500	apt					ChIP / motif							adenine phosphoribosyltransferase	Nucleotide biosynthesis and metabolism
PA14_44560			RNA / motif										putative flavin-containing monooxygenase	Putative enzymes
PA14_44570			TU hit										putative short-chain dehydrogenase	Putative enzymes
PA14_44640						ChIP / motif							conserved hypothetical protein	Hypothetical, unclassified or unknown
PA14_44650								RNA / motif					hypothetical protein	Hypothetical, unclassified or unknown
PA14_44800									RNA / motif				putative transporter	Membrane proteins; Transport of small molecules
PA14_44820									RNA / motif				putative transthyretin family protein	Transport of small molecules
PA14_44830						ChIP / RNA							putative polysaccharide deacetylase	Carbon compound catabolism
PA14_44840					RNA / motif	RNA / motif							conserved hypothetical protein	Hypothetical, unclassified or unknown
PA14_44850	alc					TU hit							allantoicase	Carbon compound catabolism
PA14_44860	allA*					TU hit							ureidoglycolate hydrolase	Central intermediary metabolism
PA14_44880						TU hit							putative membrane protein	Membrane proteins
PA14_44890	hcpA					ChIP / RNA							secreted protein Hcp	Secreted factors (toxins, enzymes, alginate)
PA14_44910			ChIP / RNA / motif										conserved hypothetical protein	Hypothetical, unclassified or unknown
PA14_44920			ChIP / RNAression										conserved hypothetical protein	Hypothetical, unclassified or unknown
PA14_44950	ygfU*								RNA / motif				putative transporter	Membrane proteins; Transport of small molecules
PA14_44970	moaA2								ChIP / RNA				molybdopterin biosynthetic protein A2	Biosynthesis of cofactors, prosthetic groups and carriers
PA14_44980									ChIP / RNA				putative transcriptional regulator, TetR family	Transcriptional regulators
PA14_44990									RNA / motif				conserved hypothetical protein	Hypothetical, unclassified or unknown
PA14_45020	glxR*							RNA / motif					putative oxidoreductase	Putative enzymes
PA14_45030	ttuD*							RNA / motif					putative hydroxypyruvate reductase	Carbon compound catabolism; Putative enzymes
PA14_45050	pykF		RNA / motif					RNA / motif					pyruvate kinase I	Energy metabolism; Carbon compound catabolism
PA14_45150						ChIP / motif							putative transcriptional regulator	Transcriptional regulators
PA14_45170					RNA / motif								putative oxidoreductase	Putative enzymes
PA14_45180					TU hit								putative oxidoreductase	Putative enzymes
PA14_45190					TU hit								putative glycerol kinase	Energy metabolism; Putative enzymes
PA14_45260									TU hit				conserved hypothetical protein	Hypothetical, unclassified or unknown
PA14_45280	cycH								TU hit				cytochrome c-type biogenesis protein	Energy metabolism
PA14_45290	ccmH								TU hit				cytochrome C-type biogenesis protein CcmH	Energy metabolism
PA14_45300	ccmG								TU hit				cytochrome C biogenesis protein CcmG	Translation, post-translational modification and degradation; Chaperones / Heat shock proteins; Energy metabolism
PA14_45310	ccmF								TU hit				cytochrome C-type biogenesis protein CcmF	Energy metabolism
PA14_45330	ccmE								TU hit				cytochrome C-type biogenesis protein CcmE	Energy metabolism
PA14_45340									TU hit				putative heme exporter protein	Transport of small molecules
PA14_45350	ccmC								RNA / motif				heme exporter protein CcmC	Membrane proteins; Transport of small molecules
PA14_45400			ChIP / RNA / motif			RNA / motif							conserved hypothetical protein	Hypothetical, unclassified or unknown
PA14_45410			TU hit			RNA / motif							putative FlhB domain protein	Motility / Attachment
PA14_45460			RNA / motif										putative transcriptional regulator	Transcriptional regulators
PA14_45480			RNA / motif										conserved hypothetical protein	Hypothetical, unclassified or unknown
PA14_45520			RNA / motif										putative plasmid partitioning protein	Cell division
PA14_45540	motD		TU hit										chemotaxis protein, MotD	Chemotaxis; Motility / Attachment
PA14_45560	motC		RNA / motif										chemotaxis protein MotC	Chemotaxis; Motility / Attachment
PA14_45580	cheB*		TU hit										putative chemotaxis methylesterase	Chemotaxis
PA14_45590	cheA*		RNA / motif										putative two-component sensor	Chemotaxis; Two-component regulatory systems
PA14_45620	cheY		ChIP / RNAression										two-component response regulator CheY	Transcriptional regulators; Two-component regulatory systems
PA14_45630	fliA		ChIP / RNA / motif										motility sigma factor FliA	Transcriptional regulators
PA14_45660	flhF					ChIP / RNA / motif							flagellar biosynthesis protein FlhF	Chemotaxis; Adaptation / Protection; Motility / Attachment
PA14_45680	flhA					ChIP / RNA / motif							flagellar biosynthesis protein FlhA	Chemotaxis; Adaptation / Protection; Motility / Attachment
PA14_45740	fliR					TU hit							flagellar biosynthetic protein FliR	Chemotaxis; Adaptation / Protection; Motility / Attachment
PA14_45760	fliQ					TU hit							flagellar biosynthetic protein FliQ	Chemotaxis; Adaptation / Protection; Motility / Attachment
PA14_45770	fliP					TU hit							flagellar biosynthetic protein FliP	Chemotaxis; Adaptation / Protection; Motility / Attachment
PA14_45780	fliO					TU hit							flagellar protein FliO	Chemotaxis; Adaptation / Protection; Motility / Attachment
PA14_45790	fliN					TU hit							flagellar motor switch protein FliN	Chemotaxis; Adaptation / Protection; Motility / Attachment
PA14_45800	fliM					TU hit							flagellar motor switch protein FliM	Adaptation / Protection; Chemotaxis; Motility / Attachment
PA14_45810	fliL*					ChIP / motif							putative flagellar protein FliL	Motility / Attachment; Membrane proteins
PA14_45830						ChIP / RNA / motif							putative flagellar hook-length control protein FliK	Motility / Attachment
PA14_45840						ChIP / motif							conserved hypothetical protein	Hypothetical, unclassified or unknown
PA14_45850						TU hit							conserved hypothetical protein	Hypothetical, unclassified or unknown
PA14_45940	lasI				ChIP / RNA			ChIP / RNA / motif					autoinducer synthesis protein LasI	Adaptation / Protection
PA14_45950	rsaL								ChIP / RNA				regulatory protein RsaL	Adaptation / Protection; Transcriptional regulators
PA14_46030			ChIP / RNA / motif		ChIP / RNA								putative chemotaxis transducer	Cell wall / LPS / capsule; Chemotaxis
PA14_46060	gbuR						ChIP / motif						transcriptional regulator	Transcriptional regulators
PA14_46070	gbuA		RNA / motif										guanidinobutyrase	Amino acid biosynthesis and metabolism
PA14_46080			TU hit										conserved hypothetical protein	Hypothetical, unclassified or unknown
PA14_46100			TU hit										putative transporter	Membrane proteins; Transport of small molecules
PA14_46150							ChIP / motif						putative hydrolase	Putative enzymes
PA14_46160							ChIP / RNA						conserved hypothetical protein	Hypothetical, unclassified or unknown
PA14_46180	yjiJ*								RNA / motif				putative membrane protein	Membrane proteins
PA14_46240		RNA / motif											putative mechanosensitive ion channel family protein	Membrane proteins
PA14_46280						RNA / motif							hypothetical protein	Hypothetical, unclassified or unknown
PA14_46460								ChIP / RNA / motif					hypothetical protein	Hypothetical, unclassified or unknown
PA14_46510						ChIP / RNA	RNA / motif						hypothetical protein	Hypothetical, unclassified or unknown
PA14_46540							RNA / motif						hypothetical protein	Hypothetical, unclassified or unknown
PA14_46550			ChIP / RNAression										possible ribonuclease	Putative enzymes
PA14_46620						RNA / motif							putative pyridine nucleotide-disulphide oxidoreductase	Putative enzymes
PA14_46630			ChIP / RNA / motif										putative phenazine biosynthesis protein	Central intermediary metabolism
PA14_46720							RNA / motif						conserved hypothetical protein	Hypothetical, unclassified or unknown
PA14_46770			RNA / motif										conserved hypothetical protein	Hypothetical, unclassified or unknown
PA14_46780			TU hit										conserved hypothetical protein	Hypothetical, unclassified or unknown
PA14_46860			RNA / motif										putative lysine decarboxylase	Amino acid biosynthesis and metabolism
PA14_46900					ChIP / motif		ChIP / motif						hypothetical protein	Hypothetical, unclassified or unknown
PA14_46910	ybeJ*					ChIP / motif					ChIP / motif		putative binding protein component of ABC transporter	Transport of small molecules
PA14_47010							ChIP / motif						hypothetical protein	Hypothetical, unclassified or unknown
PA14_47090							RNA / motif						putative protease	Putative enzymes
PA14_47120		ChIP / RNA			RNA / motif	RNA / motif							hypothetical protein	Hypothetical, unclassified or unknown
PA14_47130		ChIP / RNA / motif											conserved hypothetical protein	Hypothetical, unclassified or unknown
PA14_47150	cyoE					RNA / motif							cytochrome o ubiquinol oxidase protein CyoE	Energy metabolism
PA14_47160	cyoD					TU hit							cytochrome o ubiquinol oxidase subunit IV	Energy metabolism
PA14_47180	cyoC		RNA / motif			RNA / motif							cytochrome o ubiquinol oxidase subunit III	Energy metabolism
PA14_47190	cyoB					RNA / motif							cytochrome o ubiquinol oxidase subunit I	Energy metabolism
PA14_47210	cyoA					RNA / motif							cytochrome o ubiquinol oxidase subunit II	Energy metabolism
PA14_47280	phnX		RNA / motif		RNA / motif								2-phosphonoacetaldehyde hydrolase	Carbon compound catabolism
PA14_47380	hxuC*											RNA / motif	putative heme utilization protein precursor	Membrane proteins; Transport of small molecules
PA14_47450	ycgL*	TU hit											conserved hypothetical protein	Hypothetical, unclassified or unknown
PA14_47460	rnd	RNA / motif											ribonuclease D	Transcription, RNA processing and degradation
PA14_47530							ChIP / RNA						conserved hypothetical protein	Hypothetical, unclassified or unknown
PA14_47540	ompP1*	ChIP / motif											putative outer membrane protein precursor	Membrane proteins; Transport of small molecules
PA14_47690	cobQ					RNA / motif							cobyric acid synthase	Biosynthesis of cofactors, prosthetic groups and carriers
PA14_47810		RNA / motif											putative membrane protein	Membrane proteins
PA14_47820									RNA / motif				putative transcriptional regulator	Transcriptional regulators
PA14_47900									RNA / motif				putative MFS transporter	Membrane proteins; Transport of small molecules
PA14_47920						ChIP / motif							putative binding protein component of ABC transporter	Transport of small molecules
PA14_47930						TU hit							conserved hypothetical protein	Hypothetical, unclassified or unknown
PA14_47940						TU hit							putative permease of ABC transporter	Membrane proteins; Transport of small molecules
PA14_47950						TU hit							putative amino acid ABC transporter permease	Membrane proteins; Transport of small molecules
PA14_47960	glnQ*					TU hit							putative ATP-binding component of ABC transporter	Transport of small molecules
PA14_47970						TU hit							putative proline racemase protein	Central intermediary metabolism
PA14_48000			RNA / motif							RNA / motif			putative dihydrodipicolinate synthetase	Amino acid biosynthesis and metabolism; Putative enzymes
PA14_48010			TU hit							TU hit			putative semialdehyde dehydrogenase	Putative enzymes
PA14_48020									RNA / motif				putative L-malate dehydrogenase	Central intermediary metabolism; Putative enzymes
PA14_48030			RNA / motif										putative methyl-accepting chemotaxis transducer	Adaptation / Protection; Chemotaxis
PA14_48060	aprA								RNA / motif				alkaline metalloproteinase precursor	Secreted factors (toxins, enzymes, alginate)
PA14_48150			ChIP / RNAression										hypothetical protein	Hypothetical, unclassified or unknown
PA14_48160						RNA / motif							putative sensor/response regulator hybrid	Two-component regulatory systems
PA14_48190									ChIP / RNA / motif				putative transcriptional regulator	Transcriptional regulators
PA14_48200									ChIP / RNA / motif				putative enoyl-CoA hydratase/isomerase	Fatty acid and phospholipid metabolism; Putative enzymes
PA14_48210									TU hit				putative hydrolase	Putative enzymes
PA14_48230									TU hit				hypothetical protein	Hypothetical, unclassified or unknown
PA14_48240									TU hit				putative outer membrane component of multidrug efflux pump	Transport of small molecules; Antibiotic resistance and susceptibility
PA14_48280									TU hit				putative multidrug resistance efflux pump	Transport of small molecules; Antibiotic resistance and susceptibility
PA14_48300									TU hit				putative MFS transporter	Membrane proteins; Transport of small molecules
PA14_48340			RNA / motif										putative membrane protein	Membrane proteins
PA14_48440									RNA / motif				putative NAD(P)H dehydrogenase	Putative enzymes
PA14_48530			RNA / motif		ChIP / RNA / motif								putative AMP-binding enzyme	Putative enzymes
PA14_48540			TU hit		TU hit								conserved hypothetical protein	Hypothetical, unclassified or unknown
PA14_48550			TU hit		TU hit								conserved hypothetical protein	Hypothetical, unclassified or unknown
PA14_48560			TU hit		TU hit								conserved hypothetical protein	Hypothetical, unclassified or unknown
PA14_48570			TU hit		TU hit								putative 2-isopropylmalate synthase	Amino acid biosynthesis and metabolism
PA14_48590			TU hit		TU hit								conserved hypothetical protein	Hypothetical, unclassified or unknown
PA14_48600			RNA / motif										putative AMP-binding enzyme	Putative enzymes
PA14_48610			RNA / motif										putative sparagine synthase	Amino acid biosynthesis and metabolism
PA14_48620			TU hit										putative clavaminic acid synthetase	Central intermediary metabolism
PA14_48630			RNA / motif										putative MFS transporter	Membrane proteins; Transport of small molecules
PA14_48640			TU hit										conserved hypothetical protein	Hypothetical, unclassified or unknown
PA14_48680								RNA / motif					putative flavoprotein involved in K+ transport	Transport of small molecules
PA14_48700	kefB							RNA / motif					glutathione-regulated potassium-efflux system protein KefB	Transport of small molecules
PA14_48780									TU hit				putative O-methyltransferase	Transport of small molecules
PA14_48790									ChIP / RNA				putative lipoprotein	Cell wall / LPS / capsule; Membrane proteins
PA14_48800									ChIP / RNA				putative lipoprotein	Fatty acid and phospholipid metabolism
PA14_48810						TU hit							putative transcriptional regulator, Sir2 family	Transcriptional regulators
PA14_48830						ChIP / RNA							putative transcriptional regulator	Transcriptional regulators
PA14_48840						ChIP / RNA			ChIP / motif				putative dimethylarginine dimethylaminohydrolase	Amino acid biosynthesis and metabolism
PA14_48850						RNA / motif							probable amino acid permease	Membrane proteins; Transport of small molecules
PA14_48880	intT*		TU hit										putative bacteriophage integrase	Putative enzymes; Related to phage, transposon or plasmid
PA14_48890			ChIP / RNA / motif										conserved hypothetical protein	Related to phage, transposon or plasmid
PA14_48940	coaB		RNA / motif										coat protein B of bacteriophage Pf1	Related to phage, transposon or plasmid
PA14_48950			TU hit					RNA / motif					hypothetical protein of bacteriophage Pf1	Related to phage, transposon or plasmid
PA14_48960			TU hit										hypothetical protein of bacteriophage Pf1	Related to phage, transposon or plasmid
PA14_48970			RNA / motif										helix destabilizing protein of bacteriophage Pf1	DNA replication, recombination, modification and repair; Related to phage, transposon or plasmid
PA14_49030									RNA / motif				hypothetical protein	Related to phage, transposon or plasmid
PA14_49090				TU hit									hypothetical	Hypothetical, unclassified or unknown
PA14_49100	yfcG*			RNA / motif									probable glutathione S-transferase	Putative enzymes
PA14_49130	dctA					ChIP / RNA / motif							C4-dicarboxylate transport protein	Transport of small molecules
PA14_49150						ChIP / motif			RNA / motif				probable transcriptional regulator	Transcriptional regulators
PA14_49160	yegE*		ChIP / RNA / motif					RNA / motif					conserved hypothetical protein	Membrane proteins
PA14_49200	oprH						ChIP / motif						PhoP/Q and low Mg2+ inducible outer membrane prote	Membrane proteins; Adaptation / Protection; Transport of small molecules
PA14_49210	napE						ChIP / RNA / motif						periplasmic nitrate reductase protein NapE	Energy metabolism
PA14_49220	napF						ChIP / RNA / motif						ferredoxin protein NapF	Energy metabolism
PA14_49230	napD						TU hit						NapD protein of periplasmic nitrate reductase	Energy metabolism
PA14_49250	napA						TU hit						periplasmic nitrate reductase protein NapA	Energy metabolism
PA14_49260	napB						TU hit						cytochrome c-type protein NapB precursor	Energy metabolism
PA14_49270	napc						TU hit						cytochrome c-type protein NapC	Energy metabolism
PA14_49290		RNA / motif				RNA / motif							conserved hypothetical protein	Membrane proteins
PA14_49360							RNA / motif						probable glucosyl transferase	Putative enzymes; Antibiotic resistance and susceptibility
PA14_49380	dapE			RNA / motif									succinyl-diaminopimelate desuccinylase	Amino acid biosynthesis and metabolism
PA14_49390	rrmA			TU hit									rRNA methyltransferase	Transcription, RNA processing and degradation
PA14_49400				TU hit									conserved hypothetical protein	Hypothetical, unclassified or unknown
PA14_49460	nrdA					ChIP / motif							ribonucleoside reductase, large chain	Nucleotide biosynthesis and metabolism
PA14_49520	pyoS3A			RNA / motif									pyocin killing protein	Secreted factors (toxins, enzymes, alginate)
PA14_49530									RNA / motif				hypothetical protein	Hypothetical, unclassified or unknown
PA14_49540									TU hit				hypothetical protein	Hypothetical, unclassified or unknown
PA14_49610						ChIP / motif							probable MFS transporter	Membrane proteins; Transport of small molecules
PA14_49660									RNA / motif				hypothetical protein	Hypothetical, unclassified or unknown
PA14_49710	yedU*								RNA / motif				conserved hypothetical protein	Hypothetical, unclassified or unknown
PA14_49720				ChIP / RNA									hypothetical protein	Hypothetical, unclassified or unknown
PA14_49730				ChIP / RNA									hypothetical protein	Hypothetical, unclassified or unknown
PA14_49750			RNA / motif										probable MFS transporter	Membrane proteins; Antibiotic resistance and susceptibility; Transport of small molecules
PA14_49760	rhlC		TU hit										rhamnosyltransferase 2	Cell wall / LPS / capsule; Adaptation / Protection
PA14_49810									RNA / motif				hypothetical protein	Membrane proteins
PA14_49870									ChIP / RNA				probable peptide deformylase	Translation, post-translational modification and degradation
PA14_49880							RNA / motif						conserved hypothetical protein	Cell wall / LPS / capsule
PA14_49890	tpbB						TU hit						conserved hypothetical protein	Cell wall / LPS / capsule; Nucleotide biosynthesis and metabolism; Motility / Attachment; Membrane proteins
PA14_49900							TU hit						probable outer membrane protein precursor	Membrane proteins; Cell wall / LPS / capsule
PA14_49910							ChIP / RNA						hypothetical protein	Membrane proteins
PA14_49930		ChIP / RNA											conserved hypothetical protein	Hypothetical, unclassified or unknown
PA14_49940		ChIP / motif				ChIP / RNA							hypothetical protein	Membrane proteins
PA14_49960		RNA / motif				RNA / motif							hypothetical protein	Hypothetical, unclassified or unknown
PA14_49990									RNA / motif				hypothetical protein	Hypothetical, unclassified or unknown
PA14_50020		RNA / motif				RNA / motif							hypothetical protein	Hypothetical, unclassified or unknown
PA14_50080	fliJ		TU hit			RNA / motif							flagellar protein FliJ	Cell wall / LPS / capsule; Motility / Attachment
PA14_50100	fliI		TU hit			RNA / motif							flagellum-specific ATP synthase FliI	Energy metabolism; Motility / Attachment
PA14_50110	fliH		TU hit			TU hit							probable flagellar assembly protein	Cell wall / LPS / capsule; Motility / Attachment
PA14_50130	fliG		TU hit			TU hit							flagellar motor switch protein FliG	Cell wall / LPS / capsule; Motility / Attachment
PA14_50140	fliF		TU hit			TU hit							Flagella M-ring outer membrane protein precursor	Cell wall / LPS / capsule; Motility / Attachment
PA14_50160	fliE		RNA / motif			RNA / motif							flagellar hook-basal body complex protein FliE	Cell wall / LPS / capsule; Motility / Attachment
PA14_50180	fleR					RNA / motif							two-component response regulator	Motility / Attachment; Transcriptional regulators; Two-component regulatory systems
PA14_50200	fleS					ChIP / RNA / motif							two-component sensor	Two-component regulatory systems
PA14_50240			ChIP / RNAression			TU hit		RNA / motif					hypothetical protein	Hypothetical, unclassified or unknown
PA14_50250	fliS		ChIP / RNA / motif			RNA / motif							hypothetical protein	Hypothetical, unclassified or unknown
PA14_50270	fliD		RNA / motif			ChIP / RNA / motif							flagellar capping protein FliD	Cell wall / LPS / capsule; Motility / Attachment
PA14_50280	flaG*		RNA / motif			ChIP / RNA / motif		RNA / motif					hypothetical protein	Hypothetical, unclassified or unknown
PA14_50290	fliC		ChIP / RNA / motif					ChIP / RNA					flagellin type B	Motility / Attachment
PA14_50300						RNA / motif							hypothetical protein	Hypothetical, unclassified or unknown
PA14_50310			RNA / motif										Possible sugar nucleotidyltransferase	Putative enzymes
PA14_50320			TU hit			RNA / motif							conserved hypothetical protein	Hypothetical, unclassified or unknown
PA14_50330			RNA / motif										hypothetical protein	Hypothetical, unclassified or unknown
PA14_50340	flgL		ChIP / RNA / motif			RNA / motif							flagellar hook-associated protein type 3 FlgL	Cell wall / LPS / capsule; Motility / Attachment
PA14_50360	flgK					RNA / motif							flagellar hook-associated protein 1 FlgK	Cell wall / LPS / capsule; Motility / Attachment
PA14_50380	flgJ					RNA / motif							flagellar protein FlgJ	Cell wall / LPS / capsule; Motility / Attachment
PA14_50410	flgI					RNA / motif							flagellar P-ring protein precursor FlgI	Cell wall / LPS / capsule; Motility / Attachment
PA14_50420	flgH					RNA / motif							flagellar L-ring protein precursor FlgH	Cell wall / LPS / capsule; Motility / Attachment
PA14_50430	flgG					ChIP / RNA / motif							flagellar basal-body rod protein FlgG	Cell wall / LPS / capsule; Motility / Attachment
PA14_50440	flgF					ChIP / RNA / motif							flagellar basal-body rod protein FlgF	Cell wall / LPS / capsule; Motility / Attachment
PA14_50450	flgE					RNA / motif							flagellar hook protein FlgE	Cell wall / LPS / capsule; Motility / Attachment
PA14_50460	flgD					ChIP / RNA							flagellar basal-body rod modification protein FlgD	Cell wall / LPS / capsule; Motility / Attachment
PA14_50470	flgC					ChIP / RNA / motif							flagellar basal-body rod protein FlgC	Cell wall / LPS / capsule; Motility / Attachment
PA14_50480	flgB					ChIP / RNA / motif							flagellar basal-body rod protein FlgB	Cell wall / LPS / capsule; Motility / Attachment
PA14_50500							ChIP / motif						hypothetical protein	Hypothetical, unclassified or unknown
PA14_50620							ChIP / motif						conserved hypothetical protein	Hypothetical, unclassified or unknown
PA14_50740								ChIP / RNA / motif					conserved hypothetical protein	Membrane proteins
PA14_50750									RNA / motif				hypothetical protein	Hypothetical, unclassified or unknown
PA14_50790	yeaG*								TU hit				conserved hypothetical protein	Hypothetical, unclassified or unknown
PA14_50800	pdxH								RNA / motif				pyridoxine 5'-phosphate oxidase	Biosynthesis of cofactors, prosthetic groups and carriers
PA14_50850									RNA / motif				hypothetical protein	Membrane proteins
PA14_50880							ChIP / RNA / motif						probable outer membrane protein precursor	Membrane proteins; Transport of small molecules
PA14_50890							ChIP / motif						conserved hypothetical protein	Hypothetical, unclassified or unknown
PA14_50900							TU hit						conserved hypothetical protein	Hypothetical, unclassified or unknown
PA14_50910							TU hit						hypothetical protein	Hypothetical, unclassified or unknown
PA14_50930									RNA / motif				conserved hypothetical protein	Hypothetical, unclassified or unknown
PA14_51020						RNA / motif							hypothetical protein	Hypothetical, unclassified or unknown
PA14_51040			RNA / motif										probable oxidoreductase	Putative enzymes
PA14_51090			RNA / motif										probable short-chain dehydrogenase	Putative enzymes
PA14_51220						ChIP / motif	ChIP / motif		ChIP / RNA				probable glycosyl transferase	Putative enzymes
PA14_51240	purC								TU hit				phosphoribosylaminoimidazole-succinocarboxamide synthase	Nucleotide biosynthesis and metabolism
PA14_51250	yycJ*								TU hit				Putative metal-dependent hydrolase	Putative enzymes
PA14_51260									TU hit				Putative lipoprotein	Hypothetical, unclassified or unknown
PA14_51270	dapA								ChIP / RNA / motif				dihydrodipicolinate synthase	Amino acid biosynthesis and metabolism
PA14_51280									ChIP / RNA				Putative glycine cleavage system transcriptional repressor	Transcriptional regulators
PA14_51290	bcp								TU hit				bacterioferritin comigratory protein	Adaptation / Protection
PA14_51300	perM*							ChIP / RNA / motif					conserved hypothetical protein	Membrane proteins
PA14_51310	yrkI*							ChIP / RNA					conserved hypothetical protein	Hypothetical, unclassified or unknown
PA14_51330	nadA					ChIP / motif							quinolinate synthetase A	Amino acid biosynthesis and metabolism; Biosynthesis of cofactors, prosthetic groups and carriers
PA14_51430	pqsA							ChIP / RNA					probable coenzyme A ligase	Biosynthesis of cofactors, prosthetic groups and carriers
PA14_51450	cupC3				RNA / motif								usher CupC3	Motility / Attachment
PA14_51510							ChIP / motif						hypothetical protein	Hypothetical, unclassified or unknown
PA14_51520	spcU								TU hit				SpcU	Chaperones / Heat shock proteins
PA14_51530	exoU								RNA / motif				ExoU	Secreted factors (toxins, enzymes, alginate)
PA14_51570						RNA / motif		RNA / motif					hypothetical protein	Hypothetical, unclassified or unknown
PA14_51610			RNA / motif										hypothetical protein	Hypothetical, unclassified or unknown
PA14_51640			RNA / motif										conserved hypothetical protein	Hypothetical, unclassified or unknown
PA14_51670						TU hit							conserved hypothetical protein	Hypothetical, unclassified or unknown
PA14_51680						RNA / motif							probable radical activating enzyme	Putative enzymes
PA14_51690						ChIP / motif							conserved hypothetical protein	Hypothetical, unclassified or unknown
PA14_51710	oprL					ChIP / motif							Peptidoglycan associated lipoprotein OprL precursor	Membrane proteins; Transport of small molecules
PA14_51720	tolB		RNA / motif					RNA / motif					TolB protein	Transport of small molecules
PA14_51730	tolA		RNA / motif					RNA / motif					TolA protein	Membrane proteins; Transport of small molecules
PA14_51740	tolR							RNA / motif					TolR protein	Transport of small molecules
PA14_51750	tolQ							ChIP / RNA					TolQ protein	Membrane proteins; Transport of small molecules
PA14_51770	ybgC*							ChIP / RNA / motif					conserved hypothetical protein	Hypothetical, unclassified or unknown
PA14_51780	ruvB	RNA / motif	RNA / motif										Holliday junction DNA helicase RuvB	DNA replication, recombination, modification and repair
PA14_51830		ChIP / motif											probable dna-binding stress protein	Adaptation / Protection
PA14_51850									RNA / motif				conserved hypothetical protein	Hypothetical, unclassified or unknown
PA14_51860							RNA / motif						hypothetical protein	Hypothetical, unclassified or unknown
PA14_51880	oprD					ChIP / RNA		ChIP / RNA					Basic amino acid, basic peptide and imipenem outer membrane porin OprD precursor	Transport of small molecules
PA14_51920								TU hit					probable acylphosphatase	Putative enzymes
PA14_51930	helX*							ChIP / RNA / motif					probable thioredoxin	Putative enzymes
PA14_51940									RNA / motif				hypothetical protein	Hypothetical, unclassified or unknown
PA14_51950		ChIP / motif				ChIP / motif							hypothetical protein	Hypothetical, unclassified or unknown
PA14_51960	rbn*							ChIP / RNA					probable ribonuclease	Transcription, RNA processing and degradation
PA14_52010						ChIP / motif							conserved hypothetical protein	Hypothetical, unclassified or unknown
PA14_52050	purN	RNA / motif											phosphoribosylaminoimidazole synthetase	Nucleotide biosynthesis and metabolism
PA14_52060		ChIP / RNA / motif											conserved hypothetical protein	Protein secretion / Export apparatus
PA14_52070						ChIP / motif		ChIP / RNA / motif					probable transcriptional regulator	Transcriptional regulators
PA14_52080						ChIP / motif			RNA / motif				hypothetical protein	Hypothetical, unclassified or unknown
PA14_52090						TU hit			TU hit				hypothetical protein	Hypothetical, unclassified or unknown
PA14_52110						TU hit			TU hit				hypothetical protein	Hypothetical, unclassified or unknown
PA14_52120						ChIP / motif			RNA / motif				hypothetical protein	Hypothetical, unclassified or unknown
PA14_52130				ChIP / motif					ChIP / RNA / motif				hypothetical protein	Hypothetical, unclassified or unknown
PA14_52140	yaiL*								ChIP / RNA				conserved hypothetical protein	Hypothetical, unclassified or unknown
PA14_52150	lpxO2								ChIP / RNA				lipopolysaccharide biosynthetic protein LpxO2	Putative enzymes; Cell wall / LPS / capsule
PA14_52290									RNA / motif				hypothetical protein	Hypothetical, unclassified or unknown
PA14_52310	dinP					ChIP / RNA							DNA damage inducible protein P	Adaptation / Protection; DNA replication, recombination, modification and repair
PA14_52330									ChIP / RNA				hypothetical protein	Hypothetical, unclassified or unknown
PA14_52340						ChIP / motif							hypothetical protein	Membrane proteins
PA14_52350					RNA / motif								conserved hypothetical protein	Membrane proteins
PA14_52370					TU hit								hypothetical protein	Hypothetical, unclassified or unknown
PA14_52380							RNA / motif						cytochrome b561	Energy metabolism
PA14_52490						RNA / motif							hypothetical protein	Hypothetical, unclassified or unknown
PA14_52500									TU hit				hypothetical protein	Related to phage, transposon or plasmid; Membrane proteins
PA14_52510									RNA / motif				hypothetical protein	Hypothetical, unclassified or unknown
PA14_52570	rsmA						ChIP / motif		ChIP / RNA				RsmA, regulator of secondary metabolites	Transcriptional regulators; Translation, post-translational modification and degradation; Adaptation / Protection
PA14_52800	acsA								RNA / motif				acetyl-coenzyme A synthetase	Carbon compound catabolism; Central intermediary metabolism
PA14_52810	dctM*	TU hit	TU hit										probable C4-dicarboxylate transporter	Transport of small molecules
PA14_52820	dctQ*	TU hit	TU hit										probable C4-dicarboxylate transporter	Transport of small molecules
PA14_52840	dctP*	RNA / motif	RNA / motif										probable C4-dicarboxylate-binding periplasmic protein	Transport of small molecules
PA14_52850		TU hit	RNA / motif										probable acyl-CoA lyase beta chain	Putative enzymes
PA14_52870		TU hit	RNA / motif										predicted acyl-CoA transferases/carnitine dehydratase	Putative enzymes
PA14_52880		TU hit											putative protein involved in propionate catabolism	Putative enzymes
PA14_52890		TU hit											probable ring-cleaving dioxygenase	Putative enzymes
PA14_52900		TU hit											probable acyl-CoA dehydrogenase	Putative enzymes
PA14_52910		ChIP / motif											hypothetical protein	Hypothetical, unclassified or unknown
PA14_52990	phhA						ChIP / motif		RNA / motif				phenylalanine-4-hydroxylase	Amino acid biosynthesis and metabolism
PA14_53120							TU hit						conserved hypothetical protein	Hypothetical, unclassified or unknown
PA14_53140							ChIP / RNA						hypothetical protein	Motility / Attachment
PA14_53180									RNA / motif				possiblel sulfurtransferase	Putative enzymes
PA14_53190	bolA	RNA / motif											morphogene protein BolA	Cell division
PA14_53270									RNA / motif				hypothetical protein	Hypothetical, unclassified or unknown
PA14_53380									RNA / motif				probable glycosyl transferase	Putative enzymes
PA14_53400									TU hit				probable oxidoreductase	Putative enzymes
PA14_53410									RNA / motif				probable transcriptional regulator	Transcriptional regulators
PA14_53420	btuE*								RNA / motif				probable glutathione peroxidase	Putative enzymes
PA14_53430	slyD						ChIP / motif						peptidyl-prolyl cis-trans isomerase SlyD	Translation, post-translational modification and degradation; Chaperones / Heat shock proteins
PA14_53490								RNA / motif					conserved hypothetical protein	Hypothetical, unclassified or unknown
PA14_53500		ChIP / RNA / motif					ChIP / motif						hypothetical protein	Membrane proteins
PA14_53520	oruR								RNA / motif				transcriptional regulator OruR	Transcriptional regulators
PA14_53560									RNA / motif				hypothetical protein	Hypothetical, unclassified or unknown
PA14_53590								ChIP / RNA					hypothetical protein	Hypothetical, unclassified or unknown
PA14_53600								TU hit					hypothetical protein	Hypothetical, unclassified or unknown
PA14_53620									RNA / motif				hypothetical protein	Hypothetical, unclassified or unknown
PA14_53670							ChIP / motif						hypothetical protein	Hypothetical, unclassified or unknown
PA14_53680									RNA / motif				hypothetical protein	Hypothetical, unclassified or unknown
PA14_53690			RNA / motif				ChIP / motif						hypothetical protein	Hypothetical, unclassified or unknown
PA14_53770						RNA / motif							hypothetical protein	Hypothetical, unclassified or unknown
PA14_53780						TU hit							probable MFS transporter	Membrane proteins; Transport of small molecules
PA14_53790						TU hit							probable haloacid dehalogenase	Carbon compound catabolism
PA14_53830									ChIP / RNA				hypothetical protein	Membrane proteins
PA14_53840		RNA / motif											hypothetical protein	Hypothetical, unclassified or unknown
PA14_53910	pmtA							ChIP / RNA					phospholipid methyltransferase	Fatty acid and phospholipid metabolism
PA14_53920									RNA / motif				probable transcriptional regulator	Transcriptional regulators
PA14_53940	prpB								TU hit				carboxyphosphonoenolpyruvate phosphonomutase	Fatty acid and phospholipid metabolism; Central intermediary metabolism; Carbon compound catabolism
PA14_53950	prpC								TU hit				citrate synthase 2	Central intermediary metabolism; Carbon compound catabolism
PA14_53970									TU hit				probable aconitate hydratase	Energy metabolism
PA14_54080							ChIP / RNA / motif						conserved hypothetical protein	Hypothetical, unclassified or unknown
PA14_54090									TU hit				possible ATPase	Putative enzymes
PA14_54110									TU hit				probable transporter	Membrane proteins; Transport of small molecules
PA14_54120									RNA / motif				probable acyl carrier protein phosphodiesterase	Putative enzymes
PA14_54210					RNA / motif	RNA / motif							probable ATP-dependent protease	Adaptation / Protection; Putative enzymes
PA14_54220	icp					ChIP / RNA / motif							inhibitor of cysteine peptidase	Hypothetical, unclassified or unknown
PA14_54230						ChIP / motif							hypothetical protein	Hypothetical, unclassified or unknown
PA14_54290	pdxJ						TU hit						pyridoxal phosphate biosynthetic protein PdxJ	Biosynthesis of cofactors, prosthetic groups and carriers
PA14_54300	recO						TU hit						DNA repair protein RecO	DNA replication, recombination, modification and repair
PA14_54320	era						TU hit						GTP-binding protein Era	Cell division; Translation, post-translational modification and degradation
PA14_54330	rnc						TU hit						ribonuclease III	Transcription, RNA processing and degradation
PA14_54340							ChIP / motif						hypothetical protein	Hypothetical, unclassified or unknown
PA14_54350	lepB								TU hit				signal peptidase I	Translation, post-translational modification and degradation; Protein secretion / Export apparatus
PA14_54370	lepA								ChIP / RNA				GTP-binding protein LepA	Translation, post-translational modification and degradation; Protein secretion / Export apparatus
PA14_54390	mucD	TU hit											serine protease MucD precursor	Secreted factors (toxins, enzymes, alginate); Putative enzymes; Cell wall / LPS / capsule
PA14_54400	mucC	RNA / motif											positive regulator for alginate biosynthesis MucC	Transcriptional regulators; Cell wall / LPS / capsule; Secreted factors (toxins, enzymes, alginate)
PA14_54410	mucB	ChIP / RNA / motif	RNA / motif										negative regulator for alginate biosynthesis MucB	Secreted factors (toxins, enzymes, alginate); Transcriptional regulators; Cell wall / LPS / capsule
PA14_54420	mucA	ChIP / RNA											anti-sigma factor MucA	Secreted factors (toxins, enzymes, alginate); Transcriptional regulators; Cell wall / LPS / capsule
PA14_54430	algU	ChIP / RNA / motif	ChIP / RNAression										sigma factor AlgU	Transcriptional regulators
PA14_54750		RNA / motif											hypothetical protein	Hypothetical, unclassified or unknown
PA14_54860								ChIP / RNA / motif					hypothetical protein	Hypothetical, unclassified or unknown
PA14_54880								ChIP / RNA / motif					putative serine acetyltransferase	Putative enzymes
PA14_54900			RNA / motif										hypothetical protein	Hypothetical, unclassified or unknown
PA14_54910			ChIP / RNAression					ChIP / RNA / motif					putative thioesterase	Putative enzymes
PA14_54920			RNA / motif					ChIP / RNA / motif					putative non-ribosomal peptide synthetase	Putative enzymes
PA14_54950			TU hit										hypothetical protein	Hypothetical, unclassified or unknown
PA14_54960			ChIP / RNAression										hypothetical protein	Hypothetical, unclassified or unknown
PA14_54970								ChIP / RNA					possible ABC transporter protein	Transport of small molecules
PA14_55000								ChIP / RNA					possible ABC-type transporter, periplasmic component	Transport of small molecules
PA14_55020								TU hit					possible ABC-type transporter, permease component	Transport of small molecules
PA14_55030								TU hit					possible ABC-type transporter, permease component	Transport of small molecules
PA14_55040			RNA / motif					TU hit					putative ATP-binding component of ferric enterobactin transport	Transport of small molecules
PA14_55050									RNA / motif				possible TonB-dependent receptor	Membrane proteins
PA14_55060							TU hit		TU hit				conserved hypothetical protein	Related to phage, transposon or plasmid
PA14_55070							ChIP / motif		ChIP / RNA / motif				conserved hypothetical protein	Related to phage, transposon or plasmid
PA14_55080									ChIP / RNA / motif				hypothetical protein	Hypothetical, unclassified or unknown
PA14_55100									RNA / motif				hypothetical protein	Hypothetical, unclassified or unknown
PA14_55130	gloA2								TU hit				lactoylglutathione lyase	Central intermediary metabolism
PA14_55140									RNA / motif				hypothetical protein	Hypothetical, unclassified or unknown
PA14_55150									RNA / motif				probable transcriptional regulator	Transcriptional regulators
PA14_55160	toxR			ChIP / RNA / motif									transcriptional regulator ToxR	Transcriptional regulators
PA14_55200							ChIP / RNA / motif						probable amidase	Putative enzymes
PA14_55220							TU hit						probable MFS transporter	Membrane proteins; Transport of small molecules
PA14_55240									RNA / motif				hypothetical protein	Hypothetical, unclassified or unknown
PA14_55250			RNA / motif										probable transcriptional regulator	Transcriptional regulators
PA14_55280			RNA / motif										probable peptidyl-prolyl cis-trans isomerase, PpiC	Translation, post-translational modification and degradation; Chaperones / Heat shock proteins
PA14_55300								RNA / motif					hypothetical protein	Hypothetical, unclassified or unknown
PA14_55390			RNA / motif					ChIP / RNA					hypothetical protein	Hypothetical, unclassified or unknown
PA14_55400			RNA / motif					ChIP / RNA					hypothetical protein	Hypothetical, unclassified or unknown
PA14_55460	hxcZ*		RNA / motif										probable type II secretion system protein	Protein secretion / Export apparatus
PA14_55480	hxcX*	TU hit											probable type II secretion system protein	Protein secretion / Export apparatus
PA14_55490	hxcT*	RNA / motif											HxcT pseudopilin	Protein secretion / Export apparatus
PA14_55610	dnaE2		RNA / motif										probable DNA polymerase alpha chain	Putative enzymes; DNA replication, recombination, modification and repair
PA14_55640	sbcD						ChIP / motif						exonuclease SbcD	DNA replication, recombination, modification and repair
PA14_55650	sbcC						TU hit						putative exonuclease	DNA replication, recombination, modification and repair
PA14_55720										RNA / motif			putative membrane protein	Membrane proteins
PA14_55750				ChIP / motif									putative chemotaxis transducer	Adaptation / Protection; Chemotaxis
PA14_55760									RNA / motif				conserved hypothetical protein	Hypothetical, unclassified or unknown
PA14_55780			RNA / motif				ChIP / RNA						putative two-component sensor	Two-component regulatory systems
PA14_55790							ChIP / RNA / motif						putative pilus assembly protein	Protein secretion / Export apparatus
PA14_55810							ChIP / RNA						putative two-component response regulator	Transcriptional regulators; Two-component regulatory systems
PA14_55820			RNA / motif			RNA / motif							putative membrane protein	Membrane proteins; Motility / Attachment
PA14_55840			RNA / motif			RNA / motif							conserved hypothetical protein	Hypothetical, unclassified or unknown
PA14_55850			RNA / motif		TU hit		TU hit						putative pilus assembly protein	Protein secretion / Export apparatus; Motility / Attachment
PA14_55860			TU hit		TU hit	RNA / motif	TU hit						putative pilus assembly protein	Protein secretion / Export apparatus; Membrane proteins; Motility / Attachment
PA14_55880			RNA / motif		TU hit	RNA / motif	TU hit						putative pilus assembly protein	Protein secretion / Export apparatus; Membrane proteins; Motility / Attachment
PA14_55890	cpaF2*		RNA / motif		RNA / motif	RNA / motif	TU hit						putative type II secretion system protein	Protein secretion / Export apparatus; Motility / Attachment
PA14_55900			RNA / motif		TU hit	RNA / motif	TU hit						putative pilus assembly protein	Protein secretion / Export apparatus; Motility / Attachment
PA14_55920			RNA / motif		TU hit	RNA / motif	TU hit						putative type II secretion system protein	Protein secretion / Export apparatus; Motility / Attachment
PA14_55930			ChIP / RNA / motif		ChIP / RNA		ChIP / RNA / motif						putative pilus assembly protein	Protein secretion / Export apparatus; Motility / Attachment
PA14_55940						RNA / motif	ChIP / RNA / motif						putative pilus assembly protein	Protein secretion / Export apparatus; Motility / Attachment
PA14_55960	pctC		ChIP / RNAression		ChIP / motif			ChIP / RNA / motif					chemotactic transducer PctC	Adaptation / Protection; Chemotaxis
PA14_55980	yjgR*	RNA / motif											conserved hypothetical protein	Hypothetical, unclassified or unknown
PA14_56000	pctA		ChIP / RNA / motif										chemotactic transducer PctA	Adaptation / Protection; Chemotaxis
PA14_56010	pctB		ChIP / RNA / motif			RNA / motif							chemotactic transducer PctB	Adaptation / Protection; Chemotaxis
PA14_56030		RNA / motif											putative glycosyl transferase	Transport of small molecules
PA14_56040		TU hit											putative deacetylase	Putative enzymes
PA14_56050		TU hit											putative membrane protein	Membrane proteins
PA14_56060	purU								RNA / motif				formyltetrahydrofolate deformylase	Nucleotide biosynthesis and metabolism
PA14_56070	mvaT								RNA / motif				transcriptional regulator MvaT, P16 subunit	Transcriptional regulators
PA14_56090									RNA / motif				conserved hypothetical protein	Membrane proteins
PA14_56100									TU hit				putative membrane protein	Membrane proteins
PA14_56110									TU hit				putative membrane protein	Membrane proteins
PA14_56130									TU hit				hypothetical protein	Hypothetical, unclassified or unknown
PA14_56140									TU hit				hypothetical protein	Hypothetical, unclassified or unknown
PA14_56160	moxR*								TU hit				putative methanol dehydrogenase regulatory protein	Putative enzymes
PA14_56170									TU hit				conserved hypothetical protein	Hypothetical, unclassified or unknown
PA14_56190			ChIP / RNAression										conserved hypothetical protein	Hypothetical, unclassified or unknown
PA14_56200			ChIP / RNA / motif										putative lipoprotein	Fatty acid and phospholipid metabolism
PA14_56390		ChIP / motif											putative acyltransferase	Fatty acid and phospholipid metabolism; Membrane proteins
PA14_56430						ChIP / RNA / motif							putative transcriptional regulator	Transcriptional regulators
PA14_56470		RNA / motif											putative MFS transporter	Membrane proteins; Transport of small molecules
PA14_56510		RNA / motif				RNA / motif							conserved hypothetical protein	Hypothetical, unclassified or unknown
PA14_56560									RNA / motif				putative hemolysin	Secreted factors (toxins, enzymes, alginate); Fatty acid and phospholipid metabolism
PA14_56570									TU hit				putative acyltransferase	Fatty acid and phospholipid metabolism
PA14_56620			RNA / motif										putative transcriptional regulator	Transcriptional regulators
PA14_56640			TU hit										putative MFS transporter	Membrane proteins; Transport of small molecules; Transcriptional regulators
PA14_56660			TU hit										probable xenobiotic reductase B	Adaptation / Protection; Antibiotic resistance and susceptibility
PA14_56730							ChIP / RNA						conserved hypothetical protein	Hypothetical, unclassified or unknown
PA14_56780	sodB						ChIP / motif						iron superoxide dismutase"	Adaptation / Protection
PA14_56790									RNA / motif				putative GGDEF domain/EAL domain protein	Two-component regulatory systems; Motility / Attachment; Cell wall / LPS / capsule
PA14_56800						ChIP / motif			TU hit				hypothetical protein	Hypothetical, unclassified or unknown
PA14_56810									RNA / motif				putative lemA-like protein	Membrane proteins
PA14_56830	icmP					ChIP / motif							Insulin-cleaving metalloproteinase outer membrane	Membrane proteins
PA14_56880									ChIP / RNA / motif				putative membrane fusion protein	Membrane proteins; Transport of small molecules
PA14_56890									TU hit				putative RND efflux transporter	Antibiotic resistance and susceptibility; Membrane proteins; Transport of small molecules
PA14_57010	groEL				ChIP / RNA	TU hit							GroEL protein	Chaperones / Heat shock proteins
PA14_57020	groES				ChIP / RNA	RNA / motif							Hsp1 protein	Chaperones / Heat shock proteins
PA14_57030	fxsA				RNA / motif								putative membrane protein	Membrane proteins
PA14_57040									ChIP / RNA				conserved hypothetical protein	Hypothetical, unclassified or unknown
PA14_57050	fabG								ChIP / RNA				putative short chain dehydrogenase	Putative enzymes; Amino acid biosynthesis and metabolism
PA14_57060		RNA / motif		RNA / motif									conserved hypothetical protein	Hypothetical, unclassified or unknown
PA14_57110		RNA / motif											putative mechanosensitive ion channel family protein	Transport of small molecules
PA14_57210	argJ								RNA / motif				N-acetylglutamate synthase	Amino acid biosynthesis and metabolism
PA14_57275	ftsZ								ChIP / RNA				cell division protein FtsZ	Cell division
PA14_57440	ftsL							RNA / motif					Cell division protein	Cell division
PA14_57490						ChIP / motif							putative endonuclease	DNA replication, recombination, modification and repair
PA14_57500	gmhA					ChIP / motif							putative phosphoheptose isomerase	Carbon compound catabolism; Putative enzymes
PA14_57520	sspB			TU hit			TU hit						stringent starvation protein B	Adaptation / Protection
PA14_57530	sspA			TU hit			TU hit						stringent starvation protein A	Adaptation / Protection
PA14_57540				TU hit			TU hit						putative cytochrome c1 precursor	Energy metabolism
PA14_57560				TU hit			TU hit						putative cytochrome b	Energy metabolism
PA14_57570				ChIP / motif			ChIP / motif						putative cytochrome c reductase, iron-sulfur subun	Putative enzymes
PA14_57580	rpsI				TU hit	ChIP / RNA		RNA / motif					ribosomal protein S9	Translation, post-translational modification and degradation
PA14_57590	rplM				ChIP / motif	ChIP / RNA							ribosomal protein L13	Translation, post-translational modification and degradation
PA14_57600									ChIP / motif				putative oxidoreductase, aldo/keto reductase famil	Energy metabolism; Putative enzymes
PA14_57640									RNA / motif				hypothetical protein	Hypothetical, unclassified or unknown
PA14_57650						RNA / motif							putative ATPase	Energy metabolism
PA14_57690								ChIP / RNA / motif					conserved hypothetical protein	Hypothetical, unclassified or unknown
PA14_57710	cysN				TU hit								ATP sulfurylase GTP-binding subunit/APS kinase	Central intermediary metabolism; Amino acid biosynthesis and metabolism
PA14_57720	cysD				RNA / motif								ATP sulfurylase small subunit	Central intermediary metabolism; Amino acid biosynthesis and metabolism
PA14_57830								RNA / motif					conserved hypothetical protein	Hypothetical, unclassified or unknown
PA14_57840	ttg2D*							TU hit					putative toluene tolerance protein	Adaptation / Protection
PA14_57850								RNA / motif					conserved hypothetical protein	Hypothetical, unclassified or unknown
PA14_57870								RNA / motif					putative toluene tolerance ABC efflux transporter	Membrane proteins; Transport of small molecules
PA14_57880								ChIP / RNA					putative toluene tolerance ABC efflux transporter	Membrane proteins; Transport of small molecules
PA14_57890	yrbH*								ChIP / RNA				putative sugar isomerase	Carbon compound catabolism; Secreted factors (toxins, enzymes, alginate)
PA14_57900		RNA / motif							TU hit				putative phophatase	Putative enzymes
PA14_57910									TU hit				conserved hypothetical protein	Hypothetical, unclassified or unknown
[truncated: 559 more rows]
