# Supplementary material for: Elucidation of Sigma Factor-Associated Networks in Pseudomonas aeruginosa Reveals a Modular Architecture with Limited and Function-Specific Crosstalk
Source: PLoS Pathog. 2015 Mar 17;11(3):e1004744. doi: 10.1371/journal.ppat.1004744 (PMC4362757; doi:10.1371/journal.ppat.1004744)
Supplement: S9 Table — (XLSX) [file ppat.1004744.s013.xlsx]

## Sheet: Table S9
Table S9. Members and composition of the sigma factor crosstalk
PA14 ID*	Gene name†	crosstalk mode	Sigma factor(s)‡	Product name	PseudoCAP category§
PA14_01290	coxB	direct crosstalk	RpoS SigX	cytochrome c oxidase, subunit II	Energy metabolism
PA14_01670		direct crosstalk	AlgU RpoN	putative ATP-binding component of ABC transporter	Transport of small molecules
PA14_01940		direct crosstalk	AlgU RpoN	putative RND efflux membrane fusion protein precursor	Protein secretion / Export apparatus; Membrane proteins; Antibiotic resistance and susceptibility
PA14_02180	cheB	direct crosstalk	FliA RpoS	glutamate methylesterase	Adaptation / Protection; Chemotaxis
PA14_02190	cheD*	direct crosstalk	FliA RpoS	putative chemotaxis protein	Chemotaxis
PA14_02200	cheR*	direct crosstalk	FliA RpoS	putative chemotaxis protein methyltransferase	Transcriptional regulators; Adaptation / Protection; Chemotaxis
PA14_02220		direct crosstalk	FliA RpoS	putative chemotaxis transducer	Adaptation / Protection; Chemotaxis
PA14_02230	cheW	direct crosstalk	FliA RpoS	putative purine-binding chemotaxis protein	Adaptation / Protection; Chemotaxis
PA14_02250	cheA	direct crosstalk	FliA RpoS	putative two-component sensor	Chemotaxis; Adaptation / Protection; Two-component regulatory systems
PA14_02260	cheY*	direct crosstalk	FliA RpoS	putative two-component response regulator	Chemotaxis; Adaptation / Protection; Two-component regulatory systems
PA14_03320		direct crosstalk	FliA SigX	Hypothetical protein	Hypothetical, unclassified or unknown
PA14_03370		direct crosstalk	FliA SigX	conserved hypothetical protein	Hypothetical, unclassified or unknown
PA14_05770	dhT	direct crosstalk	RpoH RpoS	dihydropyrimidinase	Nucleotide biosynthesis and metabolism
PA14_05810	amaB	direct crosstalk	FliA RpoN	N-carbamoyl-beta-alanine amidohydrolase	Nucleotide biosynthesis and metabolism
PA14_07480		direct crosstalk	RpoH RpoN	putative reverse transcriptase	Putative enzymes
PA14_08695	secE	direct crosstalk	RpoN SigX	secretion protein SecE	Protein secretion / Export apparatus
PA14_08790	rpsL	direct crosstalk	RpoN SigX	30S ribosomal protein S12	Translation, post-translational modification and degradation
PA14_08840	rpsJ	direct crosstalk	RpoN SigX	30S ribosomal protein S10	Transcription, RNA processing and degradation; Translation, post-translational modification and degradation
PA14_08850	rplC	direct crosstalk	RpoN SigX	50S ribosomal protein L3	Translation, post-translational modification and degradation
PA14_08860	rplD	direct crosstalk	RpoN SigX	50S ribosomal protein L4	Transcription, RNA processing and degradation; Translation, post-translational modification and degradation
PA14_08870	rplW	direct crosstalk	RpoN SigX	50S ribosomal protein L23	Translation, post-translational modification and degradation
PA14_08910	rpsC	direct crosstalk	RpoN SigX	30S ribosomal protein S3	Translation, post-translational modification and degradation
PA14_08960	rplX	direct crosstalk	RpoN SigX	50S ribosomal protein L24	Translation, post-translational modification and degradation
PA14_08970	rplE	direct crosstalk	RpoN SigX	50S ribosomal protein L5	Translation, post-translational modification and degradation
PA14_09050	secY	direct crosstalk	RpoN SigX	secretion protein SecY	Membrane proteins; Protein secretion / Export apparatus
PA14_09520	mexI	direct crosstalk	RpoH SigX	probable RND efflux transporter	Membrane proteins; Transport of small molecules
PA14_09530	mexH	direct crosstalk	RpoN SigX	RND efflux membrane fusion protein precursor	Transport of small molecules
PA14_09940	pfpI*	direct crosstalk	AlgU RpoN	putative protease	Putative enzymes
PA14_11270	oprG	direct crosstalk	SigX FecI	outer membrane protein OprG precursor	Membrane proteins
PA14_11730		direct crosstalk	FliA RpoN	possible protein kinase	Translation, post-translational modification and degradation
PA14_12740		direct crosstalk	AlgU RpoH RpoN FpvI	conserved hypothetical protein	Hypothetical, unclassified or unknown
PA14_13580		direct crosstalk	AlgU RpoN	putative ABC-type proline/glycine betaine transpor	Transport of small molecules
PA14_13590		direct crosstalk	AlgU RpoN	putative permease of ABC-type transporter	Membrane proteins; Transport of small molecules
PA14_13600		direct crosstalk	AlgU RpoN	putative binding protein component of ABC transpor	Transport of small molecules
PA14_13610		direct crosstalk	AlgU RpoN	putative permease component of an ABC-type transpo	Membrane proteins; Transport of small molecules
PA14_14660	ycfJ*	direct crosstalk	AlgU SigX	putative outer membrane protein	Protein secretion / Export apparatus; Membrane proteins
PA14_15770		direct crosstalk	AlgU SigX	conserved hypothetical protein	Hypothetical, unclassified or unknown
PA14_16630		direct crosstalk	AlgU RpoN	putative outer membrane protein, OmpA	Membrane proteins; Transport of small molecules
PA14_16640		direct crosstalk	AlgU RpoN	putative lipoprotein	Fatty acid and phospholipid metabolism
PA14_17250	yaaJ*	direct crosstalk	RpoN PvdS	putative Na+/alanine symporter	Transport of small molecules
PA14_18380	algA	direct crosstalk	AlgU FliA	mannose-1-phosphate guanylyltransferase/mannose-6-phosphate isomerase	Cell wall / LPS / capsule; Adaptation / Protection; Secreted factors (toxins, enzymes, alginate)
PA14_18410	algF	direct crosstalk	FliA SigX	alginate O-acetyltransferase	Cell wall / LPS / capsule; Adaptation / Protection; Secreted factors (toxins, enzymes, alginate)
PA14_18470	algL	direct crosstalk	AlgU FliA	poly(beta-d-mannuronate) lyase precursor AlgL	Cell wall / LPS / capsule; Adaptation / Protection; Secreted factors (toxins, enzymes, alginate)
PA14_18480	algX	direct crosstalk	AlgU FliA	alginate biosynthesis protein AlgX	Cell wall / LPS / capsule; Adaptation / Protection; Secreted factors (toxins, enzymes, alginate)
PA14_18500	algG	direct crosstalk	AlgU FliA	alginate-c5-mannuronan-epimerase	Cell wall / LPS / capsule; Adaptation / Protection; Secreted factors (toxins, enzymes, alginate)
PA14_18510	algE	direct crosstalk	AlgU FliA	Alginate production outer membrane protein AlgE precursor	Membrane proteins; Adaptation / Protection; Secreted factors (toxins, enzymes, alginate)
PA14_18520	algK	direct crosstalk	AlgU FliA	alginate biosynthetic protein AlgK precursor	Cell wall / LPS / capsule; Adaptation / Protection; Secreted factors (toxins, enzymes, alginate)
PA14_18550	alg44	direct crosstalk	AlgU FliA	alginate biosynthesis protein Alg44	Cell wall / LPS / capsule; Adaptation / Protection; Secreted factors (toxins, enzymes, alginate)
PA14_18565	alg8	direct crosstalk	AlgU FliA RpoH	alginate biosynthesis protein Alg8	Cell wall / LPS / capsule; Adaptation / Protection; Secreted factors (toxins, enzymes, alginate)
PA14_18720	motY*	direct crosstalk	FliA RpoN	putative outer membrane protein precursor, OmpA family	Membrane proteins
PA14_19100	rhlA	direct crosstalk	RpoN SigX	rhamnosyltransferase chain A	Secreted factors (toxins, enzymes, alginate)
PA14_19110	rhlB	direct crosstalk	RpoN SigX	rhamnosyltransferase chain B	Secreted factors (toxins, enzymes, alginate)
PA14_19350		direct crosstalk	AlgU SigX	putative peptidase or cellulase	Carbon compound catabolism
PA14_19360		direct crosstalk	AlgU RpoN SigX	putative acetyltransferase, GNAT family	Putative enzymes
PA14_19370	asnB*	direct crosstalk	AlgU SigX	putative asparagine synthetase, glutamine-hydrolyzing	Amino acid biosynthesis and metabolism
PA14_19570	ssuC*	direct crosstalk	FliA RpoH	putative aliphatic sulfonates transport permease protein	Membrane proteins; Transport of small molecules
PA14_19580	ssuB*	direct crosstalk	FliA RpoH	putative aliphatic sulfonate transport ATP-binding protein	Transport of small molecules
PA14_20010	hasR	direct crosstalk	FpvI FecI FecI2	Haem uptake outer membrane receptor HasR precursor	Transport of small molecules
PA14_20060		direct crosstalk	AlgU RpoN	conserved hypothetical protein	Hypothetical, unclassified or unknown
PA14_20280		direct crosstalk	AlgU RpoN	conserved hypothetical protein	Hypothetical, unclassified or unknown
PA14_20390	phnJ	direct crosstalk	AlgU FliA	putative phosphonate metabolism protein	Transport of small molecules
PA14_20420	phnL	direct crosstalk	AlgU FliA	phosphonate ABC transporter, ATP-binding protein	Transport of small molecules
PA14_20460		direct crosstalk	RpoH RpoN	hypothetical protein	Hypothetical, unclassified or unknown
PA14_20700		direct crosstalk	FliA RpoN	putative glycosyltransferase	Membrane proteins
PA14_20780		direct crosstalk	RpoN RpoS	putative sensor histidine kinase/response regulator	Transcriptional regulators; Two-component regulatory systems
PA14_21540	fabH-2*	direct crosstalk	PvdS SigX	putative 3-oxoacyl-(acyl-carrier-protein) synthase III	Fatty acid and phospholipid metabolism
PA14_21550		direct crosstalk	PvdS SigX	putative sigma-70 factor, ECF subfamily	Transcriptional regulators
PA14_21670		direct crosstalk	AlgU RpoN	conserved hypothetical protein	Hypothetical, unclassified or unknown
PA14_21680		direct crosstalk	AlgU RpoN	conserved hypothetical protein	Hypothetical, unclassified or unknown
PA14_22520		direct crosstalk	FliA RpoH SigX	hypothetical protein	Hypothetical, unclassified or unknown
PA14_23130		direct crosstalk	AlgU RpoN	putative sensory box/GGDEF domain protein	Two-component regulatory systems
PA14_23330	rpsA	direct crosstalk	RpoH RpoN SigX	30S ribosomal protein S1	Translation, post-translational modification and degradation
PA14_23680	ibpA	direct crosstalk	FliA RpoH	putative small heat shock protein	Chaperones / Heat shock proteins
PA14_24780		direct crosstalk	AlgU RpoN	putative ammonium transporter	Membrane proteins; Transport of small molecules
PA14_24860	snr1	direct crosstalk	RpoS SigX	cytochrome c Snr1	Energy metabolism
PA14_26600		direct crosstalk	AlgU RpoN	putative sigma-70 factor, ECF subfamily	Transcriptional regulators
PA14_27675		direct crosstalk	FliA FecI2	hypothetical protein	Hypothetical, unclassified or unknown
PA14_28490		direct crosstalk	AlgU RpoN	putative membrane protein	Membrane proteins
PA14_28520		direct crosstalk	AlgU RpoN SigX	hypothetical protein	Hypothetical, unclassified or unknown
PA14_29180		direct crosstalk	AlgU RpoN	putative transcriptional regulator, AraC family	Transcriptional regulators
PA14_29220	opdB*	direct crosstalk	RpoH RpoS	putative porin	Membrane proteins; Transport of small molecules
PA14_29250		direct crosstalk	FliA RpoH	conserved hypothetical protein	Membrane proteins
PA14_29330		direct crosstalk	RpoN RpoS	hypothetical protein	Hypothetical, unclassified or unknown
PA14_29640	fhp	direct crosstalk	RpoH RpoN	flavohemoprotein	Energy metabolism
PA14_29760		direct crosstalk	FliA RpoN	putative chemotaxis transducer	Adaptation / Protection; Chemotaxis
PA14_30470		direct crosstalk	FliA RpoH	putative periplasmic aliphatic sulfonate-binding protein	Transport of small molecules
PA14_30490		direct crosstalk	FliA RpoH	putative lavin-dependent oxidoreductase	Energy metabolism
PA14_30550	ssuA*	direct crosstalk	FliA RpoH	putative periplasmic aliphatic sulfonate-binding protein	Transport of small molecules
PA14_30840		direct crosstalk	FliA RpoS	putative signal transduction histidine kinase	Two-component regulatory systems
PA14_30850	trbI*	direct crosstalk	RpoN PvdS	TrbI-like protein	Related to phage, transposon or plasmid
PA14_30860	trbG*	direct crosstalk	RpoN SigX	TrbG-like protein	Related to phage, transposon or plasmid
PA14_30990		direct crosstalk	FliA SigX	hypothetical	Hypothetical, unclassified or unknown
PA14_31400	ctpH*	direct crosstalk	FliA RpoN	putative methyl-accepting chemotaxis transducer	Adaptation / Protection; Chemotaxis
PA14_31430		direct crosstalk	AlgU FecI2	hypothetical protein	Hypothetical, unclassified or unknown
PA14_32390	mexF	direct crosstalk	FliA RpoN	RND multidrug efflux transporter MexF	Transport of small molecules; Membrane proteins; Antibiotic resistance and susceptibility
PA14_32480		direct crosstalk	AlgU SigX	hypothetical protein	Hypothetical, unclassified or unknown
PA14_32490		direct crosstalk	AlgU SigX	hypothetical protein	Hypothetical, unclassified or unknown
PA14_33260	pvdS	direct crosstalk	PvdS FecI2	sigma factor PvdS	Transcriptional regulators
PA14_33280	pvdL	direct crosstalk	PvdS SigX	PvdL	Adaptation / Protection
PA14_33450	treA	direct crosstalk	AlgU RpoH RpoN	periplasmic trehalase precursor	Carbon compound catabolism
PA14_33460		direct crosstalk	AlgU RpoN	putative membrane protein	Membrane proteins
PA14_33480	sndH	direct crosstalk	AlgU RpoN	L-sorbosone dehydrogenase	Carbon compound catabolism
PA14_33500	pvdH	direct crosstalk	AlgU RpoN	L-2,4-diaminobutyrate:2-ketoglutarate 4-aminotransferase, PvdH	Adaptation / Protection
PA14_33530		direct crosstalk	FliA SigX	putative ABC transporter, periplasmic substrate-binding protein	Motility / Attachment
PA14_33540		direct crosstalk	FliA SigX	putative permease of ABC transporter	Membrane proteins; Transport of small molecules
PA14_33570		direct crosstalk	FliA PvdS SigX FpvI	conserved hypothetical protein	Hypothetical, unclassified or unknown
PA14_33580		direct crosstalk	FliA PvdS SigX FpvI	conserved hypothetical protein	Hypothetical, unclassified or unknown
PA14_33590		direct crosstalk	FliA PvdS SigX FpvI	conserved hypothetical protein	Membrane proteins
PA14_33600		direct crosstalk	FliA PvdS SigX FpvI	putative iron-regulated membrane protein	Membrane proteins
PA14_33610		direct crosstalk	FliA PvdS SigX FpvI	probable non-ribosomal peptide synthetase	Putative enzymes
PA14_33630	pvdJ	direct crosstalk	FliA PvdS SigX FpvI	PvdJ	Adaptation / Protection
PA14_33650	pvdD	direct crosstalk	FliA PvdS SigX FpvI	pyoverdine synthetase D	Secreted factors (toxins, enzymes, alginate); Adaptation / Protection
PA14_33680	fpvA	direct crosstalk	SigX FpvI	ferripyoverdine receptor	Transport of small molecules
PA14_33700	pvdF	direct crosstalk	FliA PvdS	pyoverdine synthetase F	Secreted factors (toxins, enzymes, alginate); Adaptation / Protection
PA14_33810	pvdA	direct crosstalk	PvdS FpvI FecI	L-ornithine N5-oxygenase	Biosynthesis of cofactors, prosthetic groups and carriers; Adaptation / Protection
PA14_35380	ptxR	direct crosstalk	AlgU RpoH	transcriptional regulator PtxR	Transcriptional regulators
PA14_35940		direct crosstalk	FliA RpoN	Putative Acyl-CoA synthetase	Biosynthesis of cofactors, prosthetic groups and carriers
PA14_36070		direct crosstalk	FliA SigX	putative enzyme	Putative enzymes
PA14_36460		direct crosstalk	AlgU RpoN	hypothetical protein	Hypothetical, unclassified or unknown
PA14_36500		direct crosstalk	AlgU RpoN	putative cellulase	Carbon compound catabolism
PA14_36570	glgA*	direct crosstalk	AlgU FliA RpoH RpoN	glycogen synthase	Carbon compound catabolism; Energy metabolism
PA14_36580	glgB*	direct crosstalk	AlgU FliA RpoH RpoN	putative glycosyl hydrolase	Putative enzymes
PA14_36590	malQ*	direct crosstalk	AlgU FliA RpoH RpoN	putative 4-alpha-glucanotransferase	Carbon compound catabolism
PA14_36605		direct crosstalk	AlgU FliA RpoH RpoN	probable glycosyl hydrolase	Putative enzymes
PA14_36630	glgX*	direct crosstalk	AlgU FliA RpoH RpoN	putative glycosyl hydrolase	Carbon compound catabolism; Putative enzymes
PA14_36660		direct crosstalk	FliA RpoN	putative Zn-dependent alcohol dehydrogenase	Amino acid biosynthesis and metabolism; Putative enzymes
PA14_36690	ybhO*	direct crosstalk	AlgU RpoN	putative phospholipase	Fatty acid and phospholipid metabolism; Putative enzymes
PA14_36710	glgB	direct crosstalk	AlgU FliA RpoN	1,4-alpha-glucan branching enzyme	Energy metabolism
PA14_36730		direct crosstalk	AlgU FliA RpoN	putative trehalose synthase	Carbon compound catabolism; Putative enzymes
PA14_36740		direct crosstalk	AlgU FliA	putative alpha-amylase family protein	Putative enzymes
PA14_36810	katE	direct crosstalk	AlgU RpoH	catalase HPII	Adaptation / Protection
PA14_36840	glgP	direct crosstalk	AlgU RpoN	glycogen phosphorylase	Cell wall / LPS / capsule
PA14_36850		direct crosstalk	AlgU RpoN	hypothetical protein	Hypothetical, unclassified or unknown
PA14_36960		direct crosstalk	AlgU RpoN	putative Na+/H+ antiporter	Membrane proteins; Transport of small molecules
PA14_37690		direct crosstalk	RpoS SigX	putative sensory box protein	Two-component regulatory systems; Membrane proteins
PA14_39790		direct crosstalk	FliA RpoN	conserved hypothetical protein	Hypothetical, unclassified or unknown
PA14_40110		direct crosstalk	RpoN RpoS	hypothetical protein	Hypothetical, unclassified or unknown
PA14_40300		direct crosstalk	AlgU RpoN	conserved hypothetical protein	Hypothetical, unclassified or unknown
PA14_41300		direct crosstalk	AlgU SigX	hypothetical protein	Hypothetical, unclassified or unknown
PA14_41563	cobA	direct crosstalk	FliA RpoN	uroporphyrin-III C-methyltransferase	Biosynthesis of cofactors, prosthetic groups and carriers
PA14_42260	pscK	direct crosstalk	RpoN SigX	PscK type III export protein	Secreted factors (toxins, enzymes, alginate); Protein secretion / Export apparatus
PA14_42280	pscI	direct crosstalk	RpoN SigX	type III export protein PscI	Protein secretion / Export apparatus
PA14_42290	pscH	direct crosstalk	RpoN SigX	type III export protein PscH	Protein secretion / Export apparatus
PA14_42300	pscG	direct crosstalk	RpoN SigX	type III export protein PscG	Protein secretion / Export apparatus; Chaperones / Heat shock proteins
PA14_42310	pscF	direct crosstalk	RpoN SigX	type III export protein PscF	Protein secretion / Export apparatus
PA14_42350	pscC	direct crosstalk	RpoN SigX	Type III secretion outer membrane protein PscC precursor	Protein secretion / Export apparatus
PA14_42390	exsA	direct crosstalk	PvdS SigX	transcriptional regulator ExsA	Protein secretion / Export apparatus; Transcriptional regulators
PA14_42400	exsB	direct crosstalk	PvdS SigX	exoenzyme S synthesis protein B	Translation, post-translational modification and degradation; Protein secretion / Export apparatus
PA14_42450	popB	direct crosstalk	RpoN SigX	translocator protein PopB	Protein secretion / Export apparatus
PA14_42780		direct crosstalk	FliA RpoN	conserved hypothetical protein	Hypothetical, unclassified or unknown
PA14_43220		direct crosstalk	FliA RpoN	putative methyl-accepting chemotaxis transducer	Adaptation / Protection; Chemotaxis
PA14_43680	fabA	direct crosstalk	AlgU SigX	beta-hydroxydecanoyl-ACP dehydrase	Fatty acid and phospholipid metabolism
PA14_43710		direct crosstalk	FliA RpoN	putative methyl-accepting chemotaxis transducer	Adaptation / Protection; Chemotaxis
PA14_43740		direct crosstalk	AlgU RpoN	putative 5-oxo-L-prolinase	Putative enzymes
PA14_44290	acnA	direct crosstalk	AlgU RpoS	aconitate hydratase 1	Energy metabolism
PA14_44300	aer	direct crosstalk	FliA RpoN SigX	aerotaxis receptor Aer	Adaptation / Protection; Chemotaxis
PA14_44480		direct crosstalk	FliA RpoN	conserved hypothetical protein	Hypothetical, unclassified or unknown
PA14_44840		direct crosstalk	RpoH RpoN	conserved hypothetical protein	Hypothetical, unclassified or unknown
PA14_45050	pykF	direct crosstalk	FliA SigX	pyruvate kinase I	Energy metabolism; Carbon compound catabolism
PA14_45400		direct crosstalk	FliA RpoN	conserved hypothetical protein	Hypothetical, unclassified or unknown
PA14_45410		direct crosstalk	FliA RpoN	putative FlhB domain protein	Motility / Attachment
PA14_45940	lasI	direct crosstalk	RpoH SigX	autoinducer synthesis protein LasI	Adaptation / Protection
PA14_46030		direct crosstalk	FliA RpoH	putative chemotaxis transducer	Cell wall / LPS / capsule; Chemotaxis
PA14_46510		direct crosstalk	RpoN RpoS	hypothetical protein	Hypothetical, unclassified or unknown
PA14_47120		direct crosstalk	AlgU RpoH RpoN	hypothetical protein	Hypothetical, unclassified or unknown
PA14_47180	cyoC	direct crosstalk	FliA RpoN	cytochrome o ubiquinol oxidase subunit III	Energy metabolism
PA14_47280	phnX	direct crosstalk	FliA RpoH	2-phosphonoacetaldehyde hydrolase	Carbon compound catabolism
PA14_48000		direct crosstalk	FliA FpvI	putative dihydrodipicolinate synthetase	Amino acid biosynthesis and metabolism; Putative enzymes
PA14_48530		direct crosstalk	FliA RpoH	putative AMP-binding enzyme	Putative enzymes
PA14_48560		direct crosstalk	FliA RpoH	conserved hypothetical protein	Hypothetical, unclassified or unknown
PA14_48570		direct crosstalk	FliA RpoH	putative 2-isopropylmalate synthase	Amino acid biosynthesis and metabolism
PA14_48590		direct crosstalk	FliA RpoH	conserved hypothetical protein	Hypothetical, unclassified or unknown
PA14_48950		direct crosstalk	FliA SigX	hypothetical protein of bacteriophage Pf1	Related to phage, transposon or plasmid
PA14_49160	yegE*	direct crosstalk	FliA SigX	conserved hypothetical protein	Membrane proteins
PA14_49290		direct crosstalk	AlgU RpoN	conserved hypothetical protein	Membrane proteins
PA14_49960		direct crosstalk	AlgU RpoN	hypothetical protein	Hypothetical, unclassified or unknown
PA14_50020		direct crosstalk	AlgU RpoN	hypothetical protein	Hypothetical, unclassified or unknown
PA14_50140	fliF	direct crosstalk	FliA RpoN	Flagella M-ring outer membrane protein precursor	Cell wall / LPS / capsule; Motility / Attachment
PA14_50160	fliE	direct crosstalk	FliA RpoN	flagellar hook-basal body complex protein FliE	Cell wall / LPS / capsule; Motility / Attachment
PA14_50240		direct crosstalk	FliA RpoN SigX	hypothetical protein	Hypothetical, unclassified or unknown
PA14_50250	fliS	direct crosstalk	FliA RpoN	hypothetical protein	Hypothetical, unclassified or unknown
PA14_50270	fliD	direct crosstalk	FliA RpoN	flagellar capping protein FliD	Cell wall / LPS / capsule; Motility / Attachment
PA14_50280	flaG*	direct crosstalk	FliA RpoN SigX	hypothetical protein	Hypothetical, unclassified or unknown
PA14_50290	fliC	direct crosstalk	FliA SigX	flagellin type B	Motility / Attachment
PA14_50320		direct crosstalk	FliA RpoN	conserved hypothetical protein	Hypothetical, unclassified or unknown
PA14_50340	flgL	direct crosstalk	FliA RpoN	flagellar hook-associated protein type 3 FlgL	Cell wall / LPS / capsule; Motility / Attachment
PA14_51570		direct crosstalk	RpoN SigX	hypothetical protein	Hypothetical, unclassified or unknown
PA14_51720	tolB	direct crosstalk	FliA SigX	TolB protein	Transport of small molecules
PA14_51730	tolA	direct crosstalk	FliA SigX	TolA protein	Membrane proteins; Transport of small molecules
PA14_51780	ruvB	direct crosstalk	AlgU FliA	Holliday junction DNA helicase RuvB	DNA replication, recombination, modification and repair
PA14_51880	oprD	direct crosstalk	RpoN SigX	Basic amino acid, basic peptide and imipenem outer membrane porin OprD precursor	Transport of small molecules
PA14_52840	dctP*	direct crosstalk	AlgU FliA	probable C4-dicarboxylate-binding periplasmic protein	Transport of small molecules
PA14_54210		direct crosstalk	RpoH RpoN	probable ATP-dependent protease	Adaptation / Protection; Putative enzymes
PA14_54410	mucB	direct crosstalk	AlgU FliA	negative regulator for alginate biosynthesis MucB	Secreted factors (toxins, enzymes, alginate); Transcriptional regulators; Cell wall / LPS / capsule
PA14_54430	algU	direct crosstalk	AlgU FliA	sigma factor AlgU	Transcriptional regulators
PA14_54910		direct crosstalk	FliA SigX	putative thioesterase	Putative enzymes
PA14_54920		direct crosstalk	FliA SigX	putative non-ribosomal peptide synthetase	Putative enzymes
PA14_55040		direct crosstalk	FliA SigX	putative ATP-binding component of ferric enterobactin transport	Transport of small molecules
PA14_55390		direct crosstalk	FliA SigX	hypothetical protein	Hypothetical, unclassified or unknown
PA14_55400		direct crosstalk	FliA SigX	hypothetical protein	Hypothetical, unclassified or unknown
PA14_55780		direct crosstalk	FliA RpoS	putative two-component sensor	Two-component regulatory systems
PA14_55820		direct crosstalk	FliA RpoN	putative membrane protein	Membrane proteins; Motility / Attachment
PA14_55840		direct crosstalk	FliA RpoN	conserved hypothetical protein	Hypothetical, unclassified or unknown
PA14_55850		direct crosstalk	FliA RpoH RpoS	putative pilus assembly protein	Protein secretion / Export apparatus; Motility / Attachment
PA14_55860		direct crosstalk	FliA RpoH RpoN RpoS	putative pilus assembly protein	Protein secretion / Export apparatus; Membrane proteins; Motility / Attachment
PA14_55880		direct crosstalk	FliA RpoH RpoN RpoS	putative pilus assembly protein	Protein secretion / Export apparatus; Membrane proteins; Motility / Attachment
PA14_55890	cpaF2*	direct crosstalk	FliA RpoH RpoN RpoS	putative type II secretion system protein	Protein secretion / Export apparatus; Motility / Attachment
PA14_55900		direct crosstalk	FliA RpoH RpoN RpoS	putative pilus assembly protein	Protein secretion / Export apparatus; Motility / Attachment
PA14_55920		direct crosstalk	FliA RpoH RpoN RpoS	putative type II secretion system protein	Protein secretion / Export apparatus; Motility / Attachment
PA14_55930		direct crosstalk	FliA RpoH RpoS	putative pilus assembly protein	Protein secretion / Export apparatus; Motility / Attachment
PA14_55940		direct crosstalk	RpoN RpoS	putative pilus assembly protein	Protein secretion / Export apparatus; Motility / Attachment
PA14_55960	pctC	direct crosstalk	FliA RpoH SigX	chemotactic transducer PctC	Adaptation / Protection; Chemotaxis
PA14_56010	pctB	direct crosstalk	FliA RpoN	chemotactic transducer PctB	Adaptation / Protection; Chemotaxis
PA14_56510		direct crosstalk	AlgU RpoN	conserved hypothetical protein	Hypothetical, unclassified or unknown
PA14_57010	groEL	direct crosstalk	RpoH RpoN	GroEL protein	Chaperones / Heat shock proteins
PA14_57020	groES	direct crosstalk	RpoH RpoN	Hsp10 protein	Chaperones / Heat shock proteins
PA14_57060		direct crosstalk	AlgU PvdS	conserved hypothetical protein	Hypothetical, unclassified or unknown
PA14_57580	rpsI	direct crosstalk	RpoH RpoN SigX	ribosomal protein S9	Translation, post-translational modification and degradation
PA14_57590	rplM	direct crosstalk	RpoH RpoN	ribosomal protein L13	Translation, post-translational modification and degradation
PA14_58650		direct crosstalk	FliA RpoN	putative methyl-accepting chemotaxis protein	Adaptation / Protection; Chemotaxis
PA14_58900		direct crosstalk	RpoS SigX	Large exoprotein	Protein secretion / Export apparatus; Membrane proteins; Secreted factors (toxins, enzymes, alginate)
PA14_58990		direct crosstalk	RpoH SigX	Putative DNA helicase	Putative enzymes
PA14_59060		direct crosstalk	RpoH SigX	hypothetical protein	Hypothetical, unclassified or unknown
PA14_59070		direct crosstalk	FliA RpoH PvdS	conserved Hypothetical Protein	Hypothetical, unclassified or unknown
PA14_59090		direct crosstalk	FliA RpoH SigX	conserved hypothetical protein	Hypothetical, unclassified or unknown
PA14_59430		direct crosstalk	FliA RpoN	conserved hypothetical protein	Hypothetical, unclassified or unknown
PA14_60130		direct crosstalk	FliA RpoN	conserved hypothetical protein	Hypothetical, unclassified or unknown
PA14_60140		direct crosstalk	FliA RpoN	xerD-like putative integrase	DNA replication, recombination, modification and repair
PA14_60190	clpB	direct crosstalk	AlgU RpoH	clpB protein	Chaperones / Heat shock proteins; Translation, post-translational modification and degradation
PA14_60650		direct crosstalk	FliA RpoN	conserved hypothetical protein	Hypothetical, unclassified or unknown
PA14_61190		direct crosstalk	RpoN RpoS SigX	putative hemolysin activation/secretion protein	Protein secretion / Export apparatus; Cell wall / LPS / capsule
PA14_61200		direct crosstalk	RpoN SigX	conserved hypothetical protein	Secreted factors (toxins, enzymes, alginate); Cell wall / LPS / capsule
PA14_61580	hemH	direct crosstalk	FliA PvdS	ferrochelatase	Biosynthesis of cofactors, prosthetic groups and carriers
PA14_61590		direct crosstalk	FliA PvdS	putative sugar nucleotide epimerase	Putative enzymes
PA14_62680		direct crosstalk	RpoH RpoN	conserved hypothetical protein	Hypothetical, unclassified or unknown
PA14_62690		direct crosstalk	RpoH RpoN	conserved hypothetical protein	Hypothetical, unclassified or unknown
PA14_62740	rbfA	direct crosstalk	RpoN SigX	ribosome-binding factor A	Translation, post-translational modification and degradation; Adaptation / Protection
PA14_62940	dapB	direct crosstalk	RpoH RpoN	dihydrodipicolinate reductase	Amino acid biosynthesis and metabolism
PA14_62960	dnaJ	direct crosstalk	RpoH RpoN	chaperone protein DnaJ	DNA replication, recombination, modification and repair; Chaperones / Heat shock proteins; Adaptation / Protection
PA14_62990	grpE	direct crosstalk	RpoH RpoN	heat shock protein GrpE	DNA replication, recombination, modification and repair; Chaperones / Heat shock proteins
PA14_64050		direct crosstalk	AlgU FliA RpoN	putative two-component response regulator	Transcriptional regulators; Two-component regulatory systems
PA14_64460	psiF*	direct crosstalk	AlgU RpoS	putative phosphate starvation-inducible protein	Adaptation / Protection
PA14_64520		direct crosstalk	AlgU RpoN	putative bacterioferritin	Central intermediary metabolism
PA14_65090		direct crosstalk	RpoN RpoS	hypothetical protein	Membrane proteins
PA14_66580		direct crosstalk	AlgU FliA	putative Type II secretory pathway protein	Protein secretion / Export apparatus
PA14_66620	pilQ	direct crosstalk	FliA RpoH	type 4 fimbrial biogenesis outer membrane protein PilQ precursor	Motility / Attachment
PA14_66630	pilP	direct crosstalk	FliA RpoH SigX	type 4 fimbrial biogenesis protein PilP	Motility / Attachment
PA14_66640	pilO	direct crosstalk	AlgU FliA RpoH	type 4 fimbrial biogenesis protein PilO	Motility / Attachment
PA14_66650	pilN	direct crosstalk	FliA RpoH SigX	type 4 fimbrial biogenesis protein PilN	Motility / Attachment
PA14_66770	hslV	direct crosstalk	RpoH RpoN	heat shock protein HslV	Chaperones / Heat shock proteins
PA14_66790	hslU	direct crosstalk	RpoH RpoN	heat shock protein HslU	Chaperones / Heat shock proteins
PA14_66800		direct crosstalk	RpoH RpoN	conserved hypothetical protein	Hypothetical, unclassified or unknown
PA14_66840	phaC2	direct crosstalk	RpoN RpoS	poly(3-hydroxyalkanoic acid) synthase 2	Central intermediary metabolism
PA14_67010		direct crosstalk	FliA RpoN	putative methyl-accepting chemotaxis transducer	Adaptation / Protection; Chemotaxis
PA14_67440		direct crosstalk	PvdS FpvI	putative chlorohydrolase	Putative enzymes
PA14_67770	pgm	direct crosstalk	AlgU RpoN PvdS	phosphoglycerate mutase	Carbon compound catabolism
PA14_68330	arcA	direct crosstalk	RpoS SigX	arginine deiminase	Amino acid biosynthesis and metabolism
PA14_68340	arcB	direct crosstalk	RpoS SigX	ornithine carbamoyltransferase, catabolic	Amino acid biosynthesis and metabolism
PA14_68350	arcC	direct crosstalk	RpoN RpoS SigX	carbamate kinase	Amino acid biosynthesis and metabolism
PA14_69260	elbB*	direct crosstalk	AlgU RpoN	putative enhancing lycopene biosynthesis protein 2	Biosynthesis of cofactors, prosthetic groups and carriers
PA14_69850	betT*	direct crosstalk	AlgU RpoN	putative holine-glycine betaine transporter	Membrane proteins; Transport of small molecules
PA14_71260		direct crosstalk	RpoN SigX	putative oxidoreductase, FMN-binding	Energy metabolism; Amino acid biosynthesis and metabolism
PA14_71820	yegQ*	direct crosstalk	RpoN RpoS	putative peptidase	Translation, post-translational modification and degradation; Putative enzymes
PA14_72390	kinB*	direct crosstalk	RpoH RpoN	putative two-component sensor	Two-component regulatory systems
PA4704.1	prrF1	direct crosstalk	SigX FpvI	0	Non-coding RNA gene (sRNA)
PA14_01160		direct crosstalk	RpoS FecI2	conserved hypothetical protein	Hypothetical, unclassified or unknown
PA14_01170		direct crosstalk	RpoS FecI FecI2	conserved hypothetical protein	Hypothetical, unclassified or unknown
PA14_01180		direct crosstalk	RpoS FecI2	conserved hypothetical protein	Hypothetical, unclassified or unknown
PA14_01190		direct crosstalk	RpoS FecI2	Putative 3-oxoacyl-(acyl-carrier-protein) synthase	Fatty acid and phospholipid metabolism
PA14_01230		direct crosstalk	RpoS FecI2	Hypothetical protein	Hypothetical, unclassified or unknown
PA14_01310	coxG*	direct crosstalk	RpoS SigX	putative cytochrome c oxidase assembly protein	Central intermediary metabolism
PA14_11930		direct crosstalk	FliA RpoN	putative membrane protein	Membrane proteins
PA14_21900		direct crosstalk	RpoN RpoS	putative HAD-superfamily hydrolase	Putative enzymes
PA14_21910		direct crosstalk	RpoN RpoS	putative ATP-binding component of ABC transporter	Transport of small molecules
PA14_21930		direct crosstalk	RpoN RpoS	putative permease of ABC transporter	Membrane proteins; Transport of small molecules
PA14_26610		direct crosstalk	AlgU RpoN	hypothetical protein	Hypothetical, unclassified or unknown
PA14_26830		direct crosstalk	AlgU SigX	putative two-component response regulator	Transcriptional regulators; Two-component regulatory systems
PA14_30700		direct crosstalk	AlgU RpoH	putative sensor/response regulator hybrid	Transcriptional regulators; Two-component regulatory systems
PA14_34020		direct crosstalk	AlgU RpoH RpoS	conserved hypothetical protein	Hypothetical, unclassified or unknown
PA14_34050		direct crosstalk	AlgU RpoS	conserved hypothetical protein	Hypothetical, unclassified or unknown
PA14_43420		direct crosstalk	RpoH FecI2	putative acyl-CoA dehydrogenase	Fatty acid and phospholipid metabolism; Putative enzymes
PA14_44200		direct crosstalk	FliA RpoH	putative Endoribonuclease L-PSP	Translation, post-translational modification and degradation
PA14_44210		direct crosstalk	FliA RpoH	putative Glycine/D-amino acid oxidase	Amino acid biosynthesis and metabolism
PA14_46900		direct crosstalk	RpoH RpoS	hypothetical protein	Hypothetical, unclassified or unknown
PA14_46910	ybeJ*	direct crosstalk	RpoN FecI	putative binding protein component of ABC transporter	Transport of small molecules
PA14_51220		direct crosstalk	RpoN RpoS	probable glycosyl transferase	Putative enzymes
PA14_51950		direct crosstalk	AlgU RpoN	hypothetical protein	Hypothetical, unclassified or unknown
PA14_52810	dctM*	direct crosstalk	AlgU FliA	probable C4-dicarboxylate transporter	Transport of small molecules
PA14_52820	dctQ*	direct crosstalk	AlgU FliA	probable C4-dicarboxylate transporter	Transport of small molecules
PA14_57520	sspB	direct crosstalk	RpoS PvdS	stringent starvation protein B	Adaptation / Protection
PA14_57540		direct crosstalk	RpoS PvdS	putative cytochrome c1 precursor	Energy metabolism
PA14_57560		direct crosstalk	RpoS PvdS	putative cytochrome b	Energy metabolism
PA14_57570		direct crosstalk	RpoS PvdS	putative cytochrome c reductase, iron-sulfur subun	Putative enzymes
PA14_58350		direct crosstalk	RpoN RpoS	putative binding protein component of ABC transpor	Transport of small molecules
PA14_58360		direct crosstalk	RpoN RpoS	putative binding protein component of ABC transpor	Transport of small molecules
PA14_58690		direct crosstalk	RpoN RpoS	conserved hypothetical protein	Hypothetical, unclassified or unknown
PA14_62560	pcnB	direct crosstalk	RpoH RpoN	poly(A) polymerase	Transcription, RNA processing and degradation
PA14_62570	folK	direct crosstalk	RpoH RpoN	2-amino-4-hydroxy-6-hydroxymethyldihydropteridine pyrophosphokinase	Biosynthesis of cofactors, prosthetic groups and carriers
PA14_62730	truB	direct crosstalk	RpoN SigX	tRNA pseudouridine 55 synthase	Translation, post-translational modification and degradation; Transcription, RNA processing and degradation
PA14_62910	carB	direct crosstalk	RpoN RpoS	carbamoylphosphate synthetase large subunit	Nucleotide biosynthesis and metabolism; Amino acid biosynthesis and metabolism
PA14_69230	ppk	direct crosstalk	AlgU RpoH	polyphosphate kinase	Nucleotide biosynthesis and metabolism; Adaptation / Protection
PA14_00580		direct crosstalk	RpoN SigX	putative lipoprotein	Fatty acid and phospholipid metabolism
PA14_01200		direct crosstalk	RpoS FecI2	Hypothetical protein	Hypothetical, unclassified or unknown
PA14_01220		direct crosstalk	RpoS FecI2	Hypothetical protein	Hypothetical, unclassified or unknown
PA14_01300	coxA	direct crosstalk	RpoS SigX	cytochrome c oxidase, subunit I	Energy metabolism
PA14_01320	coIII	direct crosstalk	RpoS SigX	cytochrome c oxidase, subunit III	Energy metabolism
PA14_01680		direct crosstalk	AlgU RpoN	putative permease of ABC transporter	Membrane proteins; Transport of small molecules
PA14_01690		direct crosstalk	AlgU RpoN	putative permease of ABC transporter	Membrane proteins; Transport of small molecules
PA14_01960		direct crosstalk	AlgU RpoN	putative RND efflux membrane fusion protein precursor	Transport of small molecules; Antibiotic resistance and susceptibility; Membrane proteins
PA14_01970		direct crosstalk	AlgU RpoN	putative RND efflux transporter	Antibiotic resistance and susceptibility; Transport of small molecules
PA14_04300		direct crosstalk	AlgU RpoN	conserved hypothetical protein	Hypothetical, unclassified or unknown
PA14_04640		direct crosstalk	AlgU RpoN	putative SAM-dependent methyltransferase	Transport of small molecules
PA14_04930	rpoH	direct crosstalk	AlgU RpoH	RNA polymerase sigma-32 factor	Transcriptional regulators
PA14_05740	pydA*	direct crosstalk	RpoH RpoN RpoS	putative dihydroorotate dehydrogenase	Nucleotide biosynthesis and metabolism; Putative enzymes
PA14_05750	gltX*	direct crosstalk	RpoH RpoS	putative glutamate synthase beta subunit	Amino acid biosynthesis and metabolism; Putative enzymes
PA14_05880	nfeD*	direct crosstalk	FliA RpoS	putative membrane-bound protease	Membrane proteins
PA14_05890		direct crosstalk	FliA RpoS	putative stomatin-like transmembrane protein	Membrane proteins
PA14_07500		direct crosstalk	RpoN RpoS	conserved hypothetical protein	Membrane proteins
PA14_08880	rplB	direct crosstalk	RpoN SigX	50S ribosomal protein L2	Translation, post-translational modification and degradation
PA14_08890	rpsS	direct crosstalk	RpoN SigX	30S ribosomal protein S19	Translation, post-translational modification and degradation
PA14_08900	rplV	direct crosstalk	RpoN SigX	50S ribosomal protein L22	Translation, post-translational modification and degradation
PA14_08920	rplP	direct crosstalk	RpoN SigX	50S ribosomal protein L16	Translation, post-translational modification and degradation
PA14_08930	rpmC	direct crosstalk	RpoN SigX	50S ribosomal protein L29	Translation, post-translational modification and degradation
PA14_08940	rpsQ	direct crosstalk	RpoN SigX	30S ribosomal protein S17	Translation, post-translational modification and degradation
PA14_08950	rplN	direct crosstalk	RpoN SigX	50S ribosomal protein L14	Translation, post-translational modification and degradation
PA14_09930		direct crosstalk	AlgU RpoN	putative exonuclease III	DNA replication, recombination, modification and repair
PA14_12840		direct crosstalk	AlgU RpoS	possible acetyltransferase, GNAT family	Translation, post-translational modification and degradation
PA14_15150		direct crosstalk	RpoH RpoN	putative AraC-like transcriptional regulator	Transcriptional regulators
PA14_16020		direct crosstalk	FliA RpoS	conserved hypothetical protein	Hypothetical, unclassified or unknown
PA14_17820		direct crosstalk	FliA RpoS	putative L-carnitine dehydratase	Fatty acid and phospholipid metabolism
PA14_17860	paaH*	direct crosstalk	FliA RpoS	putative 3-hydroxyacyl-CoA dehydrogenase	Fatty acid and phospholipid metabolism; Carbon compound catabolism
PA14_19120	rhlR	direct crosstalk	RpoN RpoS	acylhomoserine lactone dependent transcriptional regulator	Transcriptional regulators
PA14_20370	phnH	direct crosstalk	AlgU FliA	putative phosphonate metabolism protein, PhnH	Transport of small molecules
PA14_20750		direct crosstalk	FliA RpoN	putative chemotaxis signal transduction protein	Adaptation / Protection; Chemotaxis
PA14_20860		direct crosstalk	RpoN RpoS	putative Tfp pilus assembly protein FimV	Protein secretion / Export apparatus; Membrane proteins
PA14_21030		direct crosstalk	RpoS SigX	putative ATP-dependent Clp protease proteolytic subunit	Translation, post-translational modification and degradation; Cell wall / LPS / capsule
PA14_21110	plcN	direct crosstalk	FliA RpoN	non-hemolytic phospholipase C precursor	Secreted factors (toxins, enzymes, alginate)
PA14_21560		direct crosstalk	PvdS SigX	hypothetical protein	Hypothetical, unclassified or unknown
PA14_21920		direct crosstalk	RpoN RpoS	putative permease of ABC transporter	Membrane proteins; Transport of small molecules
PA14_21940		direct crosstalk	RpoN RpoS	conserved hypothetical protein	Hypothetical, unclassified or unknown
PA14_21960		direct crosstalk	RpoN RpoS	putative ABC transporter, periplasmic substrate-binding protein	Transport of small molecules
PA14_22460		direct crosstalk	RpoH PvdS	putative hydrolase, alpha/beta fold family	Putative enzymes
PA14_22470		direct crosstalk	RpoH PvdS	putative transcriptional regulator, LysR family	Transcriptional regulators
PA14_24300		direct crosstalk	RpoN SigX	conserved hypothetical protein	Hypothetical, unclassified or unknown
PA14_25100		direct crosstalk	AlgU SigX	conserved hypothetical protein	Hypothetical, unclassified or unknown
PA14_25650	fabD	direct crosstalk	RpoN SigX	malonyl-CoA-[acyl-carrier-protein] transacylase	Fatty acid and phospholipid metabolism
PA14_26810		direct crosstalk	AlgU SigX	putative two-component sensor histidine kinase	Two-component regulatory systems
PA14_27230		direct crosstalk	RpoH RpoN	putative transcriptional regulator, MarR family	Transcriptional regulators
PA14_27730	fadE	direct crosstalk	AlgU RpoH	putative acyl-CoA dehydrogenase	Fatty acid and phospholipid metabolism; Putative enzymes
PA14_29650		direct crosstalk	RpoH RpoN	hypothetical protein	Membrane proteins; Cell wall / LPS / capsule
PA14_29660		direct crosstalk	RpoH RpoN	putative membraine protein	Membrane proteins
PA14_30870	trbF*	direct crosstalk	FliA RpoN	TrbF-like protein	Related to phage, transposon or plasmid
PA14_31330		direct crosstalk	FliA PvdS	putative EAL domain	Putative enzymes
PA14_31420		direct crosstalk	RpoN SigX	hypothetical protein	Hypothetical, unclassified or unknown
PA14_31930		direct crosstalk	AlgU RpoN	hypothetical protein	Hypothetical, unclassified or unknown
PA14_33030	sdaA	direct crosstalk	AlgU RpoN	L-serine dehydratase	Amino acid biosynthesis and metabolism
PA14_33990		direct crosstalk	AlgU RpoS	probable ClpA/B-type protease	Translation, post-translational modification and degradation
PA14_34000		direct crosstalk	AlgU RpoS	conserved hypothetical protein	Hypothetical, unclassified or unknown
PA14_34010		direct crosstalk	AlgU RpoS	conserved hypothetical protein	Membrane proteins
PA14_34030		direct crosstalk	AlgU RpoS	conserved hypothetical protein	Hypothetical, unclassified or unknown
PA14_34070		direct crosstalk	AlgU RpoS	conserved hypothetical protein	Hypothetical, unclassified or unknown
PA14_34290		direct crosstalk	FliA RpoN	putative monooxygenase, DszA family	Central intermediary metabolism; Putative enzymes
PA14_35290	gnd	direct crosstalk	AlgU RpoN	gluconate dehydrogenase	Carbon compound catabolism
PA14_36280		direct crosstalk	RpoH RpoN	putative antibiotic biosynthesis monooxygenase	Antibiotic resistance and susceptibility
PA14_36620		direct crosstalk	AlgU FliA RpoH RpoN	conserved hypothetical protein	Hypothetical, unclassified or unknown
PA14_36770		direct crosstalk	AlgU RpoN	hypothetical protein	Hypothetical, unclassified or unknown
PA14_40820		direct crosstalk	FliA RpoN	putative hydrolase	Putative enzymes
PA14_41980		direct crosstalk	AlgU RpoS	conserved hypothetical protein	Hypothetical, unclassified or unknown
PA14_42030		direct crosstalk	FliA RpoH	conserved hypothetical protein	Hypothetical, unclassified or unknown
PA14_43020		direct crosstalk	AlgU SigX	conserved hypothetical protein	Protein secretion / Export apparatus
PA14_43030		direct crosstalk	AlgU SigX	conserved hypothetical protein	Protein secretion / Export apparatus
PA14_43430		direct crosstalk	RpoH FecI2	putative transcriptional regulator, IclR family	Transcriptional regulators
PA14_43690	fabB	direct crosstalk	AlgU SigX	beta-ketoacyl-ACP synthase I	Fatty acid and phospholipid metabolism
PA14_44190		direct crosstalk	FliA RpoH	putative sugar MFS transporter	Membrane proteins; Transport of small molecules
PA14_48010		direct crosstalk	FliA FpvI	putative semialdehyde dehydrogenase	Putative enzymes
PA14_48540		direct crosstalk	FliA RpoH	conserved hypothetical protein	Hypothetical, unclassified or unknown
PA14_48550		direct crosstalk	FliA RpoH	conserved hypothetical protein	Hypothetical, unclassified or unknown
PA14_49940		direct crosstalk	AlgU RpoN	hypothetical protein	Membrane proteins
PA14_50080	fliJ	direct crosstalk	FliA RpoN	flagellar protein FliJ	Cell wall / LPS / capsule; Motility / Attachment
PA14_50100	fliI	direct crosstalk	FliA RpoN	flagellum-specific ATP synthase FliI	Energy metabolism; Motility / Attachment
PA14_50110	fliH	direct crosstalk	FliA RpoN	probable flagellar assembly protein	Cell wall / LPS / capsule; Motility / Attachment
PA14_50130	fliG	direct crosstalk	FliA RpoN	flagellar motor switch protein FliG	Cell wall / LPS / capsule; Motility / Attachment
PA14_52070		direct crosstalk	RpoN SigX	probable transcriptional regulator	Transcriptional regulators
PA14_52850		direct crosstalk	AlgU FliA	probable acyl-CoA lyase beta chain	Putative enzymes
PA14_52870		direct crosstalk	AlgU FliA	predicted acyl-CoA transferases/carnitine dehydratase	Putative enzymes
PA14_53500		direct crosstalk	AlgU RpoS	hypothetical protein	Membrane proteins
PA14_53690		direct crosstalk	FliA RpoS	hypothetical protein	Hypothetical, unclassified or unknown
PA14_57530	sspA	direct crosstalk	RpoS PvdS	stringent starvation protein A	Adaptation / Protection
PA14_58950		direct crosstalk	RpoH SigX	conserved hypothetical protein	Hypothetical, unclassified or unknown
PA14_61390		direct crosstalk	AlgU RpoS	putative lipoprotein	Fatty acid and phospholipid metabolism
PA14_61600		direct crosstalk	RpoN RpoS SigX	putative oxidoreductase	Putative enzymes
PA14_64530		direct crosstalk	AlgU RpoH SigX FecI	hypothetical protein	Hypothetical, unclassified or unknown
PA14_66290	aceE	direct crosstalk	RpoH RpoS SigX	pyruvate dehydrogenase, E1 component	Amino acid biosynthesis and metabolism
PA14_66660	pilM	direct crosstalk	FliA RpoH	type 4 fimbrial biogenesis protein PilM	Motility / Attachment
PA14_66850	phaD*	direct crosstalk	RpoN RpoS	putative transcriptional regulator, TetR family	Transcriptional regulators
PA14_68460		direct crosstalk	RpoH RpoN	conserved hypothetical protein	Membrane proteins
PA14_68900	fbpA*	direct crosstalk	FliA SigX	putative iron ABC transporter, periplasmic iron-binding protein	Transport of small molecules
PA14_69270		direct crosstalk	AlgU RpoN	putative thioesterase	Biosynthesis of cofactors, prosthetic groups and carriers
PA14_72520		direct crosstalk	RpoH SigX	conserved hypothetical protein	Nucleotide biosynthesis and metabolism
PA14_72630	yaeE*	direct crosstalk	RpoN SigX	putative permease of ABC transporter	Membrane proteins; Transport of small molecules
PA4726.2	P3	direct crosstalk	RpoH RpoN	0	Non-coding RNA gene (sRNA)
PA14_00050	gyrB	no crosstalk	RpoS	DNA gyrase subunit B	DNA replication, recombination, modification and repair
PA14_00060		no crosstalk	SigX	putative acyltransferase	Fatty acid and phospholipid metabolism
PA14_00070		no crosstalk	SigX	putative histidinol-phosphatase	Transport of small molecules
PA14_00100	glyQ	no crosstalk	SigX	glycyl-tRNA synthetase alpha chain	Amino acid biosynthesis and metabolism; Translation, post-translational modification and degradation
PA14_00630		no crosstalk	RpoS	hypothetical protein	Hypothetical, unclassified or unknown
PA14_00650		no crosstalk	RpoS	conserved hypothetical protein	Hypothetical, unclassified or unknown
PA14_00830		no crosstalk	AlgU	conserved hypothetical protein	Hypothetical, unclassified or unknown
PA14_01240		no crosstalk	SigX	probable carbonic anhydrase	Adaptation / Protection; Central intermediary metabolism
PA14_01330		no crosstalk	RpoS	conserved hypothetical protein	Membrane proteins
PA14_01360	ctaA*	no crosstalk	RpoH	putative cytochrome oxidase assembly protein	Energy metabolism; Membrane proteins
PA14_01500		no crosstalk	RpoH	putative transcriptional regulator	Transcriptional regulators
PA14_01770		no crosstalk	RpoN	putative nucleoside-binding outer membrane protein	Membrane proteins
PA14_01780		no crosstalk	RpoN	putative nucleoside 2-deoxyribosyltransferase	Nucleotide biosynthesis and metabolism
PA14_01900	pcaH	no crosstalk	FliA	protocatechuate 3,4-dioxygenase, beta subunit	Carbon compound catabolism
PA14_01910	pcaG	no crosstalk	FliA	protocatechuate 3,4-dioxygenase, alpha subunit	Carbon compound catabolism
PA14_02060		no crosstalk	RpoN	putative outer membrane protein	Membrane proteins
PA14_02070		no crosstalk	RpoN	putative xanthine/uracil permease	Nucleotide biosynthesis and metabolism; Membrane proteins; Transport of small molecules
PA14_02090		no crosstalk	RpoN	putative transcriptional regulator, TetR family	Transcriptional regulators
PA14_02470	pntB	no crosstalk	SigX	pyridine nucleotide transhydrogenase, beta subunit	Transport of small molecules; Energy metabolism
PA14_02530		no crosstalk	RpoH	putative esterase	Putative enzymes
PA14_02700		no crosstalk	RpoN	putative aminotransferase, class III	Transport of small molecules; Putative enzymes
PA14_02720		no crosstalk	RpoN	putative binding protein component of ABC transporter	Transport of small molecules
PA14_02750		no crosstalk	AlgU	putative transcriptional regulator	Transcriptional regulators
PA14_02850	pcaC	no crosstalk	AlgU	gamma-carboxymuconolactone decarboxylase	Carbon compound catabolism
PA14_03070	pobR*	no crosstalk	SigX	putative transcriptional regulator	Transcriptional regulators
PA14_03130		no crosstalk	RpoH	putative 3-polyprenyl-4-hydroxybenzoate decarboxylase	Biosynthesis of cofactors, prosthetic groups and carriers
PA14_03170		no crosstalk	SigX	conserved hypothetical protein	Related to phage, transposon or plasmid
PA14_03240	hcpC	no crosstalk	RpoN	Secreted protein Hcp	Secreted factors (toxins, enzymes, alginate)
PA14_03250		no crosstalk	SigX	Hypothetical protein	Hypothetical, unclassified or unknown
PA14_03265		no crosstalk	SigX	hypothetical protein	Hypothetical, unclassified or unknown
PA14_03285		no crosstalk	SigX	conserved hypothetical protein	Hypothetical, unclassified or unknown
PA14_03330		no crosstalk	SigX	hypothetical protein	Hypothetical, unclassified or unknown
PA14_03430	gabD	no crosstalk	AlgU	succinate-semialdehyde dehydrogenase, NADP-dependent activity	Central intermediary metabolism; Amino acid biosynthesis and metabolism; Carbon compound catabolism
PA14_03700	sbp	no crosstalk	RpoH	sulfate-binding protein precursor	Transport of small molecules
PA14_03940	spuF	no crosstalk	RpoN	polyamine transport protein PotG	Transport of small molecules
PA14_03950	spuG	no crosstalk	RpoN	polyamine transport protein PotH	Membrane proteins; Transport of small molecules
PA14_03960	spuH	no crosstalk	RpoN	polyamine transport protein PotI	Membrane proteins; Transport of small molecules
PA14_04040		no crosstalk	AlgU	conserved hypothetical protein	Hypothetical, unclassified or unknown
PA14_04180		no crosstalk	SigX	conserved hypothetical protein	Hypothetical, unclassified or unknown
PA14_04230		no crosstalk	RpoN	putative permease of ABC transporter	Membrane proteins; Transport of small molecules
PA14_04330		no crosstalk	AlgU	putative integral membrane protein	Membrane proteins
PA14_04340		no crosstalk	AlgU	putative epimerase	Transport of small molecules; Putative enzymes
PA14_04530		no crosstalk	SigX	hypothetical protein	Hypothetical, unclassified or unknown
PA14_04680		no crosstalk	SigX	putative phosphate acyltransferase	Fatty acid and phospholipid metabolism
PA14_04690		no crosstalk	SigX	conserved hypothetical protein	Hypothetical, unclassified or unknown
PA14_04860	yhhF*	no crosstalk	AlgU	putative methyltransferase	DNA replication, recombination, modification and repair
PA14_04870		no crosstalk	AlgU	putative peptidase	Protein secretion / Export apparatus
PA14_04890		no crosstalk	AlgU	putative zinc protease	Putative enzymes
PA14_04940		no crosstalk	AlgU	hypothetical protein	Hypothetical, unclassified or unknown
PA14_04980	thiG	no crosstalk	RpoN	thiamine biosynthesis protein, thiazole moiety	Biosynthesis of cofactors, prosthetic groups and carriers
PA14_05000	trmB	no crosstalk	RpoN	DNA mismatch repair protein MicA	DNA replication, recombination, modification and repair
PA14_05200	czcD*	no crosstalk	RpoS	putative cation efflux system protein	Transport of small molecules
PA14_05450		no crosstalk	SigX	conserved hypothetical protein	Hypothetical, unclassified or unknown
PA14_05460	bioA	no crosstalk	SigX	adenosylmethionine-8-amino-7-oxononanoate aminotransferase	Biosynthesis of cofactors, prosthetic groups and carriers
PA14_05500		no crosstalk	RpoS	putative cytochrome b561	Energy metabolism
PA14_05510	yceI*	no crosstalk	RpoS	putative periplasmic protein	Membrane proteins; Secreted factors (toxins, enzymes, alginate)
PA14_05530	mexA	no crosstalk	SigX	RND multidrug efflux membrane fusion protein MexA precursor	Transport of small molecules; Antibiotic resistance and susceptibility
PA14_05540	mexB	no crosstalk	SigX	RND multidrug efflux transporter MexB	Transport of small molecules; Membrane proteins; Antibiotic resistance and susceptibility
PA14_05550	oprM	no crosstalk	SigX	major intrinsic multiple antibiotic resistance efflux outer membrane protein OprM precursor	Antibiotic resistance and susceptibility; Membrane proteins; Transport of small molecules
PA14_05690	codA	no crosstalk	RpoN	cytosine deaminase	Nucleotide biosynthesis and metabolism
PA14_05700	codB	no crosstalk	RpoN	cytosine permease	Nucleotide biosynthesis and metabolism; Transport of small molecules
PA14_05790		no crosstalk	RpoN	putative permease for cytosine/purines, uracil, thiamine, allantoin	Nucleotide biosynthesis and metabolism; Membrane proteins; Transport of small molecules
PA14_06000	clpA*	no crosstalk	RpoS	putative ClpA/B protease ATP binding subunit	Translation, post-translational modification and degradation
PA14_06230		no crosstalk	RpoN	putative cytosine/uracil/thiamine/allantoin permeases	Transport of small molecules
PA14_06300		no crosstalk	RpoS	putative acetyltransferase, GNAT family	Putative enzymes
PA14_06310		no crosstalk	RpoS	putative ACT domain protein	Two-component regulatory systems
PA14_06500	bioB	no crosstalk	SigX	biotin synthase	Biosynthesis of cofactors, prosthetic groups and carriers
PA14_06510	bioF	no crosstalk	SigX	8-amino-7-oxononanoate synthase	Biosynthesis of cofactors, prosthetic groups and carriers
PA14_06530	bioH*	no crosstalk	SigX	putative biotin biosynthesis protein bioH	Biosynthesis of cofactors, prosthetic groups and carriers
PA14_06540	bioC*	no crosstalk	SigX	putative biotin synthesis protein BioC	Biosynthesis of cofactors, prosthetic groups and carriers
PA14_06570	bioD	no crosstalk	SigX	dethiobiotin synthase	Biosynthesis of cofactors, prosthetic groups and carriers
PA14_06580		no crosstalk	RpoN	conserved hypothetical protein	Hypothetical, unclassified or unknown
PA14_06650	nirN	no crosstalk	SigX	putative c-type cytochrome	Biosynthesis of cofactors, prosthetic groups and carriers; Energy metabolism
PA14_06710	nirD*	no crosstalk	SigX	heme d1 biosynthesis protein NirD	Biosynthesis of cofactors, prosthetic groups and carriers; Energy metabolism; Transcriptional regulators
PA14_06750	nirS	no crosstalk	SigX	nitrite reductase precursor	Energy metabolism
PA14_06980		no crosstalk	AlgU	putative dehydrogenase	Putative enzymes
PA14_06990		no crosstalk	AlgU	putative exported protein	Protein secretion / Export apparatus
PA14_07190	pgk	no crosstalk	AlgU	phosphoglycerate kinase	Carbon compound catabolism; Energy metabolism
PA14_07550		no crosstalk	RpoN	conserved hypothetical protein	Hypothetical, unclassified or unknown
PA14_07650	ycgB*	no crosstalk	RpoS	putative sporulation protein	Hypothetical, unclassified or unknown
PA14_07660		no crosstalk	RpoS	conserved hypothetical protein	Hypothetical, unclassified or unknown
PA14_07680	prkA*	no crosstalk	RpoS	putative protein kinase	Two-component regulatory systems
PA14_08440		no crosstalk	AlgU	putative short chain alcohol dehydrogenase	Carbon compound catabolism; Putative enzymes
PA14_08460		no crosstalk	PvdS	putative 2-nitropropane dioxygenase	Putative enzymes
PA14_08470		no crosstalk	PvdS	putative membrane protein	Membrane proteins
PA14_08510	yadR*	no crosstalk	FliA	HesB-like domain	Energy metabolism
PA14_08560	tyrZ	no crosstalk	SigX	tyrosyl-tRNA synthetase 2	Amino acid biosynthesis and metabolism; Translation, post-translational modification and degradation
PA14_09020	rpsE	no crosstalk	RpoN	30S ribosomal protein S5	Translation, post-translational modification and degradation
PA14_09030	rpmD	no crosstalk	RpoN	50S ribosomal protein L30	Translation, post-translational modification and degradation
PA14_09040	rplO	no crosstalk	RpoN	50S ribosomal protein L15	Translation, post-translational modification and degradation
PA14_09100	rpsD	no crosstalk	RpoN	30S ribosomal protein S4	Translation, post-translational modification and degradation
PA14_09130	rplQ	no crosstalk	RpoN	50S ribosomal protein L17	Translation, post-translational modification and degradation
PA14_09260	pchR	no crosstalk	FecI2	transcriptional regulator PchR	Transcriptional regulators
PA14_09420	phzF1	no crosstalk	SigX	probable phenazine biosynthesis protein	Secreted factors (toxins, enzymes, alginate)
PA14_09440	phzE1	no crosstalk	SigX	phenazine biosynthesis protein PhzE	Secreted factors (toxins, enzymes, alginate)
PA14_09450	phzD1	no crosstalk	SigX	phenazine biosynthesis protein PhzD	Secreted factors (toxins, enzymes, alginate)
PA14_09460	phzC1	no crosstalk	SigX	phenazine biosynthesis protein PhzC	Secreted factors (toxins, enzymes, alginate)
PA14_09470	phzB1	no crosstalk	SigX	probable phenazine biosynthesis protein	Secreted factors (toxins, enzymes, alginate)
PA14_09610		no crosstalk	FecI	hypothetical	Hypothetical, unclassified or unknown
PA14_09660		no crosstalk	FecI	putative AMP-binding enzyme	Fatty acid and phospholipid metabolism; Putative enzymes
PA14_09730	dapA*	no crosstalk	RpoH	putative dihydrodipicolinate synthase	Amino acid biosynthesis and metabolism
PA14_09790		no crosstalk	FliA	putative transcriptional regulator	Transcriptional regulators
PA14_09880		no crosstalk	PvdS	conserved hypothetical protein	Hypothetical, unclassified or unknown
PA14_09920		no crosstalk	RpoN	putative translation initiation inhibitor	Translation, post-translational modification and degradation
PA14_09950		no crosstalk	AlgU	putative oxidoreductase	Putative enzymes
PA14_10120		no crosstalk	SigX	possible LysR family transcription regulator	Transcriptional regulators
PA14_10330	ompK*	no crosstalk	PvdS	putative outer membrane protein precursor	Protein secretion / Export apparatus
PA14_10360		no crosstalk	PvdS	conserved hypothetical protein	Hypothetical, unclassified or unknown
PA14_10540	fixG*	no crosstalk	SigX	putative iron-sulfur cluster-binding protein	Energy metabolism; Putative enzymes
PA14_10770		no crosstalk	RpoS	putative sensor/response regulator hybrid	Two-component regulatory systems
PA14_11010		no crosstalk	FecI2	conserved hypothetical protein	Hypothetical, unclassified or unknown
PA14_11140		no crosstalk	RpoH	putative nonribosomal peptide synthetase	Biosynthesis of cofactors, prosthetic groups and carriers; Adaptation / Protection
PA14_11670		no crosstalk	RpoH	hypothetical protein	Hypothetical, unclassified or unknown
PA14_11760	eutC*	no crosstalk	RpoN	putative ethanolamine ammonia-lyase	Carbon compound catabolism
PA14_11770	eutB	no crosstalk	RpoN	ethanolamine ammonia-lyase large subunit, EutB	Central intermediary metabolism
PA14_11790		no crosstalk	RpoN	putative amino acid transporter	Transport of small molecules
PA14_11810		no crosstalk	RpoN	putative aldehyde dehydrogenase	Putative enzymes
PA14_11920		no crosstalk	FliA	hypothetical protein	Membrane proteins
PA14_12080	sltB1	no crosstalk	AlgU	soluble lytic transglycosylase B	Cell wall / LPS / capsule
PA14_12130	lis	no crosstalk	SigX	Lipoate synthase	Biosynthesis of cofactors, prosthetic groups and carriers
PA14_12160		no crosstalk	AlgU	putative murein transglycosylase	Putative enzymes
PA14_12450		no crosstalk	SigX	possible acyl-CoA dehydrogenase	Fatty acid and phospholipid metabolism; Putative enzymes
PA14_12680		no crosstalk	RpoS	possible short-chain dehydrogenase	Fatty acid and phospholipid metabolism; Putative enzymes
PA14_12710		no crosstalk	RpoN	possible Coenzyme F420-dependent N5,N10-methylene tetrahydromethanopterin reductase	Biosynthesis of cofactors, prosthetic groups and carriers
PA14_12820		no crosstalk	FliA	probable two-component sensor	Two-component regulatory systems
PA14_12900		no crosstalk	AlgU	histone-like protein HU form N	DNA replication, recombination, modification and repair
PA14_13150		no crosstalk	RpoS	putative transcriptional regulator	Transcriptional regulators
PA14_13460	fecI*	no crosstalk	FecI	putative RNA polymerase sigma-70 factor, ECF subfa	Transcriptional regulators
PA14_13630		no crosstalk	AlgU	hypothetical protein	Hypothetical, unclassified or unknown
PA14_13750	narK1	no crosstalk	SigX	putative nitrite extrusion protein	Membrane proteins; Transport of small molecules
PA14_13800	narH	no crosstalk	SigX	respiratory nitrate reductase beta subuni	Energy metabolism
PA14_13810	narJ	no crosstalk	SigX	respiratory nitrate reductase delta chain	Energy metabolism
PA14_13830	narI	no crosstalk	SigX	respiratory nitrate reductase gamma chain	Energy metabolism
PA14_13870		no crosstalk	RpoH	hypothetical protein	Hypothetical, unclassified or unknown
PA14_13880		no crosstalk	RpoH	hypothetical protein	Hypothetical, unclassified or unknown
PA14_14130		no crosstalk	AlgU	conserved hypothetical protein	Hypothetical, unclassified or unknown
PA14_14560		no crosstalk	SigX	hypothetical protein	Hypothetical, unclassified or unknown
PA14_14600	tgt	no crosstalk	RpoN	queuine tRNA-ribosyltransferase	Transcription, RNA processing and degradation; Translation, post-translational modification and degradation
PA14_14610	yajC*	no crosstalk	SigX	putative preprotein translocase	Protein secretion / Export apparatus
PA14_14800	fdx2	no crosstalk	SigX	ferredoxin [2Fe-2S]	Energy metabolism
PA14_14810		no crosstalk	SigX	conserved hypothetical protein	Hypothetical, unclassified or unknown
PA14_14930	engA*	no crosstalk	SigX	putative GTP-binding protein EngA	Translation, post-translational modification and degradation
PA14_15020		no crosstalk	AlgU	hypothetical protein	Hypothetical, unclassified or unknown
PA14_15480	merR	no crosstalk	RpoH	Regulatory protein merR	Transcriptional regulators
PA14_15600		no crosstalk	SigX	conserved hypothetical protein	Hypothetical, unclassified or unknown
PA14_15660		no crosstalk	RpoN	probable oxidoreductase	Putative enzymes
PA14_16150		no crosstalk	RpoH	putative phage shock protein	Transcription, RNA processing and degradation
PA14_16280		no crosstalk	RpoN	putative transciptional regulator	Transcriptional regulators; Antibiotic resistance and susceptibility
PA14_16390	betA*	no crosstalk	AlgU	putative glucose-methanol-choline oxidoreductase	Putative enzymes; Carbon compound catabolism
PA14_16530	lysS	no crosstalk	SigX	lysyl-tRNA synthetase	Amino acid biosynthesis and metabolism; Translation, post-translational modification and degradation
PA14_16680		no crosstalk	RpoS	conserved hypothetical protein	Hypothetical, unclassified or unknown
PA14_17120	cdsA	no crosstalk	RpoN	phosphatidate cytidylyltransferase	Fatty acid and phospholipid metabolism
PA14_17140	yaeL*	no crosstalk	AlgU	putative membrane-associated zinc metalloprotease	Membrane proteins
PA14_17190	fabZ	no crosstalk	SigX	(3R)-hydroxymyristoyl-(acyl-carrier-protein) dehydratase	Cell wall / LPS / capsule; Fatty acid and phospholipid metabolism
PA14_17210	lpxA	no crosstalk	SigX	UDP-N-acetylglucosamine acetyltransferase	Cell wall / LPS / capsule
PA14_17220	lpxB	no crosstalk	SigX	lipid A-disaccharide synthase	Cell wall / LPS / capsule
PA14_17230	rnhB	no crosstalk	SigX	ribonuclease HII	DNA replication, recombination, modification and repair
PA14_17270	accA	no crosstalk	SigX	acetyl-CoA carboxylase, carboxyl transferase, alpha subunit	Fatty acid and phospholipid metabolism
PA14_17280	mesJ*	no crosstalk	SigX	putative cell cycle protein	Cell division
PA14_17480	rpoS	no crosstalk	RpoS	sigma factor RpoS	Transcriptional regulators
PA14_17720		no crosstalk	FliA	putative transcriptional regulator, LuxR family	Transcriptional regulators
PA14_17780		no crosstalk	SigX	putative major facilitator family transporter	Membrane proteins; Transport of small molecules
PA14_17850	fadB*	no crosstalk	RpoS	putative enoyl-CoA hydratase/isomerase family protein	Fatty acid and phospholipid metabolism; Carbon compound catabolism
PA14_17880	paaJ*	no crosstalk	RpoS	acetyl-CoA acetyltransferase (thiolase)	Fatty acid and phospholipid metabolism; Carbon compound catabolism
PA14_18740	argG	no crosstalk	FliA	argininosuccinate synthase	Amino acid biosynthesis and metabolism
PA14_18780	mexF*	no crosstalk	FliA	putative RND efflux transporter	Membrane proteins; Transport of small molecules
PA14_19310		no crosstalk	RpoS	putative transmembrane protein	Transport of small molecules; Membrane proteins
PA14_19470	mqoA	no crosstalk	PvdS	malate:quinone oxidoreductase	Central intermediary metabolism; Energy metabolism
PA14_19480		no crosstalk	RpoS	hypothetical protein	Hypothetical, unclassified or unknown
PA14_19530	ssuE*	no crosstalk	RpoH	putative NADH-dependent FMN reductase	Central intermediary metabolism
PA14_19540	ssuA*	no crosstalk	RpoH	putative ABC-type transporter periplasmic sulfonate-binding protein	Transport of small molecules
PA14_19650		no crosstalk	RpoN	putative membrane protein	Membrane proteins
PA14_19710		no crosstalk	FliA	putative hydrolase, alpha/beta fold family	Putative enzymes
PA14_19810		no crosstalk	FliA	conserved hypothetical protein	Hypothetical, unclassified or unknown
PA14_19870	ldh	no crosstalk	RpoS	leucine dehydrogenase	Amino acid biosynthesis and metabolism
PA14_19990		no crosstalk	FecI2	putative sigma-70 factor, ECF subfamily	Transcriptional regulators
PA14_20100		no crosstalk	RpoN	putative ABC-type multidrug transport system, permease component	Antibiotic resistance and susceptibility; Membrane proteins
PA14_20110		no crosstalk	RpoN	putative ABC-type multidrug transport system, permease component	Antibiotic resistance and susceptibility; Membrane proteins
PA14_20140	fpr	no crosstalk	PvdS	ferredoxin--NADP+ reductase	Biosynthesis of cofactors, prosthetic groups and carriers; Energy metabolism
PA14_20200	nosZ	no crosstalk	RpoN	nitrous-oxide reductase precursor	Energy metabolism
PA14_20230	nosR	no crosstalk	RpoN	NosR Regulatory protein for N2O reductase	Transcriptional regulators; Membrane proteins; Energy metabolism
PA14_20300	phnC	no crosstalk	AlgU	ATP-binding component of ABC phosphonate transporter	Transport of small molecules
PA14_20330	phnE	no crosstalk	AlgU	phosphonate ABC tranporter permease protein	Membrane proteins; Transport of small molecules
PA14_20610	lecB	no crosstalk	RpoN	fucose-binding lectin PA-IIL	Motility / Attachment
PA14_20720	flgN	no crosstalk	FliA	putative export chaperone involved in flagellar synthesis	Protein secretion / Export apparatus
PA14_20730	flgM	no crosstalk	FliA	putative negative regulator of flagellin synthesis, FlgM	Transcriptional regulators
PA14_20740	flgA	no crosstalk	RpoN	putative flagella basal body P-ring formation protein	Motility / Attachment
PA14_20940		no crosstalk	SigX	putative acyl carrier protein	Fatty acid and phospholipid metabolism
PA14_20950	fabH2	no crosstalk	SigX	3-oxoacyl-[acyl-carrier-protein] synthase III	Fatty acid and phospholipid metabolism
PA14_20970	cyp23	no crosstalk	SigX	cytochrome P450	Adaptation / Protection; Carbon compound catabolism
PA14_20980		no crosstalk	SigX	putative short chain dehydrogenas	Putative enzymes
PA14_21000		no crosstalk	SigX	hypothetical protein	Hypothetical, unclassified or unknown
PA14_21010		no crosstalk	SigX	putative FAD-dependent monooxygenase	Energy metabolism; Putative enzymes
PA14_21020		no crosstalk	SigX	putative non-ribosomal peptide synthetase	Biosynthesis of cofactors, prosthetic groups and carriers; Adaptation / Protection
PA14_21120		no crosstalk	RpoN	hypothetical protein	Hypothetical, unclassified or unknown
PA14_21160		no crosstalk	FliA	probable ABC transporter ATP-binding component	Transport of small molecules
PA14_21190		no crosstalk	RpoS	conserved hypothetical protein	Membrane proteins
PA14_21280		no crosstalk	RpoS	putative membrane protein	Membrane proteins
PA14_21510		no crosstalk	RpoS	conserved hypothetical protein	Hypothetical, unclassified or unknown
PA14_21710		no crosstalk	AlgU	putative acetyltransferase	Translation, post-translational modification and degradation
PA14_21730	fecA*	no crosstalk	FecI2	putative TonB-dependent receptor	Membrane proteins; Transport of small molecules
PA14_21750		no crosstalk	SigX	putative acetyltransferase	Fatty acid and phospholipid metabolism; Membrane proteins
PA14_21820	fkpA*	no crosstalk	AlgU	putative peptidyl-prolyl cis-trans isomerase, FkbP-type	Translation, post-translational modification and degradation; Chaperones / Heat shock proteins
PA14_22100		no crosstalk	FliA	hypothetical protein	Hypothetical, unclassified or unknown
PA14_22250		no crosstalk	RpoH	hypothetical protein	Hypothetical, unclassified or unknown
PA14_22540	wrbA*	no crosstalk	RpoH	putative flavodoxin	Energy metabolism
PA14_22550		no crosstalk	RpoH	putative LysR-family transcriptional regulator	Transcriptional regulators
PA14_22760	cpxR	no crosstalk	AlgU	putative transcriptional regulator in 2-component system	Transcriptional regulators; Two-component regulatory systems
PA14_22770		no crosstalk	AlgU	conserved hypothetical protein	Hypothetical, unclassified or unknown
PA14_22990	gltF*	no crosstalk	RpoN	putative permease of ABC sugar transporter	Transport of small molecules
PA14_23000	gltG*	no crosstalk	RpoN	putative permease of ABC sugar transporter	Transport of small molecules
PA14_23010	gltK	no crosstalk	RpoN	putative ATP-binding component of ABC transporter	Transport of small molecules
PA14_23110	yciL*	no crosstalk	RpoS	putative pseudouridine synthase	Translation, post-translational modification and degradation
PA14_23290	hisC2	no crosstalk	PvdS	histidinol-phosphate aminotransferase	Amino acid biosynthesis and metabolism
PA14_23500	tyrB	no crosstalk	SigX	putative amino acid aminotransferase	Amino acid biosynthesis and metabolism; Putative enzymes
PA14_23590		no crosstalk	RpoH	putative transcriptional regulator	Transcriptional regulators
PA14_23610		no crosstalk	RpoH	putative hydrolase	Putative enzymes
PA14_23790	leuB	no crosstalk	FecI2	3-isopropylmalate dehydrogenase	Amino acid biosynthesis and metabolism
PA14_23880	folC	no crosstalk	SigX	folylpolyglutamate synthetase	Biosynthesis of cofactors, prosthetic groups and carriers
PA14_23890		no crosstalk	SigX	putative DedD protein	Cell division
PA14_23900	cvpA	no crosstalk	SigX	putative colicin V production protein	Membrane proteins; Adaptation / Protection
PA14_23920	purF	no crosstalk	RpoN	amidophosphoribosyltransferase	Amino acid biosynthesis and metabolism; Nucleotide biosynthesis and metabolism
PA14_23970	xcpQ	no crosstalk	FliA	general secretion pathway protein D	Protein secretion / Export apparatus
PA14_23980	xcpP	no crosstalk	FliA	secretion protein XcpP	Protein secretion / Export apparatus
PA14_24150		no crosstalk	AlgU	conserved hypothetical protein	Hypothetical, unclassified or unknown
PA14_24440		no crosstalk	AlgU	putative lipoprotein	Fatty acid and phospholipid metabolism
PA14_24740		no crosstalk	AlgU	conserved hypothetical protein	Hypothetical, unclassified or unknown
PA14_24770		no crosstalk	AlgU	conserved hypothetical protein	Hypothetical, unclassified or unknown
PA14_24880		no crosstalk	AlgU	putative lipoprotein	Fatty acid and phospholipid metabolism
PA14_24940		no crosstalk	FliA	putative oxidase	Energy metabolism
PA14_24950	glpD2*	no crosstalk	FliA	putative glycerol-3-phosphate dehydrogenase	Carbon compound catabolism; Energy metabolism
PA14_24960		no crosstalk	FliA	putative glycerol kinase	Carbon compound catabolism; Energy metabolism; Putative enzymes
PA14_25040		no crosstalk	RpoN	putative universal stress protein	Adaptation / Protection
PA14_25195	nagZ	no crosstalk	AlgU	beta-N-acetyl-D-glucosaminidase	Putative enzymes; Antibiotic resistance and susceptibility; Amino acid biosynthesis and metabolism
PA14_25210		no crosstalk	AlgU	putative purine nucleoside phosphorylase	Nucleotide biosynthesis and metabolism
PA14_25430	lolC*	no crosstalk	AlgU	putative lipoprotein releasing system, permease protein	Transport of small molecules; Membrane proteins
PA14_25440	lolD*	no crosstalk	AlgU	putative lipoprotein releasing system, ATP-binding protein	Transport of small molecules
PA14_25450	lolE*	no crosstalk	AlgU	putative lipoprotein releasing system, permease protein	Membrane proteins
PA14_25620		no crosstalk	RpoN	conserved hypothetical protein	Hypothetical, unclassified or unknown
PA14_25630	rpmF	no crosstalk	RpoN	50S ribosomal protein L32	Translation, post-translational modification and degradation
PA14_25640	plsX	no crosstalk	RpoN	fatty acid/phospholipid synthesis protein	Fatty acid and phospholipid metabolism
PA14_25670	acpP	no crosstalk	RpoH	acyl carrier protein	Fatty acid and phospholipid metabolism
PA14_25810		no crosstalk	RpoN	putative oxidase	Putative enzymes
PA14_25820		no crosstalk	RpoN	putative lipoprotein	Fatty acid and phospholipid metabolism
PA14_25830		no crosstalk	RpoN	conserved hypothetical protein	Hypothetical, unclassified or unknown
PA14_25900		no crosstalk	SigX	putative short-chain alcohol dehydrogenase	Putative enzymes; Protein secretion / Export apparatus; Motility / Attachment
PA14_26020		no crosstalk	RpoS	putative aminopeptidase	Secreted factors (toxins, enzymes, alginate)
PA14_26080		no crosstalk	FliA	hypothetical protein	Hypothetical, unclassified or unknown
PA14_26110		no crosstalk	RpoS	putative MFS transporter	Membrane proteins; Transport of small molecules
PA14_26330		no crosstalk	FliA	putative transcriptional regulator, AraC family	Transcriptional regulators
PA14_26720	mccB*	no crosstalk	RpoH	putative biotin-dependent carboxylase	Fatty acid and phospholipid metabolism; Putative enzymes
PA14_26770		no crosstalk	AlgU	putative protease	Putative enzymes; Membrane proteins
PA14_26850		no crosstalk	FliA	putative membrane protein	Membrane proteins
PA14_26970		no crosstalk	FliA	putative two-component response regulator	Two-component regulatory systems; Nucleotide biosynthesis and metabolism
PA14_26980		no crosstalk	FliA	conserved hypothetical protein	Hypothetical, unclassified or unknown
PA14_26990		no crosstalk	FliA	conserved hypothetical protein	Membrane proteins
PA14_27160	tesA	no crosstalk	FliA	acyl-CoA thioesterase I precursor	Fatty acid and phospholipid metabolism
PA14_27210	efp	no crosstalk	RpoS	translation elongation factor P	Translation, post-translational modification and degradation
PA14_27360		no crosstalk	RpoS	putative enoyl-CoA hydratase	Fatty acid and phospholipid metabolism; Putative enzymes
PA14_27680		no crosstalk	FecI2	conserved hypothetical protein	Hypothetical, unclassified or unknown
PA14_28140		no crosstalk	RpoS	hypothetical protein	Hypothetical, unclassified or unknown
PA14_28610		no crosstalk	AlgU	hypothetical protein	Hypothetical, unclassified or unknown
PA14_28620		no crosstalk	RpoS	conserved hypothetical protein	Membrane proteins
PA14_28670	rpmI	no crosstalk	RpoN	50S ribosomal protein L35	Translation, post-translational modification and degradation
PA14_28830		no crosstalk	SigX	conserved hypothetical protein	Hypothetical, unclassified or unknown
PA14_29150		no crosstalk	AlgU	conserved hypothetical protein	Hypothetical, unclassified or unknown
PA14_29240		no crosstalk	RpoH	putative hydrolase	Putative enzymes
PA14_29300		no crosstalk	SigX	putative transcriptional regulator	Transcriptional regulators
PA14_29530	hplV*	no crosstalk	FliA	type II secretion system protein	Protein secretion / Export apparatus
PA14_29560		no crosstalk	FliA	hypothetical protein	Hypothetical, unclassified or unknown
PA14_29720		no crosstalk	SigX	putative lipoprotein	Fatty acid and phospholipid metabolism
PA14_30820		no crosstalk	RpoS	putative methyl-accepting chemotaxis transducer	Adaptation / Protection; Chemotaxis
PA14_30830		no crosstalk	RpoS	putative two-component response regulator	Transcriptional regulators; Two-component regulatory systems
PA14_30900	trbJ*	no crosstalk	FliA	TrbJ-like protein	Related to phage, transposon or plasmid
PA14_30910	trbE*	no crosstalk	FliA	TrbE-like protein	Related to phage, transposon or plasmid
PA14_30970	bphR*	no crosstalk	SigX	putative transcriptional regulator	Transcriptional regulators
PA14_31070		no crosstalk	FliA	conserved hypothetical protein	Hypothetical, unclassified or unknown
PA14_31080		no crosstalk	FliA	putative conjugal transfer protein	Related to phage, transposon or plasmid
PA14_31150		no crosstalk	SigX	hypothetical protein	Hypothetical, unclassified or unknown
PA14_31300		no crosstalk	RpoH	hypothetical protein	Hypothetical, unclassified or unknown
PA14_31360		no crosstalk	SigX	hypothetical protein	Hypothetical, unclassified or unknown
PA14_31370	tam*	no crosstalk	SigX	putative trans-aconitate methyltransferase	Putative enzymes
PA14_31440		no crosstalk	AlgU	hypothetical protein	Hypothetical, unclassified or unknown
PA14_31640		no crosstalk	AlgU	putative ring-cleaving dioxygenase	Putative enzymes
PA14_31700	pgsA*	no crosstalk	SigX	CDP-alcohol phosphatidyltransferase	Fatty acid and phospholipid metabolism; Putative enzymes
PA14_31770		no crosstalk	FliA	putative oxidoreductase	Energy metabolism; Putative enzymes
PA14_31820	hisC*	no crosstalk	PvdS	putative aminotransferase	Amino acid biosynthesis and metabolism
PA14_31870		no crosstalk	AlgU	putative RND efflux membrane fusion protein precursor	Transport of small molecules; Antibiotic resistance and susceptibility
PA14_31890		no crosstalk	AlgU	putative RND efflux transporter	Membrane proteins; Transport of small molecules; Antibiotic resistance and susceptibility
PA14_31900		no crosstalk	AlgU	putative efflux transporter	Membrane proteins; Transport of small molecules; Antibiotic resistance and susceptibility
PA14_31920	opmB*	no crosstalk	AlgU	putative outer membrane protein	Protein secretion / Export apparatus
PA14_31970	czcC	no crosstalk	FliA	cobalt/zinc/cadmium efflux RND transporter, outer membrane protein, CzcC family	Membrane proteins; Transport of small molecules
PA14_31990	czcB	no crosstalk	FliA	cobalt/zinc/cadmium efflux RND transporter, membrane fusion protein, CzcB famil	Membrane proteins; Transport of small molecules
PA14_32190		no crosstalk	RpoN	putative transcriptional regulator	Transcriptional regulators
PA14_32220	catB	no crosstalk	RpoN	muconate cycloisomerase I	Carbon compound catabolism
PA14_32230	catC	no crosstalk	RpoN	muconolactone delta-isomerase	Carbon compound catabolism
PA14_32630		no crosstalk	RpoS	probable cytochrome P450	Adaptation / Protection; Putative enzymes
PA14_32740	optS*	no crosstalk	SigX	probable TonB-dependent receptor	Transport of small molecules
PA14_32985	gcvH2	no crosstalk	RpoN	glycine cleavage system protein H2	Amino acid biosynthesis and metabolism
PA14_33000	gcvP2	no crosstalk	RpoN	glycine cleavage system protein P2	Central intermediary metabolism; Amino acid biosynthesis and metabolism
PA14_33010	glyA2	no crosstalk	RpoN	serine hydroxymethyltransferase	Amino acid biosynthesis and metabolism
PA14_33040	gcvT2	no crosstalk	AlgU	glycine cleavage system protein T2	Central intermediary metabolism; Amino acid biosynthesis and metabolism
PA14_33150		no crosstalk	AlgU	hypothetical protein	Hypothetical, unclassified or unknown
PA14_33800	fpvI*	no crosstalk	FpvI	putative sigma-70 factor, ECF subfamily	Transcriptional regulators; Transport of small molecules
PA14_34080		no crosstalk	RpoS	hypothetical protein	Hypothetical, unclassified or unknown
PA14_34100		no crosstalk	RpoS	hypothetical protein	Hypothetical, unclassified or unknown
PA14_34110		no crosstalk	RpoS	conserved hypothetical protein	Hypothetical, unclassified or unknown
PA14_34130		no crosstalk	RpoS	conserved hypothetical protein	Hypothetical, unclassified or unknown
PA14_34210	sfnR*	no crosstalk	RpoN	putative transcriptional regulator	Transcriptional regulators
PA14_34320		no crosstalk	RpoN	putative monooxygenase, DszC family	Putative enzymes
PA14_34330		no crosstalk	RpoN	putative transmembrane protein	Transport of small molecules
PA14_34520	srpM*	no crosstalk	RpoH	putative sulfonate ABC transporter, permease protein	Membrane proteins; Transport of small molecules
PA14_34670		no crosstalk	SigX	putative enzyme of the cupin superfamily	Putative enzymes
PA14_34750	tauD*	no crosstalk	FliA	putative taurine catabolism dioxygenase	Central intermediary metabolism; Putative enzymes
PA14_34770		no crosstalk	FliA	putative ABC transporter, periplasmic binding protein	Transport of small molecules
PA14_34780		no crosstalk	FliA	putative ABC transporter ATP-binding component	Transport of small molecules
PA14_34790		no crosstalk	FliA	putative permease of ABC transporter	Membrane proteins; Transport of small molecules
PA14_35070		no crosstalk	AlgU	putative transcriptional regulator, AraC family	Transcriptional regulators
PA14_35270		no crosstalk	RpoN	putative cytochrome c precursor	Carbon compound catabolism; Energy metabolism
PA14_35320	kguD*	no crosstalk	AlgU	2-ketogluconate 6-phosphate reductase	Energy metabolism; Putative enzymes
PA14_35340	kguK*	no crosstalk	AlgU	putative 2-ketogluconate kinase	Carbon compound catabolism
PA14_35950		no crosstalk	RpoN	Putative Dehydrogenase	Putative enzymes
PA14_35970		no crosstalk	RpoN	Probable Acyl-CoA dehydrogenase	Fatty acid and phospholipid metabolism
PA14_35980		no crosstalk	RpoN	putative acyl-CoA dehydrogenase	Putative enzymes
PA14_36060		no crosstalk	FliA	conserved hypothetical protein	Hypothetical, unclassified or unknown
PA14_36100	pdxA	no crosstalk	SigX	putative pyridoxal phosphate biosynthesis protein	Biosynthesis of cofactors, prosthetic groups and carriers
PA14_36110		no crosstalk	SigX	putative hydrolase	Putative enzymes
PA14_36200		no crosstalk	RpoH	putative binding protein component of ABC transporter	Transport of small molecules
PA14_36260		no crosstalk	RpoN	putative signal transduction protein	Two-component regulatory systems; Nucleotide biosynthesis and metabolism
PA14_36320	hcnB	no crosstalk	SigX	hydrogen cyanide synthase HcnB	Central intermediary metabolism
PA14_36360		no crosstalk	RpoN	putative small intergral membrane protein	Membrane proteins
PA14_36400		no crosstalk	RpoN	hypothetical protein	Hypothetical, unclassified or unknown
PA14_36410		no crosstalk	RpoN	conserved hypothetical protein	Hypothetical, unclassified or unknown
PA14_36490		no crosstalk	RpoN	hypothetical protein	Hypothetical, unclassified or unknown
PA14_36700		no crosstalk	RpoN	putative membrane protein	Membrane proteins
PA14_36890		no crosstalk	RpoN	putative metallothionein	Central intermediary metabolism
PA14_36900		no crosstalk	RpoN	conserved hypothetical protein	Hypothetical, unclassified or unknown
PA14_36920		no crosstalk	RpoN	putative histidine kinase	Two-component regulatory systems
PA14_36930		no crosstalk	RpoN	hypothetical protein	Hypothetical, unclassified or unknown
PA14_37010	cupA4	no crosstalk	FliA	fimbrial subunit CupA4	Motility / Attachment
PA14_37220		no crosstalk	RpoN	putative LysR-family transcriptional regulator	Transcriptional regulators
PA14_37340		no crosstalk	AlgU	glyoxylate carboligase	Central intermediary metabolism; Putative enzymes
PA14_37530		no crosstalk	RpoH	putative hydrolase	Putative enzymes; Carbon compound catabolism
PA14_37650		no crosstalk	FliA	conserved hypothetical protein	Hypothetical, unclassified or unknown
PA14_37660		no crosstalk	RpoS	LysR-type transcriptional regulator	Transcriptional regulators
PA14_37730		no crosstalk	RpoH	putative TonB dependent receptor	Transport of small molecules; Membrane proteins
PA14_38020		no crosstalk	RpoH	putative ntibiotic biosynthesis monooxygenase	Antibiotic resistance and susceptibility
PA14_38180		no crosstalk	FliA	hypothetical protein	Hypothetical, unclassified or unknown
PA14_38190		no crosstalk	FliA	hypothetical protein	Hypothetical, unclassified or unknown
PA14_38210		no crosstalk	FliA	putative methylase	Central intermediary metabolism
PA14_38290		no crosstalk	RpoH	conserved hypothetical protein	Hypothetical, unclassified or unknown
PA14_38340		no crosstalk	RpoS	putative ring-cleaving dioxygenase	Antibiotic resistance and susceptibility; Putative enzymes
PA14_38350	galU	no crosstalk	AlgU	UTP-glucose-1-phosphate uridylyltransferase	Central intermediary metabolism
PA14_38370		no crosstalk	RpoN	conserved hypothetical protein	Hypothetical, unclassified or unknown
PA14_38580		no crosstalk	RpoN	putative H+/gluconate symporter	Transport of small molecules; Membrane proteins
PA14_38770		no crosstalk	AlgU	putative dipeptidyl aminopeptidase	Amino acid biosynthesis and metabolism; Putative enzymes
PA14_38840	exaC*	no crosstalk	RpoN	NAD+ dependent acetaldehyde dehydrogenase	Energy metabolism; Putative enzymes
PA14_39090		no crosstalk	RpoN	hypothetical protein	Hypothetical, unclassified or unknown
PA14_39190	bacA	no crosstalk	AlgU	bacitracin resistance protein	Cell wall / LPS / capsule; Adaptation / Protection; Antibiotic resistance and susceptibility
PA14_39270		no crosstalk	RpoS	conserved hypothetical protein	Hypothetical, unclassified or unknown
PA14_39420		no crosstalk	SigX	hypothetical protein	Hypothetical, unclassified or unknown
PA14_39530		no crosstalk	RpoN	putative hydroxylase molybdopterin-containing subunit	Energy metabolism; Carbon compound catabolism
PA14_39560		no crosstalk	RpoS	putative chemotaxis transducer	Adaptation / Protection; Chemotaxis
PA14_39660		no crosstalk	RpoH	conserved hypothetical protein	Hypothetical, unclassified or unknown
PA14_39890	phzF2	no crosstalk	SigX	probable phenazine biosynthesis protein	Secreted factors (toxins, enzymes, alginate)
PA14_39910	phzE2	no crosstalk	SigX	phenazine biosynthesis protein PhzE	Secreted factors (toxins, enzymes, alginate)
PA14_39925	phzD2	no crosstalk	SigX	phenazine biosynthesis protein PhzD	Hypothetical, unclassified or unknown
PA14_39945	phzC2	no crosstalk	SigX	phenazine biosynthesis protein PhzC	Hypothetical, unclassified or unknown
PA14_39960	phzB2	no crosstalk	SigX	probable phenazine biosynthesis protein	Secreted factors (toxins, enzymes, alginate)
PA14_40100		no crosstalk	RpoS	conserved hypothetical protein	Hypothetical, unclassified or unknown
PA14_40180		no crosstalk	RpoS	putative oxidoreductase subunit	Putative enzymes
PA14_40200		no crosstalk	RpoS	putative exported oxidoreductase	Putative enzymes
PA14_40250	opmL*	no crosstalk	RpoS	putative outer membrane protein precursor	Membrane proteins; Protein secretion / Export apparatus; Antibiotic resistance and susceptibility
PA14_40430		no crosstalk	RpoS	putative O-Methyltransferase	Transport of small molecules; Putative enzymes
PA14_40490	yedI*	no crosstalk	AlgU	putative membrane protein	Membrane proteins
PA14_40620		no crosstalk	SigX	putative MFS transporter	Membrane proteins; Transport of small molecules
PA14_40800		no crosstalk	FliA	conserved hypothetical protein	Fatty acid and phospholipid metabolism
PA14_40830	yhfP*	no crosstalk	AlgU	putative alcohol dehydrogenase, zinc-containing	Energy metabolism; Putative enzymes
PA14_40840	sohB*	no crosstalk	AlgU	putative protease	Putative enzymes
PA14_41220	lon	no crosstalk	RpoH	Lon protease	Adaptation / Protection; Translation, post-translational modification and degradation
PA14_41480	nasS	no crosstalk	RpoN	nitrate-binding protein NasS	Two-component regulatory systems
PA14_41490	nasT	no crosstalk	RpoN	response regulator NasT	Two-component regulatory systems
PA14_41500		no crosstalk	RpoS	putative lyase	Putative enzymes
PA14_41510	nasA	no crosstalk	RpoN	nitrate transporter	Central intermediary metabolism; Membrane proteins; Transport of small molecules
PA14_41520	ppkB*	no crosstalk	RpoN	putative serine/threonine-protein kinase	Adaptation / Protection
PA14_41570	oprF	no crosstalk	AlgU	major porin and structural outer membrane porin OprF precursor	Membrane proteins; Transport of small molecules
PA14_41575	sigX	no crosstalk	SigX	ECF sigma factor SigX	Transcriptional regulators
PA14_41590	cmpX*	no crosstalk	SigX	putative cytoplasmic membrane protein	Membrane proteins
PA14_41610	crfX*	no crosstalk	SigX	conserved hypothetical protein	Hypothetical, unclassified or unknown
PA14_41650	estX*	no crosstalk	RpoN	putative esterase	Fatty acid and phospholipid metabolism; Putative enzymes
PA14_42010		no crosstalk	RpoH	putative glutamine amidotransferase	Transport of small molecules; Putative enzymes; Carbon compound catabolism
PA14_42050		no crosstalk	RpoH	putative oxidoreductase	Putative enzymes
PA14_42060		no crosstalk	FliA	putative transcriptional regulator	Transcriptional regulators
PA14_42140		no crosstalk	RpoN	putative transglutaminase-like domain protein	Amino acid biosynthesis and metabolism
PA14_42150		no crosstalk	RpoN	conserved hypothetical protein	Hypothetical, unclassified or unknown
PA14_42160		no crosstalk	RpoN	conserved hypothetical protein	Hypothetical, unclassified or unknown
PA14_42270	pscJ	no crosstalk	SigX	pscJ type III export protein	Secreted factors (toxins, enzymes, alginate); Protein secretion / Export apparatus
PA14_42320	pscE	no crosstalk	SigX	type III export protein PscE	Protein secretion / Export apparatus; Chaperones / Heat shock proteins
PA14_42410		no crosstalk	SigX	hypothetical protein	Transcriptional regulators; Protein secretion / Export apparatus
PA14_42430	exsC	no crosstalk	SigX	exoenzyme S synthesis protein C precursor	Secreted factors (toxins, enzymes, alginate); Translation, post-translational modification and degradation; Protein secretion / Export apparatus
PA14_42500	pcrD	no crosstalk	RpoN	type III secretory apparatus protein PcrD	Protein secretion / Export apparatus
PA14_42520	pcr3*	no crosstalk	RpoN	conserved hypothetical protein	Protein secretion / Export apparatus
PA14_42580	pscO	no crosstalk	RpoN	translocation protein in type III secretion	Protein secretion / Export apparatus
PA14_42620	pscR	no crosstalk	RpoN	translocation protein in type III secretion	Protein secretion / Export apparatus
PA14_42660	pscU	no crosstalk	RpoN	translocation protein in type III secretion	Protein secretion / Export apparatus
PA14_42670		no crosstalk	SigX	putative membrane protein	Membrane proteins
PA14_42980		no crosstalk	SigX	putative ClpA/B-type protease	Chaperones / Heat shock proteins; Putative enzymes; Protein secretion / Export apparatus
PA14_43040		no crosstalk	AlgU	conserved hypothetical protein	Protein secretion / Export apparatus
PA14_43070	hcpD	no crosstalk	RpoN	secreted protein Hcp	Secreted factors (toxins, enzymes, alginate)
PA14_43100		no crosstalk	FliA	putative Rhs family protein	Hypothetical, unclassified or unknown
PA14_43620	sixA*	no crosstalk	AlgU	putative phosphohistidine phosphatase SixA	Putative enzymes
PA14_43640	gpsA	no crosstalk	AlgU	glycerol-3-phosphate dehydrogenase, biosynthetic	Central intermediary metabolism; Fatty acid and phospholipid metabolism
PA14_43660		no crosstalk	SigX	putative ABC transporter substrate-binding protein	Transport of small molecules
PA14_43720		no crosstalk	FliA	putative transcriptional regulator	Transcriptional regulators
PA14_43780		no crosstalk	RpoN	putative oxidoreductase	Energy metabolism; Carbon compound catabolism
PA14_43900		no crosstalk	AlgU	conserved hypothetical protein	Hypothetical, unclassified or unknown
PA14_44080		no crosstalk	AlgU	conserved hypothetical protein	Hypothetical, unclassified or unknown
PA14_44170		no crosstalk	AlgU	hypothetical protein	Hypothetical, unclassified or unknown
PA14_44240		no crosstalk	RpoN	putative glutamine synthetase	Amino acid biosynthesis and metabolism; Carbon compound catabolism
PA14_44570		no crosstalk	FliA	putative short-chain dehydrogenase	Putative enzymes
PA14_44650		no crosstalk	SigX	hypothetical protein	Hypothetical, unclassified or unknown
PA14_44880		no crosstalk	RpoN	putative membrane protein	Membrane proteins
PA14_44890	hcpA	no crosstalk	RpoN	secreted protein Hcp	Secreted factors (toxins, enzymes, alginate)
PA14_44910		no crosstalk	FliA	conserved hypothetical protein	Hypothetical, unclassified or unknown
PA14_44920		no crosstalk	FliA	conserved hypothetical protein	Hypothetical, unclassified or unknown
PA14_45020	glxR*	no crosstalk	SigX	putative oxidoreductase	Putative enzymes
PA14_45030	ttuD*	no crosstalk	SigX	putative hydroxypyruvate reductase	Carbon compound catabolism; Putative enzymes
PA14_45150		no crosstalk	RpoN	putative transcriptional regulator	Transcriptional regulators
PA14_45170		no crosstalk	RpoH	putative oxidoreductase	Putative enzymes
PA14_45180		no crosstalk	RpoH	putative oxidoreductase	Putative enzymes
PA14_45190		no crosstalk	RpoH	putative glycerol kinase	Energy metabolism; Putative enzymes
PA14_45480		no crosstalk	FliA	conserved hypothetical protein	Hypothetical, unclassified or unknown
PA14_45520		no crosstalk	FliA	putative plasmid partitioning protein	Cell division
PA14_45540	motD	no crosstalk	FliA	chemotaxis protein, MotD	Chemotaxis; Motility / Attachment
PA14_45560	motC	no crosstalk	FliA	chemotaxis protein MotC	Chemotaxis; Motility / Attachment
PA14_45580	cheB*	no crosstalk	FliA	putative chemotaxis methylesterase	Chemotaxis
PA14_45590	cheA*	no crosstalk	FliA	putative two-component sensor	Chemotaxis; Two-component regulatory systems
PA14_45620	cheY	no crosstalk	FliA	two-component response regulator CheY	Transcriptional regulators; Two-component regulatory systems
PA14_45630	fliA	no crosstalk	FliA	motility sigma factor FliA	Transcriptional regulators
PA14_45660	flhF	no crosstalk	RpoN	flagellar biosynthesis protein FlhF	Chemotaxis; Adaptation / Protection; Motility / Attachment
PA14_45680	flhA	no crosstalk	RpoN	flagellar biosynthesis protein FlhA	Chemotaxis; Adaptation / Protection; Motility / Attachment
PA14_45830		no crosstalk	RpoN	putative flagellar hook-length control protein FliK	Motility / Attachment
PA14_46070	gbuA	no crosstalk	FliA	guanidinobutyrase	Amino acid biosynthesis and metabolism
PA14_46160		no crosstalk	RpoS	conserved hypothetical protein	Hypothetical, unclassified or unknown
PA14_46280		no crosstalk	RpoN	hypothetical protein	Hypothetical, unclassified or unknown
PA14_46460		no crosstalk	SigX	hypothetical protein	Hypothetical, unclassified or unknown
PA14_46540		no crosstalk	RpoS	hypothetical protein	Hypothetical, unclassified or unknown
PA14_46550		no crosstalk	FliA	possible ribonuclease	Putative enzymes
PA14_46630		no crosstalk	FliA	putative phenazine biosynthesis protein	Central intermediary metabolism
PA14_46720		no crosstalk	RpoS	conserved hypothetical protein	Hypothetical, unclassified or unknown
PA14_46770		no crosstalk	FliA	conserved hypothetical protein	Hypothetical, unclassified or unknown
PA14_46780		no crosstalk	FliA	conserved hypothetical protein	Hypothetical, unclassified or unknown
PA14_47090		no crosstalk	RpoS	putative protease	Putative enzymes
PA14_47190	cyoB	no crosstalk	RpoN	cytochrome o ubiquinol oxidase subunit I	Energy metabolism
PA14_47460	rnd	no crosstalk	AlgU	ribonuclease D	Transcription, RNA processing and degradation
PA14_47530		no crosstalk	RpoS	conserved hypothetical protein	Hypothetical, unclassified or unknown
PA14_47690	cobQ	no crosstalk	RpoN	cobyric acid synthase	Biosynthesis of cofactors, prosthetic groups and carriers
PA14_47810		no crosstalk	AlgU	putative membrane protein	Membrane proteins
PA14_47960	glnQ*	no crosstalk	RpoN	putative ATP-binding component of ABC transporter	Transport of small molecules
PA14_47970		no crosstalk	RpoN	putative proline racemase protein	Central intermediary metabolism
PA14_48030		no crosstalk	FliA	putative methyl-accepting chemotaxis transducer	Adaptation / Protection; Chemotaxis
PA14_48640		no crosstalk	FliA	conserved hypothetical protein	Hypothetical, unclassified or unknown
PA14_48680		no crosstalk	SigX	putative flavoprotein involved in K+ transport	Transport of small molecules
PA14_48700	kefB	no crosstalk	SigX	glutathione-regulated potassium-efflux system protein KefB	Transport of small molecules
PA14_48840		no crosstalk	RpoN	putative dimethylarginine dimethylaminohydrolase	Amino acid biosynthesis and metabolism
PA14_48850		no crosstalk	RpoN	probable amino acid permease	Membrane proteins; Transport of small molecules
PA14_48940	coaB	no crosstalk	FliA	coat protein B of bacteriophage Pf1	Related to phage, transposon or plasmid
PA14_48970		no crosstalk	FliA	helix destabilizing protein of bacteriophage Pf1	DNA replication, recombination, modification and repair; Related to phage, transposon or plasmid
PA14_49100	yfcG*	no crosstalk	PvdS	probable glutathione S-transferase	Putative enzymes
PA14_49200	oprH	no crosstalk	RpoS	PhoP/Q and low Mg2+ inducible outer membrane prote	Membrane proteins; Adaptation / Protection; Transport of small molecules
PA14_49210	napE	no crosstalk	RpoS	periplasmic nitrate reductase protein NapE	Energy metabolism
PA14_49220	napF	no crosstalk	RpoS	ferredoxin protein NapF	Energy metabolism
PA14_49230	napD	no crosstalk	RpoS	NapD protein of periplasmic nitrate reductase	Energy metabolism
PA14_49250	napA	no crosstalk	RpoS	periplasmic nitrate reductase protein NapA	Energy metabolism
PA14_49260	napB	no crosstalk	RpoS	cytochrome c-type protein NapB precursor	Energy metabolism
PA14_49270	napc	no crosstalk	RpoS	cytochrome c-type protein NapC	Energy metabolism
PA14_49360		no crosstalk	RpoS	probable glucosyl transferase	Putative enzymes; Antibiotic resistance and susceptibility
PA14_49380	dapE	no crosstalk	PvdS	succinyl-diaminopimelate desuccinylase	Amino acid biosynthesis and metabolism
PA14_49390	rrmA	no crosstalk	PvdS	rRNA methyltransferase	Transcription, RNA processing and degradation
PA14_49400		no crosstalk	PvdS	conserved hypothetical protein	Hypothetical, unclassified or unknown
PA14_49720		no crosstalk	PvdS	hypothetical protein	Hypothetical, unclassified or unknown
PA14_49730		no crosstalk	PvdS	hypothetical protein	Hypothetical, unclassified or unknown
PA14_49750		no crosstalk	FliA	probable MFS transporter	Membrane proteins; Antibiotic resistance and susceptibility; Transport of small molecules
PA14_49880		no crosstalk	RpoS	conserved hypothetical protein	Cell wall / LPS / capsule
PA14_49890	tpbB	no crosstalk	RpoS	conserved hypothetical protein	Cell wall / LPS / capsule; Nucleotide biosynthesis and metabolism; Motility / Attachment; Membrane proteins
PA14_49900		no crosstalk	RpoS	probable outer membrane protein precursor	Membrane proteins; Cell wall / LPS / capsule
PA14_49910		no crosstalk	RpoS	hypothetical protein	Membrane proteins
PA14_49930		no crosstalk	AlgU	conserved hypothetical protein	Hypothetical, unclassified or unknown
PA14_50180	fleR	no crosstalk	RpoN	two-component response regulator	Motility / Attachment; Transcriptional regulators; Two-component regulatory systems
PA14_50200	fleS	no crosstalk	RpoN	two-component sensor	Two-component regulatory systems
PA14_50360	flgK	no crosstalk	RpoN	flagellar hook-associated protein 1 FlgK	Cell wall / LPS / capsule; Motility / Attachment
PA14_50380	flgJ	no crosstalk	RpoN	flagellar protein FlgJ	Cell wall / LPS / capsule; Motility / Attachment
PA14_50410	flgI	no crosstalk	RpoN	flagellar P-ring protein precursor FlgI	Cell wall / LPS / capsule; Motility / Attachment
PA14_50420	flgH	no crosstalk	RpoN	flagellar L-ring protein precursor FlgH	Cell wall / LPS / capsule; Motility / Attachment
PA14_50430	flgG	no crosstalk	RpoN	flagellar basal-body rod protein FlgG	Cell wall / LPS / capsule; Motility / Attachment
PA14_50440	flgF	no crosstalk	RpoN	flagellar basal-body rod protein FlgF	Cell wall / LPS / capsule; Motility / Attachment
PA14_50450	flgE	no crosstalk	RpoN	flagellar hook protein FlgE	Cell wall / LPS / capsule; Motility / Attachment
PA14_50460	flgD	no crosstalk	RpoN	flagellar basal-body rod modification protein FlgD	Cell wall / LPS / capsule; Motility / Attachment
PA14_50470	flgC	no crosstalk	RpoN	flagellar basal-body rod protein FlgC	Cell wall / LPS / capsule; Motility / Attachment
PA14_50480	flgB	no crosstalk	RpoN	flagellar basal-body rod protein FlgB	Cell wall / LPS / capsule; Motility / Attachment
PA14_50740		no crosstalk	SigX	conserved hypothetical protein	Membrane proteins
PA14_50880		no crosstalk	RpoS	probable outer membrane protein precursor	Membrane proteins; Transport of small molecules
PA14_51020		no crosstalk	RpoN	hypothetical protein	Hypothetical, unclassified or unknown
PA14_51300	perM*	no crosstalk	SigX	conserved hypothetical protein	Membrane proteins
PA14_51310	yrkI*	no crosstalk	SigX	conserved hypothetical protein	Hypothetical, unclassified or unknown
PA14_51430	pqsA	no crosstalk	SigX	probable coenzyme A ligase	Biosynthesis of cofactors, prosthetic groups and carriers
PA14_51450	cupC3	no crosstalk	RpoH	usher CupC3	Motility / Attachment
PA14_51610		no crosstalk	FliA	hypothetical protein	Hypothetical, unclassified or unknown
PA14_51770	ybgC*	no crosstalk	SigX	conserved hypothetical protein	Hypothetical, unclassified or unknown
PA14_51860		no crosstalk	RpoS	hypothetical protein	Hypothetical, unclassified or unknown
PA14_51930	helX*	no crosstalk	SigX	probable thioredoxin	Putative enzymes
PA14_51960	rbn*	no crosstalk	SigX	probable ribonuclease	Transcription, RNA processing and degradation
PA14_52010		no crosstalk	RpoN	conserved hypothetical protein	Hypothetical, unclassified or unknown
PA14_52050	purN	no crosstalk	AlgU	phosphoribosylaminoimidazole synthetase	Nucleotide biosynthesis and metabolism
PA14_52060		no crosstalk	AlgU	conserved hypothetical protein	Protein secretion / Export apparatus
PA14_52310	dinP	no crosstalk	RpoN	DNA damage inducible protein P	Adaptation / Protection; DNA replication, recombination, modification and repair
PA14_52350		no crosstalk	RpoH	conserved hypothetical protein	Membrane proteins
PA14_52370		no crosstalk	RpoH	hypothetical protein	Hypothetical, unclassified or unknown
PA14_52380		no crosstalk	RpoS	cytochrome b561	Energy metabolism
PA14_52490		no crosstalk	RpoN	hypothetical protein	Hypothetical, unclassified or unknown
PA14_52900		no crosstalk	AlgU	probable acyl-CoA dehydrogenase	Putative enzymes
PA14_53140		no crosstalk	RpoS	hypothetical protein	Motility / Attachment
PA14_53190	bolA	no crosstalk	AlgU	morphogene protein BolA	Cell division
PA14_53490		no crosstalk	SigX	conserved hypothetical protein	Hypothetical, unclassified or unknown
PA14_53590		no crosstalk	SigX	hypothetical protein	Hypothetical, unclassified or unknown
PA14_53770		no crosstalk	RpoN	hypothetical protein	Hypothetical, unclassified or unknown
PA14_53840		no crosstalk	AlgU	hypothetical protein	Hypothetical, unclassified or unknown
PA14_54080		no crosstalk	RpoS	conserved hypothetical protein	Hypothetical, unclassified or unknown
PA14_54390	mucD	no crosstalk	AlgU	serine protease MucD precursor	Secreted factors (toxins, enzymes, alginate); Putative enzymes; Cell wall / LPS / capsule
PA14_54860		no crosstalk	SigX	hypothetical protein	Hypothetical, unclassified or unknown
PA14_54880		no crosstalk	SigX	putative serine acetyltransferase	Putative enzymes
PA14_55160	toxR	no crosstalk	PvdS	transcriptional regulator ToxR	Transcriptional regulators
PA14_55200		no crosstalk	RpoS	probable amidase	Putative enzymes
PA14_55280		no crosstalk	FliA	probable peptidyl-prolyl cis-trans isomerase, PpiC	Translation, post-translational modification and degradation; Chaperones / Heat shock proteins
PA14_55460	hxcZ*	no crosstalk	FliA	probable type II secretion system protein	Protein secretion / Export apparatus
PA14_55490	hxcT*	no crosstalk	AlgU	HxcT pseudopilin	Protein secretion / Export apparatus
PA14_55610	dnaE2	no crosstalk	FliA	probable DNA polymerase alpha chain	Putative enzymes; DNA replication, recombination, modification and repair
PA14_55720		no crosstalk	FpvI	putative membrane protein	Membrane proteins
PA14_55790		no crosstalk	RpoS	putative pilus assembly protein	Protein secretion / Export apparatus
PA14_55810		no crosstalk	RpoS	putative two-component response regulator	Transcriptional regulators; Two-component regulatory systems
PA14_55980	yjgR*	no crosstalk	AlgU	conserved hypothetical protein	Hypothetical, unclassified or unknown
PA14_56040		no crosstalk	AlgU	putative deacetylase	Putative enzymes
PA14_56050		no crosstalk	AlgU	putative membrane protein	Membrane proteins
PA14_56190		no crosstalk	FliA	conserved hypothetical protein	Hypothetical, unclassified or unknown
PA14_56430		no crosstalk	RpoN	putative transcriptional regulator	Transcriptional regulators
PA14_56470		no crosstalk	AlgU	putative MFS transporter	Membrane proteins; Transport of small molecules
PA14_56640		no crosstalk	FliA	putative MFS transporter	Membrane proteins; Transport of small molecules; Transcriptional regulators
PA14_56730		no crosstalk	RpoS	conserved hypothetical protein	Hypothetical, unclassified or unknown
PA14_57030	fxsA	no crosstalk	RpoH	putative membrane protein	Membrane proteins
PA14_57110		no crosstalk	AlgU	putative mechanosensitive ion channel family protein	Transport of small molecules
PA14_57440	ftsL	no crosstalk	SigX	Cell division protein	Cell division
PA14_57690		no crosstalk	SigX	conserved hypothetical protein	Hypothetical, unclassified or unknown
PA14_57720	cysD	no crosstalk	RpoH	ATP sulfurylase small subunit	Central intermediary metabolism; Amino acid biosynthesis and metabolism
PA14_57830		no crosstalk	SigX	conserved hypothetical protein	Hypothetical, unclassified or unknown
PA14_57840	ttg2D*	no crosstalk	SigX	putative toluene tolerance protein	Adaptation / Protection
PA14_57850		no crosstalk	SigX	conserved hypothetical protein	Hypothetical, unclassified or unknown
PA14_57870		no crosstalk	SigX	putative toluene tolerance ABC efflux transporter	Membrane proteins; Transport of small molecules
PA14_57900		no crosstalk	AlgU	putative phophatase	Putative enzymes
PA14_57940	rpoN	no crosstalk	RpoN	RNA polymerase sigma-54 factor	Transcriptional regulators
PA14_58050	pmbA	no crosstalk	RpoH	PmbA protein	Translation, post-translational modification and degradation; Adaptation / Protection
PA14_58320		no crosstalk	RpoS	putative two-component sensor	Two-component regulatory systems
PA14_58410		no crosstalk	RpoN	putative outer membrane porin	Transport of small molecules; Membrane proteins
PA14_58470	dppD	no crosstalk	RpoN	putative dipeptide ABC transporter	Transport of small molecules
PA14_58490	dppF	no crosstalk	RpoN	putative dipeptide transport system ATP-binding pr	Transport of small molecules
PA14_58730	pilA	no crosstalk	SigX	type IV pilin structural subunit	Motility / Attachment
PA14_58910		no crosstalk	RpoH	chromosome partitioning related protein	Related to phage, transposon or plasmid
PA14_58920		no crosstalk	RpoH	conserved hypothetical protein	Hypothetical, unclassified or unknown
PA14_58930		no crosstalk	RpoH	conserved hypothetical protein	Hypothetical, unclassified or unknown
PA14_58980		no crosstalk	RpoH	Conserved hypothetical protein	Hypothetical, unclassified or unknown
PA14_59020		no crosstalk	RpoH	hypothetical protein	Hypothetical, unclassified or unknown
PA14_59100		no crosstalk	RpoH	conserved hypothetical protein	Hypothetical, unclassified or unknown
PA14_59110		no crosstalk	RpoH	hypothetical protein	Hypothetical, unclassified or unknown
PA14_59120		no crosstalk	RpoH	hypothetical protein	Hypothetical, unclassified or unknown
PA14_59370		no crosstalk	FliA	hypothetical protein	Hypothetical, unclassified or unknown
PA14_59380		no crosstalk	RpoN	conserved hypothetical protein	Hypothetical, unclassified or unknown
PA14_59480		no crosstalk	RpoN	conserved hypothetical protein	Hypothetical, unclassified or unknown
PA14_59490		no crosstalk	RpoN	hypothetical protein	Hypothetical, unclassified or unknown
PA14_59520		no crosstalk	RpoN	hypothetical protein	Hypothetical, unclassified or unknown
PA14_59710	cupD1	no crosstalk	SigX	putative fimbrial protein precursor	Motility / Attachment
PA14_59735	cupD3	no crosstalk	SigX	putative fimbrial biogenesis usher protein	Motility / Attachment
PA14_59850		no crosstalk	PvdS	hypothetical protein	Hypothetical, unclassified or unknown
PA14_59930		no crosstalk	FliA	conserved hypothetical peotein	Hypothetical, unclassified or unknown
PA14_59960		no crosstalk	FliA	Putative protein-disulfide isomerase	Translation, post-translational modification and degradation
PA14_59970		no crosstalk	SigX	conserved hypothetical protein	Hypothetical, unclassified or unknown
PA14_60000		no crosstalk	RpoH	conserved hpothetical protein	Hypothetical, unclassified or unknown
PA14_60080		no crosstalk	FliA	conserved hypothetical protein	Hypothetical, unclassified or unknown
PA14_60520		no crosstalk	RpoS	conserved hypothetical protein	Hypothetical, unclassified or unknown
PA14_60530		no crosstalk	RpoN	putative membrane-associated protein	Membrane proteins
PA14_60540		no crosstalk	AlgU	conserved hypothetical protein	Hypothetical, unclassified or unknown
PA14_60830	mexD	no crosstalk	FliA	multidrug efflux RND transporter MexD	Transport of small molecules; Membrane proteins; Antibiotic resistance and susceptibility
PA14_60870	morA	no crosstalk	FliA	motility regulator	Membrane proteins
PA14_60960		no crosstalk	RpoS	conserved hypothetical protein	Hypothetical, unclassified or unknown
PA14_60970		no crosstalk	RpoS	conserved hypothetical protein	Hypothetical, unclassified or unknown
PA14_61040	katB	no crosstalk	RpoH	catalase	Adaptation / Protection
PA14_61380		no crosstalk	RpoS	conserved hypothetical protein	Hypothetical, unclassified or unknown
PA14_61460	hpt*	no crosstalk	RpoN	putative hypoxanthine phosphoribosyltransferase	Nucleotide biosynthesis and metabolism
PA14_61480	uraA	no crosstalk	RpoS	Uracil permease	Membrane proteins; Transport of small molecules
PA14_61520		no crosstalk	RpoS	conserved hypothetical protein	Cell wall / LPS / capsule; Motility / Attachment
PA14_61530	csuC*	no crosstalk	RpoS	putative pili assembly chaperone	Motility / Attachment; Chaperones / Heat shock proteins; Cell wall / LPS / capsule
PA14_61540	csuD*	no crosstalk	RpoS	putative type 1 pili usher protein CsuD	Cell wall / LPS / capsule; Motility / Attachment
PA14_61750	ipk	no crosstalk	RpoN	isopentenyl monophosphate kinase	Biosynthesis of cofactors, prosthetic groups and carriers
PA14_61840	vapI*	no crosstalk	RpoH	putative virulence-associated protein	Related to phage, transposon or plasmid
PA14_61920		no crosstalk	RpoN	hypothetical protein	Hypothetical, unclassified or unknown
PA14_61980		no crosstalk	RpoN	conserved hypothetical protein	Hypothetical, unclassified or unknown
PA14_62240		no crosstalk	RpoS	conserved hypothetical protein	Hypothetical, unclassified or unknown
PA14_62250		no crosstalk	RpoS	conserved hypothetical protein	Hypothetical, unclassified or unknown
PA14_62270	phuW	no crosstalk	SigX	conserved hypothetical protein	Hypothetical, unclassified or unknown
PA14_62280	hmuV	no crosstalk	SigX	putative ATP-binding component of ABC transporter	Transport of small molecules
PA14_62290	phuU	no crosstalk	SigX	putative permease of ABC transporter	Membrane proteins; Transport of small molecules
PA14_62300	phuT	no crosstalk	SigX	putative periplasmic binding protein	Transport of small molecules
PA14_62420		no crosstalk	AlgU	putative zinc metallopeptidase	Putative enzymes
PA14_62760	infB	no crosstalk	RpoN	translation initiation factor IF-2	Translation, post-translational modification and degradation
PA14_62840	glmM	no crosstalk	RpoH	phosphoglucosamine mutase	Cell wall / LPS / capsule
PA14_62860	ftsH	no crosstalk	RpoH	cell division protein FtsH	Cell division
PA14_63220		no crosstalk	SigX	hypothetical protein	Hypothetical, unclassified or unknown
PA14_63230	yedA*	no crosstalk	SigX	putative transmembrane protein	Transport of small molecules; Membrane proteins
PA14_63290	phaJ3	no crosstalk	AlgU	putative (R)-specific enoyl-CoA hydratase	Fatty acid and phospholipid metabolism
PA14_63350		no crosstalk	PvdS	putative acetyltransferase, GNAT family	Transport of small molecules
PA14_63360		no crosstalk	PvdS	putative peroxiredoxin	Adaptation / Protection
PA14_63370		no crosstalk	PvdS	putative glycine cleavage system H protein	Amino acid biosynthesis and metabolism
PA14_63820		no crosstalk	RpoN	hypothetical protein	Hypothetical, unclassified or unknown
PA14_64010		no crosstalk	AlgU	putative isopentenyldiphosphate isomerase	Fatty acid and phospholipid metabolism
PA14_64030		no crosstalk	AlgU	conserved hypothetical protein	Hypothetical, unclassified or unknown
PA14_64090	aroQ1	no crosstalk	SigX	3-dehydroquinate dehydratase	Amino acid biosynthesis and metabolism
PA14_64100	accB	no crosstalk	SigX	biotin carboxyl carrier protein	Fatty acid and phospholipid metabolism
PA14_64110	accC	no crosstalk	SigX	biotin carboxylase	Fatty acid and phospholipid metabolism
PA14_64120		no crosstalk	SigX	conserved hypothetical protein	Membrane proteins
PA14_64220	purD	no crosstalk	RpoN	phosphoribosylamine--glycine ligase	Nucleotide biosynthesis and metabolism
PA14_64260		no crosstalk	RpoN	hypothetical protein	Hypothetical, unclassified or unknown
PA14_64290		no crosstalk	RpoN	putative permease of ABC transporter	Membrane proteins; Transport of small molecules
PA14_64310		no crosstalk	RpoN	putative ABC transport ATP-binding subunit	Transport of small molecules
PA14_64320		no crosstalk	RpoN	putative acetyltransferase	Transport of small molecules
PA14_64335	ureD	no crosstalk	RpoN	urease accessory protein	Central intermediary metabolism
PA14_64350	ureA	no crosstalk	RpoN	urease gamma subunit	Central intermediary metabolism
PA14_64360	yncA*	no crosstalk	RpoN	putative phosphinothricin N-acetyltransferase	Transport of small molecules
PA14_64370	ureB	no crosstalk	RpoN	urease beta subunit	Central intermediary metabolism
PA14_64390	ureC	no crosstalk	RpoN	urease alpha subunit	Central intermediary metabolism
PA14_64410	ybiI*	no crosstalk	RpoH	putative Zinc-finger containing protein	Two-component regulatory systems
PA14_64490		no crosstalk	AlgU	conserved hypothetical protein	Hypothetical, unclassified or unknown
PA14_64650	ureE	no crosstalk	RpoN	urease accessory protein UreE	Biosynthesis of cofactors, prosthetic groups and carriers
PA14_64660	ureF	no crosstalk	RpoN	urease accessory protein UreF	Biosynthesis of cofactors, prosthetic groups and carriers
PA14_64670	ureG	no crosstalk	RpoN	urease accessory protein UreG	Biosynthesis of cofactors, prosthetic groups and carriers
PA14_64680	ureJ	no crosstalk	RpoN	urease accessory protein	Biosynthesis of cofactors, prosthetic groups and carriers; Membrane proteins
PA14_64740	pchA*	no crosstalk	SigX	putative aldehyde dehydrogenase	Putative enzymes
PA14_64920		no crosstalk	RpoS	putative methyl-accepting chemotaxis protein	Adaptation / Protection; Chemotaxis
PA14_64960	pncB1	no crosstalk	SigX	nicotinate phosphoribosyltransferase	Biosynthesis of cofactors, prosthetic groups and carriers
PA14_65000	azu	no crosstalk	AlgU	azurin precursor	Energy metabolism
PA14_65010		no crosstalk	AlgU	putative lysine decarboxylase	Putative enzymes
PA14_65060		no crosstalk	RpoN	conserved hypothetical protein	Hypothetical, unclassified or unknown
PA14_65130	dnaB	no crosstalk	RpoN	replicative DNA helicase	DNA replication, recombination, modification and repair
PA14_65150	rplI	no crosstalk	RpoN	50S ribosomal protein L9	Translation, post-translational modification and degradation
PA14_65160		no crosstalk	RpoN	putative membrane protein	Membrane proteins
PA14_65170	rpsR	no crosstalk	RpoN	30S ribosomal protein S18	Translation, post-translational modification and degradation
PA14_65180	rpsF	no crosstalk	RpoN	30S ribosomal protein S6	Translation, post-translational modification and degradation
PA14_65430	motB	no crosstalk	FliA	chemotaxis protein MotB	Membrane proteins; Adaptation / Protection; Chemotaxis
PA14_65450	motA	no crosstalk	FliA	chemotaxis protein MotA	Adaptation / Protection; Chemotaxis
PA14_65470		no crosstalk	FliA	conserved hypothetical protein	Hypothetical, unclassified or unknown
PA14_65940		no crosstalk	FecI	putative NADH:flavin oxidoreductase	Energy metabolism; Putative enzymes
PA14_66320		no crosstalk	FliA	putative sensory box protein	Two-component regulatory systems
PA14_66420	ytnM*	no crosstalk	RpoH	putative membrane protein	Membrane proteins
PA14_66510	ynfM*	no crosstalk	RpoH	putative MFS transporter	Membrane proteins; Transport of small molecules
PA14_66820	phaC1	no crosstalk	RpoN	poly(3-hydroxyalkanoic acid) synthase 1	Central intermediary metabolism
PA14_66830	phaD	no crosstalk	RpoN	poly(3-hydroxyalkanoic acid) depolymerase	Carbon compound catabolism
PA14_67030		no crosstalk	RpoN	putative amino acid ABC transporter, ATP-binding protein	Transport of small molecules
PA14_67040		no crosstalk	RpoN	putative amino acid ABC transporter, permease protein	Membrane proteins; Transport of small molecules
PA14_67050		no crosstalk	RpoN	putative amino acid ABC transporter, periplasmic amino acid-binding protein	Transport of small molecules
PA14_67090	mdoG*	no crosstalk	AlgU	periplasmic glucan biosynthesis protein, MdoG	Putative enzymes
PA14_67320	hutH	no crosstalk	RpoN	histidine ammonia-lyase	Amino acid biosynthesis and metabolism
PA14_67350	hutU	no crosstalk	RpoN	urocanase	Amino acid biosynthesis and metabolism
PA14_67370		no crosstalk	RpoS	putative ABC-type phosphate/phosphonate transport system, periplasmic component	Transport of small molecules
PA14_67380		no crosstalk	RpoS	putative fatty acid desaturase	Fatty acid and phospholipid metabolism; Membrane proteins
PA14_67450	blc	no crosstalk	AlgU	outer membrane lipoprotein Blc	Cell wall / LPS / capsule; Membrane proteins
PA14_67460		no crosstalk	AlgU	putative lipoprotein	Fatty acid and phospholipid metabolism
PA14_67490	fbp	no crosstalk	AlgU	fructose-1,6-bisphosphatase	Central intermediary metabolism; Carbon compound catabolism
PA14_67600	glnA	no crosstalk	RpoN	glutamine synthetase	Amino acid biosynthesis and metabolism
PA14_67670	ntrB	no crosstalk	RpoN	two-component sensor NtrB	Two-component regulatory systems
PA14_67740	grx	no crosstalk	PvdS	glutaredoxin	Energy metabolism; Nucleotide biosynthesis and metabolism
PA14_67780		no crosstalk	SigX	putative membrane protein	Membrane proteins
PA14_67850		no crosstalk	RpoN	putative ABC-type amino acid transport protein, periplasmic component	Transport of small molecules
PA14_67975		no crosstalk	AlgU	Putative outer membrane biogenesis protein	Hypothetical, unclassified or unknown
PA14_67990	mutY	no crosstalk	AlgU	A/G-specific adenine glycosylase	DNA replication, recombination, modification and repair
PA14_68040	fixR*	no crosstalk	PvdS	putative short-chain alcohol dehydrogenase	Putative enzymes
PA14_68110		no crosstalk	RpoH	putative multiple antibiotic resistance protein MarR	Antibiotic resistance and susceptibility; Transcriptional regulators
PA14_68130	emrA*	no crosstalk	RpoH	multidrug resistance protein	Transport of small molecules; Antibiotic resistance and susceptibility
PA14_68360		no crosstalk	SigX	putative beta-ketoacyl synthase	Fatty acid and phospholipid metabolism
PA14_68450		no crosstalk	RpoH	conserved hypothetical protein	Membrane proteins
PA14_68580	pckA	no crosstalk	AlgU	phosphoenolpyruvate carboxykinase	Carbon compound catabolism; Energy metabolism
PA14_68730	gshA	no crosstalk	RpoH	glutamate--cysteine ligase	Amino acid biosynthesis and metabolism; Biosynthesis of cofactors, prosthetic groups and carriers
PA14_68740	argA	no crosstalk	PvdS	N-acetylglutamate synthase	Amino acid biosynthesis and metabolism
PA14_68800		no crosstalk	RpoS	putative phosphate transport regulator	Transport of small molecules
PA14_68920		no crosstalk	FliA	putative transcriptional regulator, LysR family	Transcriptional regulators
PA14_68940		no crosstalk	SigX	hypothetical protein	Hypothetical, unclassified or unknown
PA14_69050		no crosstalk	FecI2	conserved hypothetical protein	Hypothetical, unclassified or unknown
PA14_69190	rho	no crosstalk	SigX	transcription termination factor Rho	Transcription, RNA processing and degradation
PA14_69430	hemX*	no crosstalk	AlgU	putative uroporphyrin-III C-methyltransferase	Biosynthesis of cofactors, prosthetic groups and carriers
PA14_69510		no crosstalk	RpoN	Hypothetical protein	Hypothetical, unclassified or unknown
PA14_69560	hcpB	no crosstalk	RpoN	secreted protein Hcp	Secreted factors (toxins, enzymes, alginate)
PA14_69610	cyaA	no crosstalk	FliA	adenylate cyclase	Adaptation / Protection
PA14_69620		no crosstalk	FliA	conserved hypothetical protein	Hypothetical, unclassified or unknown
PA14_69750		no crosstalk	RpoS	putative transcriptional regulator	Transcriptional regulators
PA14_69760		no crosstalk	FliA	putative fimbrial protein	Motility / Attachment
PA14_69770		no crosstalk	FliA	conserved hypothetical protein	Hypothetical, unclassified or unknown
PA14_69780		no crosstalk	RpoN	conserved hypothetical protein	Hypothetical, unclassified or unknown
PA14_69795	amtB	no crosstalk	RpoN	ammonium transporter AmtB	Membrane proteins; Transport of small molecules
PA14_69810	glnK	no crosstalk	RpoN	Nitrogen regulatory protein PII	Central intermediary metabolism
PA14_69840		no crosstalk	AlgU	putative magnesium chelatase	Translation, post-translational modification and degradation
PA14_70010		no crosstalk	SigX	putative endoribonuclease L-PSP family protein	Translation, post-translational modification and degradation
PA14_70270	algC	no crosstalk	AlgU	phosphomannomutase AlgC	Central intermediary metabolism; Cell wall / LPS / capsule; Amino acid biosynthesis and metabolism; Secreted factors (toxins, enzymes, alginate)
PA14_70280	argB	no crosstalk	AlgU	acetylglutamate kinase	Amino acid biosynthesis and metabolism
PA14_70740		no crosstalk	RpoS	putative exported protein	Protein secretion / Export apparatus
PA14_71000		no crosstalk	FliA	putative lycine betaine/L-proline ABC transporter, ATP-binding subunit	Transport of small molecules
PA14_71070		no crosstalk	RpoN	putative transcriptional regulator, AraC family	Transcriptional regulators
PA14_71250		no crosstalk	RpoN	conserved hypothetical protein	Hypothetical, unclassified or unknown
PA14_71280		no crosstalk	RpoN	putative ferredoxin	Energy metabolism; Amino acid biosynthesis and metabolism
PA14_71420		no crosstalk	RpoN	putative ferredoxin	Energy metabolism; Amino acid biosynthesis and metabolism
PA14_71430		no crosstalk	RpoH	hypothetical protein	Hypothetical, unclassified or unknown
PA14_71800	zwf*	no crosstalk	RpoS	putative glucose-6-phosphate dehydrogenase	Energy metabolism
PA14_72060		no crosstalk	RpoN	conserved hypothetical protein	Hypothetical, unclassified or unknown
PA14_72070		no crosstalk	SigX	conserved hypothetical protein	Hypothetical, unclassified or unknown
PA14_72080		no crosstalk	SigX	conserved hypothetical protein	Hypothetical, unclassified or unknown
PA14_72090		no crosstalk	SigX	conserved hypothetical protein	Hypothetical, unclassified or unknown
PA14_72110		no crosstalk	SigX	conserved hypothetical protein	Hypothetical, unclassified or unknown
PA14_72430		no crosstalk	AlgU	putative hydrolase	Putative enzymes
PA14_72660		no crosstalk	SigX	putative amidase	Biosynthesis of cofactors, prosthetic groups and carriers
PA14_72690		no crosstalk	SigX	putative glutamine synthetase	Amino acid biosynthesis and metabolism; Putative enzymes; Carbon compound catabolism
PA14_72710		no crosstalk	SigX	putative amino acid transporter	Membrane proteins; Transport of small molecules
PA14_72720	dctD*	no crosstalk	AlgU	putative C4-dicarboxylate transport transcriptional regulatory protein	Transcriptional regulators; Two-component regulatory systems; Cell wall / LPS / capsule
PA14_72740	dctB*	no crosstalk	AlgU	putative sensor histidine kinase	Two-component regulatory systems; Cell wall / LPS / capsule
PA14_72790		no crosstalk	SigX	putative membrane protein	Membrane proteins
PA14_72800	rosB*	no crosstalk	SigX	putative potassium efflux protein	Membrane proteins; Transport of small molecules
PA14_72810		no crosstalk	SigX	putative acyl-CoA thioester hydrolase	Fatty acid and phospholipid metabolism
PA14_72960	kgtP*	no crosstalk	RpoN	putative MFS dicarboxylate transporter	Membrane proteins; Transport of small molecules
PA14_73240	atpD	no crosstalk	SigX	ATP synthase beta chain	Energy metabolism
PA14_73250	atpG	no crosstalk	SigX	ATP synthase gamma chain	Energy metabolism
PA14_73280	atpH	no crosstalk	SigX	ATP synthase delta chain	Energy metabolism
PA14_73290	atpF	no crosstalk	SigX	ATP synthase B chain	Energy metabolism
PA14_73300	atpE	no crosstalk	SigX	atp synthase C chain	Energy metabolism
PA14_73320	atpI	no crosstalk	RpoN	ATP synthase protein I	Membrane proteins; Energy metabolism
PA14_73390		no crosstalk	AlgU	hypothetical protein	Hypothetical, unclassified or unknown
PA1781.1	P11	no crosstalk	RpoN	0	Non-coding RNA gene (sRNA)
PA3964-PA3965	P24	no crosstalk	FliA	0	Non-coding RNA gene (sRNA)
PA4270.1	P26	no crosstalk	RpoN	0	Non-coding RNA gene (sRNA)
PA4726.11	crcZ	no crosstalk	RpoN	0	Non-coding RNA gene (sRNA)
PA0887.1	P7	no crosstalk	RpoN	0	Non-coding RNA gene (sRNA)
PA14_00010	dnaA	no crosstalk	RpoS	chromosomal replication initiator protein DnaA	DNA replication, recombination, modification and repair
PA14_00020	dnaN	no crosstalk	RpoS	DNA polymerase III, beta chain	DNA replication, recombination, modification and repair
PA14_00030	recF	no crosstalk	RpoS	DNA replication and repair protein RecF	DNA replication, recombination, modification and repair
PA14_00090	glyS	no crosstalk	SigX	glycyl-tRNA synthetase beta chain	Amino acid biosynthesis and metabolism; Translation, post-translational modification and degradation
PA14_00170	trkA	no crosstalk	RpoS	potassium uptake protein TrkA	Transport of small molecules
PA14_00300	plcB	no crosstalk	RpoS	phospholipase C, PlcB	Hypothetical, unclassified or unknown
PA14_00310		no crosstalk	RpoS	putative peptidyl-prolyl isomerase	Translation, post-translational modification and degradation
PA14_00320		no crosstalk	RpoS	conserved hypothetical protein	Hypothetical, unclassified or unknown
PA14_00730		no crosstalk	AlgU	conserved hypothetical protein	Hypothetical, unclassified or unknown
PA14_01380	ctaB*	no crosstalk	RpoH	putative cytochrome c oxidase assembly factor	Energy metabolism
PA14_01390		no crosstalk	RpoH	putative Sco1/SenC family protein	Energy metabolism
PA14_01400	elaA*	no crosstalk	RpoN	putative acyltransferase	Transport of small molecules
PA14_01410		no crosstalk	RpoN	putative transcriptional regulator	Transcriptional regulators
PA14_02100		no crosstalk	RpoN	conserved hypothetical protein	Hypothetical, unclassified or unknown
PA14_02520		no crosstalk	RpoH	conserved hypothetical protein	Hypothetical, unclassified or unknown
PA14_02660		no crosstalk	RpoN	putative transcriptional regulator, LysR family	Transcriptional regulators
PA14_02680	aldH*	no crosstalk	RpoN	putative aldehyde dehydrogenase	Energy metabolism; Putative enzymes
PA14_03120		no crosstalk	RpoH	putative transcriptional regulator	Transcriptional regulators
PA14_03800	oprE	no crosstalk	RpoN	anaerobically-induced outer membrane porin OprE precursor	Membrane proteins; Transport of small molecules
PA14_04070		no crosstalk	RpoS	conserved hypothetical protein	Hypothetical, unclassified or unknown
PA14_04100		no crosstalk	RpoS	conserved hypothetical protein	Hypothetical, unclassified or unknown
PA14_04190	aphA*	no crosstalk	RpoN	acetylpolyamine aminohydrolase	Carbon compound catabolism; Putative enzymes
PA14_04210		no crosstalk	RpoN	putative amino acid transporter	Membrane proteins; Transport of small molecules
PA14_04290		no crosstalk	RpoN	putative integral membrane protein	Membrane proteins; Amino acid biosynthesis and metabolism
PA14_04350		no crosstalk	AlgU	putative integral membrane protein	Membrane proteins
PA14_04660		no crosstalk	AlgU	putative signal transduction histidine kinase	Two-component regulatory systems
PA14_04670	mutM	no crosstalk	AlgU	formamidopyrimidine-DNA glycosylase	DNA replication, recombination, modification and repair
PA14_04900	ftsY	no crosstalk	AlgU	signal recognition particle receptor FtsY	Protein secretion / Export apparatus
PA14_04910	ftsE	no crosstalk	AlgU	cell division ATP-binding protein FtsE	Transport of small molecules; Cell division
PA14_04920	ftsX	no crosstalk	AlgU	cell division ABC transporter, permease protein FtsX	Cell division
PA14_05050		no crosstalk	FecI	putative Ham1 protein	Nucleotide biosynthesis and metabolism
PA14_05120		no crosstalk	RpoN	conserved hypothetical protein	Hypothetical, unclassified or unknown
PA14_05440		no crosstalk	SigX	hypothetical protein	Hypothetical, unclassified or unknown
PA14_05600		no crosstalk	RpoN	conserved hypothetical protein	Hypothetical, unclassified or unknown
PA14_05960	cspB*	no crosstalk	RpoN	putative major cold shock protein	Transcriptional regulators; Adaptation / Protection
PA14_06420		no crosstalk	FecI	putative lactam utilization protein	Antibiotic resistance and susceptibility
PA14_06600		no crosstalk	RpoS	putative acyl-CoA dehydrogenase	Fatty acid and phospholipid metabolism; Putative enzymes
PA14_06640		no crosstalk	RpoN	putative acyl-CoA dehydrogenase	Fatty acid and phospholipid metabolism; Putative enzymes
PA14_07330		no crosstalk	RpoS	conserved hypothetical protein	Hypothetical, unclassified or unknown
PA14_07450		no crosstalk	RpoH	Hypothetical protein	Hypothetical, unclassified or unknown
PA14_07760	surA	no crosstalk	AlgU	peptidyl-prolyl cis-trans isomerase	Translation, post-translational modification and degradation; Adaptation / Protection; Chaperones / Heat shock proteins
PA14_07780		no crosstalk	AlgU	putative phosphotransferase	Putative enzymes
PA14_07790		no crosstalk	AlgU	putative nucleotidyltransferase	Cell wall / LPS / capsule; Putative enzymes
PA14_07800	djlA*	no crosstalk	AlgU	putative DnaJ-like protein DjlA	Translation, post-translational modification and degradation
PA14_07850		no crosstalk	RpoN	putative binding protein component of ABC transporter	Transport of small molecules
PA14_08370	vfr	no crosstalk	RpoN	cyclic AMP receptor-like protein	Transcriptional regulators
PA14_09410	phzG1	no crosstalk	SigX	probable pyrodoxamine 5'-phosphate oxidase	Secreted factors (toxins, enzymes, alginate)
PA14_09580		no crosstalk	RpoN	hypothetical	Putative enzymes
PA14_09600	ddlA	no crosstalk	RpoN	D-alanine-D-alanine ligase A	Cell wall / LPS / capsule
PA14_09630		no crosstalk	FecI	putative acyl-CoA dehydrogenase	Fatty acid and phospholipid metabolism; Putative enzymes
PA14_09680		no crosstalk	FecI	putative two-component sensor	Two-component regulatory systems
PA14_09690		no crosstalk	FecI	putative two-component response regulator	Transcriptional regulators; Two-component regulatory systems
PA14_10110		no crosstalk	FecI	putative transporter	Transport of small molecules
PA14_10750	sotB*	no crosstalk	AlgU	putative MFS transporter	Membrane proteins; Transport of small molecules
PA14_11130		no crosstalk	RpoH	putative short chain dehydrogenase	Putative enzymes
PA14_11240		no crosstalk	RpoN	putative transcriptional regulator	Transcriptional regulators
PA14_11250		no crosstalk	RpoN	putative dTDP-4-rhamnose reductase-related protein	Cell wall / LPS / capsule
PA14_11260		no crosstalk	RpoN	putative NAD-dependent epimerase	Central intermediary metabolism
PA14_11520		no crosstalk	RpoN	conserved hypothetical protein	Membrane proteins
PA14_11530		no crosstalk	RpoN	putative ABC transporter	Transport of small molecules
PA14_11700		no crosstalk	RpoN	conserved hypothetical protein	Hypothetical, unclassified or unknown
PA14_11830		no crosstalk	RpoN	probable transcriptional regulator	Transcriptional regulators
PA14_11910		no crosstalk	RpoN	conserved hypothetical protein	Hypothetical, unclassified or unknown
PA14_11940		no crosstalk	FliA	hypothetical protein	Hypothetical, unclassified or unknown
PA14_12300		no crosstalk	RpoN	Putative Mg2+ and Co2+ transporter CorC	Adaptation / Protection
PA14_12690		no crosstalk	RpoS	possible glyoxalase	Carbon compound catabolism
PA14_13170		no crosstalk	RpoS	probable metal transporting P-type ATPase	Membrane proteins; Transport of small molecules
PA14_13450	fecR*	no crosstalk	FecI	putative transmembrane sensor protein, FecR	Membrane proteins; Transcriptional regulators
PA14_13620	nhaP	no crosstalk	AlgU	Na+/H+ antiporter NhaP	Membrane proteins; Transport of small molecules
PA14_13770	narK2	no crosstalk	SigX	nitrite extrusion protein	Membrane proteins; Transport of small molecules
PA14_14450		no crosstalk	RpoS	conserved hypothetical protein	Hypothetical, unclassified or unknown
PA14_14940	ybdL*	no crosstalk	RpoN	putative aminotransferase	Amino acid biosynthesis and metabolism; Putative enzymes
PA14_15000		no crosstalk	AlgU	hypothetical protein	Membrane proteins
PA14_15110		no crosstalk	RpoS	conserved hypothetical protein	Hypothetical, unclassified or unknown
PA14_15140		no crosstalk	RpoN	conserved hypothetical protein	Hypothetical, unclassified or unknown
PA14_15290		no crosstalk	RpoN	putative regulatory protein	Two-component regulatory systems; Transcriptional regulators
PA14_15310	guaB	no crosstalk	RpoN	inosine-5-monophosphate dehydrogenase	Nucleotide biosynthesis and metabolism
PA14_15340	guaA	no crosstalk	RpoN	GMP synthase	Amino acid biosynthesis and metabolism; Nucleotide biosynthesis and metabolism
PA14_15930	yfjD*	no crosstalk	RpoN	putative hemolysin containing a CBS domain	Transport of small molecules; Membrane proteins
PA14_15960	ffh	no crosstalk	RpoN	signal recognition particle protein Ffh	Protein secretion / Export apparatus
PA14_16100		no crosstalk	AlgU	conserved hypothetical protein	Hypothetical, unclassified or unknown
PA14_16130		no crosstalk	RpoH	putative carnitine dehydratase	Energy metabolism
PA14_16690	ppc	no crosstalk	RpoS	phosphoenolpyruvate carboxylase	Energy metabolism; Central intermediary metabolism
PA14_17590		no crosstalk	AlgU	conserved hypothetical protein	Hypothetical, unclassified or unknown
PA14_17600		no crosstalk	AlgU	putative secreted protein	Protein secretion / Export apparatus
PA14_17760	ada*	no crosstalk	RpoN	putative methylated-DNA--protein-cysteine methyltransferase	DNA replication, recombination, modification and repair
PA14_17790		no crosstalk	RpoN	putative LysR-family transcriptional regulator	Transcriptional regulators
PA14_17810		no crosstalk	RpoS	putative acyl-CoA dehydrogenase	Putative enzymes
PA14_17890		no crosstalk	RpoS	putative porin	Membrane proteins; Carbon compound catabolism; Transport of small molecules
PA14_18080		no crosstalk	AlgU	putative transcriptional regulator, TetR family	Transcriptional regulators; Antibiotic resistance and susceptibility
PA14_18100		no crosstalk	RpoS	hypothetical protein	Hypothetical, unclassified or unknown
PA14_18160		no crosstalk	RpoN	putative zinc-binding dehydrogenase	Energy metabolism; Putative enzymes
PA14_19380		no crosstalk	AlgU	putative transcriptional regulator	Transcriptional regulators
PA14_19600		no crosstalk	RpoN	conserved hypothetical protein	Hypothetical, unclassified or unknown
PA14_19610		no crosstalk	RpoN	conserved hypothetical protein	Hypothetical, unclassified or unknown
PA14_20150	nosL	no crosstalk	RpoN	putative nitrous oxide reductase protein	Energy metabolism
PA14_20170	nosY	no crosstalk	RpoN	nitrous-oxide reductase, nosY component	Membrane proteins; Energy metabolism
PA14_20180	nosF	no crosstalk	RpoN	ATP/GTP binding protein NosF"	Energy metabolism; Transport of small molecules
PA14_20190	nosD	no crosstalk	RpoN	copper ABC transporter, periplasmic copper-binding protein	Transport of small molecules; Energy metabolism
PA14_20350	phnF	no crosstalk	AlgU	putative transcriptional regulator	Transcriptional regulators
PA14_20360	phnG	no crosstalk	AlgU	putative phosphonate metabolism protein PhnG	Transport of small molecules
PA14_20440	phnN	no crosstalk	AlgU	ATP-binding component of phosphonate transport	Transport of small molecules
PA14_20450	phnP	no crosstalk	AlgU	putative phosphonate metabolism protein	Transport of small molecules
PA14_20620		no crosstalk	RpoN	putative HlyD family secretion protein	Secreted factors (toxins, enzymes, alginate)
PA14_20630		no crosstalk	RpoN	conserved hypothetical protein	Membrane proteins
PA14_21250	alkB	no crosstalk	RpoN	putative alkylated DNA repair protein	DNA replication, recombination, modification and repair
PA14_21620	oprP	no crosstalk	RpoH	phosphate-specific outer membrane porin OprP precursor	Transport of small molecules
PA14_21840		no crosstalk	RpoS	putative periplasmic binding protein	Membrane proteins
PA14_21890	qor*	no crosstalk	AlgU	putative quinone oxidoreductase	Energy metabolism; Putative enzymes
PA14_21970		no crosstalk	RpoN	probable transcriptional regulator	Transcriptional regulators
PA14_23930	metZ	no crosstalk	RpoN	o-succinylhomoserine sulfhydrylase	Amino acid biosynthesis and metabolism
PA14_23950		no crosstalk	RpoN	putative short-chain dehydrogenase	Putative enzymes
PA14_24140		no crosstalk	AlgU	putative transcriptional regulator, AraC family	Transcriptional regulators
PA14_24480	pelA	no crosstalk	RpoN	conserved hypothetical protein	Cell wall / LPS / capsule
PA14_24490	pelB	no crosstalk	RpoN	conserved hypothetical protein	Cell wall / LPS / capsule
PA14_24500	pelC	no crosstalk	RpoN	putative lipoprotein	Cell wall / LPS / capsule
PA14_24510	pelD	no crosstalk	RpoN	hypothetical protein	Cell wall / LPS / capsule
PA14_24530	pelE	no crosstalk	RpoN	hypothetical protein	Cell wall / LPS / capsule
PA14_24550	pelF	no crosstalk	RpoN	putative glycosyltransferase	Cell wall / LPS / capsule
PA14_24560	pelG	no crosstalk	RpoN	PelG	Cell wall / LPS / capsule
PA14_24760	yqjE*	no crosstalk	AlgU	putative membrane protein	Membrane proteins
PA14_25280	nqrA	no crosstalk	RpoN	Na+-translocating NADH:ubiquinone oxidoreductase subunit Nrq1	Energy metabolism
PA14_25305	nqrB	no crosstalk	RpoN	Na+-translocating NADH:ubiquinone oxidoreductase subunit Nrq2	Energy metabolism
PA14_25320	nqrC	no crosstalk	RpoN	Na+-translocating NADH:ubiquinone oxidoreductase subunit Nrq3	Energy metabolism
PA14_25330	nqrD	no crosstalk	RpoN	Na+-translocating NADH:uniquinone oxidoreductase subunit Nqr4	Energy metabolism
PA14_25340	nqrE	no crosstalk	RpoN	Na+-translocating NADH:quinone oxidoreductase subunit Nqr5	Energy metabolism
PA14_25350	nqrF	no crosstalk	RpoN	Na+-translocating NADH:quinone oxidoreductase, subunit 6	Energy metabolism
PA14_25360	apbE*	no crosstalk	RpoN	putative thiamine biosynthesis lipoprotein	Fatty acid and phospholipid metabolism
PA14_25370		no crosstalk	RpoN	conserved hypothetical protein	Hypothetical, unclassified or unknown
PA14_26340		no crosstalk	FliA	putative membrane protein	Membrane proteins
PA14_26780		no crosstalk	AlgU	hypothetical protein	Hypothetical, unclassified or unknown
PA14_27100	lipA	no crosstalk	RpoN	lactonizing lipase precursor	Carbon compound catabolism; Secreted factors (toxins, enzymes, alginate)
PA14_27170		no crosstalk	FliA	conserved hypothetical protein	Hypothetical, unclassified or unknown
PA14_27490		no crosstalk	RpoH	hypothetical protein	Hypothetical, unclassified or unknown
PA14_27500	yfbQ*	no crosstalk	RpoH	putative aminotransferase	Transport of small molecules; Putative enzymes
PA14_27910		no crosstalk	RpoS	putative thioesterase	Fatty acid and phospholipid metabolism
PA14_27940		no crosstalk	AlgU	putative two-component response regulator	Transcriptional regulators; Two-component regulatory systems
PA14_27950		no crosstalk	AlgU	putative anti-anti-sigma factor	Two-component regulatory systems
PA14_28000		no crosstalk	RpoN	hypothetical protein	Hypothetical, unclassified or unknown
PA14_28030		no crosstalk	RpoS	hypothetical protein	Hypothetical, unclassified or unknown
PA14_28250		no crosstalk	RpoN	putative secreted acid phosphatase	Secreted factors (toxins, enzymes, alginate)
PA14_28280		no crosstalk	RpoN	putative phenazine biosynthesis protein, PhzF family	Central intermediary metabolism
PA14_28290		no crosstalk	RpoN	putative pyrophosphatase	DNA replication, recombination, modification and repair
PA14_28690	pheS	no crosstalk	RpoN	phenylalanyl-tRNA synthetase, alpha-subunit	Translation, post-translational modification and degradation
PA14_28710	pheT	no crosstalk	RpoN	phenylalanyl-tRNA synthetase, beta subunit	Translation, post-translational modification and degradation
PA14_28840		no crosstalk	SigX	putative helicase	DNA replication, recombination, modification and repair
PA14_29160		no crosstalk	AlgU	conserved hypothetical protein	Hypothetical, unclassified or unknown
PA14_29490	hplR*	no crosstalk	RpoS	putative type II secretion protein	Protein secretion / Export apparatus
PA14_29520	hplU*	no crosstalk	RpoH	type II secretion system protein	Protein secretion / Export apparatus
PA14_29850	nuoN	no crosstalk	RpoH	NADH dehydrogenase I chain N	Energy metabolism
PA14_29860	nuoM	no crosstalk	RpoH	NADH dehydrogenase I chain M	Energy metabolism
PA14_29880	nuoL	no crosstalk	RpoH	NADH dehydrogenase I chain L	Energy metabolism
PA14_29890	nuoK	no crosstalk	RpoH	NADH dehydrogenase I chain K	Energy metabolism
PA14_29900	nuoJ	no crosstalk	RpoH	NADH dehydrogenase I chain J	Energy metabolism
PA14_29920	nuoI	no crosstalk	RpoH	NADH Dehydrogenase I chain I	Energy metabolism
PA14_29930	nuoH	no crosstalk	RpoH	NADH dehydrogenase I chain H	Energy metabolism
PA14_29940	nuoG	no crosstalk	RpoH	NADH dehydrogenase I chain G	Energy metabolism
PA14_29970	nuoF	no crosstalk	RpoH	NADH dehydrogenase I chain F	Energy metabolism
PA14_29980	nuoE	no crosstalk	RpoH	NADH dehydrogenase I chain E	Energy metabolism
PA14_29990	nuoD	no crosstalk	RpoH	NADH dehydrogenase I chain C,D	Energy metabolism
PA14_30010	nuoB	no crosstalk	RpoH	NADH dehydrogenase I chain B	Energy metabolism
PA14_30020	nuoA	no crosstalk	RpoH	NADH dehydrogenase I chain A	Energy metabolism
PA14_30410	yccA*	no crosstalk	RpoN	putative 24K membrane protein	Membrane proteins
PA14_30880	trbL*	no crosstalk	RpoN	TrbG-like protein	Related to phage, transposon or plasmid
PA14_30890		no crosstalk	RpoN	hypothetical protein	Hypothetical, unclassified or unknown
PA14_31220		no crosstalk	PvdS	hypothetical protein	Hypothetical, unclassified or unknown
PA14_31230		no crosstalk	PvdS	hypothetical protein	Hypothetical, unclassified or unknown
PA14_31340		no crosstalk	PvdS	hypothetical protein	Hypothetical, unclassified or unknown
PA14_31380	sfpA*	no crosstalk	RpoS	putative sulfate transporter	Membrane proteins; Transport of small molecules
PA14_32240	catA	no crosstalk	RpoN	catechol 1,2-dioxygenase	Carbon compound catabolism
PA14_32310		no crosstalk	RpoS	hypothetical protein	Membrane proteins
PA14_32500		no crosstalk	AlgU	putative TetR-family transcriptional regulator	Transcriptional regulators
PA14_33880		no crosstalk	FecI2	hypothetical protein	Hypothetical, unclassified or unknown
PA14_33970		no crosstalk	RpoN	hypothetical	Hypothetical, unclassified or unknown
PA14_34140		no crosstalk	RpoS	conserved hypothetical protein	Hypothetical, unclassified or unknown
PA14_34180	msuE	no crosstalk	RpoN	NADH-dependent FMN reductase	Carbon compound catabolism; Central intermediary metabolism
PA14_34200	msuC*	no crosstalk	RpoN	putative FMNH2-dependent monooxygenase	Putative enzymes
PA14_34260	metI-1*	no crosstalk	RpoN	putative permease of ABC transporter	Membrane proteins; Transport of small molecules
PA14_34270	metN-1*	no crosstalk	RpoN	putative ATP-binding component of ABC transporter	Transport of small molecules
PA14_34280	metQ-l*	no crosstalk	RpoN	putative ABC transporter, periplasmic binding protein	Transport of small molecules
PA14_34300		no crosstalk	RpoN	putative monooxygenase, DszC family	Putative enzymes
PA14_35500	bkdB	no crosstalk	RpoS	lipoamide acyltransferase component of branched-chain alpha-keto acid dehydrogenase complex E2	Amino acid biosynthesis and metabolism
PA14_35520	bkdA2	no crosstalk	RpoS	2-oxoisovalerate dehydrogenase, beta subunit"	Amino acid biosynthesis and metabolism
PA14_35530	bkdA1	no crosstalk	RpoS	2-oxoisovalerate dehydrogenase (alpha subunit)	Amino acid biosynthesis and metabolism
PA14_35800		no crosstalk	RpoS	conserved hypothetical protein	Hypothetical, unclassified or unknown
PA14_35810		no crosstalk	RpoS	conserved hypothetical protein	Hypothetical, unclassified or unknown
PA14_35820	tnpS	no crosstalk	RpoS	Cointegrate resolution protein S	Related to phage, transposon or plasmid
PA14_36000	prpR	no crosstalk	RpoN	Probable propionate catabolism operon regulator	Transcriptional regulators
PA14_36270		no crosstalk	RpoN	putative 3-hydroxyisobutyrate dehydrogenase	Fatty acid and phospholipid metabolism; Putative enzymes
PA14_38040		no crosstalk	RpoS	putative transcriptional regulator, AraC family	Transcriptional regulators
PA14_38060		no crosstalk	RpoN	conserved hypothetical protein	Hypothetical, unclassified or unknown
PA14_38110	ygjU*	no crosstalk	RpoN	putative transporter, sodium-dicarboxylate symporte	Transport of small molecules
PA14_39080		no crosstalk	RpoN	hypothetical protein	Hypothetical, unclassified or unknown
PA14_39200		no crosstalk	AlgU	putative nicotinamide mononucleotide transporter	Membrane proteins; Transport of small molecules
PA14_39210	nadR*	no crosstalk	AlgU	putative ATPase/kinase	Biosynthesis of cofactors, prosthetic groups and carriers
PA14_39220		no crosstalk	RpoN	conserved hypothetical protein	Hypothetical, unclassified or unknown
PA14_39230		no crosstalk	RpoN	conserved hypothetical protein	Hypothetical, unclassified or unknown
PA14_39250		no crosstalk	RpoN	putative double-glycine peptidase	Putative enzymes
PA14_39260		no crosstalk	RpoN	conserved hypothetical protein	Hypothetical, unclassified or unknown
PA14_39350	rbsB	no crosstalk	RpoH	binding protein component precursor of ABC ribose transporter	Transport of small molecules
PA14_39620		no crosstalk	FecI	conserved hypothetical protein	Hypothetical, unclassified or unknown
PA14_39630		no crosstalk	FecI	conserved hypothetical protein	Hypothetical, unclassified or unknown
PA14_39640	cobN	no crosstalk	FecI	putative CobN/Magnesium chelatase	Biosynthesis of cofactors, prosthetic groups and carriers
PA14_39650	cirA*	no crosstalk	FecI	putative TonB-dependent receptor	Transport of small molecules
PA14_39880	phzG2	no crosstalk	SigX	probable pyridoxamine 5'-phosphate oxidase	Secreted factors (toxins, enzymes, alginate)
PA14_40270		no crosstalk	FecI2	putative cation transporter	Transport of small molecules; Membrane proteins
PA14_40280		no crosstalk	FecI2	conserved hypothetical protein	Hypothetical, unclassified or unknown
PA14_40380		no crosstalk	RpoN	putative transcriptional regulator, TetR family	Transcriptional regulators
PA14_40880		no crosstalk	RpoN	putative aminoglycoside phosphotransferase	Putative enzymes
PA14_40890		no crosstalk	RpoN	putative short-chain dehydrogenase	Putative enzymes
PA14_40980		no crosstalk	RpoN	putative Enoyl-CoA hydratase	Fatty acid and phospholipid metabolism; Putative enzymes
PA14_41000	nhaB	no crosstalk	RpoN	sodium/proton antiporter NhaB	Membrane proteins; Transport of small molecules
PA14_41230	clpX	no crosstalk	RpoH	ATP-dependent Clp protease ATP-binding subunit ClpX	Chaperones / Heat shock proteins; Cell wall / LPS / capsule
PA14_41470	acnB	no crosstalk	RpoH	aconitate hydratase 2	Energy metabolism
PA14_41990		no crosstalk	AlgU	hypothetical protein	Hypothetical, unclassified or unknown
PA14_42000		no crosstalk	AlgU	hypothetical protein	Hypothetical, unclassified or unknown
PA14_42080	fadB*	no crosstalk	RpoN	putative 3-hydroxyacyl-CoA dehydrogenase	Fatty acid and phospholipid metabolism; Putative enzymes
PA14_42090		no crosstalk	RpoN	putative acyl-CoA thiolase	Fatty acid and phospholipid metabolism; Putative enzymes
PA14_43630		no crosstalk	AlgU	putative lipase	Putative enzymes
PA14_43770		no crosstalk	RpoN	putative transcriptional regulator	Transcriptional regulators
PA14_43810		no crosstalk	RpoN	putative cytochrome c	Energy metabolism
PA14_43880		no crosstalk	AlgU	putative thioesterase	Fatty acid and phospholipid metabolism
PA14_43890		no crosstalk	AlgU	putative thioesterase	Fatty acid and phospholipid metabolism
PA14_43920	braB	no crosstalk	RpoS	branched chain amino acid transporter	Amino acid biosynthesis and metabolism; Transport of small molecules
PA14_44020	sdhB	no crosstalk	RpoS	succinate dehydrogenase (B subunit)	Energy metabolism
PA14_44030	sdhA	no crosstalk	RpoS	succinate dehydrogenase (A subunit)	Energy metabolism
PA14_44050	sdhD	no crosstalk	RpoS	succinate dehydrogenase (D subunit)	Energy metabolism
PA14_44060	sdhC	no crosstalk	RpoS	succinate dehydrogenase, cytochrome b556 subunit	Energy metabolism
PA14_44100		no crosstalk	AlgU	hypothetical protein	Hypothetical, unclassified or unknown
PA14_44110		no crosstalk	AlgU	putative membrane protein	Membrane proteins
PA14_44150	yijF*	no crosstalk	AlgU	putative periplasmic protein	Hypothetical, unclassified or unknown
PA14_44160		no crosstalk	AlgU	putative ATP-NAD kinase	Central intermediary metabolism
PA14_44280	ygdE*	no crosstalk	RpoS	putative SAM-dependent methyltransferase	Putative enzymes
PA14_44490	anr	no crosstalk	RpoN	transcriptional regulator Anr	Transcriptional regulators
PA14_44500	apt	no crosstalk	RpoN	adenine phosphoribosyltransferase	Nucleotide biosynthesis and metabolism
PA14_44640		no crosstalk	RpoN	conserved hypothetical protein	Hypothetical, unclassified or unknown
PA14_45740	fliR	no crosstalk	RpoN	flagellar biosynthetic protein FliR	Chemotaxis; Adaptation / Protection; Motility / Attachment
PA14_45760	fliQ	no crosstalk	RpoN	flagellar biosynthetic protein FliQ	Chemotaxis; Adaptation / Protection; Motility / Attachment
PA14_45770	fliP	no crosstalk	RpoN	flagellar biosynthetic protein FliP	Chemotaxis; Adaptation / Protection; Motility / Attachment
PA14_45780	fliO	no crosstalk	RpoN	flagellar protein FliO	Chemotaxis; Adaptation / Protection; Motility / Attachment
PA14_45790	fliN	no crosstalk	RpoN	flagellar motor switch protein FliN	Chemotaxis; Adaptation / Protection; Motility / Attachment
PA14_45800	fliM	no crosstalk	RpoN	flagellar motor switch protein FliM	Adaptation / Protection; Chemotaxis; Motility / Attachment
PA14_45810	fliL*	no crosstalk	RpoN	putative flagellar protein FliL	Motility / Attachment; Membrane proteins
PA14_45840		no crosstalk	RpoN	conserved hypothetical protein	Hypothetical, unclassified or unknown
PA14_45850		no crosstalk	RpoN	conserved hypothetical protein	Hypothetical, unclassified or unknown
PA14_46060	gbuR	no crosstalk	RpoS	transcriptional regulator	Transcriptional regulators
PA14_46080		no crosstalk	FliA	conserved hypothetical protein	Hypothetical, unclassified or unknown
PA14_46100		no crosstalk	FliA	putative transporter	Membrane proteins; Transport of small molecules
PA14_46150		no crosstalk	RpoS	putative hydrolase	Putative enzymes
PA14_47010		no crosstalk	RpoS	hypothetical protein	Hypothetical, unclassified or unknown
PA14_47450	ycgL*	no crosstalk	AlgU	conserved hypothetical protein	Hypothetical, unclassified or unknown
PA14_47540	ompP1*	no crosstalk	AlgU	putative outer membrane protein precursor	Membrane proteins; Transport of small molecules
PA14_47920		no crosstalk	RpoN	putative binding protein component of ABC transporter	Transport of small molecules
PA14_47930		no crosstalk	RpoN	conserved hypothetical protein	Hypothetical, unclassified or unknown
PA14_47940		no crosstalk	RpoN	putative permease of ABC transporter	Membrane proteins; Transport of small molecules
PA14_47950		no crosstalk	RpoN	putative amino acid ABC transporter permease	Membrane proteins; Transport of small molecules
PA14_48810		no crosstalk	RpoN	putative transcriptional regulator, Sir2 family	Transcriptional regulators
PA14_48880	intT*	no crosstalk	FliA	putative bacteriophage integrase	Putative enzymes; Related to phage, transposon or plasmid
PA14_48960		no crosstalk	FliA	hypothetical protein of bacteriophage Pf1	Related to phage, transposon or plasmid
PA14_49090		no crosstalk	PvdS	hypothetical	Hypothetical, unclassified or unknown
PA14_49150		no crosstalk	RpoN	probable transcriptional regulator	Transcriptional regulators
PA14_49460	nrdA	no crosstalk	RpoN	ribonucleoside reductase, large chain	Nucleotide biosynthesis and metabolism
PA14_49610		no crosstalk	RpoN	probable MFS transporter	Membrane proteins; Transport of small molecules
PA14_49760	rhlC	no crosstalk	FliA	rhamnosyltransferase 2	Cell wall / LPS / capsule; Adaptation / Protection
PA14_50500		no crosstalk	RpoS	hypothetical protein	Hypothetical, unclassified or unknown
PA14_50620		no crosstalk	RpoS	conserved hypothetical protein	Hypothetical, unclassified or unknown
PA14_50890		no crosstalk	RpoS	conserved hypothetical protein	Hypothetical, unclassified or unknown
PA14_50900		no crosstalk	RpoS	conserved hypothetical protein	Hypothetical, unclassified or unknown
PA14_50910		no crosstalk	RpoS	hypothetical protein	Hypothetical, unclassified or unknown
PA14_51330	nadA	no crosstalk	RpoN	quinolinate synthetase A	Amino acid biosynthesis and metabolism; Biosynthesis of cofactors, prosthetic groups and carriers
PA14_51510		no crosstalk	RpoS	hypothetical protein	Hypothetical, unclassified or unknown
PA14_51670		no crosstalk	RpoN	conserved hypothetical protein	Hypothetical, unclassified or unknown
PA14_51690		no crosstalk	RpoN	conserved hypothetical protein	Hypothetical, unclassified or unknown
PA14_51710	oprL	no crosstalk	RpoN	Peptidoglycan associated lipoprotein OprL precursor	Membrane proteins; Transport of small molecules
PA14_51830		no crosstalk	AlgU	probable dna-binding stress protein	Adaptation / Protection
PA14_51920		no crosstalk	SigX	probable acylphosphatase	Putative enzymes
PA14_52080		no crosstalk	RpoN	hypothetical protein	Hypothetical, unclassified or unknown
PA14_52090		no crosstalk	RpoN	hypothetical protein	Hypothetical, unclassified or unknown
PA14_52110		no crosstalk	RpoN	hypothetical protein	Hypothetical, unclassified or unknown
PA14_52120		no crosstalk	RpoN	hypothetical protein	Hypothetical, unclassified or unknown
PA14_52130		no crosstalk	PvdS	hypothetical protein	Hypothetical, unclassified or unknown
PA14_52340		no crosstalk	RpoN	hypothetical protein	Membrane proteins
PA14_52570	rsmA	no crosstalk	RpoS	RsmA, regulator of secondary metabolites	Transcriptional regulators; Translation, post-translational modification and degradation; Adaptation / Protection
PA14_52880		no crosstalk	AlgU	putative protein involved in propionate catabolism	Putative enzymes
PA14_52890		no crosstalk	AlgU	probable ring-cleaving dioxygenase	Putative enzymes
PA14_52910		no crosstalk	AlgU	hypothetical protein	Hypothetical, unclassified or unknown
PA14_52990	phhA	no crosstalk	RpoS	phenylalanine-4-hydroxylase	Amino acid biosynthesis and metabolism
PA14_53120		no crosstalk	RpoS	conserved hypothetical protein	Hypothetical, unclassified or unknown
PA14_53430	slyD	no crosstalk	RpoS	peptidyl-prolyl cis-trans isomerase SlyD	Translation, post-translational modification and degradation; Chaperones / Heat shock proteins
PA14_53600		no crosstalk	SigX	hypothetical protein	Hypothetical, unclassified or unknown
PA14_53670		no crosstalk	RpoS	hypothetical protein	Hypothetical, unclassified or unknown
PA14_53780		no crosstalk	RpoN	probable MFS transporter	Membrane proteins; Transport of small molecules
PA14_53790		no crosstalk	RpoN	probable haloacid dehalogenase	Carbon compound catabolism
PA14_54230		no crosstalk	RpoN	hypothetical protein	Hypothetical, unclassified or unknown
PA14_54290	pdxJ	no crosstalk	RpoS	pyridoxal phosphate biosynthetic protein PdxJ	Biosynthesis of cofactors, prosthetic groups and carriers
PA14_54300	recO	no crosstalk	RpoS	DNA repair protein RecO	DNA replication, recombination, modification and repair
PA14_54320	era	no crosstalk	RpoS	GTP-binding protein Era	Cell division; Translation, post-translational modification and degradation
PA14_54330	rnc	no crosstalk	RpoS	ribonuclease III	Transcription, RNA processing and degradation
PA14_54340		no crosstalk	RpoS	hypothetical protein	Hypothetical, unclassified or unknown
PA14_54950		no crosstalk	FliA	hypothetical protein	Hypothetical, unclassified or unknown
PA14_55020		no crosstalk	SigX	possible ABC-type transporter, permease component	Transport of small molecules
PA14_55030		no crosstalk	SigX	possible ABC-type transporter, permease component	Transport of small molecules
PA14_55060		no crosstalk	RpoS	conserved hypothetical protein	Related to phage, transposon or plasmid
PA14_55070		no crosstalk	RpoS	conserved hypothetical protein	Related to phage, transposon or plasmid
PA14_55220		no crosstalk	RpoS	probable MFS transporter	Membrane proteins; Transport of small molecules
PA14_55480	hxcX*	no crosstalk	AlgU	probable type II secretion system protein	Protein secretion / Export apparatus
PA14_55640	sbcD	no crosstalk	RpoS	exonuclease SbcD	DNA replication, recombination, modification and repair
PA14_55650	sbcC	no crosstalk	RpoS	putative exonuclease	DNA replication, recombination, modification and repair
PA14_55750		no crosstalk	PvdS	putative chemotaxis transducer	Adaptation / Protection; Chemotaxis
PA14_56390		no crosstalk	AlgU	putative acyltransferase	Fatty acid and phospholipid metabolism; Membrane proteins
PA14_56780	sodB	no crosstalk	RpoS	iron superoxide dismutase"	Adaptation / Protection
PA14_56800		no crosstalk	RpoN	hypothetical protein	Hypothetical, unclassified or unknown
PA14_56830	icmP	no crosstalk	RpoN	Insulin-cleaving metalloproteinase outer membrane	Membrane proteins
PA14_57490		no crosstalk	RpoN	putative endonuclease	DNA replication, recombination, modification and repair
PA14_57500	gmhA	no crosstalk	RpoN	putative phosphoheptose isomerase	Carbon compound catabolism; Putative enzymes
PA14_57710	cysN	no crosstalk	RpoH	ATP sulfurylase GTP-binding subunit/APS kinase	Central intermediary metabolism; Amino acid biosynthesis and metabolism
PA14_57930		no crosstalk	RpoN	putative ATP-binding component of ABC transporter	Transport of small molecules
PA14_57950		no crosstalk	RpoN	putative ribosomal subunit interface protein	Translation, post-translational modification and degradation
PA14_58120	mreD	no crosstalk	AlgU	rod shape-determining protein MreD	Cell wall / LPS / capsule; Cell division
PA14_58130	mreC	no crosstalk	AlgU	rod shape-determining protein MreC	Cell wall / LPS / capsule; Cell division
PA14_58150	mreB	no crosstalk	AlgU	rod shape-determining protein MreB	Cell wall / LPS / capsule; Cell division
PA14_58300		no crosstalk	RpoS	putative DNA-binding response regulator	Transcriptional regulators; Two-component regulatory systems
PA14_58390		no crosstalk	RpoH	putative binding protein component of ABC transpor	Transport of small molecules
PA14_58420		no crosstalk	RpoN	putative binding protein component of ABC dipeptid	Transport of small molecules
PA14_58440		no crosstalk	RpoN	putative dipeptide ABC transport system permease	Membrane proteins; Transport of small molecules
PA14_58450	dppC	no crosstalk	RpoN	dipeptide ABC transporter, permease protein	Membrane proteins; Transport of small molecules
PA14_58890		no crosstalk	RpoS	putative hemolysin activation/secretion protein	Protein secretion / Export apparatus
PA14_58940		no crosstalk	RpoH	hypothetical protein	Hypothetical, unclassified or unknown
PA14_58960		no crosstalk	RpoH	hypothetical protein	Hypothetical, unclassified or unknown
PA14_59030		no crosstalk	RpoH	hypothetical protein	Hypothetical, unclassified or unknown
PA14_59050		no crosstalk	RpoH	conserved hypothetical protein	Hypothetical, unclassified or unknown
PA14_59530		no crosstalk	RpoN	conserved hypothetical protein	Hypothetical, unclassified or unknown
PA14_60330	ispH	no crosstalk	RpoN	penicillin tolerance protein, LytB	Antibiotic resistance and susceptibility; Adaptation / Protection
PA14_60350	fkpB*	no crosstalk	RpoN	probable peptidyl-prolyl cis-trans isomerase, FkbP-type	Translation, post-translational modification and degradation; Chaperones / Heat shock proteins
PA14_60360	lspA	no crosstalk	RpoN	lipoprotein signal peptidase	Fatty acid and phospholipid metabolism; Protein secretion / Export apparatus; Translation, post-translational modification and degradation
PA14_60370	ileS	no crosstalk	RpoN	isoleucyl-tRNA synthetase	Amino acid biosynthesis and metabolism; Translation, post-translational modification and degradation
PA14_60380	ribF	no crosstalk	RpoN	riboflavin kinase/FAD synthase	Biosynthesis of cofactors, prosthetic groups and carriers
PA14_60600	rtcR	no crosstalk	RpoH	transcriptional regulatory protein RtcR	Transcriptional regulators
PA14_60750	pra	no crosstalk	RpoN	putative activator of alkane oxidation	Transport of small molecules; Carbon compound catabolism
PA14_60890	glyA	no crosstalk	FliA	Glycine/serine hydroxymethyltransferase	Amino acid biosynthesis and metabolism
PA14_61020	ankB*	no crosstalk	RpoH	ankyrin-like protein	Two-component regulatory systems
PA14_61280		no crosstalk	RpoS	putative epimerase	Transport of small molecules
PA14_61440		no crosstalk	RpoN	conserved hypothetical protein	Hypothetical, unclassified or unknown
PA14_61450		no crosstalk	RpoN	conserved hypothetical protein	Hypothetical, unclassified or unknown
PA14_61550		no crosstalk	RpoS	conserved hypothetical protein	Cell wall / LPS / capsule; Motility / Attachment
PA14_61910		no crosstalk	RpoN	hypothetical protein	Hypothetical, unclassified or unknown
PA14_61940		no crosstalk	RpoN	hypothetical protein	Hypothetical, unclassified or unknown
PA14_61950		no crosstalk	RpoN	hypothetical protein	Hypothetical, unclassified or unknown
PA14_61960		no crosstalk	RpoN	conserved hypothetical protein	Hypothetical, unclassified or unknown
PA14_61990		no crosstalk	RpoN	conserved hypothetical protein	Hypothetical, unclassified or unknown
PA14_62180		no crosstalk	AlgU	conserved hypothetical protein	Hypothetical, unclassified or unknown
PA14_62190		no crosstalk	AlgU	conserved hypothetical protein	Hypothetical, unclassified or unknown
PA14_62200	mrcB	no crosstalk	AlgU	penicillin-binding protein 1B	Cell wall / LPS / capsule
PA14_62390		no crosstalk	AlgU	putative metal-binding protein	Transport of small molecules
PA14_62540	cbrB	no crosstalk	RpoN	two-component response regulator CbrB	Two-component regulatory systems; Transcriptional regulators; Carbon compound catabolism
PA14_62850	folP	no crosstalk	RpoH	dihydropteroate synthase	Biosynthesis of cofactors, prosthetic groups and carriers
PA14_62920	yeaS*	no crosstalk	RpoS	putative transmembrane protein	Transport of small molecules; Membrane proteins
PA14_62930	carA	no crosstalk	RpoS	carbamoyl-phosphate synthase small chain	Amino acid biosynthesis and metabolism; Nucleotide biosynthesis and metabolism
PA14_63020	fur	no crosstalk	RpoS	ferric uptake regulation protein	Transcriptional regulators
PA14_64230	retS	no crosstalk	RpoN	RetS (Regulator of Exopolysaccharide and Type III Secretion)	Two-component regulatory systems
PA14_64470		no crosstalk	RpoS	conserved hypothetical protein	Hypothetical, unclassified or unknown
PA14_64780		no crosstalk	FpvI	putative LysR-type transcriptional regulator	Transcriptional regulators
PA14_64900		no crosstalk	RpoN	putative binding protein component of ABC transporter	Transport of small molecules
PA14_65050		no crosstalk	RpoN	putative putative cysteine protease	Amino acid biosynthesis and metabolism
PA14_65110	alr	no crosstalk	RpoN	biosynthetic alanine racemase	Amino acid biosynthesis and metabolism
PA14_65300	hflX	no crosstalk	RpoH	putative GTP-binding protein	Putative enzymes
PA14_65310	hfq	no crosstalk	RpoH	putative host factor-I protein	Related to phage, transposon or plasmid; Transcription, RNA processing and degradation
PA14_65950		no crosstalk	FecI	putative transcriptional regulator	Transcriptional regulators
PA14_66120		no crosstalk	RpoN	conserved hypothetical protein	Hypothetical, unclassified or unknown
PA14_66330	msrA	no crosstalk	FliA	peptide methionine sulfoxide reductase	Translation, post-translational modification and degradation
PA14_66380	cvrA*	no crosstalk	RpoN	putative sodium/hydrogen antiporter	Membrane proteins; Transport of small molecules
PA14_66400	aefA*	no crosstalk	RpoN	putative small-conductance mechanosensitive channel protein	Transport of small molecules
PA14_66410		no crosstalk	RpoN	conserved hypothetical protein	Hypothetical, unclassified or unknown
PA14_66550	hemE	no crosstalk	RpoN	uroporphyrinogen decarboxylase	Biosynthesis of cofactors, prosthetic groups and carriers
PA14_66560	gltD	no crosstalk	RpoN	glutamate synthase small chain	Amino acid biosynthesis and metabolism
PA14_67470		no crosstalk	AlgU	conserved hypothetical protein	Hypothetical, unclassified or unknown
PA14_67710	trmH*	no crosstalk	RpoN	putative RNA methylase	Translation, post-translational modification and degradation; Putative enzymes
PA14_67720	secB	no crosstalk	PvdS	secretion protein SecB	Protein secretion / Export apparatus
PA14_67750	yigN*	no crosstalk	PvdS	putative rhodanese-like domain protein	Transport of small molecules
PA14_68000		no crosstalk	AlgU	conserved hypothetical protein	Hypothetical, unclassified or unknown
PA14_68070		no crosstalk	RpoN	putative ABC transporter, periplasmic amino acid-binding protein	Transport of small molecules
PA14_68120	opmG*	no crosstalk	RpoH	putative outer membrane protein precursor	Cell wall / LPS / capsule; Transport of small molecules
PA14_68140	emrB*	no crosstalk	RpoH	drug efflux transporter	Membrane proteins; Adaptation / Protection; Transport of small molecules
PA14_68260		no crosstalk	RpoN	probable c4-dicarboxylate-binding protein	Membrane proteins; Transport of small molecules
PA14_68680	envZ	no crosstalk	RpoN	two-component sensor EnvZ	Two-component regulatory systems; Antibiotic resistance and susceptibility
PA14_68700	ompR	no crosstalk	RpoN	two-component response regulator OmpR	Transcriptional regulators; Two-component regulatory systems; Antibiotic resistance and susceptibility
PA14_68780		no crosstalk	RpoS	probable phosphate transporter	Membrane proteins; Transport of small molecules
PA14_68890		no crosstalk	FliA	putative iron ABC transporter, permease protein	Membrane proteins; Transport of small molecules
PA14_69240	hemB	no crosstalk	RpoH	delta-aminolevulinic acid dehydratase	Biosynthesis of cofactors, prosthetic groups and carriers
PA14_69880		no crosstalk	RpoN	putative transcriptional regulator, LysR family	Transcriptional regulators
PA14_70230	radC	no crosstalk	RpoS	DNA repair protein RadC	DNA replication, recombination, modification and repair
PA14_70530		no crosstalk	RpoS	putative AraC-family transcriptional regulator	Transcriptional regulators
PA14_70550		no crosstalk	RpoS	putative epimerase	Carbon compound catabolism
PA14_71100	yeiH*	no crosstalk	RpoH	putative membrane protein	Membrane proteins
PA14_72220		no crosstalk	AlgU	conserved hypothetical protein	Hypothetical, unclassified or unknown
PA14_72230		no crosstalk	AlgU	Probable Na+/Pi symporter	Transport of small molecules; Membrane proteins
PA14_72420		no crosstalk	AlgU	putative GGDEF domain protein	Two-component regulatory systems
PA14_72450	dsbA	no crosstalk	AlgU	thiol:disulfide interchange protein DsbA	Biosynthesis of cofactors, prosthetic groups and carriers; Translation, post-translational modification and degradation; Chaperones / Heat shock proteins
PA14_72640		no crosstalk	RpoN	putative ABC transporter, periplasmic binding protein	Membrane proteins; Transport of small molecules
PA14_72780	pdxY	no crosstalk	RpoN	pyridoxamine kinase	Biosynthesis of cofactors, prosthetic groups and carriers
PA14_73030		no crosstalk	RpoS	conserved hypothetical protein	Hypothetical, unclassified or unknown
PA14_73230	atpC	no crosstalk	SigX	ATP synthase epsilon chain	Energy metabolism
PA14_73260	atpA	no crosstalk	SigX	ATP synthase alpha chain	Energy metabolism
PA14_73310	atpB	no crosstalk	RpoN	ATP synthase A chain	Energy metabolism
PA4726.1	P36	no crosstalk	RpoN	0	Non-coding RNA gene (sRNA)
PA14_00560	exoT	indirect crosstalk	AlgU PvdS	exoenzyme T	Secreted factors (toxins, enzymes, alginate)
PA14_00570		indirect crosstalk	RpoN SigX	putative lipoprotein	Cell wall / LPS / capsule
PA14_00710	osmC	indirect crosstalk	AlgU RpoH RpoN	osmotically inducible protein OsmC	Adaptation / Protection
PA14_00720		indirect crosstalk	AlgU RpoN	conserved hypothetical protein	Hypothetical, unclassified or unknown
PA14_00740		indirect crosstalk	AlgU RpoH	putative lipoprotein	Fatty acid and phospholipid metabolism
PA14_01660	guaD*	indirect crosstalk	AlgU RpoH	putative guanine deaminase	Nucleotide biosynthesis and metabolism
PA14_01800		indirect crosstalk	FliA RpoN	putative basic membrane protein (bmp)	Membrane proteins
PA14_01810		indirect crosstalk	FliA RpoN	putative dioxygenase	Central intermediary metabolism; Putative enzymes
PA14_02020		indirect crosstalk	RpoN SigX	putative outer membrane porin	Membrane proteins; Transport of small molecules
PA14_02270		indirect crosstalk	FliA RpoS	putative chemotaxis transducer	Adaptation / Protection; Chemotaxis
PA14_02460	pntAB*	indirect crosstalk	RpoH SigX	putative NAD(P) transhydrogenase, subunit alpha part 2	Energy metabolism
PA14_02690		indirect crosstalk	FliA RpoN	putative amino acid permease	Transport of small molecules
PA14_03160		indirect crosstalk	RpoS SigX	hypothetical protein	Hypothetical, unclassified or unknown
PA14_03190		indirect crosstalk	FliA FpvI	conserved hypothetical protein	Hypothetical, unclassified or unknown
PA14_03270		indirect crosstalk	SigX FpvI	conserved hypothetical protein	Hypothetical, unclassified or unknown
PA14_03350		indirect crosstalk	RpoN SigX	Hypothetical protein	Hypothetical, unclassified or unknown
PA14_04650	pfpI	indirect crosstalk	AlgU RpoH RpoN	protease PfpI	Translation, post-translational modification and degradation
PA14_05920		indirect crosstalk	PvdS SigX	putative membrane protein	Membrane proteins
PA14_06150		indirect crosstalk	AlgU SigX	hypothetical protein	Hypothetical, unclassified or unknown
PA14_07370		indirect crosstalk	AlgU RpoH RpoN	conserved hypothetical protein	Membrane proteins
PA14_08710	nusG	indirect crosstalk	RpoN SigX	transcription antitermination protein NusG	Transcription, RNA processing and degradation
PA14_08730	rplA	indirect crosstalk	RpoN SigX	50S ribosomal protein L1	Translation, post-translational modification and degradation
PA14_08740	rplJ	indirect crosstalk	RpoN SigX	50S ribosomal protein L10	Translation, post-translational modification and degradation
PA14_08750	rplL	indirect crosstalk	RpoN SigX	50S ribosomal protein L7 / L12	Translation, post-translational modification and degradation
PA14_08780	rpoC	indirect crosstalk	RpoN SigX FpvI	DNA-directed RNA polymerase beta* chain	Transcription, RNA processing and degradation
PA14_09010	rplR	indirect crosstalk	RpoN SigX	50S ribosomal protein L18	Translation, post-translational modification and degradation
PA14_09115	rpoA	indirect crosstalk	RpoN SigX	DNA-directed RNA polymerase alpha chain	Transcription, RNA processing and degradation
PA14_09500	opmD	indirect crosstalk	RpoH RpoN SigX	outer membrane protein	Membrane proteins; Transport of small molecules
PA14_09550		indirect crosstalk	AlgU RpoH	putative 3-carboxymuconate cyclase	Carbon compound catabolism
PA14_09900	prpL	indirect crosstalk	RpoN PvdS	Pvds-regulated endoprotease, lysyl class	Putative enzymes; Secreted factors (toxins, enzymes, alginate)
PA14_10340	cvaB*	indirect crosstalk	PvdS FpvI	putative toxin transporter	Protein secretion / Export apparatus; Membrane proteins; Transport of small molecules
PA14_10350		indirect crosstalk	AlgU PvdS	putative secretion protein	Protein secretion / Export apparatus
PA14_11070	cupB2	indirect crosstalk	RpoH SigX	chaperone CupB2	Motility / Attachment; Chaperones / Heat shock proteins
PA14_11100	cupB5	indirect crosstalk	FliA RpoH SigX FpvI	adhesive protein CupB5	Motility / Attachment
PA14_11890		indirect crosstalk	AlgU RpoN	conserved hypothetical protein	Hypothetical, unclassified or unknown
PA14_12620		indirect crosstalk	AlgU RpoH RpoS	hypothetical protein	Hypothetical, unclassified or unknown
PA14_12960		indirect crosstalk	FliA RpoH	probable permease of ABC taurine transporter	Membrane proteins; Transport of small molecules
PA14_13010		indirect crosstalk	RpoH FecI	conserved hypothetical protein	Hypothetical, unclassified or unknown
PA14_13300		indirect crosstalk	SigX FpvI	putative peptidase	Translation, post-translational modification and degradation
PA14_13420		indirect crosstalk	AlgU RpoH	conserved hypothetical protein	Hypothetical, unclassified or unknown
PA14_13780	narG	indirect crosstalk	RpoH SigX FpvI	putative respiratory nitrate reductase alpha subun	Energy metabolism
PA14_13840		indirect crosstalk	RpoH RpoS SigX	putative peptidyl-prolyl cis-trans isomerase	Translation, post-translational modification and degradation; Chaperones / Heat shock proteins
PA14_13850	moaA	indirect crosstalk	RpoH RpoS SigX	molybdenum cofactor biosynthesis protein A	Biosynthesis of cofactors, prosthetic groups and carriers
PA14_13940		indirect crosstalk	FliA PvdS	putative S-type pyocin protein	Adaptation / Protection; Secreted factors (toxins, enzymes, alginate)
PA14_13950		indirect crosstalk	PvdS SigX	hypothetical protein	Hypothetical, unclassified or unknown
PA14_14100	yhdW*	indirect crosstalk	RpoS SigX	Putative amino-acid ABC transporter binding protei	Transport of small molecules
PA14_14990	mocA*	indirect crosstalk	AlgU RpoH	putative oxidoreductase	Energy metabolism; Putative enzymes
PA14_15350		indirect crosstalk	RpoH RpoN SigX	putative integrase	Related to phage, transposon or plasmid
PA14_15430	tnpR*	indirect crosstalk	SigX FpvI	putative resolvase, essential for transposition	Related to phage, transposon or plasmid; DNA replication, recombination, modification and repair
PA14_15435		indirect crosstalk	RpoH SigX	hypothetical protein	Hypothetical, unclassified or unknown
PA14_15445	merE	indirect crosstalk	RpoH SigX	Hypothetical mercuric resistance protein merE	Hypothetical, unclassified or unknown
PA14_15450	merD	indirect crosstalk	RpoH SigX	Mercuric resistence transcriptional repressor protein MerD	Transcriptional regulators
PA14_15460	merA	indirect crosstalk	RpoH SigX	Mercuric reductase MerA	Adaptation / Protection
PA14_15970	rpsP	indirect crosstalk	RpoN SigX	30S ribosomal protein S16	DNA replication, recombination, modification and repair; Translation, post-translational modification and degradation
PA14_15980	rimM	indirect crosstalk	RpoN SigX	16S rRNA processing protein RimM	Transcription, RNA processing and degradation
PA14_15990	trmD	indirect crosstalk	RpoN SigX	tRNA (guanine-N1)-methyltransferase	Transcription, RNA processing and degradation
PA14_16000	rplS	indirect crosstalk	RpoN SigX FpvI	50S ribosomal protein L19	Translation, post-translational modification and degradation
PA14_16110		indirect crosstalk	AlgU RpoH	conserved hypothetical protein	Hypothetical, unclassified or unknown
PA14_16300		indirect crosstalk	RpoN FpvI	hypothetical protein	Antibiotic resistance and susceptibility
PA14_17070	tsf	indirect crosstalk	RpoN SigX	translation elongation factor Ts	Translation, post-translational modification and degradation
PA14_17610	potD	indirect crosstalk	RpoN FpvI FecI	polyamine ABC transporter protein	Transport of small molecules
PA14_17620	potC	indirect crosstalk	SigX FpvI	polyamine transport protein PotC	Membrane proteins; Transport of small molecules
PA14_17740	ycjJ*	indirect crosstalk	RpoH RpoN	putative amino acid/amine transport protein	Membrane proteins; Transport of small molecules
PA14_17930	glpD	indirect crosstalk	RpoN SigX	glycerol-3-phosphate dehydrogenase	Central intermediary metabolism; Energy metabolism
PA14_17960	glpK	indirect crosstalk	RpoS SigX	glycerol kinase	Central intermediary metabolism
PA14_17980	glpF	indirect crosstalk	RpoS SigX	glycerol uptake facilitator protein	Transport of small molecules
PA14_18430	algJ	indirect crosstalk	AlgU FliA RpoH SigX	alginate o-acetyltransferase AlgJ	Cell wall / LPS / capsule; Adaptation / Protection; Secreted factors (toxins, enzymes, alginate)
PA14_18670	bfrB	indirect crosstalk	RpoS PvdS	bacterioferritin	Transport of small molecules; Adaptation / Protection
PA14_18830		indirect crosstalk	RpoH SigX	putative lyase	Carbon compound catabolism
PA14_18850		indirect crosstalk	FliA SigX FpvI	putative lyase	Carbon compound catabolism; Putative enzymes
PA14_18860		indirect crosstalk	FliA RpoH SigX FpvI	conserved hypothetical protein	Hypothetical, unclassified or unknown
PA14_19560	ssuD	indirect crosstalk	FliA RpoH	putative sulfonate monooxygenase	Central intermediary metabolism; Putative enzymes
PA14_19590	ssuF*	indirect crosstalk	FliA RpoH	putative molybdopterin-binding protein	Central intermediary metabolism; Transport of small molecules
PA14_20020	hasAp	indirect crosstalk	PvdS FpvI FecI FecI2	heme acquisition protein HasAp	Transport of small molecules
PA14_20040	hasE	indirect crosstalk	RpoN FpvI FecI2	metalloprotease secretion protein	Protein secretion / Export apparatus
PA14_20070		indirect crosstalk	RpoN SigX	putative membrane protein	Membrane proteins
PA14_20080		indirect crosstalk	RpoN SigX	putative membrane protein	Antibiotic resistance and susceptibility
PA14_20320	phnD	indirect crosstalk	AlgU FliA RpoH	binding protein component of ABC phosphonate transporter	Transport of small molecules
PA14_20380	phnI	indirect crosstalk	AlgU FliA RpoH	putative phosphonate metabolism protein	Transport of small molecules
PA14_20400	phnK	indirect crosstalk	AlgU FliA RpoH	putative phosphonate ABC transporter, ATP-binding protein	Transport of small molecules
PA14_20430	phnM	indirect crosstalk	AlgU FliA RpoH	phosphonate metabolism protein	Transport of small molecules
PA14_20470		indirect crosstalk	RpoH RpoN	hypothetical protein	Membrane proteins
PA14_20480		indirect crosstalk	RpoH RpoN	hypothetical protein	Membrane proteins
PA14_20770		indirect crosstalk	FliA RpoS	putative anti-sigma F factor antagonist	Transcriptional regulators; Motility / Attachment; Two-component regulatory systems
PA14_20900		indirect crosstalk	SigX FecI	putative MFS transporter	Membrane proteins; Transport of small molecules
PA14_20960		indirect crosstalk	SigX FpvI	putativ isomerase	Putative enzymes
PA14_21240		indirect crosstalk	FliA RpoN	conserved hypothetical protein	Hypothetical, unclassified or unknown
PA14_21570		indirect crosstalk	PvdS SigX FecI2	conserved hypothetical protein	Hypothetical, unclassified or unknown
PA14_21580		indirect crosstalk	AlgU PvdS SigX FecI2	conserved hypothetical protein	Hypothetical, unclassified or unknown
PA14_21590		indirect crosstalk	AlgU PvdS SigX FecI2	conserved hypothetical protein	Hypothetical, unclassified or unknown
PA14_21600		indirect crosstalk	PvdS SigX FecI2	putative membrane protein	Membrane proteins
PA14_21830		indirect crosstalk	AlgU RpoH RpoN	conserved hypothetical protein	Hypothetical, unclassified or unknown
PA14_22210		indirect crosstalk	FliA RpoH	hypothetical protein	Hypothetical, unclassified or unknown
PA14_22530	gst2*	indirect crosstalk	RpoH SigX	putative glutathione S-transferase	Translation, post-translational modification and degradation
PA14_22880		indirect crosstalk	AlgU RpoN	putative Fe-S protein	Hypothetical, unclassified or unknown
PA14_24290	gbt	indirect crosstalk	RpoN SigX	glycine betaine transmethylase	Amino acid biosynthesis and metabolism
PA14_24370		indirect crosstalk	AlgU SigX	hypothetical protein	Hypothetical, unclassified or unknown
PA14_24970	yegS*	indirect crosstalk	FliA RpoH RpoN	putative diacylglycerol kinase	Fatty acid and phospholipid metabolism
PA14_25180	psrA	indirect crosstalk	FliA RpoN FecI2	transcriptional regulator PsrA	Transcriptional regulators
PA14_25250	gapA*	indirect crosstalk	AlgU RpoN	putative glyceraldehyde 3-phosphate dehydrogenase	Carbon compound catabolism; Putative enzymes
PA14_25270	aroP1	indirect crosstalk	RpoN SigX	aromatic amino acid transport protein AroP1	Transport of small molecules
PA14_25660	fabG	indirect crosstalk	RpoN SigX	3-oxoacyl-[acyl-carrier-protein] reductase	Fatty acid and phospholipid metabolism
PA14_26400		indirect crosstalk	PvdS FpvI	putative ATP-binding component of ABC transporter	Transport of small molecules
PA14_27000		indirect crosstalk	FliA RpoN	putative methyl-accepting chemotaxis protein	Adaptation / Protection; Chemotaxis
PA14_27690	fecI*	indirect crosstalk	FpvI FecI2	putative RNA polymerase sigma factor	Transcription, RNA processing and degradation
PA14_28050		indirect crosstalk	FliA RpoN	putative methyl-accepting chemotaxis protein	Adaptation / Protection; Chemotaxis
PA14_28170	yfdC*	indirect crosstalk	RpoH SigX	putative transporter, formate/nitrite transporter family	Transport of small molecules; Membrane proteins
PA14_28350		indirect crosstalk	RpoH FpvI	conserved hypothetical protein	Hypothetical, unclassified or unknown
PA14_28530		indirect crosstalk	AlgU RpoH RpoN	putative membrane protein	Membrane proteins
PA14_28600		indirect crosstalk	RpoH RpoN	conserved hypothetical protein	Hypothetical, unclassified or unknown
PA14_29120		indirect crosstalk	AlgU RpoH RpoN	conserved hypothetical protein	Hypothetical, unclassified or unknown
PA14_29210	tetV*	indirect crosstalk	RpoH RpoS	putative MFS transporter	Membrane proteins; Transport of small molecules
PA14_29230		indirect crosstalk	RpoH RpoS	putative hydrolase	Putative enzymes
PA14_29540	hplW*	indirect crosstalk	FliA PvdS	putative type II secretion system protein	Protein secretion / Export apparatus
PA14_29570		indirect crosstalk	FliA SigX FpvI	hypothetical protein	Hypothetical, unclassified or unknown
PA14_29770		indirect crosstalk	RpoN SigX	putative permease	Membrane proteins; Transport of small molecules
PA14_29800		indirect crosstalk	FliA RpoN	putative chemotaxis transducer	Adaptation / Protection; Chemotaxis
PA14_30460		indirect crosstalk	FliA RpoH	putative flavin-dependent oxidoreductase	Energy metabolism
PA14_30500		indirect crosstalk	FliA RpoH	putative acyl-CoA dehydrogenase	Putative enzymes
PA14_30800		indirect crosstalk	RpoH RpoN	putative nitroreductase	Energy metabolism
PA14_30980		indirect crosstalk	SigX FpvI	hypothetical	Hypothetical, unclassified or unknown
PA14_31030		indirect crosstalk	FliA SigX	putative cation efflux system protein	Protein secretion / Export apparatus
PA14_31350		indirect crosstalk	RpoS SigX	conserved hypothetical protein	Hypothetical, unclassified or unknown
PA14_32380	oprN	indirect crosstalk	FliA RpoH	multidrug efflux outer membrane protein OprN precursor	Membrane proteins; Antibiotic resistance and susceptibility; Transport of small molecules
PA14_32400	mexE	indirect crosstalk	FliA RpoH FpvI	RND multidrug efflux membrane fusion protein MexE precursor	Transport of small molecules; Antibiotic resistance and susceptibility
PA14_32790		indirect crosstalk	FliA SigX	hypothetical protein	Hypothetical, unclassified or unknown
PA14_32905		indirect crosstalk	PvdS FecI FecI2	hypothetical protein	Hypothetical, unclassified or unknown
PA14_33160		indirect crosstalk	AlgU RpoH	hypothetical protein	Hypothetical, unclassified or unknown
PA14_33250		indirect crosstalk	PvdS FecI	hypothetical protein	Hypothetical, unclassified or unknown
PA14_33270	pvdG	indirect crosstalk	PvdS FecI FecI2	PvdG	Adaptation / Protection
PA14_33440		indirect crosstalk	AlgU RpoH	putative transcriptional regulator, LysR family	Transcriptional regulators
PA14_33510		indirect crosstalk	PvdS FecI FecI2	putative MbtH-like protein	Antibiotic resistance and susceptibility
PA14_33520		indirect crosstalk	AlgU PvdS FecI	putative thioesterase	Biosynthesis of cofactors, prosthetic groups and carriers; Adaptation / Protection; Putative enzymes
PA14_33550		indirect crosstalk	FliA PvdS SigX FpvI FecI2	putative ATP-binding component of ABC transporter	Transport of small molecules
PA14_33560		indirect crosstalk	FliA PvdS SigX FpvI FecI2	putative adhesion protein	Motility / Attachment
PA14_33690	pvdE	indirect crosstalk	PvdS FpvI FecI FecI2	pyoverdine biosynthesis protein PvdE	Membrane proteins; Adaptation / Protection; Transport of small molecules
PA14_33710	pvdO	indirect crosstalk	PvdS FecI FecI2	PvdO	Adaptation / Protection
PA14_33720	pvdN	indirect crosstalk	PvdS FpvI FecI FecI2	PvdN	Adaptation / Protection
PA14_33730		indirect crosstalk	PvdS FecI FecI2	putative dipeptidase precursor	Central intermediary metabolism
PA14_33740	pvdP	indirect crosstalk	FliA PvdS FecI FecI2	PvdP	Adaptation / Protection
PA14_33750	opmQ*	indirect crosstalk	PvdS FpvI FecI2	putative outer membrane protein precursor	Membrane proteins; Transport of small molecules
PA14_33760		indirect crosstalk	PvdS FecI FecI2	putative ATP-binding/permease fusion ABC transporter	Membrane proteins; Transport of small molecules
PA14_33770		indirect crosstalk	PvdS FecI FecI2	putative ABC export system, membrane fusion protein	Protein secretion / Export apparatus; Transport of small molecules
PA14_34190	msuD	indirect crosstalk	FliA RpoN FpvI	FMNH2-dependent methanesulfonate sulfonatase	Carbon compound catabolism; Central intermediary metabolism
PA14_34540		indirect crosstalk	FliA RpoN	putative xenobiotic compound monooxygenase, DszA family	Putative enzymes
PA14_34680		indirect crosstalk	AlgU PvdS SigX FpvI	putative amino acid oxidase	Amino acid biosynthesis and metabolism; Putative enzymes
PA14_34970	gcd	indirect crosstalk	RpoS PvdS	glucose dehydrogenase	Carbon compound catabolism; Energy metabolism
PA14_35300		indirect crosstalk	AlgU RpoN	conserved hypothetical protein	Hypothetical, unclassified or unknown
PA14_35570	pslN	indirect crosstalk	AlgU RpoN	putative DNA topoisomerase	DNA replication, recombination, modification and repair
PA14_35720		indirect crosstalk	FliA SigX	hypothetical protein	Hypothetical, unclassified or unknown
PA14_35830	tnpT	indirect crosstalk	RpoH FecI2	Cointegrate resolution protein T	Related to phage, transposon or plasmid
PA14_35990		indirect crosstalk	AlgU RpoN	FadE36, possible aminoglycoside phosphotransferase	Putative enzymes
PA14_36050		indirect crosstalk	FliA FpvI	Probable NAD-dependent aldehyde dehydrogenase	Energy metabolism; Putative enzymes
PA14_36290	yncB*	indirect crosstalk	RpoH RpoN	putative NADP-dependent oxidoreductase	Energy metabolism; Putative enzymes
PA14_36370		indirect crosstalk	AlgU RpoN	putative ligase	Amino acid biosynthesis and metabolism
PA14_36450		indirect crosstalk	AlgU RpoH RpoN	conserved hypothetical protein	Hypothetical, unclassified or unknown
PA14_36480		indirect crosstalk	AlgU RpoN SigX FpvI	hypothetical protein	Hypothetical, unclassified or unknown
PA14_36520		indirect crosstalk	RpoH RpoN SigX FpvI	conserved hypothetical protein	Hypothetical, unclassified or unknown
PA14_36530		indirect crosstalk	AlgU RpoN FpvI	conserved hypothetical protein	Hypothetical, unclassified or unknown
PA14_36540		indirect crosstalk	AlgU RpoN	putative hydrolase	Putative enzymes
PA14_36550		indirect crosstalk	AlgU RpoH RpoN	conserved hypothetical protein	Hypothetical, unclassified or unknown
PA14_36560		indirect crosstalk	RpoH RpoN	hypothetical protein	Hypothetical, unclassified or unknown
PA14_36650		indirect crosstalk	AlgU RpoN	conserved hypothetical protein	Hypothetical, unclassified or unknown
PA14_36670		indirect crosstalk	AlgU RpoN	conserved hypothetical protein	Hypothetical, unclassified or unknown
PA14_36680		indirect crosstalk	AlgU RpoN	putative metal-dependent hydrolase	Putative enzymes
PA14_36760		indirect crosstalk	AlgU FliA RpoH RpoN	putative KU domain protein	DNA replication, recombination, modification and repair
PA14_36780		indirect crosstalk	AlgU RpoN	putative Mg(2+) transporter	Transport of small molecules; Membrane proteins
PA14_36790		indirect crosstalk	AlgU RpoN	hypothetical protein	Hypothetical, unclassified or unknown
PA14_36820		indirect crosstalk	AlgU RpoN	conserved hypothetical protein	Hypothetical, unclassified or unknown
PA14_36870		indirect crosstalk	AlgU RpoN	putative short-chain dehydrogenase	Central intermediary metabolism; Putative enzymes
PA14_36880		indirect crosstalk	AlgU RpoN	putative ompetence-damaged protein	Transcriptional regulators
PA14_36910	ligD	indirect crosstalk	AlgU RpoH RpoN	putative ATP-dependent DNA ligase	DNA replication, recombination, modification and repair
PA14_36940		indirect crosstalk	AlgU RpoN	putative membrane protein	Membrane proteins
PA14_36980		indirect crosstalk	AlgU RpoN	putative outer membrane protein	Membrane proteins
PA14_37080		indirect crosstalk	RpoN SigX	putative transcriptional regulator	Transcriptional regulators
PA14_38050		indirect crosstalk	AlgU RpoN	conserved hypothetical protein	Hypothetical, unclassified or unknown
PA14_38220		indirect crosstalk	FliA FecI2	putative siderophore-interacting protein	Transport of small molecules
PA14_39240		indirect crosstalk	RpoN FpvI	conserved hypothetical protein	Hypothetical, unclassified or unknown
PA14_39780	hvn*	indirect crosstalk	RpoS SigX	putative halovibrin	Transport of small molecules; Putative enzymes
PA14_40560		indirect crosstalk	AlgU SigX	conserved hypothetical protein	Hypothetical, unclassified or unknown
PA14_41530	nirB	indirect crosstalk	FliA RpoN	assimilatory nitrite reductase large subunit	Central intermediary metabolism
PA14_41540	nirD	indirect crosstalk	RpoN FpvI	assimilatory nitrite reductase small subunit	Central intermediary metabolism
PA14_41560	nasA*	indirect crosstalk	FliA RpoN SigX FpvI	assimilatory nitrate reductase	Central intermediary metabolism
PA14_42130		indirect crosstalk	RpoN RpoS	putative proteasome-type protease	Translation, post-translational modification and degradation
PA14_42200		indirect crosstalk	RpoS SigX	conserved hypothetical protein	Hypothetical, unclassified or unknown
PA14_42250	pscL	indirect crosstalk	PvdS SigX	type III export protein PscL	Protein secretion / Export apparatus
PA14_42340	pscD	indirect crosstalk	RpoN SigX	type III export protein PscD	Protein secretion / Export apparatus
PA14_42360	pscB	indirect crosstalk	PvdS SigX	type III export apparatus protein	Protein secretion / Export apparatus
PA14_42380	exsD*	indirect crosstalk	PvdS SigX	conserved hypothetical protein	Hypothetical, unclassified or unknown
PA14_42470	pcrV	indirect crosstalk	RpoN PvdS SigX	type III secretion protein PcrV	Protein secretion / Export apparatus
PA14_43050		indirect crosstalk	AlgU SigX	conserved hypothetical protein	Protein secretion / Export apparatus
PA14_43380	kdpB	indirect crosstalk	PvdS SigX FpvI	potassium-transporting ATPase, B chain	Transport of small molecules
PA14_43670		indirect crosstalk	AlgU SigX	putative sensor/response regulator hybrid	Transcriptional regulators; Two-component regulatory systems; Cell wall / LPS / capsule; Motility / Attachment; Chemotaxis
PA14_43790		indirect crosstalk	RpoN RpoS FecI	putative aldehyde dehydrogenase	Putative enzymes
PA14_43840		indirect crosstalk	RpoH RpoN FpvI FecI2	putative dienelactone hydrolase family protein	Putative enzymes
PA14_43850	htpG	indirect crosstalk	RpoH RpoN SigX FpvI FecI2	heat shock protein HtpG	Chaperones / Heat shock proteins
PA14_43910		indirect crosstalk	RpoN SigX	conserved hypothetical protein	Membrane proteins
PA14_44340	ccoN*	indirect crosstalk	RpoN SigX	putative cytochrome oxidase subunit (cbb3-type)	Energy metabolism
PA14_44350	ccoO*	indirect crosstalk	RpoN FecI	putative cytochrome c oxidase subunit	Energy metabolism
PA14_44360	ccoP*	indirect crosstalk	RpoN SigX FecI	putative cytochrome c oxidase, cbb3-type, subunit III	Energy metabolism
PA14_44560		indirect crosstalk	FliA FpvI	putative flavin-containing monooxygenase	Putative enzymes
PA14_44830		indirect crosstalk	RpoH RpoN	putative polysaccharide deacetylase	Carbon compound catabolism
PA14_44850	alc	indirect crosstalk	RpoH RpoN	allantoicase	Carbon compound catabolism
PA14_44860	allA*	indirect crosstalk	RpoH RpoN	ureidoglycolate hydrolase	Central intermediary metabolism
PA14_45460		indirect crosstalk	FliA FecI2	putative transcriptional regulator	Transcriptional regulators
PA14_46240		indirect crosstalk	AlgU RpoH	putative mechanosensitive ion channel family protein	Membrane proteins
PA14_46620		indirect crosstalk	RpoH RpoN FpvI FecI2	putative pyridine nucleotide-disulphide oxidoreductase	Putative enzymes
PA14_46860		indirect crosstalk	FliA RpoH	putative lysine decarboxylase	Amino acid biosynthesis and metabolism
PA14_47130		indirect crosstalk	AlgU RpoN SigX	conserved hypothetical protein	Hypothetical, unclassified or unknown
PA14_47150	cyoE	indirect crosstalk	FliA RpoN	cytochrome o ubiquinol oxidase protein CyoE	Energy metabolism
PA14_47160	cyoD	indirect crosstalk	RpoN FpvI	cytochrome o ubiquinol oxidase subunit IV	Energy metabolism
PA14_47210	cyoA	indirect crosstalk	RpoN FecI FecI2	cytochrome o ubiquinol oxidase subunit II	Energy metabolism
PA14_47380	hxuC*	indirect crosstalk	FpvI FecI2	putative heme utilization protein precursor	Membrane proteins; Transport of small molecules
PA14_48150		indirect crosstalk	FliA RpoH	hypothetical protein	Hypothetical, unclassified or unknown
PA14_48160		indirect crosstalk	RpoH RpoN	putative sensor/response regulator hybrid	Two-component regulatory systems
PA14_48340		indirect crosstalk	FliA FpvI	putative membrane protein	Membrane proteins
PA14_48600		indirect crosstalk	FliA RpoH	putative AMP-binding enzyme	Putative enzymes
PA14_48610		indirect crosstalk	FliA RpoH	putative sparagine synthase	Amino acid biosynthesis and metabolism
PA14_48620		indirect crosstalk	FliA RpoH	putative clavaminic acid synthetase	Central intermediary metabolism
PA14_48630		indirect crosstalk	FliA RpoH	putative MFS transporter	Membrane proteins; Transport of small molecules
PA14_48830		indirect crosstalk	RpoN RpoS	putative transcriptional regulator	Transcriptional regulators
PA14_48890		indirect crosstalk	FliA RpoH SigX	conserved hypothetical protein	Related to phage, transposon or plasmid
PA14_49130	dctA	indirect crosstalk	RpoN SigX	C4-dicarboxylate transport protein	Transport of small molecules
PA14_49520	pyoS3A	indirect crosstalk	FliA PvdS	pyocin killing protein	Secreted factors (toxins, enzymes, alginate)
PA14_50300		indirect crosstalk	FliA RpoN	hypothetical protein	Hypothetical, unclassified or unknown
PA14_50310		indirect crosstalk	FliA RpoN	Possible sugar nucleotidyltransferase	Putative enzymes
PA14_50330		indirect crosstalk	FliA RpoN	hypothetical protein	Hypothetical, unclassified or unknown
PA14_51040		indirect crosstalk	FliA RpoH SigX	probable oxidoreductase	Putative enzymes
PA14_51090		indirect crosstalk	FliA RpoH	probable short-chain dehydrogenase	Putative enzymes
PA14_51640		indirect crosstalk	FliA RpoN	conserved hypothetical protein	Hypothetical, unclassified or unknown
PA14_51680		indirect crosstalk	RpoN SigX	probable radical activating enzyme	Putative enzymes
PA14_51740	tolR	indirect crosstalk	FliA SigX	TolR protein	Transport of small molecules
PA14_51750	tolQ	indirect crosstalk	FliA SigX	TolQ protein	Membrane proteins; Transport of small molecules
PA14_53910	pmtA	indirect crosstalk	RpoS SigX	phospholipid methyltransferase	Fatty acid and phospholipid metabolism
PA14_54220	icp	indirect crosstalk	RpoH RpoN FpvI FecI2	inhibitor of cysteine peptidase	Hypothetical, unclassified or unknown
PA14_54400	mucC	indirect crosstalk	AlgU FliA	positive regulator for alginate biosynthesis MucC	Transcriptional regulators; Cell wall / LPS / capsule; Secreted factors (toxins, enzymes, alginate)
PA14_54420	mucA	indirect crosstalk	AlgU FliA RpoH	anti-sigma factor MucA	Secreted factors (toxins, enzymes, alginate); Transcriptional regulators; Cell wall / LPS / capsule
PA14_54750		indirect crosstalk	AlgU RpoH RpoN	hypothetical protein	Hypothetical, unclassified or unknown
PA14_54900		indirect crosstalk	FliA PvdS SigX FpvI	hypothetical protein	Hypothetical, unclassified or unknown
PA14_54960		indirect crosstalk	FliA RpoH	hypothetical protein	Hypothetical, unclassified or unknown
PA14_54970		indirect crosstalk	FliA RpoH SigX	possible ABC transporter protein	Transport of small molecules
PA14_55000		indirect crosstalk	FliA SigX	possible ABC-type transporter, periplasmic component	Transport of small molecules
PA14_55250		indirect crosstalk	FliA RpoH	probable transcriptional regulator	Transcriptional regulators
PA14_55300		indirect crosstalk	FliA RpoH SigX FpvI	hypothetical protein	Hypothetical, unclassified or unknown
PA14_56000	pctA	indirect crosstalk	FliA RpoN	chemotactic transducer PctA	Adaptation / Protection; Chemotaxis
PA14_56030		indirect crosstalk	AlgU RpoH SigX	putative glycosyl transferase	Transport of small molecules
PA14_56200		indirect crosstalk	FliA RpoN	putative lipoprotein	Fatty acid and phospholipid metabolism
PA14_56620		indirect crosstalk	FliA RpoH SigX	putative transcriptional regulator	Transcriptional regulators
PA14_56660		indirect crosstalk	FliA RpoH FpvI	probable xenobiotic reductase B	Adaptation / Protection; Antibiotic resistance and susceptibility
PA14_57650		indirect crosstalk	RpoN SigX	putative ATPase	Energy metabolism
PA14_57880		indirect crosstalk	AlgU SigX	putative toluene tolerance ABC efflux transporter	Membrane proteins; Transport of small molecules
PA14_57990		indirect crosstalk	FliA RpoH FecI FecI2	putative heavy-metal transporter	Transport of small molecules; Membrane proteins
PA14_58000	sodM	indirect crosstalk	AlgU FliA RpoH FecI FecI2	superoxide dismutase	Adaptation / Protection
PA14_58030	fumC	indirect crosstalk	FliA RpoH FecI2	fumarate hydratase	Energy metabolism
PA14_58970		indirect crosstalk	RpoH PvdS SigX	putative phage protein	Related to phage, transposon or plasmid
PA14_59000		indirect crosstalk	RpoH PvdS SigX FpvI	Conserved hypothetical protein	Hypothetical, unclassified or unknown
PA14_59010		indirect crosstalk	RpoH PvdS	Conserved hypothetical protein	Hypothetical, unclassified or unknown
PA14_59320	pilS2	indirect crosstalk	RpoH SigX	type IV B pilus protein	Motility / Attachment
PA14_59340	pilT2	indirect crosstalk	FliA SigX	type IV B pilus protein	Motility / Attachment
PA14_59400		indirect crosstalk	FliA RpoN	conserved hypothetical protein	Hypothetical, unclassified or unknown
PA14_59410		indirect crosstalk	AlgU FliA RpoH	hypothetical Protein	Hypothetical, unclassified or unknown
PA14_59470		indirect crosstalk	RpoN SigX	hypothetical protein	Hypothetical, unclassified or unknown
PA14_59940		indirect crosstalk	FliA RpoH SigX	conserved hypothetical protein	Hypothetical, unclassified or unknown
PA14_60090		indirect crosstalk	FliA SigX	hypothetical protein	Hypothetical, unclassified or unknown
PA14_60460	rplU	indirect crosstalk	RpoN SigX	ribosomal protein L21	Translation, post-translational modification and degradation
PA14_60630		indirect crosstalk	FliA RpoN	putative stomatin/prohibitin	Membrane proteins
PA14_60660		indirect crosstalk	FliA RpoN FpvI	putative nucleotidyltransferase	Nucleotide biosynthesis and metabolism
PA14_60670	rtcA	indirect crosstalk	FliA RpoN FpvI	RNA 3'-terminal phosphate cyclase	Transcription, RNA processing and degradation
PA14_61080	dctP*	indirect crosstalk	FliA SigX	putative C4-dicarboxylate-binding protein	Transport of small molecules
PA14_61140		indirect crosstalk	RpoH SigX	putative oxidoreductase, small subunit	Energy metabolism
PA14_61300		indirect crosstalk	FliA RpoN	putative methyl-accepting chemotaxis protein (MCP)	Adaptation / Protection; Chemotaxis
PA14_61500		indirect crosstalk	RpoH RpoN RpoS	hypothetical protein	Cell wall / LPS / capsule; Motility / Attachment
PA14_61510		indirect crosstalk	RpoN RpoS	conserved hypothetical protein	Cell wall / LPS / capsule; Motility / Attachment
PA14_61790	pth	indirect crosstalk	RpoN SigX	peptidyl-tRNA hydrolase	Translation, post-translational modification and degradation
PA14_61820	ychF*	indirect crosstalk	RpoN SigX FpvI	putative GTP-binding protein	Translation, post-translational modification and degradation
PA14_62330	phuS	indirect crosstalk	FliA SigX FecI2	putative hemin degrading factor	Putative enzymes
PA14_62350	phuR	indirect crosstalk	AlgU RpoN SigX FecI2	putative haem/haemoglobin uptake outer membrane receptor PhuR precursor	Transport of small molecules
PA14_62380		indirect crosstalk	AlgU RpoH	hypothetical protein	Hypothetical, unclassified or unknown
PA14_62830	tpiA	indirect crosstalk	RpoH RpoN SigX	triosephosphate isomerase	Central intermediary metabolism; Energy metabolism
PA14_62970	dnaK	indirect crosstalk	RpoH RpoN FpvI FecI2	putative heat shock protein	DNA replication, recombination, modification and repair; Adaptation / Protection; Chaperones / Heat shock proteins
PA14_63210		indirect crosstalk	RpoS SigX	putative two-component response regulator	Two-component regulatory systems; Transcriptional regulators; Motility / Attachment; Cell wall / LPS / capsule
PA14_63270	fabG	indirect crosstalk	AlgU RpoN	putative short-chain dehydrogenase	Putative enzymes
PA14_63340		indirect crosstalk	RpoS PvdS	putative lipoprotein	Fatty acid and phospholipid metabolism
PA14_63850	lpd3	indirect crosstalk	RpoH RpoS	dihydrolipoamide dehydrogenase 3	Energy metabolism
PA14_64200	purH	indirect crosstalk	RpoN FpvI	phosphoribosylaminoimidazolecarboxamide transferase	Nucleotide biosynthesis and metabolism
PA14_64270		indirect crosstalk	RpoH RpoN	putative branched-chain amino acid ABC transporter, periplasmic component	Transport of small molecules
PA14_64300		indirect crosstalk	FliA RpoH RpoN	putative ATP-binding component of ABC transporter	Transport of small molecules
PA14_64480	osmE	indirect crosstalk	AlgU RpoH	osmotically inducible lipoprotein OsmE	Membrane proteins; Adaptation / Protection
PA14_64510	yhjG*	indirect crosstalk	AlgU FliA RpoN	putative exported protein	Membrane proteins
PA14_64860	livF*	indirect crosstalk	RpoH FecI	putative ranched-chain amino acid ABC transporter, ATP-binding protein	Transport of small molecules
PA14_66600	aroB	indirect crosstalk	AlgU FliA	3-dehydroquinate synthase	Amino acid biosynthesis and metabolism
PA14_67130	ybeJ*	indirect crosstalk	PvdS FpvI FecI	putative binding protein component of ABC transporter	Transport of small molecules
PA14_67140		indirect crosstalk	FpvI FecI	putative translation initiation inhibitor	Translation, post-translational modification and degradation
PA14_67150		indirect crosstalk	PvdS FpvI FecI	putative amino acid oxidase	Amino acid biosynthesis and metabolism; Putative enzymes
PA14_67180		indirect crosstalk	FliA SigX	conserved hypothetical protein	Hypothetical, unclassified or unknown
PA14_67400		indirect crosstalk	RpoH RpoS	putative ABC transporter, periplasmic substrate-binding protein	Transport of small molecules
PA14_67560	typA	indirect crosstalk	RpoN SigX FpvI	GTP-binding protein TypA/BipA	Adaptation / Protection
PA14_67580	thiI	indirect crosstalk	RpoN SigX	thiamin biosynthesis protein ThiI	Biosynthesis of cofactors, prosthetic groups and carriers
PA14_67630		indirect crosstalk	AlgU SigX	putative small-conductance mechanosensitive channel	Membrane proteins
PA14_67680	ntrC	indirect crosstalk	RpoH RpoN RpoS	two-component response regulator NtrC	Transcriptional regulators; Two-component regulatory systems
PA14_67840		indirect crosstalk	FliA RpoN	putative ABC-type amino acid transporter	Transport of small molecules
PA14_67860		indirect crosstalk	RpoN SigX	putative ABC-type amino acid transporter	Transport of small molecules
PA14_68300	arcD	indirect crosstalk	RpoS SigX	arginine/ornithine antiporter	Membrane proteins; Amino acid biosynthesis and metabolism; Transport of small molecules
PA14_68840		indirect crosstalk	AlgU RpoH RpoN SigX	conserved hypothetical protein	Hypothetical, unclassified or unknown
PA14_69925	poxB	indirect crosstalk	AlgU RpoN	pyruvate dehydrogenase (cytochrome)	Central intermediary metabolism; Energy metabolism
PA14_71120		indirect crosstalk	FliA RpoH	putative thioesterase	Putative enzymes
PA14_71640		indirect crosstalk	AlgU RpoS	putative transcriptional regulator, LysR family	Transcriptional regulators
PA14_71900		indirect crosstalk	RpoH RpoS SigX	conserved hypothetical protein	Hypothetical, unclassified or unknown
PA14_72360		indirect crosstalk	RpoH RpoN	conserved hypothetical protein	Hypothetical, unclassified or unknown
PA14_72370		indirect crosstalk	RpoH RpoN SigX	conserved hypothetical protein	Membrane proteins
PA14_72380	algB	indirect crosstalk	AlgU RpoH RpoN	two-component response regulator AlgB	Transcriptional regulators; Two-component regulatory systems
PA14_72620	metN	indirect crosstalk	RpoN SigX	putative ATP-binding component of ABC transporter	Transport of small molecules
PA14_72760		indirect crosstalk	AlgU RpoN	putative beta-lactamase	Adaptation / Protection; Antibiotic resistance and susceptibility; Putative enzymes
PA14_72900		indirect crosstalk	AlgU RpoH	putative lipoprotein	Fatty acid and phospholipid metabolism
PA14_73140		indirect crosstalk	RpoH RpoS SigX	putative cyclopropan-fatty-acyl-phospholipid synthase	Fatty acid and phospholipid metabolism; Putative enzymes
PA1555.1	ccoQ1	indirect crosstalk	RpoN SigX	0	Non-coding RNA gene (sRNA)
PA5181.1	P34	indirect crosstalk	AlgU FecI2	0	Non-coding RNA gene (sRNA)
* Annotation taken from pseudomonas.com (Winsor et al., 2011; PMID: 20929876) except small RNAs (Dötsch et al., 2012; PMID: 22319605)
† Alternative gene name was provided when no gene name was annotated
‡ within the indirect crosstalk direct sigma factor impact is highlighted in bold
§ PseudoCAP annotation was updated as described previoulsy (Blanka et al., 2014; PMID: 24187091)
