# Supplementary material for: Elucidation of Sigma Factor-Associated Networks in Pseudomonas aeruginosa Reveals a Modular Architecture with Limited and Function-Specific Crosstalk
Source: PLoS Pathog. 2015 Mar 17;11(3):e1004744. doi: 10.1371/journal.ppat.1004744 (PMC4362757; doi:10.1371/journal.ppat.1004744)
Supplement: S10 Table — (XLSX) [file ppat.1004744.s014.xlsx]

## Sheet: Table S10
Table S10. Pseudocap enrichment P values of crosstalk.	Direct crosstalk		Indirect crosstalk
PseudoCAP category	enrichment (x)	P value	enrichment (x)	P value
Adaptation / Protection	2.66	2.07124e-09	2.023	0.000395347
Amino acid biosynthesis and metabolism	0.65	0.95485	0.487497	0.986114
Antibiotic resistance and susceptibility	0.82	0.576327	1.51776	0.0891152
Biosynthesis of cofactors, prosthetic groups and carriers	0.46	0.987224	0.261403	0.99741
Carbon compound catabolism	0.78	0.783419	0.637496	0.888265
Cell division	0	0.960931	0	0.91218
Cell wall / LPS / capsule	1.47	0.0249468	0.706986	0.806046
Central intermediary metabolism	0.37	0.98718	1.81624	0.0082119
Chaperones / Heat shock proteins	2.15	0.00783743	1.26419	0.20822
Chemotaxis	3.74	1.31721e-07	1.91952	0.0281728
DNA replication, recombination, modification and repair	0.53	0.917438	0.841207	0.575882
Energy metabolism	0.69	0.927293	1.27551	0.099726
Fatty acid and phospholipid metabolism	0.87	0.634152	0.710353	0.801635
Hypothetical, unclassified or unknown	0.85	0.959083	0.936893	0.711879
Membrane proteins	0.95	0.607854	0.982735	0.50448
Motility / Attachment	2.37	1.40775e-05	1.25146	0.175558
Non-coding RNA gene (sRNA)	0.69	0.563283	0.909598	0.378494
Nucleotide biosynthesis and metabolism	0.84	0.580379	0.553864	0.798352
Protein secretion / Export apparatus	2.12	5.88763e-05	1.13952	0.2585
Putative enzymes	0.81	0.902785	0.987523	0.485814
Related to phage, transposon or plasmid	0.58	0.826773	0.961174	0.420548
Secreted factors (toxins, enzymes, alginate)	2.4	0.000138709	1.23139	0.2078
Transcription, RNA processing and degradation	0.84	0.519512	1.94817	0.0260275
Transcriptional regulators	0.57	0.998158	0.608436	0.986595
Translation, post-translational modification and degradation	1.53	0.00856693	1.15639	0.221608
Transport of small molecules	0.85	0.868423	1.3459	0.0083331
Two-component regulatory systems	1.05	0.352903	0.694911	0.768173
